# Supplementary material for: Multi-omics analysis reveals tissue-specific biosynthesis and accumulation of diterpene alkaloids in Aconitum japonicum
Source: J Nat Med. 2025 Mar 20;79(3):499–516. doi: 10.1007/s11418-025-01881-y (PMC12058934; doi:10.1007/s11418-025-01881-y)
Supplement: Supplementary file 1 — Supplementary file1 (XLSX 383 KB) [file 11418_2025_1881_MOESM1_ESM.xlsx]

## Sheet: Sheet1
Supplementary Table 1: A comprehensive summary of total mass features being identified in Aconitum japonicum and their intensity level across biological replicates of four tissues
Alignment ID	Average Rt(min)	Average Mz	Metabolite name	Adduct ion name	MS/MS included	MS/MS spectrum	Leaf1_MSp	Leaf2_MSp	Leaf3_MSp	Leaf4_MSp	Leaf5_MSp	MR1_MSp	MR2_MSp	MR3_MSp	MR4_MSp	MR5_MSp	DR1_MSp	DR2_MSp	DR3_MSp	DR4_MSp	DR5_MSp	RT1_MSp	RT2_MSp
0	0.98	72.0821	Unknown	[M+H]+	TRUE		691	652	617	643	562	885	615	751	674	713	1139	1337	1414	1361	1359	401	247
1	0.97	72.0823	Unknown	[M+H]+	FALSE		691	742	617	643	562	879	615	782	674	617	1105	1400	1405	1371	1377	401	426
2	0.85	84.0458	Unknown	[M+H]+	TRUE	84.04853 18;	1999	2310	2207	2276	2169	5586	5293	5648	4707	5613	3168	3531	3340	3660	3315	53	116
3	0.73	84.9608	Unknown	[M+H]+	FALSE		1346	1516	1347	1597	1476	495	446	801	413	486	123	97	155	96	150	167	93
4	0.71	84.961	Unknown	[M+H]+	FALSE		1278	1509	1255	1386	1619	477	453	801	438	533	113	262	155	127	162	320	232
5	1.82	86.098	PIPERIDINE	[M+H]+	TRUE	86.10303 20;	868	1065	928	854	750	2059	1775	1996	1953	1954	2696	3067	2855	3233	3421	643	669
6	1.88	86.098	w/o MS2:Piperidine; LC-ESI-QTOF; MS2; CE	[M+H]+	FALSE		1286	1561	1699	1611	1647	823	921	865	1009	858	1312	1573	1558	1618	1585	92	113
7	0.72	86.994	Unknown	[M+H]+	FALSE		2041	2278	2089	2202	2040	1377	1790	1779	1703	1664	945	993	926	906	1033	710	824
8	0.71	86.9941	Unknown	[M+H]+	TRUE		2039	1936	1898	1170	1850	1796	1839	1763	1827	1763	1216	608	1085	1206	1018	1093	853
9	0.83	87.0457	Unknown	[M+H]+	FALSE		230	244	390	191	240	366	297	437	268	250	1056	1066	1183	1130	1130	356	416
10	12.76	90.5068	Unknown	[M+H]+	TRUE		7653	8081	8613	8044	7603	7829	7753	7714	8561	8623	7933	7702	7660	7318	7915	8161	7847
11	12.78	90.5066	Unknown	[M+H]+	TRUE		5216	5142	5318	4995	5298	5188	4863	5451	5379	4394	4768	4742	5229	5107	4806	5392	4805
12	0.94	91.0574	w/o MS2:L-(+)-Lactic acid	[M+H]+	FALSE		689	637	749	789	755	137	203	174	23	148	746	1093	888	959	1080	0	0
13	12.77	91.5042	Unknown	[M+H]+	FALSE		1965	1967	3537	1918	3274	3022	3207	3156	2301	2160	2719	3173	3066	2467	2111	2154	2998
14	0.83	101.073	Unknown	[M+H]+	FALSE		77	54	39	47	179	1092	1003	1030	752	1090	586	318	366	333	453	0	20
15	0.85	101.073	Unknown	[M+H]+	FALSE		77	56	36	103	179	1212	763	903	727	1062	586	399	444	418	442	0	0
16	0.85	102.056	w/o MS2:1-Aminocyclopropane-1-carboxylic acid; LC-ESI-QTOF; MS2; CE	[M+H]+	TRUE	84.04743 22;	2990	2720	2738	3048	2830	1452	1509	1686	1632	1944	2337	2453	2613	2524	2733	120	41
17	12.54	102.129	1-Hexylamine; ESI-ITFT; direct injection; MS2; CE	[M+H]+	TRUE	102.12679 17;	2374	2300	2025	2432	2281	2589	2295	2183	2524	1064	2228	2318	2684	2866	2411	2585	2703
18	12.55	102.129	1-Hexylamine; ESI-ITFT; direct injection; MS2; CE	[M+H]+	TRUE	102.12937 42;102.13477 16;	2177	2372	2346	2615	2299	963	2365	2137	1043	2790	2246	2232	2326	900	2458	1183	1189
19	0.82	104.108	Choline; LC-ESI-QTOF; MS2; CE	[M]+	TRUE	60.07931 18;60.08577 16;104.09887 22;104.11051 263;	16824	16402	16110	17034	17803	15222	14603	15211	15202	17068	27233	27703	28079	28863	29309	5533	5750
20	12.56	104.109	Choline; LC-ESI-QTOF; MS2; CE	[M]+	TRUE	104.09722 18;104.10448 35;104.11402 16;	2005	1515	1229	2485	1683	1717	1693	966	1591	1925	1858	1996	2117	2476	2319	1831	1864
21	12.55	104.108	w/o MS2:Choline; LC-ESI-QQ; MS2; CE	[M]+	FALSE		1294	1048	493	1640	961	819	1315	1168	1374	1803	1430	1627	1842	1260	1886	1302	1466
22	0.73	105.005	Unknown	[M+H]+	FALSE		1283	1422	2007	1451	1058	1074	1076	1220	1361	1171	773	765	607	598	719	550	700
23	0.71	105.005	w/o MS2:MALONIC ACID	[M+H]+	FALSE		1413	1373	1714	1368	1497	1152	1489	1407	1145	1388	950	857	1088	850	811	847	700
24	2.57	105.071	2-Hydroxyisobutyric acid; LC-ESI-QTOF; MS2; CE	[M+H]+	TRUE	105.07142 68;	5331	5389	5353	5706	5280	152	84	89	175	103	235	371	401	322	497	39	0
25	0.82	105.112	Unknown	[M+H]+	FALSE		996	916	801	809	834	1042	764	789	874	1044	1403	1128	1452	1436	1486	273	342
26	0.83	106.051	w/o MS2:L-Serine; LC-ESI-ITFT; MS2; m/z	[M+H]+	FALSE		1082	559	977	1014	1130	284	439	339	357	266	651	874	719	712	794	53	114
27	0.83	109.031	w/o MS2:1,4-BENZOQUINONE	[M+H]+	FALSE		1147	1020	1264	1066	1213	362	300	414	374	440	1600	1654	1377	1494	1391	657	664
28	0.71	110.01	Hypotaurine; LC-ESI-QTOF; MS2; CE	[M+H]+	TRUE	110.01241 58;	34222	12316	37297	10503	8631	33162	32784	35323	32576	34273	17605	16016	18553	17111	18457	17080	17561
29	0.72	110.01	Hypotaurine; LC-ESI-QTOF; MS2; CE	[M+H]+	TRUE	110.00729 16;	36024	38642	37343	39165	37268	14903	12421	14295	15774	12605	16793	9456	9028	9386	8501	15007	14745
30	12.98	110.021	Unknown	[M+H]+	TRUE		2559	2164	2565	2570	2805	2344	2188	2503	2541	2707	2550	2433	2784	2696	2464	2713	2339
31	12.95	110.021	Unknown	[M+H]+	TRUE		2747	771	2726	2487	750	2532	2558	2592	1206	2707	2901	2544	2784	2532	2893	2713	2325
32	12.87	110.021	Hypotaurine; LC-ESI-ITFT; MS2; m/z	[M+H]+	TRUE	89.51501 20;	3106	3497	1593	3043	2536	3446	1820	3307	1941	1858	3064	3332	2867	3006	1517	2927	2878
33	12.77	110.021	Unknown	[M+H]+	TRUE		223	490	1409	303	459	395	409	374	212	375	147	157	298	278	166	78	98
34	11.05	110.022	Hypotaurine; LC-ESI-QTOF; MS2; CE	[M+H]+	TRUE	110.01619 20;110.09832 37;	181	139	170	148	138	196	115	75	55	139	76	20	101	44	156	121	46
35	12.85	110.021	Unknown	[M+H]+	TRUE	90.50883 18;92.50163 16;	3226	2986	3831	3134	3423	1708	3187	2915	3067	3003	2849	3071	2197	2860	2684	2564	2231
36	0.93	110.072	w/o MS2:4-AMINOPHENOL	[M+H]+	FALSE		0	20	25	16	17	90	57	77	16	16	1402	770	1012	740	1046	28	0
37	0.92	110.073	Unknown	[M+H]+	FALSE		0	0	0	20	0	39	158	126	39	80	1234	1030	950	993	1138	67	89
38	1.89	111.009	Unknown	[M+H]+	TRUE	69.00386 16;	6444	6552	5521	6581	6183	5683	4850	5435	5028	5693	5830	6067	5904	6099	5857	572	578
39	0.71	111.011	Unknown	[M+H]+	FALSE		5028	5160	5434	5588	5364	4827	4622	4803	1422	4729	2418	2353	2337	2333	2329	2272	2465
40	10.02	111.021	Unknown	[M+H]+	FALSE		4111	4214	4401	4180	4305	4038	4218	4255	4545	4421	4608	4628	4127	4488	4288	4465	981
41	10.66	111.021	Unknown	[M+H]+	TRUE	111.02348 49;	5661	5863	5756	5435	5971	5956	5678	5709	5911	5622	5847	5648	5881	5376	5756	6313	5677
42	12.94	111.021	Unknown	[M+H]+	TRUE	71.93286 22;89.51442 16;	2048	1948	2133	2066	2038	2152	1949	2243	2103	2092	2181	1881	2026	2246	2108	1987	1851
43	12.78	111.021	Unknown	[M+H]+	TRUE	89.01207 22;89.51262 25;90.48522 16;90.49951 25;91.49429 19;103.96087 27;109.51925 16;110.02245 18;111.01369 62;111.02331 36;	39615	40747	40481	39959	39717	39954	38874	40034	40861	39328	40341	39453	39884	38853	39147	40328	39924
44	12.76	111.021	Unknown	[M+H]+	TRUE	83.06722 16;90.50777 45;98.05666 35;111.02502 110;	61097	66157	67438	60992	64058	63506	64340	66505	61967	61309	61845	60638	60654	60135	63077	61909	63146
45	10.71	111.022	Unknown	[M+H]+	TRUE	99.51511 46;111.02471 17;	5215	5301	5046	4742	4217	4916	5571	2422	4947	4782	2903	5185	5164	4970	4659	4580	5623
46	10.55	111.022	Unknown	[M+H]+	TRUE	69.36195 17;91.50683 21;	5175	5165	5448	4770	5340	5265	5243	5065	4906	5144	5349	5095	5038	4958	5002	5149	4712
47	12.88	111.022	Unknown	[M+H]+	FALSE		4379	3947	3960	3475	4161	4352	4327	4566	4454	3816	4380	3137	4438	3941	4088	4541	4615
48	8.36	111.022	Unknown	[M+H]+	FALSE		2658	2559	2456	2412	2611	2454	3012	3072	2678	2445	2643	2897	2377	2628	2477	2739	2663
49	12.77	111.522	Unknown	[M+H]+	FALSE		6490	5195	7238	3452	4363	4287	5190	4685	4230	4617	6441	6677	4286	4133	4590	4644	4687
50	0.71	112.008	Unknown	[M+H]+	FALSE		3822	2839	2513	4788	4806	3927	4365	4558	1361	3953	2365	2590	2652	2654	2410	2272	2502
51	10.61	112.017	Unknown	[M+H]+	FALSE		0	0	0	1806	0	0	1774	0	0	0	0	0	1621	0	0	0	0
52	12.86	112.019	Unknown	[M+H]+	FALSE		2716	2274	2518	2408	2452	2530	2322	2452	2541	2673	2499	2649	2526	2091	2242	2541	2244
53	12.76	112.019	Unknown	[M+H]+	FALSE		23996	26196	26140	23173	24909	24535	24662	26760	24934	24385	25787	24527	24405	23787	23896	24969	25122
54	10.7	112.019	Unknown	[M+H]+	FALSE		870	2188	2250	2080	2158	2105	1216	710	2010	666	2344	1913	752	876	2299	1979	2118
55	12.78	112.019	Unknown	[M+H]+	FALSE		16142	15940	15736	15688	16050	15787	15603	16385	6394	15591	16063	15628	15750	15694	15526	16194	16263
56	12.78	112.52	Unknown	[M+H]+	FALSE		2435	2250	2482	2057	2403	2527	2214	2776	1875	1938	2791	2099	2285	2209	2483	2518	1476
57	12.76	113.018	w/o MS2:Uracil; LC-ESI-QTOF; MS2; CE	[M+H]+	FALSE		3480	3788	3909	3681	3785	3445	3931	3975	3866	3516	4032	3818	3659	3492	3441	3435	3694
58	12.78	113.018	Unknown	[M+H]+	FALSE		2448	2455	2805	2357	2407	2216	954	2647	2638	2187	1065	2456	2424	2656	2367	1178	2496
59	0.7	114.989	Unknown	[M+H]+	TRUE	74.53255 17;	2537	2878	3375	2972	2922	2224	2673	2755	2339	2591	1423	1296	1405	1295	1445	1599	1333
60	0.72	114.989	Unknown	[M+H]+	TRUE	68.98238 19;	2817	2964	2746	3119	2744	2560	2307	2577	2146	2456	1064	1165	1099	1260	1229	931	1006
61	0.84	116.036	Unknown	[M+H]+	FALSE		733	594	510	564	568	992	913	1159	989	1021	1514	1230	1360	1146	1253	527	529
62	0.82	116.072	Proline; LC-ESI-QTOF; MS2; CE	[M+H]+	TRUE	70.06212 17;70.06615 36;99.0462 18;116.06442 33;116.07101 61;	0	0	88	0	25	380	449	614	487	483	3578	3862	4164	3587	3932	0	0
63	0.91	116.072	Proline; LC-ESI-QTOF; MS2; CE	[M+H]+	TRUE	70.05199 17;70.06348 60;70.07046 37;71.06475 18;116.07228 140;	4128	4913	4894	4464	4640	2676	2431	2936	2377	2560	8308	9035	9545	9010	9754	1297	1412
64	0.98	118.088	Norvaline	[M+H]+	TRUE	72.08514 112;72.34961 18;118.0794 16;	2630	2971	2984	2783	2741	4361	3131	4046	3017	4301	6435	6964	6937	6986	7324	1564	1835
65	0.87	118.088	Betaine; LC-ESI-QTOF; MS2; CE	[M+H]+	TRUE	118.0789 59;118.08704 47;	1259	1561	1570	1394	1424	566	841	724	953	568	569	395	541	528	477	1567	1621
66	1.2	118.088	Valine; LC-ESI-QTOF; MS2; CE	[M+H]+	TRUE	72.08205 21;98.9876 17;118.08377 16;	608	801	785	695	785	1226	1088	1167	1109	1307	1852	1989	2085	2200	1996	284	286
67	0.93	119.051	Benzimidazole; ESI-ITFT; direct injection; MS2; CE	[M+H]+	TRUE	72.08382 16;118.091 18;119.05685 18;	1482	1808	1519	2149	1818	490	340	490	485	295	4373	4761	4390	5115	1240	0	35
68	0.95	119.051	Benzimidazole; ESI-ITFT; direct injection; MS2; CE	[M+H]+	TRUE	72.08088 70;91.04208 16;118.0871 36;119.05422 23;	1949	1885	1678	1795	1738	490	343	490	150	354	4435	2192	4155	3952	4531	20	17
69	0.85	120.067	L-Homoserine; LC-ESI-ITFT; MS2; m/z	[M+H]+	TRUE	74.06602 22;102.04273 17;	2136	2531	2198	2224	2344	1175	972	1162	1019	1131	1332	1422	1557	1321	1347	373	234
70	2.07	120.082	Homoserine	[M+H]+	TRUE	91.06264 22;119.04433 17;120.06919 17;120.08116 127;120.08913 16;	96	140	190	144	105	99	52	106	119	101	1800	2188	2172	1746	1988	17	35
71	2.28	120.082	Homoserine	[M+H]+	TRUE	79.04789 20;91.05314 17;93.07362 59;93.07984 18;103.04555 18;103.05699 127;119.07384 16;120.07311 95;120.08286 782;	23349	25264	24611	23810	24629	9561	8372	9681	8526	10410	6350	6748	6783	6732	8192	747	736
72	1.82	121.04	w/o MS2:D-(-)-Erythrose; LC-ESI-QTOF; MS2; CE	[M+H]+	FALSE		1477	656	0	1570	418	18	0	0	0	39	327	203	56	237	374	0	0
73	12.76	121.065	w/o MS2:MLS001066369-01!Benzamidine M+H	[M+H]+	TRUE		1493	1561	1262	1723	1653	809	733	384	801	926	778	776	701	1037	643	695	414
74	1.58	121.066	Benzamidine; LC-ESI-QTOF; MS2; CE	[M+H]+	TRUE	77.03708 33;91.05326 18;91.06241 17;93.06117 16;93.07179 109;102.05728 21;103.05685 67;104.05994 16;121.05563 135;121.06641 808;	20549	20774	874	24021	21555	61	118	95	0	149	821	356	1215	368	5765	0	36
75	1.62	121.066	Unknown	[M+H]+	TRUE	77.03769 40;93.07387 27;103.05403 44;121.06647 222;	16418	18598	19097	3633	2680	78	110	158	35	85	4967	5188	4803	5490	5156	0	86
76	1.55	121.066	Unknown	[M+H]+	FALSE		20363	3934	3777	3332	21901	95	94	193	87	230	4183	5089	5786	6005	5837	0	38
77	1.54	121.066	Unknown	[M+H]+	TRUE	77.03915 33;93.07216 18;103.05112 16;103.06088 27;121.06625 179;	20617	3798	18226	24097	21895	115	70	193	115	230	4363	4815	3948	6110	4707	0	38
78	1.82	121.066	Benzamidine	[M+H]+	TRUE	77.03886 18;77.0433 20;86.09911 18;91.04593 38;91.05726 16;93.05996 17;93.0674 95;93.07189 57;93.07874 48;93.13752 18;103.05274 34;103.06133 37;120.08321 17;121.0316 16;121.06673 1564;	205495	213016	221160	238854	217598	836	736	1361	1107	948	39463	46842	41830	49709	45694	0	514
79	1.15	121.066	Benzamidine	[M+H]+	TRUE	79.04622 20;91.05641 22;93.0715 18;94.06274 17;121.06527 315;	23136	16454	13065	24409	20888	142	55	0	88	152	3776	4218	4375	4431	4344	0	72
80	1.34	121.066	Benzamidine	[M+H]+	TRUE	77.04344 21;93.06807 36;121.05499 50;121.06777 540;121.13217 21;	19948	6021	16748	7441	21715	222	192	264	127	187	4736	5189	4702	5302	4733	0	118
81	1.12	121.066	Unknown	[M+H]+	FALSE		19608	3224	8794	4546	19548	100	54	55	19	26	2849	3474	3723	3920	4071	0	102
82	1.31	121.066	Benzamidine; LC-ESI-QTOF; MS2; CE	[M+H]+	TRUE	77.03909 17;91.05504 18;93.07101 70;103.05927 17;104.05043 16;121.06632 609;	20955	19833	17581	22562	21766	222	192	149	0	187	3877	4662	4420	4212	3861	0	59
83	1.03	121.066	Benzamidine	[M+H]+	TRUE	77.03599 22;91.05348 51;93.06699 56;93.07345 36;103.05583 18;120.1046 22;121.04719 27;121.0594 121;121.06847 463;	16116	8208	3633	16880	12294	136	51	0	87	34	1884	2350	2376	2809	2424	0	85
84	1.93	121.066	Unknown	[M+H]+	FALSE		3512	3904	4077	4443	3760	114	264	255	328	286	10033	10532	10509	10644	10747	26	59
85	1.99	121.067	Unknown	[M+H]+	FALSE		2026	1799	2184	2081	2060	0	34	34	87	68	1428	1837	1452	1078	1932	0	0
86	1.4	121.067	Unknown	[M+H]+	FALSE		13250	13007	14496	15257	12602	0	0	133	100	148	3765	3124	3261	3647	3512	0	0
87	2.28	121.085	Unknown	[M+H]+	FALSE		1711	1839	1531	1880	1776	526	489	585	371	1093	299	471	515	530	696	22	20
88	1.82	122.07	Unknown	[M+H]+	FALSE		2672	4230	1982	18440	16592	70	75	176	53	0	2823	3036	3299	836	851	0	66
89	1.04	122.07	Unknown	[M+H]+	FALSE		1057	548	280	1189	1053	0	0	0	25	0	198	0	262	391	171	0	0
90	2.57	122.097	N,N-Dimethylaniline; ESI-ITFT; direct injection; MS2; CE	[M+H]+	TRUE	105.03133 29;105.07228 85;106.06817 16;	3416	3446	3332	3741	3144	48	66	70	133	94	204	315	261	315	280	0	17
91	0.77	122.926	Unknown	[M+H]+	TRUE		11376	12140	12374	11853	12187	4259	3584	4288	4009	4044	3089	2904	3015	3495	3309	2145	2179
92	0.94	123.046	BENZOIC ACID	[M+H]+	TRUE	109.04356 30;123.04205 43;123.05302 16;	2412	2144	2216	2270	2257	372	353	525	426	493	1398	1734	1236	1446	1407	0	16
93	2.44	123.046	w/o MS2:BENZOIC ACID	[M+H]+	FALSE		0	59	0	55	54	1078	1371	1175	884	974	0	464	0	316	380	0	16
94	0.8	124.924	Unknown	[M+H]+	FALSE		1176	1340	1379	1215	1271	88	38	196	108	386	95	135	114	158	236	0	68
95	2.39	125.062	Unknown	[M+H]+	FALSE		45	76	56	21	57	1132	1210	1212	1080	1286	685	628	690	542	767	19	49
96	12.76	125.974	Unknown	[M+H]+	FALSE		1001	1098	1237	593	1167	835	926	1061	798	1129	1050	932	809	886	843	1001	1002
97	0.72	125.988	Unknown	[M+H]+	FALSE		5256	4918	5148	5254	5220	1538	1659	1899	1637	1720	635	660	698	554	741	1082	1136
98	0.88	127.04	w/o MS2:Thymine; LC-ESI-QTOF; MS2; CE	[M+H]+	TRUE	84.04165 18;86.02908 20;125.02718 17;	860	954	809	790	865	2455	2919	2902	3024	2468	612	893	748	698	804	1640	1675
99	0.91	127.04	THYMINE	[M+H]+	TRUE	71.05207 16;84.04504 208;100.04714 19;126.07306 16;127.03942 38;	1862	1856	1981	1866	1837	2706	2578	2870	2955	2591	716	837	993	679	863	773	706
100	0.72	128.021	Unknown	[M+H]+	TRUE	66.0202 32;66.5233 23;68.98515 52;70.97778 18;84.08578 16;84.9606 37;84.96608 17;84.97171 20;110.00988 348;110.01778 85;111.01084 16;112.00275 17;	16174	18594	17742	17432	17143	5490	5385	5717	6444	6509	4388	5004	5293	4478	4507	5158	7152
101	0.7	128.02	Unknown	[M+H]+	TRUE	65.99114 17;66.01675 37;66.02103 16;68.98614 73;77.24339 18;84.95761 16;85.96021 33;109.0802 18;110.0061 285;110.0153 54;111.01502 70;112.01201 16;	16098	4315	4572	16426	4490	15953	15428	16815	14897	16210	9005	8262	9263	8715	9085	8863	9029
102	13.16	128.952	Unknown	[M+H]+	FALSE		1624	1531	1801	1525	1542	1799	1623	1689	1663	1685	1890	1681	1727	1571	1893	1696	1630
103	13.12	128.952	Unknown	[M+H]+	FALSE		516	1671	1827	1645	1602	666	1788	1802	1782	1456	1655	1946	1921	2007	546	748	1661
104	13.07	128.952	Unknown	[M+H]+	FALSE		1589	1879	1600	1760	1581	1576	1757	550	1811	1466	1716	1751	1579	1796	1785	1515	1750
105	13.03	128.952	Unknown	[M+H]+	FALSE		1364	1574	1615	1439	1524	1706	1599	1466	1553	1509	1402	1517	1446	1488	1532	1475	585
106	13.23	128.952	Unknown	[M+H]+	FALSE		1746	1535	1504	1676	1680	1520	1613	1692	1476	1495	1673	1676	1781	1616	1586	1525	1903
107	0.7	129.022	w/o MS2:4-Amino-2-chloropyridine; ESI-ITFT; direct injection; MS2; CE	[M+H]+	FALSE		2094	2503	2502	1969	2269	2123	2184	2249	2159	2232	1357	1175	1484	1213	1393	1362	1286
108	0.87	129.067	Unknown	[M+H]+	FALSE		90	172	0	264	164	406	512	0	560	461	727	1190	1254	845	841	251	80
109	0.7	130.018	Unknown	[M+H]+	FALSE		2288	2457	2303	2284	2203	2026	2233	1365	1843	1392	1308	1365	1352	1260	1331	1195	1206
110	0.83	130.022	Unknown	[M+H]+	FALSE		67	123	86	139	74	761	1182	1028	473	1054	313	256	0	112	359	36	0
111	0.84	130.051	L-5-Oxoproline; LC-ESI-QTOF; MS2; CE	[M+H]+	TRUE	84.04115 252;84.04735 682;102.05713 17;130.036 17;130.04836 487;130.05592 255;130.10274 16;	29933	31325	30368	31948	31341	140057	120885	138808	119206	140571	67360	69931	67671	69766	67768	734	910
112	0.94	130.098	w/o MS2:Metformin; LC-ESI-ITFT; MS2; CE	[M+H]+	FALSE		86	56	43	22	75	117	49	76	124	92	764	1088	1936	1404	1418	1153	1416
113	12.95	130.968	Unknown	[M+H]+	FALSE		2441	2119	2794	2755	2323	2245	2085	2267	2466	1903	1982	2165	2149	2133	2311	2216	2277
114	13.32	130.968	Unknown	[M+H]+	TRUE	68.94935 16;112.96143 18;113.9633 29;	3165	3021	3308	3305	3295	3300	3179	2940	3345	3312	3350	2890	3041	3355	3224	3070	2918
115	13.11	130.968	Unknown	[M+H]+	TRUE	69.47775 20;112.97158 21;113.96336 34;	4800	4829	5317	4682	5064	4854	4778	4859	4909	4816	5036	4698	4952	4573	4711	4915	4688
116	13.19	130.968	Unknown	[M+H]+	TRUE	112.95757 36;113.96558 16;	4562	4377	4755	4465	4538	4343	4056	4593	4055	4275	4564	4138	4407	4437	4365	4330	4244
117	13.02	130.968	Unknown	[M+H]+	TRUE	89.51624 21;	4139	4334	4327	3864	4068	4127	3927	4087	4480	3593	3898	4209	4252	4184	4358	4063	3943
118	2.28	131.049	w/o MS2:CITRACONIC ACID	[M+H]+	FALSE		790	1709	1051	1068	1759	363	302	325	394	388	233	259	423	407	327	18	0
119	0.84	131.055	Unknown	[M+H]+	FALSE		1377	1323	1797	1555	1825	6969	5642	7229	5581	6991	3265	3145	3291	3289	3325	78	107
120	12.76	131.535	Unknown	[M+H]+	TRUE	88.0774 20;112.96329 16;	1917	2087	2190	1947	2236	2068	1921	2076	2202	2071	1974	1796	2007	1875	2258	2350	2025
121	1.88	132.103	Leucine; LC-ESI-QTOF; MS2; CE	[M+H]+	TRUE	86.06851 17;86.09427 49;86.10044 124;107.05264 17;132.10355 43;	8669	9226	8339	8585	8791	4829	4513	4801	4392	2221	8210	8145	9216	8607	9107	879	830
122	1.82	132.103	Leucine; LC-ESI-QTOF; MS2; CE	[M+H]+	TRUE	86.09776 299;87.09894 16;94.05627 17;132.09514 38;	3349	3793	3800	3391	3461	10370	8758	10237	9115	10454	14428	15257	15934	15454	16351	2856	3085
123	0.71	133	Unknown	[M+H]+	TRUE	114.99005 52;	3839	3915	4103	3896	4167	3650	3494	4074	3520	3650	1958	1828	1424	1994	1983	2158	2045
124	0.82	133.062	w/o MS2:L-Asparagine; LC-ESI-ITFT; MS2; m/z	[M+H]+	FALSE		524	535	449	583	518	2184	1883	1781	1744	1830	1088	806	905	901	1024	33	41
125	0.85	134.046	Aspartic acid; LC-ESI-QTOF; MS2; CE	[M+H]+	TRUE	74.02375 58;81.07286 16;88.04119 32;116.03237 39;134.01062 16;	2169	2645	2323	2163	2353	5232	5296	5737	5202	5332	6699	7091	7008	7180	6666	2222	2439
126	0.84	134.046	Aspartic acid; LC-ESI-QTOF; MS2; CE	[M+H]+	TRUE	88.04096 35;116.03692 16;134.04243 37;134.04744 88;	2628	2883	2614	2464	2902	1647	1898	2453	2182	2767	6944	7192	6986	2509	6924	2178	2475
127	0.9	134.046	Unknown	[M+H]+	FALSE		402	483	357	494	340	2098	1537	1719	1463	2198	1451	1688	1459	1492	1697	389	81
128	2.09	135.046	Unknown	[M+H]+	FALSE		1660	1959	2047	1683	1745	0	16	0	0	0	29	44	34	44	57	0	0
129	1.88	135.045	w/o MS2:Malate	[M+H]+	FALSE		2594	2968	2708	2516	2769	96	65	106	49	94	92	90	81	59	63	23	18
130	4.74	135.046	Unknown	[M+H]+	TRUE	126.05934 16;135.04411 36;	17	30	16	21	0	1614	1499	1514	1221	1726	36	0	56	80	47	204	73
131	1.9	135.046	Unknown	[M+H]+	FALSE		2057	1384	2608	2533	2485	35	20	131	16	45	56	87	38	59	63	23	34
132	2.05	135.046	Unknown	[M+H]+	TRUE	107.05392 16;121.06808 43;135.04344 18;	1892	1839	1865	1984	826	16	16	16	37	0	64	106	47	95	96	0	0
133	0.87	135.046	w/o MS2:Malate	[M+H]+	TRUE	77.02779 21;88.02914 16;94.06625 40;120.05095 38;134.06221 23;	460	622	519	467	550	2275	1750	2100	1642	2025	2680	2987	3078	2931	2608	63	39
134	14.02	135.947	Unknown	[M+H]+	FALSE		1824	1623	1598	1832	1671	1682	1761	1970	1707	1891	1750	1808	1432	1334	1582	1715	1678
135	13.56	135.947	Unknown	[M+H]+	TRUE	100.93063 39;	1358	1382	1422	1497	1427	1328	1305	1679	1431	1493	1513	1337	1253	1294	1362	1361	1449
136	14.08	135.948	Unknown	[M+H]+	FALSE		1398	1859	1478	1483	1668	1645	1589	1511	1601	1444	1522	1385	0	1571	1482	1529	1802
137	0.93	136.071	Adenine; LC-ESI-QTOF; MS2; CE	[M+H]+	TRUE	91.04152 48;91.05521 2126;92.05299 79;92.06121 105;93.05108 21;94.06496 18;107.05338 16;109.06686 66;117.05127 18;118.06475 20;119.0507 1697;120.05283 51;124.59082 27;136.01755 16;136.04324 18;136.05104 16;136.07689 1928;136.09592 21;	2425	2556	1808	2096	2452	489	483	558	469	407	77222	89992	81823	100165	81438	1968	1821
138	0.94	136.067	Adenine; LC-ESI-QTOF; MS2; CE	[M+H]+	TRUE	81.06914 18;136.06032 75;136.06985 17;	2982	2611	2233	2419	613	212	366	307	314	268	0	0	0	0	0	1930	666
139	12.76	136.078	Unknown	[M+H]+	FALSE		629	165	139	757	110	454	520	145	458	980	1157	1650	1849	1918	1952	834	796
140	2.24	136.077	Adenine	[M+H]+	TRUE	77.03886 17;91.05727 21;92.06389 16;109.06654 17;119.05148 57;136.06165 19;136.06883 16;136.08183 109;	90	147	35	79	123	64	36	44	0	41	3460	4528	4161	4961	4226	37	0
141	2.06	136.077	Adenine	[M+H]+	TRUE	77.24647 20;91.05315 43;91.06035 37;92.05405 23;106.07005 17;107.05245 16;111.00948 16;119.04308 17;136.07564 187;	0	72	42	32	0	79	131	64	76	17	6211	6946	6330	6279	6031	0	0
142	1.78	136.078	Adenine	[M+H]+	TRUE	91.05221 19;119.04601 16;121.07291 17;136.07326 41;136.07947 60;	432	509	358	462	370	2170	1656	1912	1502	2093	1861	2100	2024	2327	2161	68	42
143	2.31	136.077	Unknown	[M+H]+	FALSE		40	0	0	43	18	0	148	33	33	34	2087	2056	2066	2305	2166	0	0
144	0.95	137.022	w/o MS2:Hypoxanthine; LC-ESI-ITFT; MS2; m/z	[M+H]+	FALSE		1781	835	643	899	2093	268	247	215	228	157	1301	1669	552	534	833	33	54
145	0.93	137.027	Unknown	[M+H]+	FALSE		1769	1265	554	1311	1051	256	273	169	218	171	717	552	570	1707	783	0	33
146	1.34	137.061	Unknown	[M]+	FALSE		16659	21548	21798	17608	21411	4797	3623	4212	2659	4185	5403	18307	7104	16766	8155	0	0
147	1.46	137.061	HYPOXANTHINE	[M+H]+	TRUE	91.04234 24;91.05582 836;92.04796 33;92.05859 64;92.06743 17;94.03346 24;96.03035 16;109.06221 16;119.02644 18;119.03829 36;119.05022 915;120.05527 139;121.06683 18;121.07422 16;122.07138 16;132.50102 25;136.08316 22;137.03203 77;137.06094 3819;	96134	104505	102399	102218	105804	28422	24776	29785	22544	29084	84887	97555	82930	92981	101835	17	144
148	0.95	137.061	HYPOXANTHINE	[M+H]+	TRUE	64.36426 20;65.04092 17;69.00296 18;72.08342 23;77.04259 25;81.077 22;84.7226 17;91.04149 48;91.05523 2099;92.05801 187;92.06786 37;106.46269 18;107.045 41;107.05114 22;107.0808 24;109.06093 37;109.06648 120;111.04055 16;111.07507 17;119.01936 16;119.0328 16;119.05105 1827;120.05532 178;121.03838 20;121.05219 18;135.06644 18;136.05577 17;136.0761 1070;137.04099 21;137.06038 5857;137.08043 20;137.…	259829	264483	247812	277100	275294	53936	45392	52461	39815	53400	198599	228211	197759	219563	236187	147	557
149	1.74	137.061	HYPOXANTHINE	[M+H]+	TRUE	119.05511 16;136.07951 16;137.06186 190;	1109	1085	1194	1139	990	6520	6153	7500	5710	6598	2145	2950	3416	2106	1983	17	37
150	2.49	137.061	HYPOXANTHINE	[M+H]+	TRUE	65.04423 16;91.05559 18;119.04456 21;119.05072 26;119.058 21;120.05074 17;136.06046 20;137.05043 16;137.0612 166;	565	684	600	777	641	5874	4449	6183	5469	6565	464	491	404	429	450	16	27
151	12.76	138.056	Unknown	[M+H]+	FALSE		291	0	128	0	230	165	0	0	221	143	0	1058	141	0	151	147	0
152	0.9	138.056	PARA-AMINOBENZOIC ACID	[M+H]+	TRUE	91.06215 16;94.06058 34;94.06634 20;136.07976 16;137.08907 27;137.99626 16;138.03473 16;138.05659 951;	33097	36376	34782	34217	34896	3561	2859	3396	2832	3101	19396	20243	20891	20936	19612	721	914
153	1.38	138.064	Unknown	[M+H]+	FALSE		2959	3488	3147	3130	3024	633	406	710	510	577	2244	3028	1969	1950	2895	0	16
154	1.44	138.064	Unknown	[M+H]+	FALSE		4103	8151	4296	6216	8991	1595	1976	2148	1648	2105	6261	4604	3281	6779	4701	0	25
155	0.94	138.064	w/o MS2:Anthranilic acid; LC-ESI-ITFT; MS2; m/z	[M+H]+	FALSE		25031	24190	23028	25303	24632	3714	3384	3863	2774	3902	2785	18639	16005	16876	18728	49	93
156	1.46	138.065	w/o MS2:Anthranilic acid; LC-ESI-ITFT; MS2; m/z	[M+H]+	FALSE		7244	8743	8622	8703	8976	2287	1676	2177	1648	1751	6369	7554	6206	6911	7750	0	34
157	12.76	138.093	w/o MS2:Tyramine; LC-ESI-ITFT; MS2; m/z	[M+H]+	FALSE		1107	270	433	1292	443	103	0	29	0	143	237	0	113	211	240	103	0
158	1.82	138.093	Hydroxyphenethylamine; LC-ESI-QTOF; MS2; CE	[M+H]+	TRUE	77.03611 17;77.0416 24;77.0469 45;91.05637 17;93.07291 86;94.07858 16;103.04803 19;103.05422 29;121.04418 17;121.06594 2019;121.27614 16;122.06615 59;122.07285 17;123.06307 16;131.75116 17;138.09271 41;138.09731 17;	19772	21542	21965	23484	21598	72	48	162	154	113	3741	4027	3853	4573	3877	0	43
159	1.89	139.004	Unknown	[M+H]+	TRUE	68.99934 60;69.00234 32;77.03373 16;91.05769 16;103.0345 16;111.00648 104;111.0132 170;111.05302 17;112.00971 18;112.01453 19;112.04919 21;121.04552 16;121.06667 858;122.07162 94;123.06789 20;123.07812 17;138.08673 17;138.09393 17;138.99738 36;139.00343 31;139.04074 16;	77776	79166	77412	80507	76896	71612	66180	72079	65466	73285	70120	70952	73673	70777	70995	6847	7864
160	2.49	139.004	Unknown	[M+H]+	TRUE	68.34121 18;68.99981 20;111.00958 56;111.01763 79;137.05167 18;138.07243 40;	4384	3676	3431	5602	3857	437	1592	929	1333	614	1816	1860	2082	2363	2004	328	271
161	2.19	139.004	Unknown	[M+H]+	TRUE	70.00314 23;94.0461 16;98.0433 18;99.9752 16;111.00618 53;111.01224 20;121.06365 17;	3202	3780	3720	2899	3557	1906	3820	2020	1894	2216	2658	2585	2771	2278	2157	465	473
162	2.26	139.004	Unknown	[M+H]+	FALSE		2630	2930	3333	2632	2394	1204	1415	1434	1379	1472	1690	1591	1397	1718	1530	301	284
163	2.05	139.004	Unknown	[M+H]+	FALSE		3352	3728	4180	3102	3323	6664	7235	7027	6785	7933	7002	7671	6913	6855	7115	1174	1267
164	2.08	139.005	Unknown	[M+H]+	FALSE		2588	2848	2968	2786	3158	4828	4249	4180	3421	4842	5846	5054	5583	4912	4687	1148	935
165	2.18	139.04	4-Hydroxybenzoic acid; LC-ESI-QTOF; MS2; CE	[M+H]+	TRUE	95.05312 38;121.02923 20;139.04613 27;	3542	4093	5394	3227	3795	2468	2068	4269	2300	2692	852	932	819	803	709	52	114
166	2.06	139.04	UROCANIC ACID	[M+H]+	TRUE	65.03934 17;66.04366 18;68.99741 34;93.02668 39;93.03613 118;94.03481 17;101.02277 20;111.00027 18;111.02562 19;111.04075 16;111.04761 79;111.05379 17;138.98383 16;139.03975 242;	24550	27545	27856	25561	24855	99	78	145	94	110	425	531	731	862	1238	0	60
167	2.28	139.041	w/o MS2:4-hydroxybenzoic acid M+H	[M+H]+	FALSE		303	358	471	616	221	1021	776	813	571	644	0	455	704	624	856	220	330
168	1.76	139.041	Unknown	[M+H]+	FALSE		2905	3354	3523	3122	3339	48	17	0	16	47	0	73	81	104	84	0	0
169	3.11	139.042	Unknown	[M+H]+	FALSE		738	1537	376	1444	282	84	77	100	34	23	552	401	1167	402	511	21	34
170	0.9	139.06	w/o MS2:Urocanic acid; LC-ESI-QTOF; MS2; CE	[M+H]+	FALSE		2123	2430	2217	2326	2262	333	267	261	145	281	1428	1159	1655	1350	1367	59	110
171	1.81	139.096	Unknown	[M+H]+	FALSE		1473	1606	1596	1976	1547	0	0	32	23	52	305	263	175	211	336	0	0
172	12.76	139.989	Unknown	[M+H]+	TRUE	98.9666 20;99.96911 52;100.96342 16;139.05014 16;139.98967 18;	23315	24579	25626	22180	22667	23622	23095	23792	22799	22132	23266	23875	23396	21981	22288	23396	22853
173	12.78	139.989	Unknown	[M+H]+	TRUE	98.95961 53;98.96853 22;118.9726 17;126.97691 18;127.97342 16;139.98679 34;	9285	9866	9817	9765	10011	9973	10095	10374	10085	9357	10348	10002	9760	9658	9830	9804	9733
174	1.88	140.007	Unknown	[M+H]+	FALSE		4058	4494	3891	3965	4339	1798	3081	3721	3428	3692	3497	3416	3799	3300	4000	286	444
175	12.77	140.997	Unknown	[M+H]+	FALSE		23336	6477	25306	23588	22426	23372	6068	23049	23376	23273	24338	24466	23008	22901	23298	23376	23565
176	13.08	141.96	Unknown	[M+H]+	TRUE	97.96833 16;101.94069 29;	2054	2105	2231	2268	2548	2007	2119	2179	2305	2071	2203	1893	2050	2168	2229	2269	2047
177	13.25	141.96	Unknown	[M+H]+	TRUE	97.97125 32;	3419	3481	3390	1014	1378	1301	1131	3213	3239	3324	3386	3246	1128	1178	3275	3027	3119
178	13.02	141.96	Unknown	[M+H]+	TRUE	100.95785 20;102.0151 23;	1564	1823	1776	1685	1880	1841	1556	1765	1942	1697	887	1772	2071	1699	1572	1556	1940
179	0.64	141.96	Unknown	[M+H]+	TRUE	99.96662 16;129.0419 26;	1329	1754	1560	1634	1426	1455	1593	805	1475	1192	1652	1471	1678	1658	1628	1417	1425
180	13.33	141.96	Unknown	[M+H]+	TRUE	95.98098 36;98.96074 23;141.98473 20;	3484	3634	3726	3872	3689	3670	3411	3613	3609	3274	3624	3685	3471	3766	3300	3214	3186
181	0.54	141.96	Unknown	[M+H]+	TRUE	126.96087 48;	1455	1593	0	1409	1519	1530	1564	32	975	0	1616	1259	1473	1196	1226	1281	0
182	13.14	141.96	Unknown	[M+H]+	TRUE	99.97213 40;124.96587 20;	2350	2426	2444	2432	2448	2733	2536	2790	2312	2443	2357	2399	2457	2388	2720	2397	2222
183	13.67	141.961	Unknown	[M+H]+	FALSE		3806	3377	3643	3025	3494	3256	3421	3630	3245	3325	3519	0	3046	3150	3394	2673	3111
184	12.76	141.985	Unknown	[M+H]+	TRUE	85.02966 17;96.08123 16;98.95282 24;	8805	9125	10056	8185	8447	8239	8577	9110	7833	7939	8800	8487	8232	7642	8008	8272	8315
185	12.78	141.985	Unknown	[M+H]+	TRUE	84.94705 16;100.96201 20;139.98903 16;141.99611 24;	3486	3452	3835	3448	3823	3619	3605	3613	3277	3346	3528	3655	3640	3518	3373	3548	3764
186	12.77	142.991	w/o MS2:2-Mercaptoethanesulfonic acid	[M+H]+	FALSE		6574	2197	9490	8366	8516	8522	7619	8141	8415	7204	2194	7902	7031	7944	7599	2161	7643
187	12.76	143.96	Unknown	[M+H]+	TRUE		7544	8383	9008	8178	8921	7930	8705	8804	8509	8325	8349	7848	8917	8286	8154	7953	8393
188	12.78	143.96	Unknown	[M+H]+	TRUE	98.95578 16;	2521	3034	2896	2813	2940	2519	2875	2864	2921	2806	2547	2758	3114	2790	2877	3288	2846
189	12.6	144.984	Unknown	[M+H]+	TRUE	103.95739 292;105.95238 53;105.95871 16;144.12453 16;144.97853 32;144.98584 16;	6433	7616	7579	1614	6981	6733	6491	6555	6669	6014	6311	6607	6898	6781	6931	6572	7324
190	12.57	144.984	Unknown	[M+H]+	TRUE	100.10383 19;102.10876 25;103.94031 18;103.95616 237;104.96056 19;105.94977 35;144.96588 16;144.98068 16;144.99055 16;	10962	11443	11957	11561	10693	10947	10744	10681	10342	9908	10389	10601	10871	11296	10324	11235	10463
191	12.75	144.984	Unknown	[M+H]+	TRUE	103.95031 33;103.955 85;104.96474 20;105.95172 36;	4485	5359	5091	4503	4867	4398	4460	4725	4967	4546	4247	4364	4531	3930	4444	4732	4338
192	0.92	145.051	Unknown	[M+H]+	FALSE		1158	1191	1135	1162	943	1397	1596	1501	1505	1383	360	418	369	271	592	278	286
193	0.88	145.052	Unknown	[M+H]+	FALSE		421	429	331	263	415	1214	1309	1175	1288	1129	510	358	671	547	706	1041	1024
194	12.76	145.955	Unknown	[M+H]+	FALSE		2447	2791	2676	2683	2742	2389	2494	2655	577	2472	2229	2457	2669	2382	2547	2834	2541
195	2.79	146.062	3-Formylindole; LC-ESI-QTOF; MS2; CE	[M+H]+	TRUE	118.06359 17;118.07033 17;127.03978 21;146.05415 33;146.06238 67;	848	1122	1126	1062	1044	2392	1762	2289	1689	2138	4043	4410	4498	4301	4349	31	60
196	12.75	146.982	Unknown	[M+H]+	FALSE		1705	2285	2118	1916	1771	1903	1843	1719	1761	1604	1689	1844	1715	1671	1614	2052	1690
197	12.59	146.982	Unknown	[M+H]+	FALSE		3302	3800	2444	3663	3425	2260	3134	3438	2921	3124	3090	2683	3520	4130	3462	3447	3361
198	12.59	146.982	Unknown	[M+H]+	FALSE		3610	3800	2468	3663	4344	3766	2273	3573	3858	3252	3302	2683	3950	2527	3515	3447	2558
199	3.04	147.046	Coumarin; LC-ESI-QTOF; MS2; [M+H]+; CE	[M+H]+	TRUE	91.05666 42;91.06468 63;119.04961 217;120.05811 16;147.01463 16;147.04514 928;	19742	6284	20120	7638	21042	17	20	0	38	0	32	0	38	0	0	0	0
200	3.05	147.045	Unknown	[M+H]+	TRUE	91.05745 66;91.06639 23;112.83181 17;119.04994 393;120.04958 48;120.05856 16;147.04401 745;	19216	21723	20043	23181	21261	0	24	40	20	0	32	0	0	0	69	0	0
201	3.77	147.046	Unknown	[M+H]+	TRUE	91.04793 17;91.05511 67;91.06054 34;92.0602 21;92.06608 37;119.03879 32;119.04985 163;120.06464 30;147.0437 492;147.05765 24;	14055	14622	14355	14921	15200	1945	1637	1998	1389	1849	92	17	89	86	93	83	55
202	3.51	147.046	Coumarin; LC-ESI-QTOF; MS2; [M+H]+; CE	[M+H]+	TRUE	91.04591 16;91.05903 67;119.04777 32;119.05869 43;120.04777 16;139.00679 16;147.04268 442;	12038	12594	11762	13625	12645	2350	1918	2491	1921	2352	141	206	198	155	133	34	64
203	3.57	147.046	Coumarin; LC-ESI-QTOF; MS2; [M+H]+; CE	[M+H]+	TRUE	147.04596 69;	1731	2088	1945	2836	2321	3448	2853	3187	2898	3493	80	144	92	63	56	19	18
204	3.15	147.046	Unknown	[M+H]+	FALSE		1594	2479	1969	1691	2357	32	0	0	114	126	199	136	0	0	77	0	0
205	3.05	147.051	w/o MS2:MLS000551010-01!1H-quinazolin-4-one M+H	[M+H]+	FALSE		2913	0	0	0	0	0	0	32	0	0	35	0	0	18	0	0	0
206	0.84	147.078	Glutamine; LC-ESI-QTOF; MS2; CE	[M+H]+	TRUE	84.02525 16;84.03262 18;84.04603 647;85.04872 17;101.07558 47;102.0519 73;102.06095 17;110.0162 16;112.04531 17;118.05042 23;129.99954 17;130.03256 36;130.0511 2063;131.05515 98;147.07684 421;147.08427 190;	3128	3645	3553	3559	3499	78618	66193	74736	64675	75988	29462	30054	29211	29494	29796	104	56
207	3.05	148.048	w/o MS2:Isatin; LC-ESI-QTOF; MS2; [M+H]+; CE	[M+H]+	FALSE		1265	1466	1535	1588	1392	0	0	0	0	16	0	0	29	0	17	0	0
208	3.79	148.048	Unknown	[M+H]+	FALSE		874	1130	0	651	1257	32	49	0	131	93	25	0	16	0	17	0	16
209	3.52	148.049	Unknown	[M+H]+	FALSE		829	1078	853	1374	1069	124	81	147	0	267	0	0	0	0	0	0	0
210	3.5	148.052	Unknown	[M+H]+	FALSE		0	0	934	1102	0	20	97	17	0	81	0	0	0	59	0	0	0
211	0.9	148.062	Unknown	[M+H]+	FALSE		4264	5366	4783	5293	4736	3115	2698	3363	2630	3750	4207	4651	5062	4145	4494	45	118
212	0.85	148.062	Glutamic acid; LC-ESI-QTOF; MS2; CE	[M+H]+	TRUE	84.02835 17;84.04554 428;85.04053 16;102.05762 251;130.0363 32;130.0507 413;130.06894 16;131.04167 16;131.05109 37;131.06339 18;147.08223 16;148.05734 283;148.07155 17;	35467	36651	36488	38395	37146	17463	17171	19104	16676	18128	31604	32910	33392	33348	32777	1061	1328
213	7.49	149.025	Phthalic anhydride; LC-ESI-QTOF; MS2; [M+H]+; CE	[M+H]+	TRUE	111.02389 18;149.02307 54;	1541	1487	1536	1808	1091	2877	1991	3409	1489	1710	2148	2135	1962	2307	2225	878	1025
214	11.53	149.025	Phthalic anhydride; LC-ESI-QTOF; MS2; [M+H]+; CE	[M+H]+	TRUE	149.03232 26;	1864	2172	2387	2036	2016	2354	1948	2411	1859	1975	2139	2033	1934	1791	2544	2255	2045
215	2.27	149.06	w/o MS2:3,4-Dihydrocoumarin; LC-ESI-QTOF; MS2; [M+H]+; CE	[M+H]+	FALSE		643	1079	1035	632	912	331	387	372	363	391	295	276	311	174	187	16	16
216	0.85	149.067	w/o MS2:3,4-Dihydrocoumarin; LC-ESI-QTOF; MS2; [M+H]+; CE	[M+H]+	FALSE		1219	1773	1146	1853	1080	1077	768	443	913	771	1604	1303	781	959	1021	50	132
217	2.06	150.056	L-Methionine; LC-ESI-QTOF; MS2; CE	[M+H]+	TRUE	68.0472 19;93.07095 17;94.06261 36;94.0722 68;108.03598 25;111.02087 18;122.0603 367;123.06767 17;124.43808 27;133.98512 21;135.0461 17;150.02695 17;150.05656 980;150.09317 20;	29218	18866	28825	31212	29465	71	47	97	133	68	17549	22344	12291	48527	34508	0	271
218	3.15	150.058	L-Methionine; LC-ESI-QTOF; MS2; CE	[M+H]+	TRUE	132.04745 23;149.04572 17;150.05562 103;150.06441 44;	688	50	182	2219	246	21	0	0	0	21	45	92	16	379	83	0	16
219	12.76	150.092	Unknown	[M+H]+	TRUE	69.99446 20;71.49969 22;79.00078 16;89.01026 36;90.49281 16;90.5067 220;90.51147 92;90.94609 20;90.98793 16;91.50366 51;91.5138 24;93.04718 19;98.9632 50;99.50921 34;99.51546 22;100.00737 53;100.51432 19;111.01617 92;111.02297 149;111.52179 93;112.02108 87;115.96096 20;117.956 33;124.96457 36;126.96272 35;133.97003 18;135.04099 32;138.96916 16;138.98055 18;140.97357 16;	369	20	0	1391	17	388	546	36	472	1600	1493	2155	2174	2600	2675	584	699
220	2.38	150.092	Unknown	[M+H]+	FALSE		22	0	0	0	0	20	34	77	55	92	4175	4726	4309	4606	4489	0	0
221	2.17	150.093	3-Methyladenine	[M+H]+	TRUE	91.05737 16;91.06333 19;109.06667 21;119.05039 49;120.0513 45;121.05824 23;121.0705 18;131.06964 16;135.07074 32;149.0853 25;150.07095 35;150.09209 559;	32	0	35	0	0	81	0	87	72	120	7731	7531	8202	8906	10077	0	0
222	2.33	150.093	Unknown	[M+H]+	TRUE	91.05357 42;110.02094 20;119.0431 17;121.07509 18;150.09575 190;	23	0	0	0	0	63	0	84	0	20	5668	6458	5608	6335	6234	0	0
223	0.94	150.093	3-Methyladenine; LC-ESI-QTOF; MS2; CE	[M+H]+	TRUE	70.06902 16;80.05004 22;81.08057 17;86.10151 16;91.04668 16;91.05312 88;91.05843 96;92.06493 16;107.05193 165;108.05098 16;108.05721 24;109.061 66;109.06989 62;110.06832 16;110.0767 16;117.05918 39;118.066 16;119.02849 16;119.03969 22;119.05131 186;120.05329 17;121.03525 19;121.0684 69;123.0563 20;131.08025 16;133.05325 19;134.05838 17;134.06729 27;135.04425 18;135.06505 255;135.07138 229;135.086…	302	83	0	127	39	1763	1862	1888	1762	1847	102529	112159	115444	123390	116076	90	127
224	1.29	150.093	3-Methyladenine; LC-ESI-QTOF; MS2; CE	[M+H]+	TRUE	91.05375 66;91.05831 51;93.06902 57;100.8655 16;107.02691 24;107.04832 37;107.05754 16;108.0613 21;109.07145 18;119.03854 55;119.05009 69;119.05756 45;120.05605 21;121.06425 34;121.0711 24;121.24661 20;122.24236 16;135.05067 16;135.06894 212;136.07159 35;150.07654 49;150.09132 2516;	111	65	33	0	69	1329	1350	1650	1295	1502	46825	50216	49273	52588	50000	57	74
225	1.23	150.093	Unknown	[M+H]+	FALSE		0	0	0	0	0	90	39	85	49	86	2385	2250	2451	2471	1758	0	0
226	12.76	151.038	Unknown	[M+H]+	FALSE		1369	1389	860	1837	1285	1199	1232	727	1206	757	747	621	1407	1211	1134	809	1138
227	0.71	151.037	2-Mercapto benzimidazole; LC-ESI-ITFT; MS2; CE	[M+H]+	TRUE	86.98843 16;110.01201 40;111.00761 18;114.98727 180;115.99143 20;151.04068 16;	9368	10784	10605	9782	10407	9669	9979	10898	9574	9238	6816	6180	6534	5814	6652	6087	5803
228	2.45	151.041	2-Mercapto benzimidazole; LC-ESI-ITFT; MS2; CE	[M+H]+	TRUE	89.50594 17;123.05273 16;125.12009 20;137.05257 18;151.03915 103;	165	97	110	78	126	3922	5098	5253	4534	4669	2221	1551	1816	1669	1696	43	125
229	2.07	151.06	w/o MS2:D-Xylulose	[M+H]+	FALSE		1930	1677	2689	2590	2245	16	32	45	64	24	1088	1752	1229	3807	2864	0	36
230	2.04	151.06	Unknown	[M+H]+	FALSE		2114	2028	2219	2190	2768	59	37	0	42	17	1720	1925	1303	3927	887	20	43
231	1.3	151.096	Unknown	[M+H]+	FALSE		0	0	0	17	0	51	190	0	77	161	3687	4141	3909	4254	4154	0	0
232	0.94	151.096	w/o MS2:THYMOL	[M+H]+	FALSE		28	0	0	16	22	168	52	193	90	276	8962	9733	10346	10620	9766	36	16
233	1.88	152.035	w/o MS2:Benzisothiazolone (BIT); LC-ESI-ITFT; MS2; CE	[M+H]+	FALSE		0	660	0	596	1389	137	145	294	194	0	161	193	205	0	76	25	0
234	0.7	152.038	w/o MS2:Guanine; LC-ESI-ITFT; MS2; m/z	[M+H]+	FALSE		1689	1806	1544	1723	1683	1532	1645	1693	1444	1424	1028	1051	1104	1129	1364	468	557
235	0.72	152.039	w/o MS2:Guanine; LC-ESI-ITFT; MS2; m/z	[M+H]+	FALSE		1622	1835	1836	1700	1775	1074	1640	1898	1644	1583	1071	1075	1047	1129	1356	883	953
236	0.87	152.072	Paracetamol; LC-ESI-ITFT; MS2; CE	[M+H]+	TRUE	77.04105 30;79.0508 73;79.05742 36;81.03493 20;106.06387 70;106.07155 32;107.04524 152;107.05185 231;107.06979 16;109.03679 29;110.03129 20;116.05067 38;124.05395 16;125.06355 16;130.05557 20;134.04469 55;134.06 99;134.98587 30;135.02621 17;135.03986 122;135.04631 299;135.0619 24;136.04567 50;138.72906 18;145.05312 18;152.02057 23;152.03284 16;152.04652 36;152.07237 2355;	25242	29402	26364	20214	26125	112537	90751	106406	83779	111101	128973	143546	139489	138841	131610	20	114
237	1.89	152.072	Paracetamol; LC-ESI-ITFT; MS2; CE	[M+H]+	TRUE	79.05421 66;81.03822 22;106.06941 100;107.01981 20;107.04067 28;107.05064 417;107.06948 17;108.05219 17;108.05746 24;109.02437 17;110.04359 30;117.03351 33;124.06813 20;134.0643 139;135.03044 51;135.0377 138;135.04561 461;152.05284 60;152.07191 2384;	138163	158171	161587	149415	154711	665	578	911	718	473	3066	3633	3096	3394	4734	36	292
238	2.05	152.072	Paracetamol	[M+H]+	TRUE	77.02096 20;77.02793 18;77.03745 36;79.04935 26;79.05726 34;80.06227 16;81.03568 16;90.04197 34;94.04787 17;94.06573 17;106.066 115;107.04866 504;107.05534 232;108.05214 37;109.03052 89;116.05895 23;117.04444 16;121.49162 16;122.05829 20;134.04784 16;134.0601 242;134.07156 79;135.02112 18;135.04121 313;135.04709 714;135.06393 16;136.05208 55;150.05566 32;151.04774 30;151.06628 32;151.07309 45;152…	144651	160231	160418	164357	160172	431	301	717	510	360	4078	1378	3812	4390	5396	23	206
239	0.95	152.072	Unknown	[M+H]+	FALSE		17967	21065	18769	15138	19037	1730	1562	1210	1396	1364	2206	3679	3429	2668	4083	166	121
240	1.41	152.072	Unknown	[M+H]+	FALSE		4725	4053	3125	5788	4309	0	0	77	123	73	419	307	433	570	655	0	55
241	1.65	152.072	Paracetamol; LC-ESI-ITFT; MS2; CE	[M+H]+	TRUE	91.06161 17;107.04727 72;109.03283 21;121.06969 18;134.06157 27;135.03798 20;137.0641 32;152.05534 19;152.07233 348;	8488	9033	7422	9797	10187	153	17	75	110	166	397	559	477	400	560	17	0
242	2.1	152.072	Unknown	[M+H]+	FALSE		30314	39586	35640	145077	137488	131	146	504	328	221	2888	2121	2713	3523	4221	0	188
243	1.58	152.072	Unknown	[M+H]+	TRUE	106.06698 32;107.04924 71;107.05387 49;108.05534 17;116.05593 16;116.93053 16;135.04135 93;135.05264 20;137.05936 20;152.05202 23;152.06326 65;152.07404 322;	7634	887	1067	9061	8014	172	0	0	76	0	0	0	322	397	613	0	0
244	2.55	152.072	Paracetamol; LC-ESI-ITFT; MS2; CE	[M+H]+	TRUE	89.50978 16;95.04067 16;107.05033 32;125.02621 19;125.03254 18;125.0584 16;152.07111 163;152.08092 36;	3156	3363	3023	3366	3106	121	53	0	0	53	215	223	168	354	164	0	0
245	2.23	152.072	Unknown	[M+H]+	FALSE		6154	7249	7106	7381	6199	24	97	56	38	0	83	324	219	124	260	0	35
246	1.8	152.073	Unknown	[M+H]+	FALSE		31762	33898	36082	40381	36132	100	78	156	179	148	1458	1338	1210	1665	3374	0	239
247	1.77	152.072	Unknown	[M+H]+	FALSE		5914	32568	8364	7081	7393	114	64	88	110	117	2268	1105	1128	1419	2438	0	59
248	1.04	152.073	Unknown	[M+H]+	FALSE		3653	3431	2995	4749	3373	401	412	497	0	503	997	1045	969	1066	1302	0	0
249	1.13	152.073	Paracetamol; LC-ESI-ITFT; MS2; CE	[M+H]+	TRUE	99.51237 23;105.04784 16;106.06275 18;111.01833 21;117.93498 18;119.05328 21;123.04691 28;135.04845 21;137.06587 20;138.06207 19;152.06908 129;	2630	1939	1967	3487	2871	146	154	233	168	0	565	616	532	638	646	0	36
250	12.76	152.072	Unknown	[M+H]+	TRUE	69.99551 78;70.99155 38;71.49162 18;79.00143 18;89.4945 17;89.50962 40;90.00818 19;90.50939 338;91.00284 16;91.01078 24;91.49833 86;91.50665 98;92.50467 46;93.50053 18;99.50764 40;99.5129 39;99.5209 49;100.50959 22;100.96109 42;101.01434 21;109.06495 25;111.0219 170;111.5191 16;112.00153 17;112.01974 112;115.96819 18;117.96796 20;124.96679 52;126.95597 16;126.96217 18;138.98022 17;139.98793 17;14…	1980	1880	1530	2596	1967	1207	1352	1062	1286	1415	1673	1506	1399	1802	1521	963	1082
251	1.52	152.074	Unknown	[M+H]+	FALSE		0	6682	0	0	0	100	33	93	95	88	429	0	503	417	0	26	34
252	1.77	152.108	Unknown	[M+H]+	FALSE		0	0	18	44	16	0	58	0	0	0	1165	2232	2371	1350	1251	0	0
253	1.92	152.108	Unknown	[M+H]+	TRUE	68.99847 29;77.69591 16;91.05742 33;93.07 17;103.05293 17;103.05914 18;111.01059 20;121.03631 21;121.05771 66;121.06744 566;122.04698 24;122.06716 21;135.03767 33;139.00662 16;152.06972 52;152.11276 17;	138	0	85	107	236	0	97	90	137	121	12534	13578	12712	13482	13088	0	0
254	0.7	153.034	Unknown	[M+H]+	FALSE		1133	1480	1512	1301	1182	1250	1215	1547	1245	1223	933	812	847	832	883	818	727
255	4.64	153.042	Oxypurinol	[M+H]+	TRUE	95.09108 18;136.00702 16;152.06267 16;153.04031 42;	1505	1722	1616	1773	1492	18	16	0	21	34	0	0	0	17	0	21	19
256	3	153.057	4-HYDROXY-3-METHOXYBENZALDEHYDE	[M+H]+	TRUE	77.03787 16;96.91134 18;114.0911 34;126.02999 18;137.02032 18;153.0589 73;	534	219	151	675	319	57	24	43	52	37	17	41	22	37	41	21	0
257	2.44	153.056	Oxypurinol; LC-ESI-QTOF; MS2; CE	[M+H]+	TRUE	107.04829 16;111.98611 17;133.02388 17;136.05173 18;136.07208 18;137.06381 18;151.04788 27;152.0676 17;	41	19	61	55	40	2386	2906	3014	2591	2638	1319	791	1085	921	1197	0	0
258	3.75	153.057	w/o MS2:Vanillin M+H	[M+H]+	FALSE		32	19	18	38	0	42	36	20	24	37	960	1283	1291	1592	1481	0	32
259	3.74	153.061	Unknown	[M+H]+	FALSE		52	19	0	0	0	0	17	0	17	18	0	1301	0	1169	0	0	0
260	0.87	153.073	Unknown	[M+H]+	FALSE		1693	2133	1893	1575	1664	8300	6391	7128	5913	8756	9711	9763	10598	10697	10184	16	50
261	1.75	153.074	w/o MS2:Ribitol; LC-ESI-ITFT; MS2; m/z	[M+H]+	FALSE		1326	1873	1470	1965	471	16	0	0	16	0	46	103	60	77	96	0	0
262	2.03	153.075	Unknown	[M+H]+	FALSE		9448	11306	10001	6547	12181	0	0	0	20	33	313	320	193	233	355	0	17
263	1.89	153.075	Unknown	[M+H]+	FALSE		10878	12171	12459	11731	11919	78	36	56	60	0	0	350	185	198	500	20	32
264	2.08	153.075	w/o MS2:Ribitol; LC-ESI-ITFT; MS2; m/z	[M+H]+	FALSE		9659	3323	12382	10520	12550	103	0	39	58	0	253	391	205	245	593	0	20
265	1.36	154.088	w/o MS2:Dopamine; LC-ESI-QTOF; MS2; CE	[M+H]+	FALSE		6007	7088	7073	6319	6775	1211	1328	1785	790	1567	2158	5779	4010	4575	4937	0	0
266	0.94	154.088	Dopamine; LC-ESI-QTOF; MS2; CE	[M+H]+	TRUE	65.0369 33;81.06425 22;85.03283 18;91.05465 416;91.06152 92;91.51974 23;92.05707 41;107.05802 17;109.06396 42;119.02 16;119.04736 254;119.05327 357;129.97729 16;136.04694 17;136.98329 28;137.04478 21;137.06149 3985;138.06255 243;138.0697 169;138.10255 17;139.06378 33;151.64333 22;152.08337 24;154.07106 49;154.08896 253;154.09492 76;154.12541 16;	89806	93102	89965	96752	94546	16494	14216	16617	12090	16963	54545	62156	55258	61011	66091	0	163
267	1.46	154.088	Dopamine; LC-ESI-QTOF; MS2; CE	[M+H]+	TRUE	91.05485 182;91.058 77;109.05444 21;119.05164 88;120.05701 17;136.97818 16;137.00928 22;137.03075 17;137.06079 934;138.06407 51;138.07095 49;139.06805 29;154.07314 16;154.08746 48;154.09602 19;	19959	22399	21989	21991	22553	5210	4756	4941	3978	5143	17278	19714	16648	19297	21023	0	91
268	12.87	154.991	Unknown	[M+H]+	FALSE		827	1066	1088	940	1025	932	1020	1002	812	0	984	1143	821	811	913	864	840
269	1.45	155.091	Unknown	[M+H]+	FALSE		1351	1769	1758	1684	1619	435	418	423	375	439	1305	1470	1205	1412	1761	0	0
270	0.94	155.091	Unknown	[M+H]+	FALSE		1766	1909	6761	7477	2572	1215	1108	1286	898	1215	4103	4670	1255	4319	4769	16	0
271	2.92	155.155	Unknown	[M+H]+	TRUE	73.07368 17;126.02914 18;137.06172 17;155.15721 74;	2138	2362	2257	3227	2442	379	154	287	302	297	224	235	173	144	187	22	0
272	0.72	156.016	Unknown	[M+H]+	TRUE	127.50922 23;148.82933 17;	1464	1731	1766	1507	1276	1666	1583	1670	1732	1693	1084	1126	1011	989	989	1073	855
273	0.71	156.016	Unknown	[M+H]+	TRUE	110.00523 20;	1596	945	1401	1727	1231	1645	1510	1866	1443	1519	1084	1200	1056	989	1118	1169	970
274	0.75	156.077	His	[M+H]+	TRUE	93.04115 16;110.06907 76;110.07804 18;112.08766 19;112.09308 25;156.04622 17;156.07378 45;156.08696 16;	108	39	69	37	117	1188	930	982	699	1036	2291	2422	2497	2351	2191	18	26
275	0.93	156.079	w/o MS2:MLS002206281-01!4-phenylpyridine M+H	[M+H]+	FALSE		44	73	116	68	19	130	142	130	139	103	1583	1148	1198	1234	1614	117	100
276	0.81	156.078	w/o MS2:MLS002206281-01!4-phenylpyridine M+H	[M+H]+	FALSE		116	136	75	144	111	1320	1254	1318	1263	1330	1859	2083	1938	1767	1663	27	33
277	12.78	156.992	Unknown	[M+H]+	FALSE		1457	1360	1515	1423	567	1468	1390	1379	1407	1400	1426	1533	1330	1374	1343	1470	1183
278	2.5	157.015	Orotic acid; LC-ESI-QTOF; MS2; CE	[M+H]+	TRUE	68.9987 17;111.00484 39;111.01703 18;112.08179 17;116.07053 19;139.00417 144;	1753	1454	1438	2018	1768	634	406	415	530	684	624	845	845	1138	982	120	163
279	1.89	157.015	Orotic acid; LC-ESI-QTOF; MS2; CE	[M+H]+	TRUE	68.99744 110;69.99348 16;110.98296 34;111.00916 558;112.00798 57;112.01285 17;138.99115 34;139.00429 1144;139.01721 17;140.00015 18;140.01291 17;140.10481 16;157.0112 33;157.10081 16;	21544	21443	22097	21603	22343	24720	22877	25286	22917	25570	23234	22987	23886	22616	22511	2358	2705
280	1.91	157.014	Orotic acid; LC-ESI-QTOF; MS2; CE	[M+H]+	TRUE	68.99993 122;110.99111 20;111.00785 589;138.97697 18;138.9836 17;138.99225 77;139.00346 1122;140.00432 55;157.00578 34;157.02159 19;	21946	22657	2637	22445	3593	4753	23557	4710	4295	4460	4768	3791	3477	4152	3630	2532	2690
281	2.02	157.015	w/o MS2:Orotic acid; LC-ESI-QTOF; MS2; CE	[M+H]+	FALSE		2423	3101	3271	2362	2277	3762	4160	3803	3344	3425	3970	3830	4200	3591	3963	752	669
282	2.49	157.015	Orotic acid	[M+H]+	TRUE	68.99487 20;69.00603 32;110.99208 16;111.00289 39;111.01161 19;112.0792 17;139.00285 151;140.01183 16;	1649	1454	1366	1961	1521	433	406	236	482	608	624	845	845	918	709	120	179
283	0.81	157.11	w/o MS2:4-Nonanolide	[M+H]+	FALSE		16	0	17	0	0	100	303	303	157	395	1951	1885	1902	1807	1987	0	0
284	1.88	158.018	Unknown	[M+H]+	FALSE		1313	1430	1547	1273	1177	1277	1270	1352	1347	1928	1257	1153	1177	1325	1388	158	145
285	2.36	158.083	N-Tigloylglycine	[M+H]+	TRUE	68.98375 16;112.08014 21;113.0724 24;116.07473 18;158.08759 17;	1366	1207	1263	1327	1401	18	38	20	60	17	37	71	0	83	0	20	32
286	2.47	158.087	w/o MS2:N-Tigloylglycine; LC-ESI-QTOF; MS2; CE	[M+H]+	FALSE		111	0	0	248	0	71	129	0	169	324	0	441	0	418	0	40	29
287	0.81	158.094	N-Tigloylglycine	[M+H]+	TRUE	97.07819 20;112.07614 17;112.08895 19;113.07265 16;115.08555 17;156.07881 18;157.07655 30;157.10387 31;158.07947 36;158.09412 158;	39	20	0	22	0	1298	872	1154	910	1163	6761	7467	7824	7010	7252	0	0
288	13.6	158.962	Unknown	[M+H]+	TRUE	97.96593 56;99.97772 20;100.93196 18;141.94843 22;141.96553 16;	959	1904	1174	919	1266	1228	1156	1563	1301	3834	4417	1088	1301	993	3890	3884	3792
289	3.22	158.961	Unknown	[M+H]+	FALSE		1537	0	0	0	0	0	0	0	0	0	1319	0	0	0	1939	1862	1291
290	4.27	158.962	Unknown	[M+H]+	FALSE		1409	1457	1686	1314	1355	1314	1268	1141	1157	1283	1832	1437	1359	1531	1268	1576	1587
291	13.03	158.963	Unknown	[M+H]+	TRUE	89.92541 17;96.96229 50;128.10889 20;	11095	11088	11766	11383	10464	11284	11813	11399	10892	10240	10794	11186	11435	10718	11229	11623	11136
292	13.33	158.962	Unknown	[M+H]+	TRUE	72.93531 17;97.97292 67;98.96434 17;117.95813 17;141.96057 16;	8405	8718	8240	8270	8487	8231	8315	7473	7632	8291	8362	7985	8008	7699	8035	8075	7502
293	0.64	158.963	Unknown	[M+H]+	TRUE	72.9398 24;97.97261 16;140.00148 17;	1754	1987	1951	1879	1877	758	1750	1875	1906	1612	1917	1739	1650	1602	1750	1847	1471
294	13.09	158.963	Unknown	[M+H]+	TRUE	96.96556 47;113.9612 16;	12349	12480	12937	12324	12559	12274	12605	12706	12804	12001	2157	12586	12304	12236	12292	12407	12216
295	13.2	158.963	Unknown	[M+H]+	TRUE	97.97147 36;117.94299 28;	11371	11076	11758	10603	11370	10963	11149	10924	11168	10573	10654	10810	10803	10735	11369	10675	10831
296	3.69	158.963	Unknown	[M+H]+	FALSE		1317	1365	1564	1247	1352	1348	1334	1418	1609	1162	1581	1723	1503	1670	1800	1916	1786
297	0.58	158.963	Unknown	[M+H]+	TRUE	55.90705 16;100.92878 48;102.93942 16;141.96681 16;	1721	1765	2260	1829	1583	1812	1924	1929	1889	1649	1687	1849	1831	1665	1592	1906	1435
298	13.49	158.963	Unknown	[M+H]+	TRUE	97.9702 67;97.97622 38;117.92351 16;	5022	5011	5425	5175	5346	5142	5368	5386	5461	5105	5160	5345	5243	5623	5196	5703	5101
299	12.96	158.963	Unknown	[M+H]+	FALSE		6335	6209	7936	6206	6667	6390	6998	6940	7006	6709	6915	7005	3213	5581	6338	6213	6606
300	13.3	158.963	Unknown	[M+H]+	TRUE	72.93531 17;97.97292 67;98.96434 17;117.95813 17;141.96057 16;	8904	9055	9096	8985	8999	9662	8777	8930	8719	9068	8669	8997	8337	8429	8375	8689	863
301	13.43	158.962	Unknown	[M+H]+	TRUE	89.93631 16;97.9667 85;97.97349 38;100.35158 16;117.93613 16;139.96799 23;141.96394 18;	7129	6505	2095	969	6652	882	1692	1230	877	1188	6424	6148	1037	6385	6283	1392	691
302	2.57	158.963	Unknown	[M+H]+	FALSE		1558	1723	1909	1489	1684	1646	1787	1942	1854	1544	1871	1816	1485	1494	1674	0	2238
303	3.23	158.963	Unknown	[M+H]+	FALSE		1662	1671	1884	1647	1689	1762	1849	1809	1821	1425	2010	1745	1787	1680	1964	1935	1939
304	12.89	158.964	Unknown	[M+H]+	FALSE		1187	1506	1805	1331	1031	1144	1337	1423	1436	1072	1254	1451	1643	651	1251	0	1251
305	0.6	158.964	Unknown	[M+H]+	TRUE	117.93587 37;	1800	1896	2347	1623	1833	1919	1811	1791	1792	1900	1875	1802	1614	1997	1818	1770	1645
306	0.86	159.079	Unknown	[M+H]+	TRUE	98.05696 23;113.07156 16;	167	108	121	86	162	150	152	113	101	174	3248	3363	3318	3057	3051	353	496
307	2.78	159.093	Unknown	[M+H]+	TRUE	91.0507 17;106.04644 18;132.08023 16;132.09195 22;159.09286 122;	703	559	579	393	702	1227	1042	1279	1022	1119	3343	3008	3142	3220	3592	0	74
308	3.08	163.04	Umbelliferone; LC-ESI-QTOF; MS2; [M+H]+; CE	[M+H]+	TRUE	89.03848 82;116.05157 16;117.03787 59;118.03481 23;135.04573 66;136.04854 18;145.02162 17;145.02943 50;147.04562 43;163.04149 485;	9413	9221	8505	12063	10106	33	39	36	41	33	40	103	61	0	78	0	16
309	2.7	163.04	7-hydroxy-coumarin M+H	[M+H]+	TRUE	77.04234 20;89.04169 16;90.03698 16;107.04113 18;107.05383 18;108.0519 19;117.00705 18;117.0348 91;118.03371 16;118.04033 24;134.03281 23;135.03261 27;135.04449 99;136.04973 16;145.02611 104;145.03445 32;146.03168 37;163.03925 581;	17151	16965	15402	21315	18239	0	35	62	56	41	79	0	20	35	0	27	90
310	0.83	163.065	w/o MS2:1,6-Anhydro-beta-D-glucose; LC-ESI-QTOF; MS2; CE	[M+H]+	FALSE		0	342	17	0	409	0	0	0	83	122	0	1050	0	306	0	0	0
311	2.49	163.087	w/o MS2:MLS001335914-01!Quinidine hydrochloride monohydrate6151-40-2 M+2H	[M+2H]2+	FALSE		0	0	0	35	20	0	49	36	82	17	305	0	319	1238	778	0	23
312	3.08	164.041	w/o MS2:N-Acetyl-L-cysteine	[M+H]+	FALSE		939	894	1028	1222	996	0	40	25	0	33	40	105	42	137	58	18	16
313	2.68	164.044	w/o MS2:MLS001148387-01! M+H	[M+H]+	FALSE		1444	1325	1129	1432	1614	0	0	16	29	0	0	17	21	99	0	16	0
314	2.2	164.071	L-beta-Homomethionine	[M+H]+	TRUE	55.01897 18;108.08423 28;109.09126 16;136.05875 17;136.06586 48;136.07674 243;136.0842 95;137.07253 41;137.07921 17;150.93207 18;151.07486 20;164.04494 16;164.058 46;164.07095 1534;164.08705 17;	2787	1004	1902	1872	3462	966	3819	1410	3325	1852	67934	77506	10436	17562	13765	39	37
315	2.21	164.072	L-beta-Homomethionine	[M+H]+	TRUE	164.06973 87;	3204	3081	3827	2549	1132	534	3867	1883	3761	1621	11333	11964	58634	76916	81034	16	37
316	4.33	164.072	Pterine	[M+H]+	TRUE	146.06468 20;163.05763 17;164.05713 21;164.06325 33;164.07533 133;	18	20	0	38	60	36	16	16	39	23	533	1429	990	2145	2103	0	21
317	2.12	164.072	w/o MS2:R-3-Amino-5-(methylthio)pentanoic acid; LC-ESI-QTOF; MS2; CE	[M+H]+	FALSE		97	0	147	0	111	0	99	33	76	112	3030	3217	2460	2561	3217	0	0
318	0.94	164.108	Unknown	[M+H]+	FALSE		36	0	0	0	0	37	71	40	66	0	4958	5609	5633	5613	5934	0	0
319	1.46	164.109	Unknown	[M+H]+	TRUE	77.03719 16;137.06093 36;147.10667 23;164.11079 67;	30	0	0	16	0	23	48	25	44	22	1975	1795	2057	1515	2122	0	18
320	3.05	165.056	trans-p-Hydroxycinnamic acid M+H	[M+H]+	TRUE	119.05176 16;136.03531 19;147.04985 16;163.04117 16;	1233	1417	1200	1572	1178	45	37	16	0	53	0	0	0	0	23	0	0
321	3.15	165.057	w/o MS2:trans-p-Hydroxycinnamic acid M+H	[M+H]+	FALSE		1002	829	836	962	1240	0	30	89	87	53	0	0	0	78	0	0	0
322	1.78	165.056	3-(4-HYDROXYPHENYL)PROP-2-ENOIC ACID	[M+H]+	TRUE	95.04719 19;119.0478 18;121.06623 17;123.0538 23;124.05135 18;137.05806 95;137.06944 16;147.03708 40;147.04353 33;148.03983 23;149.07019 35;165.05 17;165.06065 25;	727	749	688	572	900	4169	3375	3975	3068	3867	1572	1825	1735	1743	1815	0	0
323	3.58	165.057	3-(4-HYDROXYPHENYL)PROP-2-ENOIC ACID	[M+H]+	TRUE	119.04624 17;121.97542 17;147.04922 48;148.04524 19;165.04747 16;	65	40	109	77	89	1256	907	1252	869	1256	53	35	44	40	50	17	20
324	2.2	165.076	w/o MS2:D-(+)-Fucose; LC-ESI-QTOF; MS2; CE	[M+H]+	FALSE		108	351	360	183	346	76	304	0	392	133	1797	7115	5397	6742	7029	0	0
325	1.73	166.051	Unknown	[M+H]+	FALSE		1865	1259	1635	1814	1629	108	27	90	86	53	2132	2474	2004	5140	3431	20	23
326	3.18	166.052	Unknown	[M+H]+	TRUE	91.04012 20;93.04257 20;136.03568 17;137.0424 17;147.04642 20;147.06262 37;148.02505 18;148.03188 17;148.0592 19;149.01541 20;164.04897 17;165.0484 21;166.02597 16;166.04631 128;	1197	220	824	2867	1413	16	0	20	56	20	125	223	207	1874	653	25	0
327	3.15	166.052	Unknown	[M+H]+	TRUE	106.50589 17;130.02818 16;148.03818 21;165.03738 17;166.03598 18;166.05405 90;	2885	441	1240	5311	1383	16	44	36	16	34	282	443	267	2110	1079	0	0
328	1.08	166.088	L-(-)-Phenylalanine; LC-ESI-QTOF; MS2; CE	[M+H]+	TRUE	120.08172 20;128.94717 16;135.0502 16;137.05972 16;148.07729 17;149.96088 19;166.07428 33;166.08885 279;166.10181 21;166.12169 16;	54	66	0	24	53	5681	4885	5641	4554	5619	2373	1493	2888	966	1309	21	0
329	2.28	166.088	Phenylalanine; LC-ESI-QTOF; MS2; CE	[M+H]+	TRUE	77.02628 16;103.05584 53;103.06204 37;104.05703 18;107.05312 73;120.04062 17;120.0593 18;120.08288 1531;121.08341 58;131.05148 35;132.0553 16;147.03735 16;149.06081 18;166.08534 317;	32699	36395	34185	31783	34327	13869	11745	13957	12320	14323	8916	9500	9802	9234	10964	1074	1192
330	0.94	166.088	L-(-)-Phenylalanine	[M+H]+	TRUE	78.04324 30;81.06934 16;100.93139 16;104.05742 22;107.05057 74;109.03139 17;110.03109 18;119.04967 33;120.08067 77;121.06696 70;122.06595 16;134.06119 18;135.04584 17;135.07191 17;137.06543 104;138.06351 18;142.43701 18;148.07973 36;148.85074 16;149.05496 23;149.06795 23;149.09053 17;150.05663 21;150.07162 23;150.09261 183;151.06985 38;151.09302 39;151.09857 19;152.0656 24;164.10028 20;166.04813 …	3602	2621	2572	4233	3160	68146	55686	64576	54491	67809	27049	21419	39128	11479	14953	18	52
331	1.29	166.088	ETHYL PARA AMINO BENZOATE	[M+H]+	TRUE	121.06349 16;137.05936 16;166.07384 17;166.08437 67;	1325	1167	959	1543	1116	608	412	482	313	480	1095	1221	1508	1588	1818	0	0
332	1.28	166.089	ETHYL PARA AMINO BENZOATE	[M+H]+	TRUE	166.082 52;166.10632 17;	1263	1260	959	1368	1260	608	330	482	313	447	549	1293	1677	1776	1644	16	0
333	1.74	166.088	L-(-)-Phenylalanine	[M+H]+	TRUE	104.06027 22;119.05341 17;137.06526 16;138.05785 20;138.06386 17;148.0712 29;166.03806 16;166.04854 50;166.08601 92;	127	91	116	345	142	133	0	0	0	169	802	922	1068	980	851	18	19
334	1.98	166.124	Ephedrine; LC-ESI-ITFT; MS2; CE	[M+H]+	TRUE	103.05031 18;121.05985 16;121.07268 55;122.06505 34;129.02426 20;149.06073 17;166.07497 36;166.12248 25;166.13344 55;	25	0	0	0	0	0	38	20	18	0	2573	2853	2829	3006	3012	0	0
335	11.53	167.035	Unknown	[M+H]+	FALSE		494	806	1095	750	1086	1118	1011	1113	816	560	1105	1064	832	786	1111	1081	845
336	2.01	167.071	3-(4-HYDROXYPHENYL)PROPIONIC ACID	[M+H]+	TRUE	109.03156 17;119.05104 16;120.08349 20;166.07976 23;167.06186 61;167.07036 129;	2607	616	2292	3813	2133	16	17	23	0	0	84	155	61	382	116	0	0
337	0.95	167.088	w/o MS2:3-(4-HYDROXYPHENYL)PROPIONIC ACID	[M+H]+	FALSE		143	0	0	0	0	0	0	0	0	1897	0	1472	0	418	0	0	0
338	0.93	167.09	Unknown	[M+H]+	FALSE		402	294	164	364	253	5908	1897	5285	1609	5279	2119	1772	2983	767	1307	20	18
339	2.28	167.093	Unknown	[M+H]+	FALSE		1206	2957	1070	2352	1980	1225	1055	1282	916	1308	680	1013	866	820	1091	137	99
340	2.17	168.067	Pyridoxal	[M+H]+	TRUE	104.0465 33;123.0482 66;132.0452 36;133.02705 16;150.05635 16;168.06966 30;	1408	990	742	1866	1594	79	53	20	71	0	49	102	151	98	93	0	17
341	12.76	168.066	w/o MS2:MLS001048921-01!6-ethoxypyridine-3-carboxylic acid M+H	[M+H]+	FALSE		496	314	238	879	594	414	476	428	522	683	511	501	1047	964	1153	317	437
342	1.64	168.102	w/o MS2:MLS002154008-01!Pyrithyldione77-04-3 M+H	[M+H]+	FALSE		0	0	0	0	0	2310	0	2007	1566	1878	536	0	446	17	97	0	0
343	0.95	168.103	Phenylephrine	[M+H]+	TRUE	91.05057 16;91.05386 33;98.06348 17;107.05752 16;108.05193 20;109.02516 19;137.04364 20;137.06238 260;138.05637 22;138.06834 17;166.08582 91;167.09169 21;168.10202 165;	0	79	33	98	0	15540	12699	15103	12750	14878	3938	3762	5610	3217	3375	0	38
344	1.73	168.103	Phenylephrine	[M+H]+	TRUE	91.05437 66;119.05686 35;137.06187 353;137.07391 16;138.0574 34;167.03004 17;168.08957 16;168.0993 65;	0	0	0	23	26	9755	9050	10658	8284	10202	1634	1038	3292	362	450	0	0
345	1.7	168.104	Phenylephrine	[M+H]+	TRUE	91.0585 67;92.05278 16;119.04176 16;119.04839 38;119.05963 16;121.05501 16;137.0607 360;137.07198 25;138.0679 92;168.09949 96;168.11209 53;	0	24	0	0	26	4122	7542	10245	7328	9937	1654	1038	2167	213	425	0	0
346	1.57	168.105	Phenylephrine	[M+H]+	TRUE	91.05775 16;137.04996 16;137.06364 33;138.06049 32;168.05478 19;168.10008 52;168.11052 16;	0	0	0	0	0	969	778	742	799	919	211	0	228	52	111	0	0
347	2.4	169.051	Uric acid	[M+H]+	TRUE	65.03416 16;93.03275 55;125.06023 61;125.0715 20;169.05533 74;	76	210	0	190	170	7947	5895	7202	7650	8527	3388	3961	2865	4001	3293	49	38
348	2.45	169.052	Uric acid	[M+H]+	TRUE	93.02943 16;128.96321 18;169.09991 17;	95	222	173	104	112	3427	2327	2861	2842	4073	1335	1876	1012	1269	1161	698	591
349	0.95	169.106	w/o MS2:Pyridoxamine; LC-ESI-QTOF; MS2; CE	[M+H]+	FALSE		17	20	18	32	18	1190	1166	1342	617	580	380	239	448	251	303	20	0
350	13.04	169.979	Unknown	[M+H]+	TRUE	89.9414 37;96.95815 16;112.95636 121;128.95354 69;128.97192 33;130.95636 27;130.96632 213;154.99452 16;	1388	1509	1539	1460	1575	1327	1352	1676	1419	1321	1508	1320	1317	1331	1333	1417	1514
351	13.09	169.979	Unknown	[M+H]+	TRUE	71.93424 17;96.96179 17;128.94942 53;130.96823 150;	1275	1230	1371	1267	1267	1313	1466	1261	1329	1172	1450	1317	1421	1155	1256	1209	1224
352	0.88	170.083	NOREPINEPHIRINE	[M+H]+	TRUE	67.02085 18;84.04747 36;106.0667 22;107.04762 97;109.02453 18;110.02177 37;110.03111 18;134.05348 16;134.06061 19;134.06596 18;135.00412 20;135.04303 66;135.05061 33;140.04214 16;152.05376 33;152.07248 870;153.06976 16;154.07399 18;	758	945	720	510	588	3008	2518	2909	2338	2845	3057	3317	2964	3348	3124	0	18
353	11.06	171.14	w/o MS2:delta-Decalactone; LC-ESI-QTOF; MS2; [M+H]+; CE	[M+H]+	FALSE		81	159	3021	239	0	0	147	32	0	38	163	118	726	139	292	0	166
354	5.04	171.15	w/o MS2:delta-Decalactone; LC-ESI-QTOF; MS2; [M+H]+; CE	[M+H]+	TRUE	112.95528 17;130.9666 37;171.16081 19;	824	1126	493	1221	414	665	757	913	601	661	596	639	524	577	608	122	77
355	13	171.994	w/o MS2:Dichlobenil; LC-ESI-ITFT; MS2; CE	[M+H]+	FALSE		881	2170	1950	1985	1897	1987	2028	1315	1898	851	1962	1234	1841	1884	1096	1244	2076
356	13.06	171.995	Unknown	[M+H]+	TRUE	89.93865 20;112.95994 62;128.95169 17;130.96861 234;156.97499 20;171.15701 22;	2128	2436	2440	991	2146	2219	1104	2248	2097	796	1004	1162	2012	2006	955	2017	1335
357	2.77	172.171	Unknown	[M+H]+	TRUE	130.96523 18;172.16446 38;172.17427 82;	2344	3036	2616	2741	2617	65	17	0	17	47	18	19	38	21	17	0	0
358	7.72	172.172	Unknown	[M+H]+	FALSE		324	477	905	275	446	369	324	1351	413	282	1192	759	1073	1072	1335	567	408
359	11.21	173.133	Unknown	[M+H-2H2O]+	FALSE		379	291	136	377	385	434	387	806	195	276	698	1068	240	479	373	479	736
360	0.93	174.088	Unknown	[M+H]+	TRUE	90.05718 16;96.04543 32;112.08042 23;114.05365 33;114.06028 23;129.02637 16;129.05434 17;139.0365 16;174.08 19;174.0914 22;	65	61	86	86	129	210	213	253	225	180	53	34	246	162	120	1532	1377
361	0.81	175.12	L-Arginine	[M+H]+	TRUE	60.05607 133;60.06208 21;61.0594 21;69.01107 17;69.95596 27;70.0561 31;70.064 303;70.06775 462;71.05923 16;72.08573 17;98.06474 24;112.08382 33;112.09059 88;113.07252 26;113.08562 17;114.09055 18;114.10559 48;115.09254 22;115.68509 27;116.06283 78;116.07226 825;117.0632 17;117.07962 34;122.36019 16;130.08543 35;130.10226 632;140.07619 16;157.09285 27;157.10458 37;157.11478 71;158.0621 16;158.0954…	484	102	236	218	0	43494	34700	40337	32136	42581	253815	277563	277249	263614	267965	0	0
362	0.91	175.12	w/o MS2:L-(+)-Arginine; LC-ESI-ITFT; MS2; m/z	[M+H]+	FALSE		21	21	18	18	20	372	305	300	284	366	2827	3359	3243	1023	3496	18	20
363	12.78	175.12	L-(+)-Arginine; LC-ESI-QTOF; MS2; CE	[M+H]+	TRUE	70.06698 18;116.07216 16;117.0731 25;135.96634 17;175.11697 16;	533	0	52	809	0	540	421	152	538	913	1276	1642	1978	2100	2312	674	770
364	1.01	175.121	L-Arginine	[M+H]+	TRUE	60.06203 17;91.03496 17;116.07053 50;130.11201 21;137.06738 30;174.09073 30;175.1225 94;175.13353 30;	17	0	25	23	0	344	312	458	380	394	3404	3678	3364	3167	3082	22	0
365	2.99	176.084	w/o MS2:Indoleacetic acid; LC-ESI-QQ; MS2; CE	[M+H]+	FALSE		697	1177	959	0	551	0	0	58	0	0	0	0	0	47	37	0	0
366	0.87	176.106	w/o MS2:L-Citrulline; LC-ESI-ITFT; MS2; m/z	[M+H]+	FALSE		18	21	0	0	18	0	0	54	92	49	1772	1485	0	1206	1441	16	61
367	2.67	176.108	w/o MS2:MLS001074862-01!1-Benzyl-2-pyrrolidinone M+H	[M+H]+	FALSE		610	833	1068	773	480	1136	1027	1152	829	1104	476	453	620	640	370	245	258
368	0.79	176.122	w/o MS2:L-Citrulline; LC-ESI-ITFT; MS2; m/z	[M+H]+	FALSE		41	17	0	0	0	2771	1107	1239	2090	1540	16627	14640	16625	17874	15262	40	35
369	1.9	176.129	Unknown	[M+H]+	FALSE		0	338	299	398	342	1189	870	1220	739	1256	241	373	247	317	301	303	307
370	3.3	177.056	Unknown	[M+H]+	FALSE		1383	1645	1331	1566	1483	81	120	162	161	104	115	142	71	88	165	43	0
371	7.49	177.057	7-HYDROXY-4-METHYLCOUMARIN	[M+H]+	TRUE	92.96733 19;129.01137 16;149.00674 22;149.02669 252;150.0303 16;177.0649 40;	1601	1582	1639	1897	1219	3232	2133	3370	1252	1580	2323	2037	2077	2268	2234	856	1071
372	3.33	177.056	7-HYDROXY-4-METHYLCOUMARIN	[M+H]+	TRUE	117.03471 19;121.07704 20;134.03012 16;135.04506 20;145.02893 32;176.0825 21;177.049 160;177.06352 16;	1428	1582	1583	1839	1863	184	282	305	219	246	181	216	154	191	289	43	22
373	2.93	177.056	7-HYDROXY-4-METHYLCOUMARIN	[M+H]+	TRUE	145.02808 19;177.0459 17;177.05608 52;	16	48	32	0	0	217	244	410	187	190	294	191	403	307	387	1675	1413
374	3.32	177.056	7-HYDROXY-4-METHYLCOUMARIN	[M+H]+	TRUE	117.04233 20;145.03452 26;146.03195 17;177.05602 54;177.06715 17;	1603	1682	1469	1560	1725	128	0	229	161	173	94	172	120	129	289	43	17
375	0.81	177.124	w/o MS2:1-Benzylpiperazine; LC-ESI-ITFT; MS2; CE	[M+H]+	FALSE		0	0	0	0	0	135	111	168	124	0	961	856	1221	1019	1282	0	0
376	0.94	178.088	Unknown	[M+H]+	FALSE		111	58	108	125	106	985	459	433	444	1071	345	439	936	213	193	0	0
377	2.69	178.136	Rebemide; LC-ESI-QTOF; MS2; [M+H]+; CE	[M+H]+	TRUE	58.0695 16;97.97828 20;105.02606 16;107.07722 18;111.01043 17;123.09444 23;134.54308 25;135.09492 18;158.95842 16;176.10835 24;178.13577 729;	57	69	44	54	91	4874	6667	9435	5122	8374	4554	1255	2108	1702	1420	4658	4695
378	12.76	178.988	Unknown	[M+H]+	FALSE		0	414	301	417	0	0	50	0	0	0	0	0	0	0	65	1052	0
379	2.69	179.036	Unknown	[M+H]+	FALSE		1205	1734	598	1543	1573	47	101	96	42	49	57	43	37	20	71	0	0
380	2.44	179.036	Daphnetin	[M+H]+	TRUE	69.00058 16;77.03894 21;83.01695 20;95.02132 16;95.04127 16;95.05311 16;105.03377 53;107.04945 35;123.04557 37;133.03314 52;133.65781 19;134.02763 21;134.04182 18;135.03592 16;139.04591 21;151.04036 17;161.03172 44;179.03214 148;	20	0	0	0	0	11496	13976	14430	12229	12081	6216	4139	5620	4462	4689	0	0
381	2.68	179.035	w/o MS2:"MLS001049063-01!4,7-dihydroxychromen-2-one" M+H	[M+H]+	FALSE		1350	1439	1407	1266	1477	54	124	0	69	0	20	17	36	20	0	0	0
382	3.79	179.073	4-Hydroxy-3-methoxycinnamaldehyde	[M+H]+	TRUE	105.03703 18;159.11288 16;179.06273 20;179.07484 17;	977	974	985	840	816	1707	1829	1942	1675	1858	765	932	923	813	1026	478	414
383	2.46	180.042	w/o MS2:S-Carboxymethyl-L-cysteine; LC-ESI-QTOF; MS2; CE	[M+H]+	FALSE		0	0	0	16	0	0	1203	0	0	0	352	215	164	235	0	0	0
384	2.45	180.044	Unknown	[M+H]+	FALSE		0	0	0	0	0	533	1150	0	0	0	0	140	379	236	0	0	0
385	1.82	180.065	Unknown	[M+H]+	FALSE		372	305	552	283	357	1625	0	0	0	1685	0	0	0	0	0	0	0
386	12.76	180.067	Unknown	[M+H]+	FALSE		317	69	18	486	192	1359	1136	1042	1229	1422	394	1201	1207	1302	1174	307	1111
387	1.89	180.067	Phenanthridine; ESI-ITFT; direct injection; MS2; CE	[M+H]+	TRUE	60.07647 16;68.99739 32;78.04337 17;81.03735 22;82.03036 16;83.04915 23;95.05242 36;96.08427 39;109.01878 16;109.03153 17;109.053 16;111.0075 105;121.06461 193;122.07056 16;123.06759 17;124.06948 24;124.07755 60;125.02461 18;125.05054 16;134.06065 33;135.07208 19;138.03011 16;138.98863 16;138.99831 32;139.00427 115;139.03687 16;149.02521 28;152.03873 16;152.06587 98;152.07214 364;153.07687 18;164…	378	378	416	385	319	6700	7848	8157	8545	5385	88291	100813	83093	113806	111535	0	0
388	2.01	180.067	Unknown	[M+H]+	FALSE		23	21	71	0	0	0	0	18	91	0	1123	2526	978	1390	1706	0	0
389	4.33	180.067	D-(+)-Glucosamine; LC-ESI-QTOF; MS2; CE	[M+H]+	TRUE	77.03963 23;98.98689 30;100.94969 20;121.0621 20;123.06742 16;134.03918 16;134.05583 23;135.06834 20;141.95943 19;150.05894 20;162.06053 33;163.05052 17;165.0293 19;180.0685 313;	115	41	22	101	78	302	102	330	219	0	4889	6301	5108	8243	7937	0	0
390	4.27	180.067	Unknown	[M+H]+	FALSE		0	17	0	60	18	21	18	18	20	38	2578	2498	2222	2560	3513	0	0
391	0.94	180.104	5-BUTYLPYRIDINE-2-CARBOXYLIC ACID	[M+H]+	TRUE	121.05886 20;137.06018 17;164.07919 17;180.1095 67;	318	302	397	248	309	1465	1323	1273	1200	1759	4557	4200	4649	3658	4040	32	19
392	1.57	180.104	w/o MS2:Phenacetin [M+H]	[M+H]+	FALSE		32	0	0	0	18	40	111	61	73	92	640	786	727	685	0	0	0
393	1	180.139	Unknown	[M+H]+	TRUE	91.05003 17;91.05766 16;93.97863 16;121.06676 210;122.07423 37;147.94028 22;165.07973 20;180.13908 139;	20	16	25	17	0	808	929	710	813	954	9971	12281	12201	13481	12603	20	39
394	1.31	180.14	Unknown	[M+H]+	FALSE		0	0	0	0	0	145	141	0	151	229	2374	2674	2761	2440	2448	0	0
395	1.6	180.141	Unknown	[M+H]+	TRUE	95.05601 29;139.99388 34;151.03485 16;165.06924 34;165.08112 33;166.08424 16;178.09279 17;180.1042 35;180.13458 20;180.14116 17;	0	17	16	0	0	82	53	138	39	0	1428	1120	0	1427	1292	0	0
396	2.29	180.141	Unknown	[M+H]+	TRUE	135.04088 16;139.02214 25;139.03648 16;151.05255 18;180.14467 34;	0	0	16	0	0	1330	700	1009	914	1217	148	213	94	102	52	0	0
397	2.44	181.052	w/o MS2:Caffeic acid M+H	[M+H]+	FALSE		0	0	36	0	0	1199	1239	1593	1270	1540	660	343	505	436	532	35	0
398	2.44	181.052	Unknown	[M+H]+	FALSE		0	0	36	0	0	1400	1833	1694	1406	1516	660	343	546	554	532	35	0
399	1.9	181.07	Unknown	[M+H]+	FALSE		38	20	16	75	0	569	533	344	854	317	6494	7954	6104	9370	8462	0	0
400	1.9	181.071	w/o MS2:Phenazine; ESI-ITFT; direct injection; MS2; CE	[M+H]+	FALSE		0	21	0	75	34	569	692	601	854	317	6954	7954	3691	9492	8462	0	0
401	0.83	181.072	w/o MS2:Theophylline M+H	[M+H]+	FALSE		1348	1192	1517	1180	1342	354	268	420	379	360	1581	1756	1766	1419	1534	672	678
402	1.78	181.072	w/o MS2:Phenazine; ESI-ITFT; direct injection; MS2; CE	[M+H]+	FALSE		18	53	22	40	30	110	35	56	115	52	2296	2101	1386	2114	2042	0	0
403	11.27	181.123	Unknown	[M+H]+	TRUE	163.09126 18;163.11555 21;181.12012 16;	651	1515	722	1615	857	36	22	66	16	26	17	52	73	39	41	20	16
404	10.96	181.123	Unknown	[M+H]+	TRUE	124.07657 28;125.05179 22;125.05868 55;139.98573 33;163.1122 16;181.07864 20;181.11761 20;181.12343 40;	1488	1906	1169	2444	1537	41	65	86	36	43	60	95	34	115	36	48	80
405	11.36	181.125	Unknown	[M+H]+	FALSE		463	812	278	955	676	0	43	0	17	0	36	43	34	0	0	21	20
406	10.91	181.126	Unknown	[M+H]+	TRUE	79.05645 17;83.0452 34;181.11998 16;	594	877	571	1420	645	0	0	54	33	16	0	80	0	0	0	24	0
407	1.91	181.143	Unknown	[M+H]+	FALSE		0	0	0	0	18	95	94	208	326	292	2855	2766	2708	2534	2234	0	0
408	0.99	181.144	Unknown	[M+H]+	FALSE		0	0	0	0	0	62	74	41	0	55	1094	1315	1231	1469	0	0	0
409	0.98	181.144	Unknown	[M+H]+	FALSE		0	0	0	0	0	73	183	53	0	131	1094	1315	1167	1487	1308	17	20
410	0.81	181.964	Unknown	[M+H]+	FALSE		1604	1709	1603	1510	1937	84	48	43	68	100	0	17	0	87	0	0	0
411	12.76	181.992	w/o MS2:MLS000541593-01! M+H	[M+H]+	FALSE		690	449	0	606	731	606	342	674	346	268	1401	63	629	395	441	476	491
412	12.76	182.024	w/o MS2:MLS000541593-01! M+H	[M+H]+	FALSE		1381	1777	1633	1327	1514	1362	1486	1413	1414	1361	461	1517	1426	1241	1278	1305	1238
413	1.78	182.082	Tyr	[M+H]+	TRUE	97.97047 21;119.05038 16;122.06768 17;123.04239 18;136.07246 21;136.08237 143;147.05002 18;165.05936 43;182.05266 16;182.07753 22;	928	903	799	794	866	5004	4043	4816	4045	4713	2120	2378	2391	2475	2489	44	71
414	2.15	182.083	w/o MS2:L-Tyrosine; LC-ESI-ITFT; MS2; m/z	[M+H]+	FALSE		1492	853	1476	1587	1704	33	39	0	0	24	83	93	37	132	188	0	0
415	2.18	182.084	w/o MS2:L-Tyrosine; LC-ESI-ITFT; MS2; m/z	[M+H]+	FALSE		1937	1292	1794	2038	2051	0	0	33	41	0	70	98	37	318	214	0	0
416	0.93	182.12	w/o MS2:Homoveratrylamine [M+H]	[M+H]+	FALSE		24	0	19	0	0	128	80	137	74	153	766	1096	1225	846	1126	0	22
417	4.08	182.192	Unknown	[M+H]+	FALSE		606	732	965	441	741	1085	779	1272	902	1108	790	660	502	617	470	302	257
418	0.71	182.964	Unknown	[M+H]+	TRUE	82.97949 20;84.96036 26;125.98165 18;125.99046 60;182.96962 16;183.01924 16;	5709	6115	6145	5578	5879	5091	5101	5294	4870	5285	1752	1545	1795	1574	1712	1646	1765
419	12.77	182.967	Unknown	[M+H]+	TRUE	97.96893 16;100.93692 20;103.95267 39;103.95952 34;133.33008 16;144.98352 103;182.19261 16;	2093	2919	3256	2305	2592	2196	2500	2435	2275	2137	2343	2026	2292	2063	2469	2345	2084
420	13	182.987	Unknown	[M+H]+	TRUE	97.97821 27;141.96469 75;143.95004 17;	2224	2261	2424	2014	1858	1974	2073	2500	2100	1762	1950	1672	2220	889	2027	1834	1984
421	12.44	182.986	Unknown	[M+H]+	TRUE	103.95832 43;144.98198 132;144.99123 16;	72	1174	1342	0	366	52	16	452	0	0	188	20	0	32	64	21	0
422	11.41	182.987	Unknown	[M+H]+	TRUE	85.0798 16;89.51277 18;141.95705 56;155.81932 18;181.12813 17;	0	42	17	36	0	26	0	0	36	0	0	0	23	16	17	0	0
423	11.59	182.987	Unknown	[M+H]+	TRUE	71.60262 20;112.01853 28;114.44768 27;141.96513 21;182.19182 16;183.17636 16;	0	0	376	0	0	0	0	0	37	0	74	20	69	0	32	36	56
424	13.06	182.988	Unknown	[M+H]+	TRUE	97.97223 35;141.96376 50;	581	2028	1953	762	698	1896	2176	652	1848	2069	885	802	518	1898	2087	1864	1025
425	11.47	182.987	Unknown	[M+H]+	TRUE	139.98834 23;141.13304 16;	0	0	0	16	0	0	0	0	36	0	39	0	32	16	0	0	0
426	11.75	182.987	Unknown	[M+H]+	TRUE	89.01173 22;97.97231 25;141.96191 17;182.18883 19;182.203 37;	35	270	728	17	50	0	47	0	0	24	0	0	0	16	16	0	0
427	11.08	182.987	Unknown	[M+H]+	TRUE	103.9561 32;140.54039 20;163.11264 27;182.11 16;182.12668 16;	0	90	122	17	0	0	0	20	33	142	35	0	16	16	44	132	0
428	12.86	182.986	Unknown	[M+H]+	TRUE	97.96915 21;100.96084 21;140.94991 28;	2058	2332	2351	1380	824	2079	1611	2204	1972	1828	1602	1543	1408	683	1815	1914	1583
429	11.51	182.987	Unknown	[M+H]+	TRUE	68.25774 16;139.9877 25;141.09161 17;141.96388 18;144.97812 19;	33	0	110	0	0	34	0	0	0	17	0	0	0	16	0	0	65
430	13.14	182.988	Unknown	[M+H]+	TRUE	97.96796 16;141.9584 127;	1646	1998	1214	1608	1369	1669	1530	1821	1625	1751	1775	1754	1547	1429	1613	1850	1436
431	11.34	182.988	Unknown	[M+H]+	TRUE	103.9589 16;112.08773 18;123.09157 20;182.188 19;	0	0	33	0	0	0	39	33	0	17	0	57	0	0	0	0	23
432	11.18	182.988	Unknown	[M+H]+	TRUE	125.05981 33;126.06873 17;	43	74	17	0	36	36	0	41	0	45	44	0	20	0	38	34	86
433	8.14	183.082	Galactitol	[M+H]+	TRUE	105.03801 16;165.05507 21;181.05934 16;182.04456 21;183.08038 43;	1184	1350	1307	1696	1544	1612	1282	1040	1320	1448	1132	866	1198	1572	1256	823	1135
434	3.79	183.187	Unknown	[M+H]+	TRUE	101.10009 24;101.10655 48;183.16637 35;183.18945 239;	3842	4623	4545	5155	4805	319	454	558	481	553	228	254	399	295	368	0	16
435	0.72	183.964	Unknown	[M+H]+	FALSE		1526	1448	1364	1587	1581	1075	1365	1375	862	1355	239	239	399	295	221	229	237
436	0.71	183.965	Unknown	[M+H]+	FALSE		1436	1582	1471	1583	1325	1341	1330	1316	1290	1116	584	394	484	386	511	470	575
437	0.86	184.074	Phosphocholine; LC-ESI-QTOF; MS2; CE	[M]+	TRUE	86.09554 26;86.1005 63;124.98071 17;124.98991 16;125.00346 16;125.01025 19;184.07434 222;	1388	1505	1511	1549	1462	1231	906	3060	915	3633	2682	6518	6120	6446	2426	83	124
438	0.85	184.075	w/o MS2:Phosphocholine; LC-ESI-QTOF; MS2; CE	[M]+	FALSE		1318	1414	1327	1617	1473	3479	2571	3114	2702	967	6046	1753	5992	6579	6670	0	71
439	0.84	184.076	Unknown	[M]+	FALSE		1069	1269	1225	1142	1349	2792	2051	2971	2328	3075	5228	6104	0	5679	5712	0	17
440	0.93	184.099	Terbutylazine-desethyl-2-hydroxy; LC-ESI-ITFT; MS2; CE	[M+H]+	TRUE	105.05753 19;107.05523 20;123.04896 25;135.06001 16;136.04797 18;137.06485 17;151.06393 29;166.08672 495;167.05696 16;167.08272 35;167.09944 16;184.07451 16;184.0993 58;	95	0	180	72	95	9606	7477	9298	7199	9245	2806	2294	3784	727	1350	18	18
441	2.01	184.102	w/o MS2:Terbutylazine-desethyl-2-hydroxy; LC-ESI-ITFT; MS2; CE	[M+H]+	FALSE		0	218	0	1550	461	0	0	0	0	0	0	31	21	76	0	0	0
442	3	184.597	Unknown	[M+H]+	TRUE		1094	1905	1595	715	1463	0	20	0	0	0	18	17	43	0	0	0	0
443	0.71	184.962	Unknown	[M+H]+	FALSE		1683	1981	1581	1674	1714	1709	1538	1476	1455	1445	546	322	420	458	631	404	374
444	12.76	184.987	Unknown	[M+H]+	TRUE	58.91106 16;98.9594 38;99.96995 146;100.94082 19;101.96745 20;102.96986 41;105.95582 18;110.99441 17;126.96965 20;140.99199 16;141.98189 37;141.99039 52;142.98898 61;142.99884 46;143.94267 16;143.95596 77;143.96294 76;143.98193 17;145.9528 16;145.96228 37;145.98569 27;146.99323 17;	82730	85949	89923	79283	84386	82730	80558	87036	83036	77579	85116	85223	82236	80833	81421	83649	80929
445	12.78	184.987	Unknown	[M+H]+	TRUE	98.97817 17;100.46369 16;101.95412 16;101.9604 17;101.96807 68;102.95892 30;141.00348 16;141.50777 18;141.98019 43;142.00406 22;142.98367 20;142.99345 53;143.95757 62;143.96553 55;144.00337 19;144.95779 30;	26371	27384	29378	25577	27934	27542	26825	28373	27018	26369	27465	27078	27142	26090	26357	27599	26837
446	12.78	185.988	Unknown	[M+H]+	FALSE		1014	1611	1431	1353	1526	1406	1285	1615	1475	1222	1531	1596	1415	994	1299	1283	944
447	12.76	185.989	Unknown	[M+H]+	FALSE		3992	3998	3559	3742	4339	4313	3798	4407	3535	3604	3645	4188	4223	3635	4617	4395	4035
448	13.26	186.957	Unknown	[M+H]+	TRUE	56.94147 25;99.97153 16;124.95867 33;141.94231 28;	1999	2447	1776	2720	2704	2240	2304	2485	2670	2394	0	2567	2346	2746	2340	0	1806
449	13.06	186.958	Unknown	[M+H]+	TRUE	117.93614 16;147.9792 40;	3032	3132	3351	2986	3171	3122	3105	3184	3243	3203	3087	3074	2988	2878	3306	3297	3041
450	13.11	186.958	Unknown	[M+H]+	TRUE	117.93614 16;147.9792 40;	3075	3187	3338	3127	3212	3115	3121	3285	3150	3072	3310	2952	3225	2767	3128	3602	2980
451	13.34	186.958	Unknown	[M+H]+	FALSE		2388	2517	2662	2287	2741	2534	2641	2234	2244	2274	2517	2290	2263	2237	2303	2337	2216
452	13.18	186.958	Unknown	[M+H]+	TRUE	100.96088 20;104.95899 16;127.4537 29;130.96454 18;171.991 16;	3104	3108	3145	2800	3204	2788	2840	2631	3143	2383	3056	2632	2775	3021	2708	2702	2860
453	12.97	186.958	Unknown	[M+H]+	FALSE		2283	1998	2044	1604	1975	1753	1776	2113	1834	1609	2095	1838	1739	1687	1692	1896	2013
454	13.01	186.958	Unknown	[M+H]+	FALSE		2601	3003	2832	2884	2874	2907	2866	2851	2807	2651	2680	2986	2537	2514	2736	2782	2788
455	12.76	186.983	w/o MS2:3-Phospho-D-glycerate; LC-ESI-ITFT; MS2; m/z	[M+H]+	FALSE		30327	32420	32998	28672	31961	30642	29441	31522	30677	28224	30986	31508	31129	29679	30140	31287	29056
456	12.78	186.983	Unknown	[M+H]+	FALSE		9097	9483	9542	8852	9521	9262	9205	10478	9303	9076	9420	8906	9279	8854	8891	9153	9294
457	12.76	187.987	Unknown	[M+H]+	FALSE		559	700	1175	1134	530	303	397	505	2467	0	379	492	298	1871	803	1877	2107
458	2.78	188.036	Unknown	[M+H]+	FALSE		329	163	214	280	239	617	581	437	328	596	1463	1263	835	1401	1201	0	0
459	2.79	188.072	Metamitron-desamino; LC-ESI-ITFT; MS2; CE	[M+H]+	TRUE	65.04092 17;91.04857 52;91.0539 171;115.04813 54;115.05634 245;115.06575 17;116.066 58;117.0299 17;117.05573 57;117.06184 43;117.06932 77;117.07639 17;117.7791 20;118.00365 16;118.06588 1278;119.04799 18;119.06785 103;119.07365 108;120.14851 26;124.78963 17;127.0549 35;128.03638 26;128.05206 29;128.06123 34;128.86218 18;140.04694 16;142.06453 178;142.07185 53;143.07066 196;143.07918 186;143.27882…	42568	45567	44154	46483	43639	94665	74632	91547	77470	89859	164512	173835	178413	178761	186924	674	537
460	12.76	188.981	Unknown	[M+H]+	TRUE	101.96554 16;113.9856 28;188.10718 21;	3051	3730	3775	2919	3161	2888	2938	3481	3071	2825	2971	3326	3116	2902	3157	3510	2989
461	2.79	189.076	w/o MS2:methyl quinoxaline-2-carboxylate M+H	[M+H]+	FALSE		4229	4617	4416	4447	4316	9793	6804	9125	7494	9224	18079	17669	4928	18958	20802	53	0
462	3.08	190.051	w/o MS2:MLS002172436-01!4-oxo-1H-quinoline-2-carboxylic acid M+H	[M+H]+	FALSE		778	860	1084	987	1070	0	0	0	0	0	0	0	0	0	0	0	0
463	2.78	190.077	w/o MS2:N-Acetyl-DL-glutamic acid; LC-ESI-QTOF; MS2; CE	[M+H]+	FALSE		252	411	287	278	388	653	548	413	490	571	1152	1110	1172	1340	1410	0	0
464	2.77	190.182	Unknown	[M+H]+	TRUE	70.06337 32;81.06883 17;95.08952 36;116.06378 16;147.0658 18;172.16318 17;172.17281 80;188.07338 22;189.07668 18;190.04788 18;190.18144 59;	6371	7916	6927	8002	7035	0	38	0	42	93	0	37	17	0	38	0	0
465	0.77	190.914	Unknown	[M+H]+	FALSE		105	64	88	0	132	1143	1336	1369	1360	1304	55	74	78	71	39	1028	1203
466	0.83	192.056	w/o MS2:5-Hydroxyindole-3-acetic acid; LC-ESI-QTOF; MS2; CE	[M+H]+	FALSE		1587	1253	1585	1608	1354	19	64	76	0	33	0	0	92	38	87	0	73
467	2.67	193.135	Isoproturon-monodemethyl; LC-ESI-ITFT; MS2; CE	[M+H]+	TRUE	105.03483 34;113.96219 16;134.05379 16;176.10085 16;193.12914 16;193.14073 85;	2347	2679	2833	2621	2850	3212	2862	3673	3142	3459	1698	1763	1871	1934	2040	511	420
468	11.1	194.119	Iminostilbene; LC-ESI-ITFT; MS2; CE	[M+H]+	TRUE	77.03613 17;166.11717 17;166.13118 18;194.12006 16;	162	39	0	279	194	1581	1008	1059	1165	1816	534	644	1093	889	847	476	711
469	12.53	194.119	Unknown	[M+H]+	TRUE	111.98255 16;119.04742 33;137.05765 17;139.07271 17;166.12602 20;167.12505 23;194.11636 42;	576	0	0	727	243	1758	1148	912	1515	1672	485	617	882	1010	1166	862	1061
470	0.95	194.12	w/o MS2:N,N-Diethyl-4-hydroxybenzamide; LC-ESI-QTOF; MS2; [M+H]+; CE	[M+H]+	FALSE		41	0	37	42	23	1982	1905	2018	1705	2265	688	803	736	767	793	16	17
471	2.36	194.119	Unknown	[M+H]+	TRUE	60.08411 20;107.04266 50;107.05533 17;107.06153 16;135.04092 17;137.06715 21;157.03957 16;163.10246 16;194.09789 20;194.12025 588;	0	18	33	0	0	10673	8307	10413	8203	11013	458	390	484	528	515	59	142
472	11.15	194.119	Iminostilbene; LC-ESI-ITFT; MS2; CE	[M+H]+	TRUE	77.04118 16;108.0546 17;166.1162 17;166.12523 78;167.13045 17;194.12726 38;	222	0	0	375	118	1547	1205	1113	1139	1668	440	435	920	709	1064	662	734
473	2.44	195.031	Unknown	[M+H]+	TRUE	70.31894 23;123.0485 16;139.00706 16;139.03595 16;151.03722 70;153.05565 70;179.0343 30;180.02596 16;180.04785 16;195.03215 49;195.06071 16;	24	16	16	16	16	1033	1606	1541	1153	1108	453	224	443	186	258	16	0
474	2.37	195.123	w/o MS2:2,4,5-Trimethoxystyrene M+H	[M+H]+	FALSE		53	25	171	133	18	1152	892	1279	892	988	163	0	99	170	0	0	136
475	12.78	195.995	w/o MS2:MLS002207052-01!5-Chloroindole-2-carboxylic acid10517-21-2 M+H	[M+H]+	FALSE		981	1171	1237	846	1102	908	1177	1013	1171	962	1262	1267	1055	1035	1057	1293	961
476	0.79	196.051	Unknown	[M+H]+	TRUE	60.057 16;	36	42	25	16	25	572	634	695	448	675	3183	3312	3591	3527	3500	0	17
477	1.1	196.134	Unknown	[M+H]+	TRUE	91.06 32;101.04787 18;119.04389 19;119.054 48;137.06302 147;138.05846 16;159.93251 20;167.64648 21;196.12259 23;196.13641 337;	16	0	0	0	0	3485	8353	7414	7477	10675	2423	2505	2307	2519	3128	0	0
478	0.94	196.135	Unknown	[M+H]+	TRUE	60.08241 56;91.02602 20;91.04656 32;91.05586 468;92.06084 16;95.06435 26;107.05338 16;110.07067 289;111.07722 22;118.5207 30;119.03735 16;119.05038 230;119.06165 15;132.07285 20;137.04581 19;137.06058 1695;138.05562 53;138.06136 28;138.07069 22;144.84476 20;146.28529 16;152.07814 87;152.08702 36;156.07161 18;156.08012 99;157.08379 18;161.08119 16;178.08487 52;180.07094 32;180.07616 73;181.0773 17…	446	71	131	65	310	232724	202754	228869	197980	243419	104089	112577	108853	116763	117951	1031	1335
479	1.05	196.135	Unknown	[M+H]+	FALSE		16	0	0	0	0	11279	8797	9536	9578	11603	2521	2954	2822	2977	3418	29	0
480	1.73	196.135	Unknown	[M+H]+	TRUE	60.0865 18;82.03524 23;91.03606 17;91.04785 32;91.05869 172;92.06013 16;119.04887 100;119.05657 22;120.06126 16;137.04237 17;137.05092 53;137.06177 484;138.05692 34;138.06425 54;141.96567 16;143.67743 16;196.08629 35;196.1134 16;196.13504 1411;	38	65	0	35	16	78207	75951	82429	71487	84600	30386	33122	33330	36452	34797	0	128
481	1.62	196.135	Unknown	[M+H]+	FALSE		0	0	0	0	0	16096	11690	14326	12757	16365	6397	5720	4777	5465	6189	0	0
482	1.39	196.135	Unknown	[M+H]+	TRUE	60.08384 26;91.05746 16;119.05552 33;137.06094 54;141.02106 17;141.93622 38;196.13448 311;	17	0	0	0	0	4624	4474	5067	4132	4373	6637	8012	7911	8373	8758	104	74
483	1.53	196.135	Unknown	[M+H]+	FALSE		0	0	0	0	0	4623	4879	6002	5702	6105	2115	2260	2042	2287	2673	0	0
484	1.33	196.135	Unknown	[M+H]+	FALSE		0	0	0	0	0	2785	2627	3072	2398	2873	3915	1800	4630	4358	4810	36	33
485	1.18	196.135	Unknown	[M+H]+	FALSE		0	0	0	0	0	1293	1916	1295	825	2305	525	330	579	755	781	0	0
486	1.85	196.136	Unknown	[M+H]+	FALSE		16	0	0	0	0	2167	1856	2086	1714	2501	0	669	427	444	365	0	0
487	3.8	197.083	w/o MS2:Asaraldehyde M+H	[M+H]+	FALSE		287	427	252	497	109	756	682	926	705	1069	252	429	256	228	516	101	0
488	1.73	197.138	w/o MS2:"MLS000548114-01!N-[4,6-bis(dimethylamino)-1,3,5-triazin-2-yl]-N-methylamine" M+H	[M+H]+	FALSE		0	0	0	0	0	7601	7945	8023	7184	7947	3126	3084	3315	3593	3606	0	0
489	0.94	197.138	Unknown	[M+H]+	FALSE		62	0	0	0	0	23993	21780	23666	21280	25559	11006	11929	11977	10942	12837	0	175
490	1.66	197.143	w/o MS2:"MLS000548114-01!N-[4,6-bis(dimethylamino)-1,3,5-triazin-2-yl]-N-methylamine" M+H	[M+H]+	FALSE		0	0	0	0	17	2272	443	0	0	0	474	368	0	391	0	0	0
491	0.93	198.089	DOPA; LC-ESI-QTOF; MS2; CE	[M+H]+	TRUE	91.05416 16;110.07146 52;196.13141 16;198.0892 70;	33	36	0	0	20	2939	4047	3278	2659	1150	26864	16130	17818	17387	24638	1502	1507
492	0.72	198.942	Unknown	[M+H-H2O]+	FALSE		7047	6918	6679	7169	7131	2559	2131	2612	1838	2492	341	308	506	371	550	725	627
493	0.71	198.942	Unknown	[M+H]+	FALSE		6494	2980	2421	2781	6870	2429	2301	2638	2160	2449	452	438	765	510	550	866	1072
494	0.92	199.092	w/o MS2:Guaifenesin (Guaiphenesin) [M+H]	[M+H]+	FALSE		0	0	0	16	0	141	188	93	151	99	1204	1218	1479	1274	1830	94	82
495	6.49	199.183	w/o MS2:delta-Dodecalactone; LC-ESI-QTOF; MS2; [M+H]+; CE	[M+H]+	TRUE	55.05497 20;74.10115 21;158.00304 23;158.96463 34;199.17606 16;199.18616 92;	1476	1764	1329	2254	1257	1489	1159	1688	1026	1312	1134	1054	1098	914	495	63	33
496	0.72	199.945	Unknown	[M+H]+	FALSE		1019	601	720	1083	570	67	278	279	152	491	33	0	0	0	0	70	0
497	0.73	200.942	Unknown	[M+H]+	FALSE		884	726	1112	664	716	50	0	379	427	0	73	22	18	0	99	118	0
498	0.71	200.975	Unknown	[M+H]+	TRUE	108.9643 17;138.97514 17;182.96326 98;183.96452 25;183.97313 16;184.94003 17;	19757	21481	20749	21382	20445	17981	17871	19467	16405	18570	6820	5472	6521	5875	7418	6595	6263
499	0.71	201.977	w/o MS2:Cysteine S-sulfate; LC-ESI-QTOF; MS2; CE	[M+H]+	FALSE		4274	5056	5035	4614	4842	4251	4151	4433	1381	4368	705	1393	989	903	1698	1533	1151
500	0.94	202.182	Unknown	[M+H]+	TRUE	70.05508 21;85.02843 21;96.97007 19;98.36107 23;102.09132 48;109.02814 20;160.1109 21;186.07735 20;202.1669 16;202.17827 176;202.18814 42;	0	32	0	30	19	0	17	0	109	0	0	65	0	0	98	3363	664
501	4.89	202.219	DDAO; LC-ESI-ITFT; MS2; CE	[M+H]+	TRUE	72.07729 22;79.0552 20;157.07291 22;185.07536 17;202.22173 143;	0	0	80	24	18	0	18	0	0	18	0	52	0	195	2032	0	38
502	0.71	202.973	Unknown	[M+H]+	FALSE		5443	5757	5922	5606	5191	4750	4444	5232	4235	4603	1744	1542	1893	1418	1782	1648	1789
503	0.86	203.054	Unknown	[M+2H]2+	TRUE	140.02258 30;203.05441 101;	76	51	123	44	105	692	836	1343	1184	1110	86	32	79	35	46	1856	2076
504	0.82	203.055	w/o MS2:tosufloxacin tosilate [M+2H]	[M+2H]2+	TRUE	111.02155 35;129.01234 16;163.52116 21;203.05127 57;	166	198	296	354	265	236	316	293	181	480	89	17	82	126	133	1695	1762
505	2.75	204.161	w/o MS2:Crotamiton; LC-ESI-ITFT; MS2; CE	[M+H]+	TRUE	163.00403 16;166.38361 19;177.07878 37;186.14096 16;188.06929 19;189.07469 18;189.08376 17;	807	1274	598	1158	1125	120	88	88	82	119	102	56	109	50	72	16	20
506	2.79	205.099	L-Tryptophan; LC-ESI-ITFT; MS2; m/z	[M+H]+	TRUE	90.04963 16;93.05297 16;115.05125 54;115.06006 33;116.06674 21;117.06213 47;118.06342 197;118.07028 172;119.06696 18;128.04919 18;132.08002 16;133.08853 17;143.06934 75;143.07503 71;144.06519 20;144.07475 44;144.0797 103;144.0863 76;145.08514 65;146.02141 21;146.04564 51;146.05542 244;146.06238 639;147.05869 17;147.06859 20;147.07368 39;148.06776 17;159.09 17;159.0983 50;160.09816 17;163.73064 16…	12104	13175	12826	13664	12521	25010	19192	24963	20496	23864	45180	47555	48155	49382	51743	190	97
507	2.79	206.103	w/o MS2:"MLS002153167-01!SQ 22,53617318-31-9" M+H	[M+H]+	FALSE		1481	1584	1367	1460	1687	2525	2157	1554	2047	2438	4612	4650	1665	1881	5131	20	36
508	2.53	206.119	w/o MS2:"MLS001049069-01!6,7-dimethoxy-1-methyl-3,4-dihydroisoquinoline" M+H	[M+H]+	FALSE		3377	3202	3364	1310	3603	16	0	20	0	0	0	0	0	0	0	0	33
509	2.32	206.119	RISPERIDONE [M+2H]	[M+2H]2+	TRUE	103.05582 21;120.08722 21;172.08115 20;206.11143 17;206.1226 64;	1150	1299	1280	1664	1117	16	0	0	0	0	0	0	0	0	0	0	0
510	2.52	206.119	RISPERIDONE [M+2H]	[M+2H]2+	TRUE	93.06993 22;121.06761 16;123.04344 17;162.05774 17;178.07005 16;190.09325 19;206.11765 283;	3325	3257	3546	4820	3458	0	0	0	0	0	0	0	0	0	0	0	33
511	0.78	206.888	Unknown	[M+H]+	TRUE	99.11909 22;122.88474 16;122.92751 213;124.92117 17;	19311	21003	21016	19966	19884	3244	2735	3309	3159	3212	3415	3923	3922	3798	4378	469	595
512	3.15	207.066	DL-6,8-Thioctic acid	[M+H]+	TRUE	91.05788 17;147.04828 29;149.02512 17;161.0825 18;162.02582 26;167.14398 19;175.02849 20;175.03726 36;207.05783 17;207.07248 67;	0	17	0	0	40	70	120	138	132	110	0	0	0	17	0	1991	1915
513	3.39	207.14	w/o MS2:Ibuprofen M+H	[M+H]+	FALSE		401	1127	869	566	730	81	24	203	117	95	109	120	88	150	0	19	22
514	0.8	208.877	Unknown	[M+H]+	FALSE		0	3315	0	899	0	0	0	0	118	0	16	0	0	0	0	0	0
515	0.78	208.885	Unknown	[M+H]+	FALSE		1594	3347	3725	3434	3397	684	780	575	568	540	590	604	744	719	528	102	121
516	7.67	209.062	Sinapyl aldehyde	[M+H]+	TRUE	105.0358 17;126.97406 17;152.0625 16;152.07256 18;154.07266 16;209.05917 132;	615	1088	204	343	1188	812	466	594	1241	328	1465	802	642	268	652	76	197
517	11.21	209.157	Unknown	[M+H]+	FALSE		92	0	0	186	0	0	0	514	283	438	0	1265	381	334	441	124	47
518	3.34	209.156	Unknown	[M+H]+	TRUE	83.04741 19;104.05239 25;109.06395 20;141.06639 16;209.09886 17;209.15814 16;	1327	1432	1409	1372	1380	130	112	118	112	147	119	171	141	113	201	41	33
519	0.94	210.114	w/o MS2:MLS002207242-01!Propoxur114-26-1 M+H	[M+H]+	FALSE		35	54	16	0	16	1352	1334	1532	1378	1601	81	73	78	90	88	0	0
520	0.95	210.116	Unknown	[M+H]+	FALSE		33	39	0	0	48	1409	770	1377	1192	772	35	0	33	32	35	0	57
521	3.15	212.056	w/o MS2:Imidacloprid-urea; LC-ESI-ITFT; MS2; CE	[M+H]+	FALSE		19	0	0	0	0	0	0	537	0	0	223	468	155	1188	0	0	0
522	1.25	212.13	Unknown	[M+H]+	TRUE	77.03779 16;107.04572 37;153.03859 27;153.05453 149;153.06209 39;154.05235 24;211.11374 20;212.11552 16;212.13065 386;	0	0	0	0	0	12138	9318	12340	9342	12582	85	16	106	17	67	0	0
523	1.15	212.13	Atraton; LC-ESI-ITFT; MS2; CE	[M+H]+	TRUE	58.06329 16;60.07313 17;60.08267 16;79.05698 21;107.04269 17;107.05184 18;125.06567 18;135.00764 16;135.04103 23;135.05057 16;153.0495 16;153.05763 80;154.05858 18;212.09383 18;212.12692 450;212.14165 77;	0	0	0	0	0	14031	12528	14526	12464	15119	647	557	705	542	863	0	0
524	0.93	212.13	Atraton; LC-ESI-ITFT; MS2; CE	[M+H]+	TRUE	60.0807 86;65.03839 20;68.24473 17;77.03916 50;77.04943 20;79.0461 17;79.05507 126;89.03689 17;107.05164 504;116.4659 17;126.05453 17;135.02669 17;135.04112 172;135.04814 150;137.05226 18;153.03928 17;153.05583 757;194.06952 20;194.11696 20;196.11006 29;212.08057 38;212.10957 16;212.12971 4419;212.17497 39;	74	18	87	33	127	121300	94814	111400	93745	118610	3328	3111	3400	3613	3482	18	125
525	7.03	212.238	Unknown	[M+H]+	TRUE	98.10954 16;127.45708 25;143.95268 16;192.98529 16;212.18585 16;212.21187 18;212.23805 391;	7503	7658	5579	10417	6310	0	31	28	0	0	51	16	0	16	0	0	17
526	0.79	213.076	Chlortoluron; LC-ESI-ITFT; MS2; CE	[M+H]+	TRUE	196.04135 17;196.05008 16;213.07182 55;213.08168 58;	64	33	41	55	36	2570	2182	2113	1674	2190	19355	21118	21606	20519	21215	0	0
527	1.25	213.134	Unknown	[M+H]+	FALSE		0	0	0	0	0	1278	792	1411	966	1417	0	0	16	16	16	0	0
528	7.03	213.242	Unknown	[M+H]+	FALSE		1110	1093	600	1857	0	0	0	20	0	0	0	0	0	0	0	0	0
529	7.06	213.242	Unknown	[M+H]+	FALSE		531	826	407	1216	133	0	0	0	0	0	0	0	0	0	0	0	0
530	0.8	214.078	w/o MS2:N-Butylbenzenesulfonamide; LC-ESI-ITFT; MS2; CE	[M+H]+	FALSE		16	0	38	33	0	133	159	236	140	133	1184	1285	1327	1127	1282	16	0
531	0.73	214.919	Unknown	[M+H]+	FALSE		2141	1974	1955	2228	2227	418	300	441	176	282	98	79	139	115	201	164	124
532	0.8	215.074	w/o MS2:3-Phenoxybenzoic acid; LC-ESI-ITFT; MS2; CE	[M+H]+	FALSE		0	0	0	21	0	191	139	138	159	170	1186	1148	1312	1148	1236	17	17
533	7.79	215.119	Harmaline; LC-ESI-QTOF; MS2; CE	[M+H]+	TRUE	146.06029 52;173.07748 30;199.07072 20;200.10135 16;215.12048 166;	0	0	0	0	0	0	0	0	0	0	48	38	102	424	305	0	0
534	8.25	215.181	Unknown	[M+H]+	TRUE	213.17352 20;213.19641 16;215.17142 34;215.19127 40;	413	450	341	1136	357	0	0	0	0	0	0	0	0	0	0	0	0
535	6.55	216.236	Unknown	[M+H]+	TRUE	101.03419 16;216.23367 34;	499	791	676	1156	625	0	0	0	0	0	0	0	0	0	0	0	0
536	0.72	216.953	Unknown	[M+H]+	TRUE	82.98218 38;84.95555 20;84.96133 17;108.96241 194;108.96914 93;109.95107 16;109.96985 52;110.97494 17;124.94177 20;138.97087 128;138.97997 19;139.96873 53;182.93839 18;182.96545 1276;183.05246 18;183.96378 343;183.9707 119;184.96257 17;198.9357 58;198.94846 20;200.97574 175;201.98215 20;	4744	4802	1501	4569	4783	1742	1692	1475	1359	1354	300	312	354	347	418	511	469
537	0.71	216.953	Unknown	[M+H]+	TRUE	62.77346 27;64.97646 20;82.98165 18;108.9093 20;108.93723 50;108.95861 154;108.96674 46;108.97104 16;109.96243 21;138.96924 94;138.97745 133;139.93996 16;139.96896 16;139.97719 34;156.94551 24;182.94258 17;182.9637 923;183.95927 43;183.96751 131;184.79355 19;184.97429 17;185.60649 17;198.92662 17;198.94466 37;199.94365 16;200.97887 67;200.98686 16;	4745	2878	4949	4148	4893	1704	1658	1953	1323	1504	300	482	578	396	418	593	567
538	4.48	217.108	4-Formyl-antipyrine; LC-ESI-ITFT; MS2; CE	[M+H]+	TRUE	129.57953 16;217.10826 24;	1203	1725	1179	1519	1349	0	0	0	16	0	32	16	0	0	0	17	0
539	4.47	217.109	4-Formyl-antipyrine; LC-ESI-ITFT; MS2; CE	[M+H]+	TRUE	217.11153 33;	1310	1132	1205	1294	1266	0	0	0	0	0	32	0	0	0	0	0	0
540	4.48	217.109	4-Formyl-antipyrine; LC-ESI-ITFT; MS2; CE	[M+H]+	TRUE	85.06622 19;141.06157 16;217.10437 16;	1206	1342	1230	1386	1322	0	17	41	0	0	0	0	0	0	0	0	22
541	3.03	218.119	Pymetrozine; LC-ESI-ITFT; MS2; CE	[M+H]+	TRUE	147.0493 16;165.8801 17;168.05354 17;179.02139 17;202.0782 20;218.07333 17;218.11839 49;218.12494 16;	0	1408	1182	543	1092	0	0	0	0	0	0	0	0	0	0	0	0
542	0.72	218.986	Unknown	[M+H]+	FALSE		2111	1650	2127	704	2201	1463	1423	1822	1078	1289	551	339	505	404	552	470	528
543	0.71	218.987	Unknown	[M+H]+	FALSE		1780	1919	1706	2027	1954	1407	1525	1442	1411	1583	665	446	590	429	347	676	638
544	0.82	219.028	Diuron-desmethyl; LC-ESI-ITFT; MS2; CE	[M+H]+	TRUE	219.03331 37;	4662	5468	5111	4849	5099	88	18	48	80	56	504	425	414	262	413	92	82
545	3.6	219.103	Unknown	[M+H]+	FALSE		81	102	70	90	68	1436	1276	1472	1137	1691	94	134	121	83	101	79	120
546	4.23	219.103	Primidone; LC-ESI-ITFT; MS2; CE	[M+H]+	TRUE	96.94964 26;110.0275 20;116.06255 22;128.06386 20;129.06874 16;158.07278 16;159.08409 20;161.06859 19;162.05122 36;174.07268 33;189.09805 32;191.11269 24;201.09563 20;219.09302 24;219.10197 86;219.11716 18;	11110	11367	10298	12932	11336	11666	9737	12635	10839	12704	2411	3018	3037	3080	2930	121	157
547	4.12	219.104	Primidone; LC-ESI-ITFT; MS2; CE	[M+H]+	TRUE	104.04974 18;131.0826 17;141.07585 16;144.0668 36;189.08913 16;189.10065 16;194.03175 20;219.08673 16;219.10172 51;	2922	3057	2700	3658	3189	1339	1347	1485	1333	1536	192	177	170	200	151	54	18
548	4.02	219.103	Primidone; LC-ESI-ITFT; MS2; CE	[M+H]+	TRUE	141.07268 18;174.07227 33;189.08342 16;189.09471 16;219.09325 34;219.10901 69;	76	125	51	95	75	1390	987	1093	938	1319	1716	2211	1828	2267	2183	48	53
549	3.87	219.104	Primidone; LC-ESI-ITFT; MS2; CE	[M+H]+	TRUE	147.04868 16;156.00519 16;158.07478 17;159.0457 31;159.0822 16;162.06441 24;174.064 33;189.0974 21;201.08998 18;219.07384 16;219.10619 57;	325	307	281	418	417	2211	1906	2419	1787	2109	83	19	49	74	77	17	16
550	4.55	219.103	L-beta-homotryptophan-HCl	[M+H]+	TRUE	115.05657 16;128.06313 19;139.96252 18;165.07881 16;169.0594 24;189.09546 20;201.07724 17;202.10278 16;219.09744 16;219.10573 61;	194	180	171	192	145	2035	1905	2609	2139	2286	237	206	195	116	223	120	104
551	4.24	220.107	w/o MS2:1-(m-tolyl)isoquinoline M+H	[M+H]+	FALSE		1029	1039	692	1224	801	1416	1190	1352	1167	1135	341	369	435	0	216	19	26
552	2.43	220.119	Pantothenate	[M+H]+	TRUE	55.05186 17;90.05529 22;98.01679 17;106.55202 17;128.03366 16;176.02957 16;179.03413 16;202.08803 55;220.12224 83;	346	335	396	209	363	2462	2555	3004	2373	2680	4179	4156	4406	4349	4029	814	1007
553	12.77	223.99	Unknown	[M+H]+	TRUE	60.92577 16;91.98409 18;96.93328 17;98.95513 26;98.96247 16;99.95436 16;99.97101 183;101.96531 17;125.97775 27;137.96878 94;138.96539 42;139.97342 16;139.98 18;139.99034 55;140.96039 17;140.96819 40;140.98712 16;140.99384 71;141.00238 47;141.93927 36;143.96135 378;144.95103 16;144.96091 16;144.96831 17;145.95493 23;182.96281 59;182.98079 16;184.96548 22;184.98572 146;185.9882 16;186.0067 22;	4147	4401	4440	3895	4701	3954	4373	4585	4262	3665	4349	4171	4254	3959	4182	3960	4171
554	0.71	223.991	Unknown	[M+H]+	TRUE	182.96359 67;182.97491 39;185.95726 21;	12767	13540	13843	13176	12958	11609	12419	13145	11346	12231	4451	3574	4367	4028	4521	4502	4388
555	1.99	224.095	w/o MS2:MLS000776800-01!2-[(2-ethoxybenzoyl)amino]acetic acid M+H	[M+H]+	TRUE	112.96007 16;123.04066 17;141.95776 16;206.08017 16;207.06873 48;224.08919 30;224.09814 87;224.12981 18;	0	0	0	337	0	0	0	0	0	0	81	144	370	183	37	0	0
556	0.71	224.991	Unknown	[M+H]+	FALSE		3376	3782	3870	3697	3330	1256	1936	2974	2842	3231	1244	1004	1244	1202	1352	1318	1211
557	7.18	225.198	Unknown	[M+H]+	TRUE	81.07454 20;101.93795 18;137.96364 16;225.18137 16;225.19875 37;	690	489	396	864	553	1769	1222	1738	1085	1748	633	884	427	424	1054	32	32
558	0.71	225.989	Unknown	[M+H]+	FALSE		3447	3698	4306	3120	3511	3154	1381	3508	1400	3176	1304	1092	1455	1284	1329	1195	1262
559	6.19	226.182	Secbumeton; LC-ESI-ITFT; MS2; CE	[M+H]+	TRUE	100.93407 18;143.95865 17;144.91774 16;208.17757 83;226.1801 109;	1641	2264	5609	3796	3140	1589	1742	3047	2268	698	2916	4795	2233	1888	2436	801	2559
560	11.21	226.181	Unknown	[M+H]+	FALSE		841	609	1118	1077	619	1228	831	1434	834	850	1347	2238	931	1213	1135	824	1227
561	6.08	226.221	Unknown	[M+H]+	FALSE		623	815	676	1151	672	0	0	0	0	0	0	0	0	0	0	0	0
562	12.76	227.986	Unknown	[M+H]+	FALSE		77	0	395	455	0	180	0	322	0	194	34	0	1070	221	0	128	361
563	0.88	228.125	Ametryn; LC-ESI-ITFT; MS2; CE	[M+H]+	TRUE	123.04623 18;124.05032 23;133.01552 19;151.03952 20;169.05142 54;228.05304 21;228.12413 198;	17	0	0	0	0	5820	4175	5227	3719	5551	0	0	68	0	0	0	0
564	6.88	228.197	Unknown	[M+H]+	TRUE	95.08183 20;123.0815 33;146.90071 18;147.10725 21;	1400	1596	2196	1466	1482	1282	1454	2155	1575	999	2078	1380	1849	1644	1205	1166	1229
565	11.26	228.197	Unknown	[M+H]+	FALSE		1541	1512	1646	1780	1966	1429	1520	1941	1589	1186	1690	2627	620	1727	1649	1370	1830
566	6.93	228.199	Unknown	[M+H]+	TRUE	124.08509 25;137.10507 18;170.09547 29;176.15796 18;212.23483 16;	1697	1568	1130	1943	1853	1794	903	1771	837	1314	2543	3261	867	1743	1687	1309	1693
567	6.52	228.233	Unknown	[M+H]+	TRUE	101.97433 16;145.96083 18;210.20459 18;210.21841 53;212.21928 18;228.23677 32;	707	1030	680	1205	591	0	16	0	18	0	0	0	21	0	0	19	0
568	8.45	229.138	Bisphenol A; LC-ESI-ITFT; MS2; CE	[M+H]+	TRUE	199.09821 37;200.10512 25;229.12067 37;229.13634 126;	19	0	18	32	27	0	0	17	17	0	63	74	57	273	267	0	0
569	1.87	230.082	w/o MS2:NCGC00160208-01!6-Demethoxy-isomaculosidine M+H	[M+H]+	FALSE		98	154	111	25	106	202	626	314	468	347	1067	1342	905	1228	1579	26	16
570	7.04	230.252	Unknown	[M+H]+	FALSE		51997	19684	17214	76205	9222	39	266	147	37	77	93	71	23	106	141	32	88
571	7.03	230.249	Unknown	[M+H]+	TRUE	54.9338 29;71.08866 38;71.11217 17;83.06348 28;83.08582 16;111.11771 16;147.08003 22;171.44987 25;189.06337 18;212.20969 16;212.23679 1317;213.22162 19;213.23639 72;213.24432 80;230.21037 36;230.24907 965;230.26616 97;	55569	56493	44131	76454	45680	0	85	0	0	77	93	60	0	84	141	0	0
572	6.94	230.25	Unknown	[M+H]+	TRUE	96.08918 17;151.0829 17;162.65457 18;212.22154 27;212.24142 125;214.23938 18;230.24904 16;230.25813 29;	4225	4466	3182	5668	3736	0	0	21	20	0	0	0	0	0	0	0	18
573	7.01	230.256	Unknown	[M+H]+	FALSE		8062	0	0	0	0	0	125	17	17	34	0	0	0	0	0	25	22
574	3.42	231.127	w/o MS2:Eremanthin M+H	[M+H]+	FALSE		16	18	0	56	0	112	57	77	76	44	1050	1380	1240	1059	1848	0	17
575	7.05	231.252	Unknown	[M+H]+	FALSE		5600	4789	2961	8730	3775	0	0	0	0	17	0	0	0	0	0	0	0
576	0.77	231.991	Unknown	[M+H]+	TRUE		118	0	40	91	0	541	596	624	525	587	1615	1603	1527	1571	1690	23	0
577	2.84	232.136	Unknown	[M+H]+	FALSE		1418	1276	1119	676	1217	18	55	46	19	107	0	61	0	0	29	0	36
578	2.84	232.135	Unknown	[M+H]+	FALSE		1202	1355	1113	682	1189	53	92	82	64	107	35	61	62	30	45	0	36
579	4.39	233.12	Unknown	[M+H]+	FALSE		4255	1318	4644	4880	4906	0	0	0	16	20	37	16	16	23	0	18	0
580	4.09	233.119	Unknown	[M+H]+	FALSE		2390	3188	2793	2520	2591	16	16	36	33	0	0	0	40	18	24	0	0
581	3.68	233.119	w/o MS2:3',4',5',6'-tetrahydro-6',6'-dimethyl-spiro[isobenzofuran-1(3H),2'-[2H]pyran]-3-one M+H	[M+H]+	FALSE		865	692	503	2053	592	0	0	23	17	0	0	0	0	0	0	0	0
582	4.38	233.119	Melatonin	[M+H]+	TRUE	122.04295 17;137.05969 100;195.06804 24;233.09792 22;233.11037 26;233.12038 42;233.12721 16;	4153	5150	4228	5170	4860	0	16	0	17	0	0	0	0	23	0	0	0
583	4.17	233.119	w/o MS2:3',4',5',6'-tetrahydro-6',6'-dimethyl-spiro[isobenzofuran-1(3H),2'-[2H]pyran]-3-one M+H	[M+H]+	FALSE		1771	2039	1716	1801	1979	0	0	0	36	0	0	0	0	0	0	0	0
584	4.1	233.119	Melatonin	[M+H]+	TRUE	97.06519 17;137.06328 131;175.06668 18;233.11128 80;233.12326 34;	2514	2514	2740	2755	2810	16	16	16	16	0	19	0	0	59	24	22	22
585	4.34	233.12	Unknown	[M+H]+	FALSE		3597	4023	3727	3936	3522	23	0	20	16	0	26	0	0	33	0	0	16
586	8.25	233.192	Unknown	[M+H]+	TRUE	80.05875 24;159.12114 18;233.18735 47;233.20227 16;	1257	1242	767	2408	685	20	34	23	0	20	0	0	0	0	0	17	0
587	8.24	233.193	Unknown	[M+H]+	TRUE	93.06979 25;131.08734 23;135.12196 16;136.12312 16;145.10201 21;215.1767 57;233.19791 41;	1032	1013	608	0	509	0	30	23	0	0	16	19	0	0	0	0	0
588	3.54	234.15	Unknown	[M+H]+	FALSE		1280	2418	2137	769	1485	0	18	0	0	0	0	0	0	0	0	0	0
589	3.31	234.15	Cinnamoylcholine; LC-ESI-QTOF; MS2; CE	[M]+	TRUE	89.04187 16;109.05203 17;115.06089 22;129.05814 16;137.06219 18;149.06259 18;161.05896 16;161.07208 22;164.06735 32;175.0713 19;175.08397 27;176.07904 21;189.08742 18;217.12604 16;233.1077 16;234.13379 17;234.14833 96;234.15721 59;	5217	6051	5498	5872	5613	0	0	0	0	0	16	0	0	0	0	0	0
590	0.78	235.059	2,4,5-trimethoxybenzoic acid M+Na	[M+Na]+	TRUE	235.05223 24;235.063 16;	0	0	0	0	0	2383	3349	3492	2568	3233	542	421	531	563	460	68	33
591	3.54	235.182	Lidocaine; LC-ESI-ITFT; MS2; CE	[M+H]+	TRUE	58.06339 16;86.0839 39;86.09876 757;87.10284 53;105.0745 19;134.11235 21;151.0108 17;151.95792 17;172.20659 17;217.10695 17;235.15993 18;235.1853 1248;	36239	38749	34453	43593	37466	31777	29125	34488	27482	34423	27989	32871	32875	32759	36045	31905	33553
592	0.93	235.963	Unknown	[M+H]+	FALSE		0	0	0	0	0	0	53	0	32	37	17	37	53	36	0	1625	2914
593	2.05	236.093	w/o MS2:1-(4-methoxyphenyl)isoquinoline M+H	[M+H]+	TRUE	115.05754 16;218.07689 44;218.09192 32;236.09146 91;	694	1414	929	979	887	0	115	127	129	67	42	32	0	0	0	0	0
594	2.48	236.13	w/o MS2:MLS000701321-01!N-benzyl-N-(4-quinazolinyl)amine M+H	[M+H]+	FALSE		1055	1141	891	1208	832	0	0	0	29	0	0	33	0	22	0	0	0
595	0.93	236.151	Unknown	[M+H]+	FALSE		41	55	124	87	80	32	79	51	37	69	56	33	67	20	33	1205	1356
596	3.74	236.166	Unknown	[M+H]+	TRUE	149.06442 16;215.57613 21;219.14067 48;235.1808 16;236.16756 85;	1506	1924	2285	1054	1415	0	0	0	0	16	31	0	17	0	29	16	0
597	3.54	236.185	Unknown	[M+H]+	FALSE		4559	4825	4297	5578	4883	4056	3914	4496	3310	4698	3963	3997	4227	4509	4718	4260	4077
598	0.76	236.909	Unknown	[M+H]+	FALSE		801	1224	1071	1044	988	188	360	313	242	452	189	124	66	20	120	70	56
599	3.99	237.077	Unknown	[M+H]+	TRUE	105.02135 16;105.03467 296;189.06166 66;237.07588 24;	5980	6356	6065	6744	6444	18	20	23	0	0	84	17	0	18	18	0	17
600	4.64	237.077	Carbamazepine; LC-ESI-ITFT; MS2; CE	[M+H]+	TRUE	69.03263 33;97.03005 16;105.02106 39;105.03541 734;106.03029 16;115.04081 20;116.04361 21;123.04303 75;123.04916 37;161.13174 16;237.0771 467;237.09653 59;	27112	29605	25452	34805	27069	0	55	34	0	19	67	52	0	98	0	74	40
601	4.64	238.08	w/o MS2:MLS000850648-01!4-hydroxy-3-phenyl-1H-quinolin-2-one M+H	[M+H]+	FALSE		2807	3116	2624	3444	2942	0	0	0	0	0	0	0	30	17	19	0	0
602	1.88	238.11	w/o MS2:MLS001240224-01!sildenafil M+2H	[M+2H]2+	FALSE		0	1480	650	0	660	0	0	0	17	34	369	211	507	75	124	0	0
603	0.72	239.968	Unknown	[M+H]+	TRUE	84.96501 16;108.95354 16;108.96449 123;110.9555 35;124.94143 25;138.96893 123;138.97603 60;154.59914 23;182.93555 37;182.96486 445;182.97311 158;183.93462 23;183.96184 49;183.97313 16;183.97992 20;184.95978 17;184.96802 16;203.05701 16;223.98895 234;225.00874 17;	1815	1895	1946	1942	1962	666	600	843	500	598	175	149	178	177	136	255	101
604	12.93	241.885	Unknown	[M+H]+	TRUE	113.93836 18;145.9709 17;160.90417 16;213.89207 19;241.88196 16;	1012	1117	1121	858	911	960	889	993	1222	796	1065	950	1017	1065	786	1150	786
605	0.71	242.002	Unknown	[M+H]+	FALSE		1214	1092	1162	1122	1056	631	885	651	758	1060	383	402	428	315	380	448	369
606	0.72	242.001	Unknown	[M+H]+	FALSE		1230	1170	1310	650	791	765	701	827	588	559	0	38	240	0	106	248	229
607	0.77	242.925	Unknown	[M+H]+	TRUE	106.95243 49;	0	0	16	0	0	168	310	258	213	205	0	0	0	0	0	1322	1338
608	12.76	243.886	Unknown	[M+H]+	FALSE		723	1022	1104	1140	1058	1153	1140	1251	1131	1056	1131	1279	1198	1036	1123	1163	1227
609	4.89	244.109	Cytidine; LC-ESI-QTOF; MS2; CE	[M+H]+	TRUE	116.04443 21;185.06834 35;227.08028 103;228.08156 16;244.11369 36;	0	0	0	0	0	0	0	0	0	18	0	123	23	538	0	0	0
610	4.49	244.229	Unknown	[M+H]+	FALSE		879	1027	884	1168	1020	0	21	42	17	18	21	16	17	21	17	0	21
611	0.93	246.136	4-Acetamidoantipyrine; LC-ESI-ITFT; MS2; CE	[M+H]+	TRUE	81.03709 20;107.05239 24;113.0246 16;122.03427 16;123.04679 17;127.09063 16;171.01297 20;246.13608 20;246.14357 68;	0	23	0	0	0	1147	1279	1490	1204	1674	0	0	0	21	0	0	0
612	4.69	246.244	Unknown	[M+H]+	TRUE	69.07173 16;97.09882 25;111.11768 16;210.21426 22;210.22656 37;228.18774 18;228.21956 19;228.22638 38;228.23973 25;246.23985 167;	3018	3779	3280	4148	3699	0	0	84	18	0	0	0	0	0	22	0	0
613	4.94	246.245	Unknown	[M+H]+	TRUE	204.96512 27;246.22675 19;246.2435 142;	169	211	192	257	213	39	0	0	0	19	16	0	32	201	2080	0	0
614	4.79	246.244	Unknown	[M+H]+	TRUE	69.07169 16;83.08575 16;124.088 21;127.11507 17;228.22032 57;228.23738 106;229.24196 30;246.24069 148;	6458	7223	6534	8217	7128	36	38	41	34	45	81	60	18	53	35	0	23
615	2.79	248.129	Unknown	[M+H]+	FALSE		532	1235	679	204	389	0	0	0	0	0	21	0	0	0	0	0	0
616	3.35	248.13	w/o MS2:S-4-benzyl-3-isobutyryloxazolidin-2-one M+H	[M+H]+	TRUE	67.774 17;69.06675 18;122.05937 33;122.07053 18;123.49917 16;125.06532 20;130.06319 19;135.98267 21;137.05312 17;137.06557 22;145.07047 31;151.03589 17;151.05397 49;151.06476 121;156.07686 17;177.10466 18;220.12376 17;248.07721 16;248.13147 318;	5542	2302	3436	11360	5159	0	16	18	0	0	0	0	0	0	0	0	19
617	2.02	249.161	Pindolol; LC-ESI-ITFT; MS2; CE	[M+H]+	TRUE	98.09423 25;98.10034 58;144.93633 17;177.07672 20;179.97821 18;230.11298 38;249.14935 20;249.16525 109;	1552	1666	1133	3398	1840	0	0	0	18	20	0	0	0	0	0	0	0
618	1.95	249.161	Pindolol; LC-ESI-ITFT; MS2; CE	[M+H]+	TRUE	98.09058 37;135.07143 18;152.08913 21;162.09309 22;166.09067 17;166.94359 17;210.0912 27;232.16098 16;249.16049 65;	778	454	526	858	464	0	0	0	0	0	0	0	0	0	22	0	0
619	2.01	249.162	Pindolol; LC-ESI-ITFT; MS2; CE	[M+H]+	TRUE	72.08153 45;98.09822 38;105.0369 33;177.08122 18;249.16054 91;249.17542 23;	1645	1613	1415	3298	1742	0	17	0	18	20	0	16	0	16	29	0	0
620	8.07	249.187	w/o MS2:MLS001048956-01!1-(6-methylsulfinylhexyl)-3-propan-2-ylurea M+H	[M+H]+	TRUE	93.06657 33;249.18987 105;	618	613	178	823	450	17	34	0	0	33	18	0	35	0	42	17	0
621	4.1	250.145	Unknown	[M]+	TRUE	79.05844 31;137.08296 23;138.06396 20;233.11119 59;233.13246 27;250.14299 23;	3109	3318	3541	3958	3449	0	16	0	0	0	38	0	0	0	0	0	19
622	4.34	250.145	Unknown	[M]+	FALSE		3544	4086	2860	3955	3899	0	0	17	0	0	0	16	0	0	0	0	22
623	2.32	250.145	4-Coumaroylcholine; LC-ESI-QTOF; MS2; CE	[M]+	TRUE	85.08131 17;103.04359 16;128.69495 20;137.05342 26;159.07768 18;160.56505 20;164.06906 17;174.0918 16;177.06909 25;177.07979 16;189.09454 21;205.06488 33;206.07974 16;206.11858 375;207.12416 22;207.13756 20;208.12144 18;211.61 17;250.14148 174;250.15231 105;	8761	8207	9153	11586	9476	0	0	0	0	0	16	0	0	0	0	0	23
624	3.66	250.146	Unknown	[M]+	TRUE	97.06921 39;115.07881 17;137.06024 16;149.00639 27;155.07913 25;233.10637 17;233.12025 129;235.12941 17;250.14915 43;	1516	1544	1747	3125	0	0	0	0	0	0	0	0	0	0	0	0	0
625	3.03	250.146	Unknown	[M]+	TRUE	143.04884 18;147.0493 17;178.08452 76;178.0945 32;250.14822 17;	1139	1799	1795	1435	1139	0	0	20	0	0	0	17	0	0	0	0	0
626	3.49	250.145	4-Coumaroylcholine; LC-ESI-QTOF; MS2; CE	[M]+	TRUE	119.04551 16;129.07143 28;131.04585 33;161.0748 16;163.04749 18;172.08136 16;189.09329 16;191.04291 20;191.0797 16;215.11954 20;233.11792 36;233.12961 53;234.11729 18;250.14011 120;	4433	3687	4405	4285	5047	0	0	0	0	0	17	26	0	0	0	0	0
627	4.39	250.146	4-Coumaroylcholine; LC-ESI-QTOF; MS2; CE	[M]+	TRUE	59.05623 16;91.0489 20;97.06736 17;119.05099 38;136.04008 18;137.06129 148;137.07007 33;177.17572 21;231.9478 20;233.08507 20;233.10411 44;233.12897 36;	4511	4827	4722	5133	4727	0	0	18	43	0	16	18	0	0	0	0	0
628	3.93	250.146	Unknown	[M]+	TRUE	137.06444 34;154.08591 17;189.08853 36;204.06183 17;233.10834 42;233.12689 16;235.10916 19;238.04567 16;250.12149 44;250.14044 64;	1181	999	1482	2606	1417	0	0	0	0	0	0	0	0	0	0	0	0
629	4.16	250.144	Unknown	[M]+	FALSE		2169	2770	2717	2604	2565	0	17	19	0	0	16	0	0	20	0	0	17
630	2.44	250.146	Unknown	[M]+	TRUE	91.05577 19;103.05949 16;105.0733 18;119.05188 18;123.04397 16;159.08664 17;177.073 17;178.0668 20;179.10216 20;206.0936 18;206.1201 288;250.13629 114;	5720	6447	6373	6581	6392	48	0	20	16	16	23	16	16	0	0	0	0
631	0.78	251.032	Unknown	[M+H]+	TRUE	190.99443 16;209.01385 16;211.01251 16;251.00816 24;251.03575 371;	121	0	0	171	0	7190	5390	6275	5196	6710	33539	35976	36243	35478	35450	52	0
632	2.32	251.147	w/o MS2:"MLS002172458-01!1,3-DIPROPYL-7-METHYLXANTHINE31542-63-9" M+H	[M+H]+	FALSE		1312	1181	1116	1376	1239	0	16	0	0	0	0	16	0	0	0	0	21
633	0.79	252.035	w/o MS2:2-[(4,6-diamino-1,3,5-triazin-2-yl)thio]-Ethanesulfonic acid M+H	[M+H]+	FALSE		17	16	16	0	0	204	290	344	314	364	1845	2047	2015	1771	2050	0	0
634	3.18	252.162	Prosulfocarb; LC-ESI-ITFT; MS2; CE	[M+H]+	TRUE	181.10063 16;234.1308 16;235.12772 21;252.15659 52;252.16971 68;	1046	1634	1564	468	929	0	0	17	0	0	0	0	20	19	0	0	0
635	2.85	252.162	Prosulfocarb; LC-ESI-ITFT; MS2; CE	[M+H]+	TRUE	92.02572 18;92.06104 24;115.06165 16;145.06082 28;149.05083 17;164.06439 21;202.0507 39;207.13481 18;252.15218 96;252.16425 86;	1182	2259	1764	818	1083	0	0	0	0	17	0	0	0	0	17	0	0
636	6.5	252.233	Unknown	[M+H]+	TRUE	111.10547 16;119.08221 16;145.10504 22;149.13849 19;154.98604 24;234.21429 24;235.23648 20;252.23018 148;	2505	2295	1923	3169	1876	17	0	17	0	0	0	0	0	0	0	0	0
637	6.51	252.234	Unknown	[M+H]+	TRUE	94.07384 17;96.08701 20;147.11852 20;234.23618 22;252.22418 89;252.24075 34;	2454	2526	1997	3403	1917	17	0	17	0	0	0	0	0	0	18	0	0
638	0.79	253.031	w/o MS2:Thiacloprid; LC-ESI-ITFT; MS2; CE	[M+H]+	FALSE		22	36	0	0	26	720	415	755	513	520	3914	3993	4164	3833	4028	17	0
639	6.97	254.251	Unknown	[M+H]+	FALSE		285	414	236	1073	265	0	0	0	0	0	0	0	0	0	0	0	0
640	11.1	256.265	Unknown	[M+H]+	TRUE	74.86884 21;256.26483 53;	6643	7594	7979	7715	7631	7637	6904	8547	7152	6389	10636	11080	8433	7972	8190	7280	8694
641	0.85	258.112	sn-Glycero-3-phosphocholine; LC-ESI-QTOF; MS2; CE	[M]+	TRUE	86.09785 52;98.97957 16;104.0672 23;104.08681 20;104.10867 359;104.11988 17;105.11252 52;124.99781 69;126.00409 20;142.27444 22;184.07239 52;185.08075 16;213.12395 24;217.08334 21;258.09116 22;258.11215 341;	1311	1525	1358	1336	1462	3560	3171	3402	3077	3425	17558	19519	18418	19391	19114	34	37
642	4.04	258.209	w/o MS2:NCGC00160303-01!17-Methylmorphinan-3-ol M+H	[M+H]+	FALSE		1281	1293	1313	1372	1300	0	0	16	19	17	19	34	35	37	27	0	0
643	4.03	258.209	Unknown	[M+H]+	TRUE	197.06639 17;240.20657 19;258.20718 17;	1054	1157	1107	1199	1106	0	0	16	0	0	16	34	0	37	20	0	0
644	7.96	258.281	Unknown	[M+H]+	TRUE	212.44237 24;240.26054 16;240.27826 71;242.11893 18;258.26596 16;258.276 17;258.28998 18;	1440	1642	893	2392	1127	0	0	20	0	0	16	0	0	20	0	0	0
645	0.76	258.901	Unknown	[M+H]+	TRUE	122.911 47;122.92309 70;124.93121 16;	0	0	0	0	27	0	740	819	774	397	16	0	0	0	0	1734	1807
646	3.93	259.099	w/o MS2:2,2-dimethyl-5-oxo-2,3,4,5-tetrahydroindeno[1,2-b]pyran-6-carboxylic acid M+H	[M+H]+	FALSE		569	279	548	1117	765	0	0	0	20	0	0	0	0	0	0	0	0
647	0.86	259.114	w/o MS2:2,2-dimethyl-5-oxo-2,3,4,5-tetrahydroindeno[1,2-b]pyran-6-carboxylic acid M+H	[M+H]+	FALSE		121	164	78	186	202	277	272	269	328	235	1297	1501	1551	1328	1353	0	0
648	0.9	260.153	w/o MS2:Propranolol; LC-ESI-ITFT; MS2; CE	[M+H]+	FALSE		0	0	0	0	0	0	1310	0	0	0	0	0	0	0	0	0	0
649	4.72	260.224	w/o MS2:MLS001201728-01!2-(4-Phenyl-piperidin-1-yl)-cyclohexanol M+H	[M+H]+	TRUE	95.08544 21;107.08958 36;189.16241 16;238.07166 23;260.22842 27;	1046	1193	1196	1192	1104	16	20	45	16	16	18	17	20	32	35	16	17
650	3.83	262.238	Unknown	[M+H]+	FALSE		727	1080	618	710	699	71	0	52	73	0	17	38	0	0	0	0	18
651	3.36	262.237	Unknown	[M+H]+	TRUE	95.09167 20;109.1888 16;145.10612 20;208.21605 16;227.22188 16;262.23352 57;	1306	1158	1559	1829	1332	148	187	160	92	182	139	97	120	76	110	35	77
652	3.24	262.241	Unknown	[M+H]+	TRUE	105.32501 18;135.12566 16;173.0332 16;226.213 20;226.22058 17;262.24332 36;	1625	1862	1993	2166	1768	195	159	171	88	149	109	73	86	71	200	40	42
653	3.67	264.16	w/o MS2:Metylperon [M+H]	[M+H]+	FALSE		466	463	0	1310	465	0	0	0	0	0	0	0	0	0	0	0	0
654	3.9	264.161	w/o MS2:Metylperon [M+H]	[M+H]+	TRUE	97.06781 44;105.0724 16;137.06738 23;148.02809 16;155.08647 16;160.08025 21;188.10832 22;219.18321 16;233.10959 16;233.12067 20;264.15909 105;	1413	778	1050	2374	1147	0	0	0	0	0	0	0	0	0	0	0	0
655	7.57	265.181	Tetracaine; LC-ESI-QTOF; MS2; CE	[M+H]+	TRUE	82.02248 16;123.09169 22;133.09625 20;135.08229 45;159.47929 16;176.14848 39;179.11284 17;187.15172 16;201.16676 16;226.198 20;248.17824 23;265.17706 141;265.1922 35;	1596	1213	1105	2936	1262	17	17	33	18	24	0	27	20	19	24	33	32
656	7.57	265.182	Tetracaine; LC-ESI-QTOF; MS2; CE	[M+H]+	TRUE	91.0574 20;105.07155 24;107.04937 16;129.06628 24;142.0712 18;165.05862 16;187.11929 16;191.10387 16;195.10481 17;200.15366 16;247.16946 17;265.16354 20;265.18179 115;	1940	1810	1097	2934	1233	0	16	0	18	0	0	0	0	19	0	33	32
657	10.87	267.272	Unknown	[M+H]+	TRUE	95.08552 38;97.10255 16;109.10103 17;122.03339 18;208.22186 16;	793	798	948	897	1205	1687	957	1120	1345	534	1468	1171	1538	622	867	1213	1154
658	10.92	267.271	Unknown	[M+H]+	TRUE	191.18745 28;252.11952 19;	1456	824	730	697	1710	1604	745	1653	1495	907	880	1565	1614	943	1688	1707	828
659	1.86	268.108	Adenosine	[M+H]+	TRUE	120.03935 16;136.05917 20;136.06754 32;268.10477 36;	566	573	668	355	689	627	752	672	1185	656	332	237	228	479	398	208	174
660	2.32	268.156	Atenolol acid; LC-ESI-ITFT; MS2; CE	[M+H]+	TRUE	106.06836 16;115.0498 23;128.05399 20;131.08882 16;144.03877 19;144.05595 16;160.04842 16;160.11566 16;161.06473 42;162.05705 30;164.07971 20;169.10966 16;176.05618 16;176.07762 16;177.0784 151;178.07761 25;189.07344 21;198.39597 17;205.11305 17;206.09016 16;206.11882 758;207.11513 33;207.12848 50;208.13013 18;217.78261 21;250.14275 54;251.14526 36;267.13516 17;268.11591 19;268.13269 16;268.15778…	19435	19889	20940	26884	21904	0	0	24	0	0	18	0	0	20	0	20	69
661	2.45	268.156	Atenolol acid; LC-ESI-ITFT; MS2; CE	[M+H]+	TRUE	84.08004 19;133.07178 18;134.06583 17;143.08615 16;144.08655 16;148.08327 17;152.08693 21;161.10507 17;162.04399 16;164.07176 17;171.08264 21;176.07634 17;176.10291 18;177.07961 187;177.11644 35;178.0723 16;178.08611 21;179.08978 16;189.08401 16;189.10106 16;206.117 640;207.12674 38;207.1386 16;208.12495 25;225.98604 16;232.14281 16;236.12553 16;250.14748 81;251.14273 30;260.63168 21;268.12619 29…	14142	15560	15367	15400	16066	0	0	17	0	0	36	0	0	0	0	0	0
662	2.5	268.157	Unknown	[M+H]+	TRUE	117.02645 18;125.00282 20;130.03313 16;131.08521 16;160.50179 20;162.0598 16;171.08061 19;172.0939 17;177.08084 56;177.08859 36;178.08067 32;179.08141 19;190.94853 20;206.12236 427;207.12115 16;225.99202 16;228.59125 20;238.14589 22;250.13501 27;250.14319 33;250.15282 33;268.13828 24;268.15747 214;268.17181 38;268.18869 16;	6110	6226	6752	4869	9767	18	0	40	24	24	20	52	20	22	35	0	17
663	2.27	268.157	Unknown	[M+H]+	FALSE		1316	733	1086	2303	1820	0	0	0	0	0	20	0	0	0	0	0	0
664	2.17	268.158	Atenolol acid; LC-ESI-ITFT; MS2; CE	[M+H]+	TRUE	84.0815 17;109.10383 16;161.05466 16;168.04013 21;251.15584 20;268.14661 16;268.16159 56;	930	1283	1162	1351	1277	0	52	0	16	0	16	0	16	0	0	16	17
665	4.81	268.228	Unknown	[M+Na]+	TRUE	159.11856 32;228.241 16;250.20378 38;253.22643 17;268.21008 18;268.22092 20;268.24457 52;	1620	2077	2006	2332	1807	0	20	16	0	30	16	17	0	27	0	20	0
666	4.82	268.229	Unknown	[M+H]+	TRUE	107.08992 18;131.03819 16;154.01434 20;161.13049 17;250.19603 17;268.21463 16;268.23044 83;	1852	2044	2039	2384	1857	0	0	17	0	30	17	17	20	27	0	0	0
667	0.73	268.947	Unknown	[M+H]+	FALSE		976	1114	1172	614	696	1043	841	1013	1026	1112	275	133	266	171	336	107	193
668	0.71	268.951	Unknown	[M+H]+	TRUE	185.95966 18;	962	1170	1079	1015	915	1346	1320	1486	1191	1258	538	465	456	540	433	562	409
669	2.32	269.159	w/o MS2:Diethylstilbestrol (Stilbestrol) [M+H]	[M+H]+	FALSE		2099	1859	1640	3460	2910	0	0	0	0	0	0	0	0	17	0	0	17
670	2.44	269.159	w/o MS2:"Acetamide, 2-amino-N-(1-methyl-1,2-diphenylethyl)-, (+/-)- [CAS]" [M+H]	[M+H]+	FALSE		1927	2036	2107	1929	1919	0	0	42	0	0	0	20	0	0	0	0	0
671	11.1	270.281	Unknown	[M+H]+	TRUE		2072	2321	2491	1940	2379	1830	1853	2427	2080	1996	2353	1951	2009	1814	1934	2177	2230
672	11.2	271.275	Unknown	[M+H]+	TRUE	271.27521 22;271.28867 17;	1925	2055	2686	1854	2280	2640	2951	3098	2871	2620	3093	2820	3088	2773	2600	3233	3177
673	11.21	271.278	Unknown	[M+H]+	TRUE	109.08144 23;151.11267 17;	2028	2059	2708	1895	1317	2431	2753	2314	2869	2484	2953	2793	1886	1870	1648	2529	3111
674	3.63	272.06	Unknown	[M+H]+	FALSE		0	0	0	0	0	352	208	1164	322	0	155	0	0	77	149	0	41
675	2.7	272.129	w/o MS2:Piperyline M+H	[M+H]+	TRUE	107.05167 20;115.0528 17;122.06181 16;161.05984 34;181.09975 16;229.17146 17;255.09947 48;270.1557 16;272.09988 22;272.11685 32;272.12982 126;	2950	4038	3995	206	3673	170	123	154	105	122	1217	1258	2095	578	334	22	0
676	4.34	272.153	Napropamid; LC-ESI-ITFT; MS2; CE	[M+H]+	TRUE	145.08237 18;185.07294 20;186.06964 17;255.12177 20;272.15134 129;	0	0	0	0	0	0	17	0	17	0	145	471	432	1402	1174	0	0
677	0.77	274.875	Unknown	[M+H]+	TRUE	122.9267 97;124.93121 16;206.89041 16;	278	122	154	155	308	2735	3222	3540	3415	3393	141	78	192	129	273	1811	1817
678	8.3	275.199	Unknown	[M+H]+	TRUE	97.09427 23;133.09729 16;159.1176 16;230.18387 17;233.96812 19;275.20517 22;	524	467	197	1305	290	37	20	40	22	17	19	23	35	38	39	23	21
679	8.69	275.202	Nandrolone; LC-ESI-QTOF; MS2; CE	[M+H]+	TRUE	93.06762 52;131.09128 26;203.15338 20;257.19669 16;275.20111 142;	1221	682	528	2333	964	0	0	0	18	0	34	0	56	75	22	33	18
680	2.35	276.088	Flufenacet ESA; LC-ESI-ITFT; MS2; CE	[M+H]+	TRUE	128.0354 18;185.06447 16;193.93169 16;222.06526 47;222.07915 60;223.09383 21;230.64804 17;257.5679 23;276.07571 18;276.09201 54;	86	136	51	44	72	1208	896	1124	810	1272	3258	3616	3553	3968	3560	20	0
681	9.05	277.218	Unknown	[M+H]+	TRUE	123.11684 17;135.10689 16;277.21777 70;	875	896	490	1276	674	56	17	80	33	17	23	0	65	41	0	35	18
682	0.96	277.976	Unknown	[M+H]+	FALSE		17	0	16	0	0	173	210	217	247	124	276	230	355	366	227	1157	1061
683	1.12	277.974	Unknown	[M+H]+	TRUE	126.94092 19;143.95734 20;161.96277 19;187.97931 21;205.94638 18;231.96935 52;263.02856 19;277.97739 41;	20	55	0	38	18	1101	1214	1363	993	1221	1820	1747	1706	1416	1458	2077	2005
684	1.06	277.972	Unknown	[M+H]+	TRUE	113.97469 25;115.95543 18;137.00967 17;141.97363 36;143.94392 56;180.80432 22;187.97577 16;213.95767 19;232.95926 16;232.97148 17;267.95224 16;277.97974 16;	81	37	40	54	52	732	1326	1300	1295	1178	561	931	478	1673	1672	1499	1772
685	2.73	278.198	EDDP; LC-ESI-ITFT; MS2; CE	[M+H]+	TRUE	133.10458 18;186.1499 34;260.20016 38;260.64108 21;278.19312 154;	3091	3691	3353	3806	3760	18	0	0	0	0	0	0	0	0	0	0	0
686	2.6	278.198	EDDP; LC-ESI-ITFT; MS2; CE	[M+H]+	TRUE	70.0442 18;95.09 16;98.10473 17;107.07966 17;154.14432 18;177.0663 18;177.07527 17;225.14636 33;233.10286 18;234.1122 16;242.20602 19;249.51201 22;260.17389 35;260.19406 17;260.21375 17;277.06219 16;278.17569 49;278.18808 65;278.21194 29;	2407	2732	2918	3152	3242	0	0	0	0	0	0	0	0	0	0	0	0
687	2.6	278.199	EDDP; LC-ESI-ITFT; MS2; CE	[M+H]+	TRUE	81.07494 19;112.01315 17;131.09421 17;176.99525 20;183.07124 16;206.12325 37;260.18539 16;276.1756 24;278.19843 114;	2805	3007	2901	3209	3292	0	0	0	0	0	0	0	0	0	0	0	0
688	11.53	279.163	w/o MS2:MLS000859915-01!4-(3-Butoxy-4-methoxybenzyl)imidazolidin-2-one M+H	[M+H]+	FALSE		230	1337	675	428	738	684	750	788	543	395	739	588	678	532	1306	624	675
689	10.94	279.229	Unknown	[M+H]+	FALSE		0	0	0	679	0	33	0	150	0	148	0	105	260	210	0	60	0
690	2.53	282.171	Unknown	[M+H]+	TRUE	84.08337 18;115.05772 22;177.0778 18;206.11856 218;248.13272 25;268.08792 17;282.17114 35;	3395	3433	3608	5355	3438	0	0	0	0	0	0	0	0	0	0	0	0
691	2.75	282.17	Unknown	[M+H]+	TRUE	160.08237 18;176.0692 22;206.11296 39;208.13295 23;222.42947 17;264.186 16;	1201	1660	1419	1223	1321	0	0	0	0	0	0	0	0	0	0	20	0
692	11.14	282.223	Unknown	[M+H]+	TRUE	73.74622 21;134.09705 61;265.24692 32;281.82904 16;282.22263 218;	619	1338	673	980	941	1171	360	570	317	1861	757	29238	2752	1284	3801	171	185
693	11.19	282.28	Unknown	[M+H]+	TRUE	70.16782 16;71.08475 18;81.04655 16;83.08388 19;109.10316 16;114.09446 19;126.09486 16;131.68431 16;157.15118 17;213.8876 16;243.98579 16;247.23102 17;265.24445 16;282.27142 24;282.28757 166;	126	44	66	146	95	110	0	105	131	101	2291	1542	307	378	248	224	302
694	11.14	282.282	Unknown	[M+H]+	TRUE	106.06653 18;111.11755 16;134.09856 30;134.10646 21;213.18813 16;228.04015 20;247.24826 18;265.24814 27;265.25784 16;282.20505 23;282.22324 172;282.24942 20;282.26184 21;282.27417 20;282.2887 37;	2484	282	377	2064	4297	233	4348	2832	2625	897	3168	4821	940	2839	1050	8532	4482
695	12.94	282.913	Unknown	[M+H]+	FALSE		754	971	916	0	940	906	825	820	714	1024	798	0	887	582	1021	956	0
696	10.92	283.265	Unknown	[M+H]+	TRUE	247.23882 20;283.2605 16;283.27423 16;	1397	1271	1574	1146	1264	1175	1320	1652	1557	1352	1275	1452	1203	1262	1190	1384	1578
697	10.84	283.264	w/o MS2:Oleic_acid M+H	[M+H]+	FALSE		1573	1729	1812	1231	1623	1403	1449	1806	1638	1257	1312	1732	1508	1485	1585	1614	1441
698	3.23	284.093	Guanosine	[M+H]+	TRUE	130.04128 16;133.05934 16;158.00188 17;167.07187 16;200.07387 22;213.08116 17;256.11343 16;283.09576 27;284.07407 23;284.09183 119;284.0993 50;	9150	13192	12836	1025	11210	39	35	21	0	32	1713	1951	1766	585	1005	0	0
699	3.47	284.098	Guanosine	[M+H]+	TRUE	71.01881 32;79.0583 16;94.7935 16;107.05399 103;136.03931 36;147.05513 17;148.81732 17;149.04695 17;181.06754 20;284.10226 219;	5457	5747	5958	6802	6100	333	255	362	177	408	1143	819	763	965	1235	26	16
700	1.92	284.102	Guanosine; LC-ESI-ITFT; MS2; m/z	[M+H]+	TRUE	110.03878 16;121.06739 25;135.03716 17;152.04204 17;152.05228 20;152.0648 96;152.06978 31;153.06242 18;242.02429 16;	1443	1634	1147	1025	1331	36	43	100	36	76	123	146	88	84	146	29	40
701	11.52	284.296	Unknown	[M+H]+	TRUE	136.06706 19;201.66922 19;284.28857 34;284.33701 20;	3777	3894	4175	3880	3993	3659	3526	4283	3611	3395	4058	6019	4004	3791	3670	3322	4080
702	12.76	284.913	Unknown	[M+H]+	TRUE	84.07914 19;100.96914 18;202.99159 20;215.88882 32;225.93095 23;	4732	5107	4892	4134	4869	5073	4525	4840	4838	4363	4445	4607	4424	3826	4256	4820	4417
703	3.24	285.096	w/o MS2:Xanthosine	[M+H]+	FALSE		1324	0	0	239	1569	0	0	0	0	0	0	240	364	0	154	0	0
704	3.25	285.098	w/o MS2:"NCGC00160161-01!3,4-DIMETHOXYDALBERGIONE" M+H	[M+H]+	FALSE		1363	1821	1684	154	1340	0	0	25	0	0	287	339	192	59	176	0	0
705	11.08	285.224	Unknown	[M+H]+	FALSE		908	877	792	646	812	1045	1025	1048	1104	1188	1052	810	1148	1083	1139	1500	1497
706	12.76	286.909	Unknown	[M+H]+	FALSE		1723	1930	1928	1834	2051	2015	1581	1879	1989	1473	1795	1453	1774	1312	1608	1855	1789
707	4.34	287.056	Unknown	[M+H]+	FALSE		13203	13825	9198	16842	5084	17	65	30	25	17	18	18	20	32	16	16	53
708	3.59	287.056	Unknown	[M+H]+	FALSE		813	1228	1073	1183	356	0	17	0	0	0	0	0	0	83	0	0	0
709	4.01	287.057	Unknown	[M+H]+	FALSE		10658	11152	8268	12949	9133	0	49	0	0	0	0	0	0	36	0	0	0
710	3.8	287.057	Luteolin	[M+H]+	TRUE	69.00083 34;78.03906 16;81.0319 16;93.03509 18;105.03812 16;107.05058 19;109.03267 32;117.07841 21;121.03417 24;127.26511 16;128.05679 25;130.04472 33;131.03011 17;137.01929 18;152.07281 16;153.00775 16;153.01926 184;158.07121 16;165.0126 17;165.02629 37;171.05241 17;215.06212 28;219.98529 19;229.05392 18;239.40157 17;242.04872 18;258.05215 20;286.98901 16;287.03455 36;287.05774 2362;	25850	28855	24995	31409	26952	17	0	0	16	0	38	0	16	48	0	0	0
711	4.3	287.057	Unknown	[M+H]+	FALSE		4698	5441	3844	6479	4018	16	55	0	0	0	0	0	0	16	0	0	0
712	4.35	287.057	Unknown	[M+H]+	FALSE		12068	13326	9303	17107	9859	17	0	0	16	0	0	0	19	0	16	0	0
713	4.33	287.059	Luteolin; LC-ESI-QTOF; MS2; CE	[M+H]+	TRUE	53.00323 28;79.05404 25;111.00681 16;115.05328 16;121.02454 32;124.02122 23;127.05987 20;133.01878 16;137.06464 20;141.07173 16;153.00468 16;153.01756 33;153.03017 24;154.01897 16;157.06116 17;165.01103 46;165.02122 33;166.01785 16;176.04021 20;197.06952 27;198.05748 23;213.05377 17;233.11787 22;248.11476 18;258.04675 34;287.03195 41;287.05368 1146;287.0831 16;	12393	13670	3091	1745	10098	17	65	30	18	17	18	18	20	38	16	20	49
714	4.17	287.057	Luteolin	[M+H]+	TRUE	67.01044 18;70.03776 17;93.03466 17;97.02629 17;103.05799 18;105.03243 18;110.99677 17;111.00985 16;121.02528 22;121.03209 46;127.03001 17;128.06747 17;129.06993 40;135.0195 18;137.01553 20;137.02599 17;147.043 50;152.99879 20;153.00932 47;153.02162 135;154.0247 17;156.05554 17;157.06439 16;158.06749 20;165.00827 18;165.01848 54;165.02786 19;181.01558 16;185.06898 16;196.04703 18;205.01231 18;213…	61451	64458	55955	68786	55642	0	0	121	17	0	0	0	74	132	46	21	167
715	4.07	287.057	Luteolin; LC-ESI-QTOF; MS2; CE	[M+H]+	TRUE	79.05677 20;93.0314 18;99.07262 16;121.02991 17;121.0348 23;125.08408 20;127.05639 20;133.06648 19;137.02254 22;139.0493 24;147.04645 38;152.99658 20;153.01305 16;153.02571 33;157.06949 17;163.04701 19;165.01875 94;188.04834 17;202.3831 20;203.07509 16;213.07823 17;233.11298 24;236.2338 17;244.047 17;250.14265 21;254.24359 16;254.26627 20;258.04599 37;287.05664 1882;287.11011 18;	29761	31267	26463	36584	27221	0	0	0	16	0	72	34	0	16	16	65	107
716	3.86	287.06	Unknown	[M+H]+	TRUE	93.04269 18;107.05346 16;109.03148 16;110.03816 16;121.02124 23;127.05622 20;137.02921 21;153.01547 93;153.02673 19;154.02817 16;155.039 18;157.06799 37;159.56348 21;161.02933 17;163.53902 18;165.01833 18;165.02423 19;166.02448 20;176.08052 21;183.18384 21;195.01935 23;213.06157 19;241.04939 16;286.23438 20;287.02725 30;287.05322 1901;287.06937 364;287.12289 16;	6819	1810	3500	8049	1779	0	33	20	0	0	0	0	16	33	16	16	16
717	4.23	287.061	Unknown	[M+H]+	FALSE		2416	12759	13864	1711	10467	16	41	32	46	25	23	16	36	29	39	27	71
718	4.55	287.057	Luteolin; LC-ESI-QTOF; MS2; CE	[M+H]+	TRUE	121.02571 20;153.01883 16;248.12822 16;285.18411 16;287.048 73;287.07425 16;	1119	1433	903	1527	815	16	16	0	0	0	20	21	17	20	0	0	0
719	4.02	287.062	Unknown	[M+H]+	FALSE		2556	2574	3507	0	2105	19	20	39	19	0	33	32	0	33	16	18	23
720	4.22	287.062	Unknown	[M+H]+	FALSE		2205	12909	23366	20398	19263	23	45	149	46	25	69	33	36	43	39	0	71
721	3.81	288.059	Unknown	[M+H]+	FALSE		2293	1179	3346	3633	3612	0	0	0	0	33	17	0	0	0	0	0	25
722	4.34	288.058	Unknown	[M+H]+	FALSE		1331	1805	1198	1576	1220	0	0	21	22	0	17	0	16	0	24	0	16
723	4.18	288.06	Unknown	[M+H]+	FALSE		8310	8617	7609	5004	7655	0	20	0	0	0	21	0	0	0	0	0	0
724	4	288.06	Unknown	[M+H]+	FALSE		1260	1604	1227	1736	761	0	0	20	0	0	0	0	0	0	0	0	0
725	4.08	288.06	Unknown	[M+H]+	FALSE		3755	4119	3299	4712	1037	16	17	42	18	0	0	0	0	24	0	18	0
726	2.82	288.126	w/o MS2:MLS000876747-01!N-[(1S)-1-(4-methoxy-6-oxopyran-2-yl)-2-phenylethyl]acetamide M+H	[M+H]+	FALSE		1124	1217	1242	144	1400	0	20	0	38	16	65	46	80	16	23	0	0
727	2.89	290.104	Unknown	[M+H]+	TRUE	86.06255 16;96.04951 20;108.05818 16;133.06537 18;134.05952 33;136.08034 21;156.22386 16;190.07907 21;196.06712 24;228.1107 16;236.09602 228;237.05128 21;237.0813 26;244.09421 16;244.1109 18;272.10016 16;290.10297 57;	270	334	159	205	112	995	953	1124	705	1250	8291	9123	9557	9795	9913	0	0
728	3.26	290.164	w/o MS2:Hyoscyamine (Daturine) [M+H]	[M+H]+	TRUE	123.0918 18;185.06767 28;213.05888 16;257.02994 19;290.17007 37;	0	0	0	0	0	0	0	0	0	0	0	0	0	125	0	0	0
729	2.1	290.162	Benzoylecgonine; LC-ESI-ITFT; MS2; CE	[M+H]+	TRUE	107.05344 16;123.04006 17;203.08801 17;213.09415 37;238.06937 19;245.05649 16;256.13583 30;263.06473 16;290.16708 62;	0	0	17	0	0	0	0	0	0	17	116	0	0	265	124	0	0
730	4.07	290.271	Unknown	[M+H]+	TRUE	93.07988 23;109.08219 18;153.00795 16;186.07532 22;233.11009 37;233.12114 37;251.14047 16;272.25653 16;272.2764 17;288.05817 16;290.27145 25;290.2854 16;	1895	2159	2245	2416	2472	0	0	32	16	0	0	0	0	16	0	0	0
731	0.78	290.849	Unknown	[M+H]+	TRUE	122.92025 130;122.92779 315;124.92668 20;126.16382 16;150.54457 17;206.8801 65;206.89175 298;207.88789 19;208.88272 48;208.90228 37;209.88428 17;290.87067 17;	25436	27062	26948	25255	25538	3678	3184	3203	3053	3112	4508	4498	4557	4884	5132	292	427
732	2.89	291.11	w/o MS2:Indole-3-acetyl-L-aspartic acid; LC-ESI-QQ; MS2; CE	[M+H]+	FALSE		79	34	39	35	62	179	169	140	220	156	1166	1126	1200	1369	1323	17	0
733	12.77	291.891	Unknown	[M+H]+	FALSE		1001	1320	1268	664	1225	1146	1060	1239	1270	501	1180	1001	1029	1136	1082	1167	1091
734	2.39	292.084	Unknown	[M+H]+	TRUE	54.03446 16;91.05631 35;111.01057 20;119.0563 44;121.04073 17;128.03555 21;136.07724 201;137.08049 21;145.07155 17;173.05968 16;175.04799 20;222.07924 71;224.07608 21;274.07422 39;274.0816 17;292.0759 19;292.09064 27;	61	54	65	105	105	637	716	986	648	954	2934	3576	3314	4473	3725	0	0
735	0.78	292.85	Unknown	[M+H]+	FALSE		4162	1060	5665	6294	5006	1009	732	785	1044	677	1022	1134	964	1199	1250	213	122
736	0.91	293.066	N4-Acetylsulfadiazine; LC-ESI-ITFT; MS2; CE	[M+H]+	TRUE	209.94707 17;234.00267 17;258.89481 16;293.04962 16;293.07336 38;	1412	1782	1509	1387	1727	93	34	70	56	36	0	0	0	33	20	0	71
737	0.83	293.147	w/o MS2:MLS000728638-01!2-(1H-indol-3-yl)-2-oxo-N-[(1R)-1-phenylethyl]acetamide M+H	[M+H]+	FALSE		0	16	0	0	16	685	690	1017	583	557	232	0	0	18	195	0	0
738	8.69	293.213	w/o MS2:"MLS001048914-01!1-(2,6-dihydroxyphenyl)dodecan-1-one" M+H	[M+H]+	TRUE	81.71175 17;107.08279 26;123.12392 20;131.09178 22;133.10982 33;147.08607 20;148.07268 16;157.11392 24;167.0388 20;177.11732 16;181.93733 28;207.14993 16;240.18289 17;258.18872 17;275.17615 16;275.2019 44;275.21646 54;293.14847 21;293.22134 128;	1495	1589	658	3622	1453	0	18	0	0	16	97	31	0	93	123	50	0
739	8.7	293.213	w/o MS2:"MLS001048914-01!1-(2,6-dihydroxyphenyl)dodecan-1-one" M+H	[M+H]+	TRUE	67.05604 16;94.07779 17;95.05018 18;97.06828 20;105.07991 16;121.06791 21;145.10634 22;159.12259 17;190.13612 19;207.14256 17;229.15302 21;233.15179 16;259.20969 18;275.15753 21;275.20117 110;276.20352 32;293.21301 92;293.23505 16;	1621	1822	684	3645	1518	0	33	20	20	0	120	81	0	93	123	37	33
740	8.31	293.213	Unknown	[M+H]+	TRUE	109.10779 16;193.12212 16;215.19221 17;231.20107 61;275.20193 17;293.21252 35;	496	688	338	1603	556	40	39	46	57	27	0	33	33	26	0	46	58
741	12.77	293.889	Unknown	[M+H]+	FALSE		1001	611	521	439	0	774	722	281	350	463	567	369	435	0	0	435	0
742	0.85	294.006	Unknown	[M+H]+	TRUE	125.95784 16;191.97827 20;203.98094 18;217.99702 18;220.00453 17;257.95172 17;275.99121 17;294.00916 37;	527	380	487	392	295	197	364	378	351	235	119	250	160	238	185	1662	1925
743	2.28	294.098	Oxaprozin; LC-ESI-QTOF; MS2; CE	[M+H]+	TRUE	55.01958 17;99.03155 16;117.07972 16;121.03118 23;136.08034 18;216.06592 17;222.07262 75;229.04488 16;276.07742 16;294.10059 33;294.11459 17;	21	0	0	32	51	506	271	473	475	369	2371	2861	2598	3032	2661	0	0
744	2.35	294.099	Oxaprozin; LC-ESI-QTOF; MS2; CE	[M+H]+	TRUE	121.07777 16;131.04622 20;136.07239 20;136.07973 16;137.05772 19;174.73761 18;203.05878 17;222.06471 16;222.07759 67;222.08478 47;223.06592 18;223.08034 18;229.04688 16;234.01326 19;276.09738 26;292.10995 16;294.1102 17;294.12051 17;	71	106	102	127	69	956	960	1198	934	1127	2984	3522	3399	3804	3371	0	0
745	3.61	294.173	w/o MS2:Anastrozole [M+H]	[M+H]+	FALSE		353	0	0	1093	0	17	0	0	0	0	0	0	0	0	0	0	0
746	5.22	296.202	Descladinose Azithromycin M+2H	[M+2H]2+	TRUE	93.077 16;118.06967 20;121.06918 16;177.14325 18;296.20804 84;	1147	1396	1567	1061	1184	0	0	16	0	0	0	0	0	0	0	0	0
747	10.89	297.083	w/o MS2:MLS000575012-01! M+H	[M+H]+	FALSE		470	550	1150	395	0	373	841	529	426	580	0	0	0	0	0	561	371
748	2.66	298.098	5'-Deoxy-5'-Methylthioadenosine	[M+H]+	TRUE	136.06061 97;136.06958 16;196.68156 16;281.04022 27;298.1199 33;	834	890	659	1169	883	1438	1127	1335	1025	1479	1354	1724	1594	1660	1661	41	20
749	4.03	298.217	C11:db-UHQ aka 2-undecenyl-quinoloin-4(1H)-one position of double bond unknown M+H	[M+H]+	TRUE	149.10083 16;223.07025 18;298.19565 28;298.21454 156;298.2261 111;	0	0	21	0	0	194	323	286	355	433	2285	1179	2248	969	1394	424	374
750	11.28	299.2	Unknown	[M+H]+	TRUE	105.07522 25;183.11131 17;229.12929 17;256.26761 17;261.07608 22;271.67972 16;299.19534 20;	508	1152	399	1185	565	17	0	34	22	0	25	0	17	16	16	0	20
751	11.37	299.203	Unknown	[M+H]+	TRUE	163.11681 18;196.12648 16;213.14214 16;221.14305 25;237.39726 16;242.66646 16;268.68411 16;271.16772 18;281.1972 16;299.20346 119;	269	597	225	844	584	0	0	26	21	0	0	0	17	21	20	0	0
752	2.64	300.091	Unknown	[M+H]+	TRUE	135.04617 17;136.06496 45;152.07663 24;162.05962 17;283.08109 28;300.04675 16;300.07883 23;300.09064 59;300.10342 16;	0	144	0	0	0	16	0	16	0	0	27	0	41	32	0	17	0
753	2.66	300.091	Fenbendazole; LC-ESI-QTOF; MS2; CE	[M+H]+	TRUE	135.04617 17;136.06496 45;152.07663 24;162.05962 17;283.08109 28;300.04675 16;300.07883 23;300.09064 59;300.10342 16;	0	361	0	34	0	73	36	0	17	0	0	84	193	45	113	0	0
754	4.44	300.125	w/o MS2:(2-(4,4-dimethyl-4,5-dihydrooxazol-2-yl)-5-fluorophenyl)(phenyl)methanol M+H	[M+H]+	FALSE		83	23	0	1473	123	0	0	0	0	0	0	0	0	0	0	0	0
755	3.23	300.16	w/o MS2:Codeine; LC-ESI-ITFT; MS2; CE	[M+H]+	FALSE		0	17	36	35	73	1160	1003	1170	1083	1088	160	200	250	291	273	16	47
756	4.1	300.234	UHQ (mixed MS2 C11:db:UHQ) M+H	[M+H]+	TRUE	105.07188 16;157.10036 16;157.10744 21;171.101 16;199.15759 33;216.97626 21;300.20074 16;300.23404 614;	37	0	0	40	0	608	534	620	532	684	6722	8836	8138	7724	8636	248	335
757	4.1	301.237	w/o MS2:Tretinoin (Aberela) [M+H]	[M+H]+	FALSE		0	17	0	0	0	74	138	157	139	113	1239	1525	1581	1550	1606	33	74
758	6.98	301.283	Unknown	[M+H]+	TRUE	95.08768 20;240.22256 16;301.27942 33;	169	0	0	364	0	41	0	16	0	563	107	0	0	0	0	58	36
759	3.25	302.067	w/o MS2:MLS000860046-01!Nocodazole M+H	[M+H]+	TRUE	137.01439 26;166.04237 17;166.05299 16;166.061 21;234.03462 16;302.06052 38;302.07166 53;302.08524 89;	23	24	33	38	39	1454	2021	2223	1887	1727	43	34	34	40	71	2627	2626
760	2.24	302.106	Dimethachlor ESA; LC-ESI-ITFT; MS2; CE	[M+H]+	TRUE	77.04185 16;96.96538 18;119.05145 16;121.06191 18;123.07715 16;239.09018 37;260.18634 17;266.09332 26;268.06799 17;286.09207 17;287.08264 16;302.10373 19;	198	1659	1038	153	483	0	0	0	0	0	0	17	0	17	0	0	0
761	8.03	302.135	Fenoxycarb; LC-ESI-ITFT; MS2; CE	[M+H]+	TRUE	116.05342 26;160.15305 31;185.06267 37;302.11679 20;302.13037 34;	0	0	0	0	27	0	0	0	0	0	16	55	24	228	87	0	0
762	12.76	302.9	Unknown	[M+H]+	FALSE		780	1044	1027	899	1171	841	669	1048	1057	703	751	920	594	685	615	843	922
763	3.89	303.052	Quercetin; LC-ESI-QTOF; MS2; CE	[M+H]+	TRUE	140.06723 17;245.04837 28;303.03839 33;303.05307 84;303.06369 69;	1680	1793	1231	2219	1455	32	37	33	18	0	23	57	0	23	94	0	0
764	0.95	303.136	Unknown	[M+H]+	TRUE	135.04404 36;137.05484 24;137.06245 18;137.06892 16;151.06523 17;152.04958 36;152.067 123;154.08705 149;154.09612 20;176.03935 16;181.07629 16;303.13269 26;	2414	1511	2462	2295	2469	149	70	128	113	142	87	148	150	89	115	16	23
765	0.93	303.136	Unknown	[M+H]+	TRUE	107.04813 72;124.31708 17;135.04622 16;135.06755 17;136.8187 19;137.04141 16;137.0527 17;137.06139 236;140.0667 16;140.08362 17;143.94411 16;152.02371 17;152.06743 102;152.07497 69;153.07773 21;154.08658 185;154.96463 16;155.09317 20;211.07414 16;233.06104 27;242.40054 20;271.06888 18;286.10849 17;287.10965 17;302.13889 31;303.14008 44;	2282	2826	2554	2170	2626	103	163	165	112	142	105	90	150	89	92	0	16
766	3.64	304.083	Unknown	[M+H]+	TRUE	136.04514 47;137.02483 170;138.02162 17;168.07027 34;272.06317 17;273.06146 20;304.08023 17;	135	178	138	204	115	11318	16662	18725	14465	13366	3986	2277	2532	2753	3187	961	874
767	3.64	305.089	w/o MS2:Diazinon; LC-ESI-ITFT; MS2; CE	[M+H]+	FALSE		17	43	39	49	39	1752	2202	2597	1069	1696	289	248	369	436	444	166	113
768	3.63	305.088	Unknown	[M+H]+	FALSE		16	16	16	37	39	1467	0	2197	1600	1755	461	217	332	188	0	138	87
769	0.93	305.151	Unknown	[M+H]+	FALSE		1212	1565	1311	1044	1204	59	57	17	0	34	165	128	170	163	144	104	0
770	2.17	306.062	w/o MS2:Cytidine-3',5'-cyclicmonophosphate; LC-ESI-QTOF; MS2; CE	[M+H]+	FALSE		1086	753	539	1369	717	32	18	48	49	37	93	56	38	79	57	0	0
771	2.97	306.097	Pirimiphos-methyl; LC-ESI-ITFT; MS2; CE	[M+H]+	TRUE	111.00975 34;119.05547 17;133.09164 18;135.06853 34;138.99829 16;150.09734 22;151.09831 21;193.97118 31;224.0789 22;236.08127 17;306.07394 17;306.09195 33;306.12079 17;	17	72	16	21	32	43	36	38	33	16	396	337	512	427	585	20	48
772	3.3	306.1	w/o MS2:Pirimiphos-methyl; LC-ESI-ITFT; MS2; CE	[M+H]+	FALSE		0	0	0	0	17	626	348	852	553	1067	180	0	0	156	243	16	20
773	3.49	306.229	w/o MS2:zucapsaicin [M+H]	[M+H]+	TRUE	162.12848 25;197.16966 24;289.13535 16;	1601	1711	1948	2139	1818	0	37	18	0	0	0	0	0	0	0	0	0
774	2.76	307.17	w/o MS2:Ruxolitinib (INCB018424) [M+H]	[M+H]+	FALSE		0	876	715	471	554	85	60	79	0	0	110	115	83	0	33	0	0
775	8.25	307.226	w/o MS2:MLS000028619-01!BUTACAINE149-16-6 M+H	[M+H]+	TRUE	91.06244 20;267.43536 34;307.21786 16;307.23227 17;	446	497	285	1069	323	0	21	0	0	0	16	18	0	0	0	0	0
776	2.17	308.079	L-Glutathione (reduced form); LC-ESI-ITFT; MS2; m/z	[M+H]+	TRUE	79.05897 28;89.04127 17;107.05207 19;108.04086 19;110.03027 16;111.00688 16;114.97212 25;121.06732 19;122.02155 16;132.03885 16;134.06631 21;135.0325 16;135.04411 124;139.00137 37;139.00862 69;152.04471 17;152.05971 39;152.07118 641;153.07332 26;156.02701 16;156.27733 16;157.00983 19;162.12813 17;168.03316 16;173.07301 16;178.05959 24;186.46213 18;206.96271 16;218.05923 16;225.9805 16;246.11012 1…	3574	2030	1778	7402	2657	65	101	107	71	104	164	136	156	291	216	0	17
777	2.13	308.078	Unknown	[M+H]+	FALSE		1927	1184	974	4220	2072	16	0	77	72	0	0	192	268	91	0	0	0
778	2.11	308.086	w/o MS2:L-Glutathione (reduced form); LC-ESI-ITFT; MS2; m/z	[M+H]+	FALSE		1620	0	0	0	336	82	0	36	53	0	68	0	92	54	0	0	0
779	1.43	308.092	Unknown	[M+H]+	TRUE	84.04035 18;144.0164 54;179.05099 110;233.02786 16;234.05379 16;235.05049 16;308.07095 17;308.09143 21;	0	0	0	0	21	4887	715	4523	1374	3682	51	17	40	17	24	0	16
780	0.96	308.093	L-Glutathione (reduced form); LC-ESI-ITFT; MS2; m/z	[M+H]+	TRUE	78.01978 17;135.0434 17;162.02251 16;179.03236 37;308.10297 20;	0	0	0	37	39	4915	672	4312	1378	3371	73	97	130	97	150	16	0
781	1.33	308.094	Unknown	[M+H]+	FALSE		0	21	0	0	0	2002	192	1878	628	1968	0	43	39	16	42	16	0
782	2.88	308.115	Unknown	[M+H]+	FALSE		57	131	109	71	110	416	477	511	439	701	2295	2854	2539	2244	3190	53	20
783	2.84	308.116	w/o MS2:Tolnaftate [M+H]	[M+H]+	TRUE	58.06598 16;87.06933 21;131.05098 17;147.06094 30;159.07574 17;176.06412 18;188.06718 17;226.96515 20;236.09106 134;262.1174 19;290.0961 17;290.11002 18;307.08121 16;308.10974 59;	37	0	0	0	0	739	590	685	538	887	2841	3115	3130	3402	3295	53	0
784	3.57	309.098	w/o MS2:MLS000574971-01! M+H	[M+H]+	TRUE	116.27862 17;119.04943 39;145.87761 21;147.04497 160;147.04955 76;148.05063 19;165.0558 20;180.98396 17;268.12015 21;309.10583 21;	41	67	0	16	44	1611	1558	1769	1235	1699	16	16	0	33	17	0	0
785	3.53	309.096	w/o MS2:Warfarin; LC-ESI-ITFT; MS2; CE	[M+H]+	FALSE		52	20	18	42	34	1326	1067	1227	776	1293	19	42	44	0	23	0	0
786	11.51	310.317	Unknown	[M+H]+	TRUE	95.08768 32;109.10339 16;111.12299 20;163.15538 28;310.30551 58;	608	133	116	404	534	131	662	428	195	381	369	1654	131	528	144	305	312
787	3.61	311.104	w/o MS2:"MLS000877017-01!(3S,3'R)-3'-(3-hydroxyphenyl)-4-methylspiro[1H-1,4-benzodiazepine-3,2'-oxirane]-2,5-dione" M+H	[M+H]+	FALSE		17	0	0	0	0	0	0	0	0	59	316	1057	500	619	1253	0	0
788	4.85	312.198	Adiphenine; LC-ESI-QTOF; MS2; CE	[M+H]+	TRUE	91.05328 19;91.05898 17;94.95651 25;114.99638 16;137.06134 16;170.98518 17;176.13989 16;220.13138 16;312.18872 21;312.20297 76;312.23978 19;	754	1264	1213	804	808	0	0	52	23	19	0	0	0	17	0	0	28
789	0.72	312.922	Unknown	[M+H]+	FALSE		1429	1474	1229	1302	1217	538	631	697	534	564	150	143	156	72	160	170	113
790	5.18	313.243	Unknown	[M+H]+	TRUE	294.16928 25;313.22375 25;313.24597 16;	16	34	18	75	0	501	641	842	1048	1026	104	95	121	85	249	0	0
791	10.47	313.275	Unknown	[M+H]+	FALSE		21	0	0	0	0	0	0	189	0	0	0	0	0	344	21	0	0
792	4.1	314.214	Unknown	[M+H]+	TRUE	207.11482 17;272.15045 16;314.17523 18;314.19827 42;314.21494 162;314.24426 17;	21	16	0	0	16	1055	830	939	698	662	764	1345	1052	1333	1355	32	0
793	3.49	314.213	Unknown	[M+H]+	TRUE	174.08502 16;207.12567 16;237.039 18;296.20566 58;314.04413 29;314.15524 38;314.21631 692;314.23633 96;	367	317	365	459	382	6646	6192	7117	6234	6386	64030	55130	62295	57054	61166	5565	5710
794	3.5	315.216	w/o MS2:Progesterone; LC-APPI-QQ; MS2; CE	[M+H]+	FALSE		0	69	0	19	0	0	1176	1037	1045	1273	11279	9710	11569	10860	11181	844	1207
795	3.98	316.119	w/o MS2:Flusilazole; LC-ESI-ITFT; MS2; CE	[M+H]+	FALSE		33	0	67	1108	36	0	0	0	0	0	0	20	0	0	24	0	0
796	3.5	316.219	w/o MS2:"Saxagliptin (BMS-477118,Onglyza)" [M+H]	[M+H]+	FALSE		0	0	17	0	0	0	0	0	252	261	0	837	769	837	1297	0	0
797	3.07	316.229	Unknown	[M+H]+	TRUE	107.09362 50;150.1329 22;162.13846 17;200.11971 42;204.10794 16;213.16373 16;227.18112 19;242.20093 18;253.19945 16;270.20444 38;270.22101 61;298.18161 16;298.23148 16;316.17972 18;316.19144 16;316.20602 17;316.2287 864;	33	51	37	51	34	1838	1183	1614	1335	1848	10674	12860	11944	11810	12210	45	37
798	7.61	316.286	Unknown	[M+H]+	TRUE	81.07169 20;83.09106 27;130.5408 23;137.09787 16;147.04813 16;280.26648 17;298.28217 16;316.28168 123;316.29623 23;	1691	1634	1047	4202	1128	380	169	464	323	455	389	953	490	501	263	199	166
799	3.08	317.233	w/o MS2:Pregnenolone [M+H]	[M+H]+	FALSE		16	18	20	0	0	313	276	336	283	337	1772	2276	2164	2174	2467	0	0
800	7.94	318.302	Phytosphingosine M+H	[M+H]+	TRUE	60.04097 16;60.04402 16;79.05454 16;111.02025 22;236.08488 17;264.26529 16;282.27557 51;282.30029 17;283.27072 32;300.29318 101;318.29672 299;318.32751 16;	3495	3473	1895	10288	2479	542	232	695	260	626	626	1346	898	1072	1390	117	144
801	2.88	319.154	Zearalenone	[M+H]+	TRUE	111.05544 17;114.07961 16;115.06113 27;177.05138 16;189.15598 16;259.12271 16;277.12982 21;284.12271 18;302.20883 18;319.06732 16;319.14413 17;319.16641 21;	2142	2204	2306	2481	1718	696	1684	1790	691	1762	2081	2416	2309	2416	2411	477	589
802	2.87	319.153	Fluvoxamine [M+H]	[M+H]+	TRUE	126.9769 18;140.51987 23;277.12814 56;278.14368 36;279.14163 16;319.15277 112;319.16742 17;	2243	2437	1975	2179	2405	1537	1600	1599	1674	1614	1348	2383	2300	1249	2339	666	589
803	7.96	319.306	Unknown	[M+H]+	FALSE		229	356	283	1343	385	0	0	0	0	0	59	218	0	0	187	0	0
804	3.61	320.079	Unknown	[M+H]+	TRUE	137.02562 17;152.03973 30;211.51237 16;288.048 18;320.06824 16;	92	144	85	286	72	2137	3108	3122	2193	2463	1061	416	751	911	958	0	19
805	3.2	320.081	Unknown	[M+H]+	TRUE	81.03848 20;109.02962 49;137.02605 49;152.02893 16;288.05743 17;320.05179 20;320.0827 25;	1028	1149	1059	1184	1253	104	70	123	114	71	147	123	95	105	235	0	0
806	0.76	320.868	Unknown	[M+H]+	TRUE	73.52834 20;122.91636 16;122.92653 55;124.9234 33;236.90036 70;	4570	5926	5685	5872	5396	1205	1101	1294	903	1390	303	196	392	527	568	170	94
807	5.95	321.207	Iprovalicarb; LC-ESI-ITFT; MS2; CE	[M+H]+	TRUE	109.10107 19;132.04543 20;132.08604 23;161.08528 17;172.86624 16;211.14052 22;219.21268 21;247.16718 17;266.18863 17;321.20697 82;	3995	4273	3972	6418	4009	0	0	40	0	0	0	0	0	0	0	0	20
808	11.94	321.318	Unknown	[M+H]+	FALSE		0	0	139	0	464	247	0	500	335	0	267	1249	0	173	0	368	0
809	5.94	322.199	w/o MS2:ethyl 4-[6-(diaminomethylideneamino)hexanoyloxy]benzoate [M+H]	[M+H]+	FALSE		0	124	148	1067	202	0	0	0	0	0	0	0	0	0	0	0	0
810	5.95	322.212	Unknown	[M+H]+	FALSE		573	576	100	1113	0	0	0	0	0	0	0	0	0	20	0	0	0
811	5.95	322.215	w/o MS2:Rimcazole [M+H]	[M+H]+	FALSE		321	0	0	1085	221	0	0	0	0	0	0	0	0	0	0	0	0
812	0.77	322.86	Unknown	[M+H]+	FALSE		447	1943	0	709	727	125	237	109	42	36	0	35	16	124	54	54	18
813	0.87	324.022	Unknown	[M+H]+	FALSE		0	0	0	0	216	355	436	0	0	0	76	0	0	0	0	1036	0
814	1.79	324.073	Unknown	[M+H]+	TRUE	94.06316 17;121.02909 16;122.05447 24;137.06415 18;138.98213 17;139.02797 17;139.04068 72;150.05014 17;150.05763 33;150.06512 17;152.01923 16;152.07297 117;192.06203 16;195.0771 17;	6128	7541	9203	6625	6735	21	0	20	0	0	62	0	54	0	147	0	18
815	1.89	324.073	Cytidine-5'-monophosphate	[M+H]+	TRUE	79.05988 37;94.06316 17;104.05186 17;107.04585 44;107.05523 26;112.05054 17;122.05945 39;132.04982 18;134.05911 17;135.04674 17;139.00157 33;139.04114 96;140.04063 22;150.05803 137;152.07202 412;153.05565 17;153.07822 100;153.08719 34;168.07013 16;197.99754 19;324.061 16;	15715	17366	18079	14826	16405	86	78	140	0	0	367	390	302	260	319	0	0
816	2.06	324.073	Cytidine-5'-monophosphate	[M+H]+	TRUE	55.02102 20;56.76044 16;93.0322 55;93.0379 89;106.06622 47;107.05032 140;111.01391 42;111.04414 16;112.04157 20;116.05029 17;123.04824 16;134.06323 33;135.04419 148;139.03761 215;139.04431 166;140.04593 16;141.05275 17;150.04803 21;150.05769 31;151.06818 18;152.04565 37;152.05688 50;152.07227 1357;153.07336 74;153.07951 53;178.15778 17;198.05536 16;204.05862 17;286.87823 17;324.07492 17;	11778	13378	13892	11957	12714	0	0	113	30	20	416	373	315	271	588	0	0
817	2.14	324.073	Unknown	[M+H]+	TRUE	104.05083 21;110.04191 17;111.00136 17;111.01602 18;132.04329 79;132.04794 38;135.04575 108;138.98138 18;139.00722 43;139.03142 17;139.03999 65;140.01265 16;143.05275 18;150.06239 20;151.04536 16;152.05779 53;152.07204 507;152.08559 54;153.07681 32;167.70073 18;168.02617 17;168.06381 62;168.07442 60;169.07816 20;177.05128 17;186.0394 16;196.02246 16;198.02527 18;199.65503 16;203.03474 16;290.0523…	8482	8816	10244	7081	8672	19	0	113	58	107	124	260	279	325	415	0	0
818	1.74	324.073	w/o MS2:Cytidine-5'-monophosphate	[M+H]+	FALSE		3729	5972	5805	4698	3993	0	0	18	0	23	54	0	42	17	85	0	0
819	2.18	324.106	w/o MS2:Ethyl 1-cyclopropyl-6,7-difluoro-8-methoxy-4-oxo-1,4-dihydro-3-quinolinecarboxylate M+H	[M+H]+	FALSE		0	33	16	29	43	26	34	18	21	0	818	1024	958	1035	1007	16	0
820	2.33	324.11	Unknown	[M+H]+	TRUE	119.05318 19;148.97835 23;150.09247 208;151.09392 17;219.06827 17;324.11395 20;	20	0	30	26	16	37	49	20	16	38	514	1311	1050	1312	1499	0	0
821	1.89	325.076	Unknown	[M+H]+	FALSE		2019	2342	1819	1833	1955	0	0	0	38	20	102	0	45	109	41	0	0
822	2.14	325.077	w/o MS2:pyochelin M+H	[M+H]+	FALSE		1054	805	844	1111	832	0	0	0	0	21	37	91	0	107	81	0	0
823	2.69	325.092	Unknown	[M+H]+	FALSE		1256	1444	1568	1261	1573	18	0	0	0	19	0	0	0	0	20	0	0
824	0.92	325.115	Unknown	[M+H]+	TRUE	85.03143 20;98.03082 24;145.04713 38;163.06735 51;266.11255 17;307.55466 20;	1224	1307	1230	1120	1132	2161	2562	2410	2577	2528	576	771	737	685	1113	323	430
825	8.25	325.239	Unknown	[M+H]+	TRUE	92.00404 22;95.08688 21;99.08566 16;123.12209 18;147.11337 41;151.1066 16;171.12312 16;177.03333 22;215.17886 16;233.19241 58;234.18423 20;234.1922 18;325.22623 99;325.25357 23;	2381	2066	1397	5504	1937	0	34	32	17	17	41	0	20	20	16	16	18
826	0.93	326.087	w/o MS2:Midazolam Hydrochloride [M+H]	[M+H]+	FALSE		0	1300	0	336	0	17	0	0	0	0	0	36	71	109	22	0	0
827	2.1	326.088	w/o MS2:_130141 M+H	[M+H]+	FALSE		8321	9308	9648	10168	9907	0	0	0	51	0	0	109	87	86	0	0	0
828	2.06	326.088	w/o MS2:_130141 M+H	[M+H]+	TRUE	104.05275 20;106.06889 23;107.05132 99;107.05905 20;109.02568 17;111.04442 32;123.04738 33;134.06206 47;135.04674 189;136.04994 18;137.05367 19;139.04066 119;140.04767 16;152.0464 23;152.05367 34;152.07213 1669;152.59988 16;153.07545 213;153.51262 20;308.07968 17;324.07181 19;326.08957 16;	11515	13160	13523	14207	13524	0	35	0	0	0	0	232	146	146	0	0	0
829	0.93	326.093	Unknown	[M+H]+	FALSE		747	1363	1369	700	1053	30	0	29	0	16	78	110	111	101	74	38	17
830	1.89	326.088	Unknown	[M+H]+	FALSE		4903	2554	2416	5290	5792	40	16	50	24	33	193	178	135	143	205	0	16
831	8.24	326.24	w/o MS2:BISOPROLOL FUMARATE [M+H]	[M+H]+	FALSE		399	325	170	1111	248	0	0	0	0	0	0	0	0	0	0	0	0
832	2.12	327.091	Unknown	[M+H]+	FALSE		1103	987	1030	1088	908	20	23	0	18	0	0	0	22	43	62	0	0
833	2.05	327.093	Unknown	[M+H]+	FALSE		1304	1569	1598	1528	1681	0	0	0	0	0	0	38	38	19	18	0	0
834	5.08	327.257	Unknown	[M+H]+	TRUE	327.2507 114;	16	17	20	53	36	584	869	1472	1009	1130	119	178	215	171	533	0	22
835	4.03	328.227	Unknown	[M+H]+	TRUE	112.08041 17;216.37218 21;285.1225 16;311.21881 19;328.19092 17;328.22437 71;328.24457 46;	18	23	40	41	47	756	572	919	465	362	615	1186	977	1249	1084	235	226
836	3.39	330.207	Unknown	[M+H]+	FALSE		70	0	36	34	0	361	253	162	0	231	612	1138	686	875	670	0	67
837	2.58	330.208	Trilostane [M+H]	[M+H]+	TRUE	74.22038 19;148.04712 19;168.06476 18;170.0715 20;176.97684 18;330.1788 31;330.1954 70;330.20505 199;330.22391 109;	139	179	115	141	107	2442	2361	2778	2676	2792	1255	418	848	1144	676	777	824
838	2.99	330.208	MLS000728590-01! M+H	[M+H]+	TRUE	111.96323 21;145.09483 22;150.06403 17;167.08347 16;181.11032 16;215.13271 31;219.10429 17;262.23138 18;269.19247 26;278.17816 16;312.20978 20;330.13559 17;330.1543 17;330.16544 36;330.20853 2208;	0	122	150	213	122	17384	14764	17310	13272	17469	10291	14193	11970	12814	12248	107	92
839	3.73	330.206	Trilostane [M+H]	[M+H]+	TRUE	145.10374 17;283.17459 16;292.99323 21;296.155 18;312.20312 22;330.20892 75;330.2218 76;	58	69	153	104	57	128	168	217	132	168	1326	886	1176	978	1330	78	180
840	3.7	331.156	Ranitidine-S-oxide; LC-ESI-ITFT; MS2; CE	[M+H]+	TRUE	137.05444 16;149.05687 20;151.08099 38;195.07172 16;256.07825 25;257.13229 20;287.13464 16;312.2533 16;313.12851 17;315.14114 20;323.62219 16;330.24701 41;331.14554 34;331.1683 16;	1182	1222	1483	1285	1197	16	54	0	0	54	16	28	0	18	0	20	22
841	1.9	331.167	w/o MS2:Ubenimex (Bestatin) [M+Na]	[M+Na]+	FALSE		21	35	16	16	0	17	0	0	0	0	1335	1292	1028	1106	1454	0	0
842	3.48	331.191	w/o MS2:MLS001097670-01! M+H	[M+H]+	TRUE	55.05631 16;143.09035 22;159.1165 37;169.10695 20;171.11888 18;249.17651 20;267.16962 27;285.16776 20;287.20514 16;295.17319 17;302.07016 29;303.20456 23;313.16833 36;331.19318 67;	0	26	0	21	0	257	372	465	303	480	132	49	36	66	54	1256	1317
843	3	331.211	w/o MS2:MLS001076270-01!21-HYDROXYPROGESTERONE64-85-7 M+H	[M+H]+	FALSE		21	21	16	20	36	2772	1097	3187	2422	2546	2001	2508	2283	2161	2483	73	53
844	2.83	332.224	Unknown	[M+H]+	TRUE	93.06688 20;98.06567 16;188.97699 16;248.88016 20;270.20905 16;296.21365 29;314.21133 32;315.21313 26;316.18033 16;331.18939 17;332.2132 49;332.22385 74;	77	93	69	88	99	1401	1271	1447	1167	1564	1642	1723	1317	1833	1786	86	58
845	3.25	334.094	Flurtamone; LC-ESI-ITFT; MS2; CE	[M+H]+	TRUE	137.02727 25;151.02759 38;166.05171 77;287.0249 16;302.03345 18;302.05081 44;302.06479 124;303.05148 16;303.07999 16;334.09497 17;	48	39	33	0	92	2541	2619	3157	2406	2183	51	46	42	17	77	3759	3594
846	3.95	334.094	Flurtamone; LC-ESI-ITFT; MS2; CE	[M+H]+	TRUE	136.0392 18;137.02631 72;166.04866 59;166.05627 18;234.03441 17;274.07971 19;302.05475 16;302.0686 90;302.08047 18;303.0665 35;303.0831 20;	0	43	17	26	0	1843	2419	3017	2653	2440	32	17	0	34	21	588	576
847	1.99	334.139	w/o MS2:5,6-dihydro-6-hydroxy-1-[(2E)-1-oxo-3-(3,4,5-trimethoxyphenyl)-2-propen-1-yl]-2(1H)-Pyridinone M+H	[M+H]+	FALSE		0	0	0	0	0	0	19	61	0	0	0	0	0	0	21	0	0
848	2.97	334.241	Unknown	[M+H]+	TRUE	94.95759 16;169.09442 16;185.11136 19;269.19025 19;272.07144 20;332.22824 16;332.24326 32;334.23911 66;	0	0	0	36	0	2099	1637	1984	1700	1910	735	968	1086	828	808	404	262
849	0.78	334.994	Unknown	[M+H]+	TRUE	209.00476 17;251.00035 17;251.03432 115;252.03539 16;	34	0	38	34	0	294	419	589	400	563	3646	4200	4053	3949	3956	0	21
850	4.81	335.255	w/o MS2:MLS002667412-01! M+H	[M+H]+	TRUE	135.04097 16;321.22476 17;335.25592 140;	97	71	89	88	96	1168	915	1594	831	1476	47	92	38	21	82	26	33
851	11.16	336.332	Unknown	[M+H]+	FALSE		0	173	0	0	182	0	112	420	101	0	366	1177	0	59	0	0	0
852	0.76	336.848	Unknown	[M+H]+	TRUE	122.91998 20;	1506	1531	1748	1536	1557	180	178	154	121	165	37	111	32	64	53	53	65
853	11.38	338.342	Unknown	[M+H]+	FALSE		3331	3942	4952	2863	3652	3201	3567	3516	3320	3224	3479	3928	3430	3570	3381	3660	3943
854	11.41	338.34	Unknown	[M+H]+	FALSE		2359	0	3749	2565	0	2045	1962	2491	0	2309	2242	0	0	0	0	2528	0
855	12.01	338.343	Unknown	[M+H]+	FALSE		4249	2933	3740	4472	5275	3133	3601	3293	3051	4135	3564	3711	2870	3878	3136	3321	3110
856	11.33	338.343	Unknown	[M+H]+	TRUE	55.05623 16;67.05955 17;98.10341 22;171.12195 16;184.21806 16;209.19189 17;254.25424 18;303.30719 16;321.31143 17;321.31958 42;338.33771 140;338.35748 79;	9329	10812	11047	8424	10034	9627	9821	11176	10286	8538	10457	9281	9478	9016	9119	10279	10912
857	11.07	338.342	Unknown	[M+H]+	TRUE	101.0691 21;338.33588 42;338.35223 114;	5413	5673	6498	4460	5979	5298	5383	5698	5456	4594	6215	5616	5110	4479	4948	5090	4929
858	11.95	338.343	Unknown	[M+H]+	TRUE	87.99857 16;93.076 16;95.08221 18;97.06384 21;97.10058 19;111.08305 16;123.11646 16;149.12714 17;163.15131 34;167.14195 20;170.15686 32;303.30569 38;321.30945 28;321.32089 50;322.30374 20;322.32004 16;323.32007 16;338.30368 16;338.34393 492;338.37173 16;	21030	9394	12022	18085	36945	15026	16868	20464	15750	13296	17909	57949	8918	15557	10155	15859	12083
859	11.05	338.343	Unknown	[M+H]+	TRUE	125.10043 23;170.15286 20;177.14848 18;300.91605 20;338.2995 20;338.3107 17;338.33282 51;338.34836 23;338.36749 52;	4903	6015	6579	4426	2259	5005	5279	5461	5330	4155	5565	5854	4455	4353	5038	4716	5111
860	3.5	339.109	Unknown	[M+Na]+	TRUE	119.04726 29;146.04817 20;147.03624 98;147.04573 333;148.05504 18;162.0318 16;278.01233 16;	2423	2568	2263	2665	2581	37	22	16	20	26	0	0	16	0	47	30	17
861	3.04	339.11	Unknown	[M+Na]+	TRUE	87.08888 34;119.05309 64;119.06017 16;147.03828 69;147.04561 135;147.05653 28;148.05099 46;275.83533 23;	1160	1402	1261	1451	1324	0	0	18	0	0	18	0	0	16	18	16	0
862	5.95	339.219	Idebenone [M+H]	[M+H]+	TRUE	93.07294 21;95.05515 18;119.08458 21;123.04492 16;131.0874 34;137.09782 29;139.08043 16;147.0851 20;149.09096 16;155.03255 25;159.09042 17;179.10603 16;191.11557 16;201.17032 18;224.77533 16;247.16481 35;265.16055 28;321.20596 146;322.19455 20;322.21115 35;339.21738 70;339.23242 57;	3093	3199	2726	4744	2702	0	20	0	0	0	0	0	0	0	0	0	0
863	11.08	339.343	Unknown	[M+H]+	FALSE		660	822	1350	887	796	903	931	971	1320	705	842	809	0	0	1088	1064	984
864	11.05	339.346	Unknown	[M+H]+	FALSE		1008	1181	1546	1085	1281	818	1094	1328	1040	815	1249	983	828	940	862	1151	1150
865	11.31	339.348	Unknown	[M+H]+	FALSE		1969	1807	2091	1172	1814	2158	2062	2234	2154	1897	1878	1946	2072	1747	1461	2247	1765
866	12.66	340.36	w/o MS2:MLS002207232-01!HEXETIDINE141-94-6 M+H	[M+H]+	FALSE		409	0	224	0	927	0	230	497	0	303	469	1224	356	248	0	281	0
867	3.6	341.139	w/o MS2:"MLS000697746-01!(2R,3S,3aS)-2-(1,3-benzodioxol-5-yl)-5-methoxy-3-methyl-3a-prop-2-enyl-2,3-dihydro-1-benzofuran-6-one" M+H	[M+H]+	TRUE	129.06563 18;137.06039 16;138.06616 21;145.09027 16;187.07996 16;189.06694 17;189.095 16;206.06207 16;206.07356 16;219.08684 16;225.06371 16;234.07326 18;237.09492 16;240.10001 18;257.18088 19;267.98825 25;311.12881 16;323.11499 46;326.24771 17;327.25266 18;341.13528 32;341.15121 68;	112	201	87	78	81	2644	2223	2705	2297	2749	120	92	142	169	136	73	141
868	3.38	342.171	Naltrexone; LC-ESI-ITFT; MS2; CE	[M+H]+	TRUE	114.09753 25;141.07549 16;188.15591 16;191.09744 16;193.07144 17;194.10799 16;197.76854 17;209.05051 17;219.08913 19;222.07068 25;223.06569 17;237.06873 16;237.09808 18;238.10663 24;238.1506 22;265.07318 16;295.13553 22;297.10397 17;297.11694 40;298.08282 18;300.13977 20;326.24045 36;341.12424 36;342.16464 116;342.17865 194;	48	38	49	65	134	3662	6308	6619	7314	7373	160	171	319	171	182	768	850
869	3.99	342.245	w/o MS2:MLS002207185-01!Ile-Pro-Ile90614-48-5 M+H	[M+H]+	TRUE	83.04892 16;143.08545 16;147.11838 23;148.09325 21;216.05168 18;227.07483 18;284.1207 16;326.23804 18;342.2373 168;342.2616 16;	21	23	20	0	20	1725	1495	1625	1386	1865	665	1022	728	753	1146	285	121
870	3.62	342.244	w/o MS2:MLS002207185-01!Ile-Pro-Ile90614-48-5 M+H	[M+H]+	FALSE		84	94	19	67	25	445	264	568	383	422	1391	1296	1357	1249	1297	320	374
871	3.37	343.174	Unknown	[M+H]+	FALSE		45	38	34	46	47	1387	1297	1134	1352	1319	102	91	68	37	114	281	210
872	4.1	343.251	Unknown	[M+H]+	TRUE	105.07473 21;165.07906 16;175.09654 16;183.12033 16;191.16748 18;196.12584 16;234.13513 17;263.99466 43;266.18695 16;283.09717 17;325.24191 17;333.73691 16;334.24503 17;334.75037 22;342.45831 16;343.23169 38;343.25427 313;	18	0	0	16	77	3041	2985	5296	3438	3701	135	202	275	154	252	61	110
873	4.33	343.252	Unknown	[M+H]+	TRUE	72.08579 21;326.25278 21;334.24146 37;334.70105 16;334.74963 17;335.25262 18;343.25562 37;	0	17	19	57	24	705	1112	1294	1188	1284	23	33	48	38	37	46	16
874	4.11	343.754	Unknown	[M+H]+	FALSE		19	0	17	33	57	1532	1302	2774	1238	1419	132	103	123	100	205	51	76
875	2.57	344.223	Hydroxybutorphanol; LC-ESI-QTOF; MS2; CE	[M+H]+	TRUE	344.21365 87;344.2298 52;	20	18	20	0	0	527	889	1138	727	870	157	41	172	237	153	1393	1327
876	3.16	344.259	Unknown	[M+H]+	TRUE	133.08736 20;273.14172 19;307.01465 16;310.18781 21;344.24347 16;344.25998 136;	976	1311	1175	1178	1083	128	114	89	88	102	294	343	223	300	289	0	32
877	3.4	344.26	Unknown	[M+H]+	TRUE	58.06927 16;79.06412 19;86.57452 17;121.06824 16;141.07025 16;193.0883 16;195.11809 16;200.12135 18;235.15334 17;326.26422 16;344.20657 18;344.22543 116;344.25806 3765;	317	132	0	284	0	18922	22782	22773	18430	21137	21545	13806	16124	16403	17169	32386	31936
878	4.2	344.264	Unknown	[M+H]+	TRUE	122.09983 18;159.13118 18;184.86826 22;208.06549 17;264.01346 34;281.01682 17;326.24344 26;327.26248 16;344.24289 21;344.25989 261;	26	44	16	32	0	123	118	113	122	150	1745	887	841	578	1244	44	33
879	3.64	344.26	Unknown	[M+H]+	TRUE	58.04408 17;74.0635 16;86.06072 19;86.06745 20;88.07517 16;94.05588 20;100.07704 16;117.07103 16;123.04129 19;128.10652 26;129.07188 16;153.0761 26;155.08643 34;157.10754 19;158.07619 16;159.08293 18;171.11957 18;174.13841 16;175.05959 18;175.16322 17;181.10776 29;185.12679 21;187.15398 20;197.14032 17;204.04982 16;211.14012 24;213.12811 44;221.13666 16;224.15367 16;225.17192 16;225.18098 21;240.…	52	20	0	54	0	137	0	0	145	226	49893	57730	59887	56276	85104	818	766
880	3.55	344.26	Unknown	[M+H]+	FALSE		0	0	0	0	0	834	915	1333	860	1180	0	0	0	237	164	312	218
881	3.45	344.264	Unknown	[M+H]+	FALSE		42	62	44	73	87	3084	3141	5643	4277	1438	1298	1265	1272	3849	2651	1095	3542
882	4.13	344.26	Unknown	[M+H]+	TRUE	90.38523 26;91.05157 23;131.09029 21;174.88203 17;189.18066 17;329.26071 21;344.259 167;344.28091 42;	77	42	21	36	41	484	365	506	608	720	1504	2271	1993	1817	2746	107	87
883	3.63	345.262	w/o MS2:"(6S,8R,9S,10R,13S,14S,17R)-17-acetyl-17-hydroxy-6,10,13-trimethyl-2,6,7,8,9,11,12,14,15,16-decahydro-1H-cyclopenta[a]phenanthren-3-one" [M+H]	[M+H]+	FALSE		18	0	16	16	0	36	63	59	96	147	1187	10988	11906	6548	5485	101	161
884	3.68	345.262	Unknown	[M+H]+	FALSE		0	18	0	16	0	17	0	0	0	42	1715	6056	7344	6401	7205	50	53
885	3.41	345.263	Unknown	[M+H]+	FALSE		21	69	66	122	33	1929	4774	4784	3639	3730	2916	1622	3093	3249	3480	4867	4930
886	3.4	345.262	w/o MS2:"(6S,8R,9S,10R,13S,14S,17R)-17-acetyl-17-hydroxy-6,10,13-trimethyl-2,6,7,8,9,11,12,14,15,16-decahydro-1H-cyclopenta[a]phenanthren-3-one" [M+H]	[M+H]+	FALSE		44	75	66	61	33	2718	3379	4745	3639	3931	2766	2646	994	3200	2800	6705	3809
887	3.42	345.262	Unknown	[M+H]+	FALSE		34	0	0	54	0	2765	3486	2427	2839	2875	3444	1764	2286	2938	2900	3314	3609
888	3.4	345.263	Unknown	[M+H]+	FALSE		0	69	55	61	17	3641	4774	3953	3639	4011	2995	2404	3113	2817	3387	5795	6692
889	5.12	345.264	Testosterone_Propionate; LC-ESI-QTOF; MS2; CE	[M+H]+	TRUE	91.0555 20;121.09276 17;135.11127 16;135.11977 24;167.06642 16;218.20343 18;345.26639 37;	1201	1065	1102	1072	1317	20	37	0	29	18	22	0	18	30	17	0	16
890	2.18	346.202	Unknown	[M+H]+	TRUE	119.05333 18;173.01747 16;197.10129 16;198.13092 16;207.12582 16;292.17526 17;328.17694 34;328.19934 18;346.01178 16;346.17886 60;346.20438 989;	7489	9202	8311	8577	7964	7134	7044	7973	6973	6882	8619	9637	8785	9043	8549	1667	1556
891	3.13	346.202	Unknown	[M+H]+	TRUE	128.87668 17;137.05644 21;144.08711 17;153.28105 18;168.08603 19;180.08821 25;228.06403 17;237.1678 16;293.66177 17;306.43289 20;310.1846 40;311.9053 16;328.18921 20;329.19635 16;344.19635 17;346.20279 973;	176	176	0	137	163	6342	5211	6612	4881	6241	9815	12290	10442	10807	10719	232	253
892	2.3	346.203	Unknown	[M+H]+	TRUE	117.06739 16;135.03854 23;148.07759 16;237.17442 26;328.19879 29;344.20273 16;346.20181 386;	163	154	214	129	195	2484	2879	3509	2453	3238	404	1137	1158	1071	1154	435	547
893	3.46	346.24	Unknown	[M+H]+	TRUE	226.89189 17;296.16373 33;300.1933 17;346.23853 370;	2519	3082	2826	2960	2679	747	678	848	890	668	369	312	281	383	404	602	571
894	2.99	346.239	Unknown	[M+H]+	TRUE	283.20279 17;292.52103 25;346.19855 18;346.22375 16;346.2403 107;	1440	1791	1601	1855	1764	47792	44023	50192	41026	49226	14626	16260	15290	15529	15595	10644	10347
895	3	346.239	Unknown	[M+H]+	TRUE	284.64328 18;308.37173 16;346.23819 178;	1459	1549	1249	1751	1578	18668	16115	49356	15584	48258	5653	16196	12702	12617	12883	10880	4250
896	3.63	346.265	Unknown	[M+H]+	FALSE		0	0	0	18	0	20	18	22	18	21	1163	1328	1254	1114	1940	32	42
897	3.73	346.275	Unknown	[M+H]+	FALSE		0	0	0	0	0	0	41	283	77	119	0	34	34	0	124	839	1162
898	3.14	347.211	w/o MS2:Reichsteins substance S [M+H]	[M+H]+	FALSE		0	0	16	0	0	0	0	0	0	0	0	0	0	0	0	20	0
899	2.17	347.203	w/o MS2:Reichsteins substance S [M+H]	[M+H]+	FALSE		937	1634	1686	963	1688	957	1294	1641	1249	1398	681	1695	1974	1993	1615	303	421
900	3.01	347.241	w/o MS2:MLS000728639-01! M+H	[M+H]+	FALSE		137	132	127	0	195	4949	7720	4946	5471	8113	800	1366	1966	3010	1684	1720	1186
901	2.68	348.218	w/o MS2:"S-4-benzyl-3-((S)-3-hydroxy-2,2-dimethyloctanoyl)oxazolidin-2-one" M+H	[M+H]+	TRUE	84.07774 16;144.10796 17;157.10086 18;215.14355 20;235.16109 18;298.19308 41;302.17822 20;330.19241 17;330.20312 38;331.21072 19;347.24384 18;348.22101 252;	16	0	0	0	0	4550	3798	5048	4100	4538	288	326	307	274	336	1113	1022
902	2.57	348.219	Unknown	[M+H]+	TRUE	287.1813 17;302.21738 34;330.2547 17;331.20132 25;348.21753 124;348.25894 55;348.27438 18;	19	19	18	40	90	2436	2027	2545	2048	2282	278	198	293	373	196	399	527
903	2.99	348.249	Unknown	[M+H]+	FALSE		0	48	0	0	0	0	0	1300	638	0	330	119	114	182	0	272	0
904	4.05	348.275	Unknown	[M+H]+	TRUE		208	296	220	478	199	55	18	18	18	19	944	1198	1190	1160	1143	0	0
905	0.81	349.233	w/o MS2:Bexarotene [M+H]	[M+H]+	TRUE	70.06614 18;157.11275 33;175.11591 182;175.12508 94;176.12668 21;349.22638 40;349.24023 18;	0	0	0	0	0	85	0	81	85	59	5108	5568	6077	5256	5265	0	0
906	4.21	350.177	w/o MS2:"MLS001049080-01!2-[6-(cyclohexylamino)purin-9-yl]-5-(hydroxymethyl)oxolane-3,4-diol" M+H	[M+H]+	TRUE	91.05457 21;103.05836 33;121.06901 16;121.07586 22;230.11826 66;309.01007 16;345.21854 22;349.24149 16;350.15237 16;350.18845 129;	2024	2347	3088	623	2244	16	22	23	16	0	0	0	0	16	0	0	16
907	2.43	350.233	Abiraterone (CB-7598) [M+H]	[M+H]+	TRUE	218.12665 17;296.01611 30;332.21262 16;332.24271 21;350.21527 22;350.23529 164;350.2486 42;	0	0	60	0	24	2195	2350	2599	1974	2078	317	386	404	250	356	600	553
908	2.79	350.234	Abiraterone (CB-7598) [M+H]	[M+H]+	TRUE	223.14931 24;235.16441 20;332.21698 40;350.19611 16;350.22586 99;350.24197 86;350.26077 79;	34	0	16	16	22	2401	2490	2872	2474	2624	347	484	402	531	381	1393	1356
909	10.94	352.32	Unknown	[M+H]+	FALSE		934	1057	1165	1821	959	575	809	965	852	593	1039	1377	751	1115	1165	721	873
910	3.08	353.088	w/o MS2:N4-Acetylsulfadimethoxine; LC-ESI-ITFT; MS2; CE	[M+H]+	FALSE		2348	2645	2714	2333	2697	33	16	16	18	36	0	22	35	20	0	26	19
911	2.69	353.089	N4-Acetylsulfadimethoxine; LC-ESI-ITFT; MS2; CE	[M+H]+	TRUE	93.03788 16;96.42789 24;105.03755 39;117.03527 17;124.04645 16;145.02716 16;151.04248 23;162.03239 18;163.04161 336;171.11896 16;179.04109 16;353.07779 16;	1482	1823	1921	1487	1685	0	45	37	33	0	17	0	17	0	18	24	0
912	9.26	353.268	Unknown	[M+H]+	TRUE	109.10796 22;129.04901 16;163.14357 17;336.19174 17;353.26141 25;353.28036 16;	449	327	162	1142	416	17	18	0	0	21	16	33	39	34	21	0	0
913	0.94	354.156	w/o MS2:NCGC00160320-01!4-(Cytisin-12-amido)-benzoic acid M+H	[M+H]+	FALSE		0	0	0	17	32	34	17	36	33	32	826	1022	883	1083	1199	21	0
914	11.18	354.335	Unknown	[M+H]+	FALSE		599	86	553	903	514	502	275	1360	273	0	1401	1863	202	120	648	355	50
915	2.7	355.104	4-Caffeoylquinic acid M+H	[M+H]+	TRUE	122.03088 17;134.0379 16;152.0396 25;163.0338 80;163.04259 224;164.03304 16;164.0486 16;177.05571 16;355.12051 16;	1740	1885	2005	2374	2038	0	0	17	17	16	0	0	0	18	18	0	0
916	3.08	355.103	4-Caffeoylquinic acid M+H	[M+H]+	TRUE	89.04256 23;145.03149 63;151.91299 16;163.0378 369;163.04568 168;164.01418 20;164.0365 20;164.04733 53;180.03508 18;355.09125 23;	2593	2583	2430	3227	2849	0	0	21	0	0	0	0	0	0	20	0	0
917	3.09	355.104	Unknown	[M+H]+	FALSE		2275	1969	2430	3240	2551	0	20	21	0	17	0	0	0	0	0	0	0
918	2.96	358.239	w/o MS2:Oxybutynin (Ditropan) [M+H]	[M+H]+	FALSE		89	85	85	89	99	7073	5800	7690	6251	7663	2159	2516	2418	2324	2886	2300	2219
919	4.36	358.24	Oxybutynine; LC-ESI-QTOF; MS2; CE	[M+H]+	TRUE	282.21298 17;298.21161 36;298.22415 18;358.21524 16;358.23917 83;358.26913 16;	70	32	52	33	20	1629	1352	1676	1238	1512	224	273	183	226	312	223	169
920	3.46	358.24	Unknown	[M+H]+	FALSE		169	147	0	115	214	0	0	0	0	0	607	737	689	808	1077	53	0
921	2.95	359.24	Unknown	[M+H]+	FALSE		34	0	17	0	0	1423	1314	802	1217	1560	189	444	530	433	301	152	268
922	3.04	360.219	w/o MS2:LOBELINE HYDROCHLORIDE [M+Na]	[M+Na]+	FALSE		48	65	45	0	59	8401	7198	4537	7449	8770	3165	3517	2008	3234	3398	1285	1209
923	3.27	360.252	Unknown	[M+H]+	FALSE		0	238	0	0	50	0	0	1303	816	973	0	644	547	0	633	0	387
924	2.96	360.255	MLS002153959-01!Napelline5008-52-6 M+H	[M+H]+	TRUE	59.06689 28;93.07232 24;95.08746 18;105.07195 16;110.09378 23;117.06873 18;131.08441 27;133.0975 17;142.07838 16;145.08946 16;159.92429 17;167.09169 21;171.12895 20;178.07855 18;179.0829 16;181.09581 17;197.12991 16;200.14969 21;204.09671 23;211.11768 20;214.1434 20;214.15836 16;223.15965 20;236.14912 16;237.15358 23;249.45406 17;252.18704 26;256.18597 16;260.11984 20;283.6788 16;302.12598 21;304…	6621	8444	8192	8468	7117	55433	52276	19952	54917	19607	13793	18257	25509	81883	84224	11691	45884
925	3.87	360.256	w/o MS2:MLS002153959-01!Napelline5008-52-6 M+H	[M+H]+	TRUE	58.06648 34;82.7521 24;119.07452 33;227.11658 16;241.1554 16;249.07486 24;358.27081 21;360.16724 16;360.21896 49;360.25354 1742;	2465	1485	2421	1671	2251	1059	824	1237	954	1064	5144	2681	14698	19566	19807	496	763
926	2.95	360.254	MLS002153959-01!Napelline5008-52-6 M+H	[M+H]+	TRUE	69.04155 16;84.08815 20;95.08923 16;99.10659 20;119.08873 23;130.07692 24;131.08073 21;133.08139 17;135.08372 16;138.12105 16;153.07477 16;157.09586 16;174.14169 18;181.08896 27;183.12337 17;186.12915 16;190.15411 17;191.08664 16;197.13272 21;198.14914 16;209.13757 18;217.674 17;224.27637 20;233.12814 17;238.16397 24;253.1627 16;290.2034 16;313.22476 17;313.80099 17;324.22101 16;325.23392 18;325.…	7108	8147	7472	8223	6353	54548	53914	64453	54519	64867	70710	79645	78503	82081	84283	45640	46420
927	2.87	360.255	Unknown	[M+H]+	FALSE		150	226	125	223	111	536	414	448	354	466	1625	2113	1922	1769	2333	269	212
928	3.87	360.255	Unknown	[M+H]+	TRUE	129.07468 18;291.06863 16;314.21094 16;360.24017 73;360.25644 229;	2326	2880	2925	2785	2475	1681	1685	1922	1507	1802	16191	19528	18293	8040	7441	826	977
929	3.59	360.255	Unknown	[M+H]+	TRUE	81.07291 16;346.27905 17;359.11435 16;360.23145 23;360.25348 235;360.27652 75;360.29041 21;	19	20	36	35	25	773	656	901	698	756	1167	1558	1445	1501	1342	78	109
930	3.89	360.259	w/o MS2:MLS002153959-01!Napelline5008-52-6 M+H	[M+H]+	TRUE	58.06687 23;121.03537 17;121.10047 16;174.03471 17;181.10533 21;189.10652 17;255.14032 32;286.21573 16;352.82999 16;360.22546 102;360.25516 1485;	1817	2687	2451	2485	1479	1611	1285	1555	1420	1224	7748	8192	3587	9680	9394	826	977
931	3.37	360.258	Unknown	[M+H]+	FALSE		46	0	17	38	120	0	420	1343	0	1265	233	245	0	191	315	315	91
932	3.01	360.266	Unknown	[M+H]+	FALSE		197	0	0	423	0	0	1067	0	0	592	0	0	0	0	0	0	886
933	3.02	361.222	w/o MS2:Aphidicolin M+Na	[M+Na]+	FALSE		0	21	55	20	57	1376	1237	1846	1773	1388	616	634	605	570	672	321	276
934	3.88	361.256	w/o MS2:Aphidicolin M+Na	[M+Na]+	FALSE		468	356	391	572	558	343	224	282	166	311	2950	3892	2545	3839	3657	175	139
935	2.96	361.259	w/o MS2:Aphidicolin M+Na	[M+Na]+	FALSE		1351	1476	1603	1629	1339	10222	11500	13825	11480	12458	1888	13892	16978	18624	13579	9474	1058
936	2.82	362.234	Unknown	[M+H]+	TRUE	249.41949 16;255.04839 16;344.19165 19;344.22806 20;344.24103 20;360.23254 16;360.25583 17;361.21179 19;362.21515 23;362.23126 87;362.24496 35;	198	165	258	219	271	1872	1475	1708	1345	1500	299	561	562	472	401	324	235
937	2.56	362.233	Unknown	[M+H]+	TRUE	200.06348 18;245.6902 16;360.23462 21;362.20676 16;362.22113 98;362.23926 183;	147	109	104	117	130	2204	2231	2444	2008	2293	235	246	247	374	330	405	427
938	3.51	362.234	Unknown	[M+H]+	TRUE	105.07249 16;157.10645 16;168.0479 16;169.09196 20;248.17371 16;310.24292 20;344.21875 16;344.23608 53;345.20929 21;362.18887 22;362.2233 100;362.23743 226;362.2608 42;	28	0	0	32	16	13338	11183	13727	10973	14241	3651	3971	3775	4335	4805	2153	1823
939	2.91	362.236	Unknown	[M+H]+	TRUE	260.06787 20;263.06445 17;312.23688 22;360.23227 16;360.26306 16;361.25815 36;362.22845 154;362.24466 78;	158	190	115	235	198	3159	2631	3228	2495	3006	362	1279	1313	1316	1311	426	546
940	2.96	362.262	Unknown	[M+H]+	FALSE		229	271	279	280	324	1381	1302	1753	1774	1309	1887	1640	1757	1338	1877	852	855
941	3.34	362.27	Unknown	[M+H]+	TRUE	362.26852 435;362.29282 37;	45	50	62	117	75	6302	6765	7616	6412	7818	4489	3503	4267	3928	4105	5571	5370
942	2.74	362.271	Unknown	[M+H]+	TRUE	223.07317 17;344.26294 35;344.27383 34;362.24341 16;362.25955 88;362.27673 35;	19	20	0	17	20	1538	1118	1274	934	1549	1310	1691	1440	1620	1538	87	63
943	3.51	363.237	w/o MS2:NCGC00160174-01!HUMULONE M+H	[M+H]+	FALSE		0	0	0	0	35	2972	2689	3093	2543	2430	552	916	0	565	734	483	438
944	3.51	363.239	w/o MS2:NCGC00160174-01!HUMULONE M+H	[M+H]+	FALSE		0	0	0	16	0	2987	0	2799	1911	3073	700	738	823	885	636	343	235
945	3.34	363.274	w/o MS2:2-methoxy-4-pentadecylbenzoic acid M+H	[M+H]+	FALSE		0	0	0	21	0	1304	1469	1725	1240	1610	706	733	0	0	805	1059	944
946	3.69	364.159	w/o MS2:MLS000697754-01! M+H	[M+H]+	TRUE	120.83954 16;157.07277 18;162.04659 17;177.07445 32;189.09326 18;303.17822 17;320.0719 16;320.08664 16;320.19226 32;321.09039 16;321.18256 29;322.1962 29;334.09003 17;334.10025 21;364.14987 34;364.17084 21;364.18515 37;364.20599 16;364.22043 52;	0	0	1247	0	0	0	0	0	0	0	0	0	0	0	0	0	0
947	3.71	364.213	Unknown	[M+H]+	TRUE	147.04279 16;164.0714 20;173.05466 16;302.18204 17;320.09039 16;320.19275 16;334.81638 24;364.16714 19;364.20227 16;364.22162 17;364.24915 17;	1395	1210	2035	1438	2058	0	0	0	0	0	23	0	0	19	0	0	16
948	2.66	364.25	Unknown	[M+H]+	TRUE	137.06448 20;302.04321 18;346.24759 16;362.22656 20;364.18021 17;364.22272 20;364.24588 62;364.26221 30;	0	0	18	21	16	6065	5220	5670	5392	5511	493	280	321	100	414	2106	1999
949	2.44	364.248	Unknown	[M+H]+	FALSE		0	16	37	0	0	969	1207	1107	968	1129	234	296	211	225	316	139	92
950	0.81	365.107	Bumetanide; LC-ESI-QTOF; MS2; CE	[M+H]+	TRUE	365.07834 16;365.10007 86;365.1189 37;	0	33	16	0	29	2396	2679	3697	2709	3195	0	52	16	42	61	843	933
951	2.66	365.256	w/o MS2:"MLS000069756-01!17ALPHA-ETHYLNYL-1,3,5[10]ESTRATRIENE-3,17BETA-DIOL 3-CYCLOPENTYL ETHER" M+H	[M+H]+	FALSE		0	0	0	17	0	877	1014	1179	1106	1014	123	45	18	68	105	270	436
952	3.88	366.171	Isopentenyl-Adenine-9-glucoside; LC-ESI-ITFT; MS2; CE 14.0 eV; [M+H]+	[M+H]+	TRUE	119.0539 19;137.054 19;137.06145 57;177.06413 16;243.13629 22;366.16858 30;366.21692 17;	958	1347	1537	404	942	0	0	18	0	0	0	17	16	0	0	0	0
953	10.79	368.426	Unknown	[M+H]+	FALSE		178	0	60	58	0	83	0	0	109	0	0	0	17	1334	0	90	45
954	2.5	370.036	Unknown	[M+H]+	TRUE	145.98407 23;194.97392 21;207.98138 16;216.98656 20;275.9917 16;370.04678 16;	216	228	224	78	170	1232	1156	1279	1178	1273	93	0	36	139	89	0	0
955	2.49	370.044	Unknown	[M+H]+	FALSE		114	280	0	0	0	1141	0	0	0	0	42	0	0	0	80	0	0
956	11.12	371.104	Unknown	[M+H]+	FALSE		1043	1317	978	1104	583	1129	647	1668	1257	886	1218	833	1109	1154	1103	443	1233
957	4.08	374.235	NCGC00160225-01!SONGORINE N-OXIDE M+H	[M+H]+	TRUE	207.12077 16;239.15358 17;297.20364 16;314.19696 16;332.20697 16;373.13995 16;374.21295 18;374.23764 65;	18	17	0	0	0	171	269	293	284	285	837	1339	1086	1182	1211	53	63
958	4.16	374.234	NCGC00160225-01!SONGORINE N-OXIDE M+H	[M+H]+	TRUE	98.37328 16;145.10461 27;193.10191 17;195.10901 21;198.13852 18;223.14407 16;295.16617 17;374.22678 229;374.24289 191;374.2637 74;374.27466 28;	66	43	33	35	18	2359	3476	3663	2938	3096	712	599	527	748	683	796	758
959	2.57	376.249	Unknown	[M+H]+	TRUE	93.94466 22;107.08865 18;111.09876 21;148.12402 20;171.12292 17;225.16138 16;265.90817 25;319.21219 21;340.22388 18;340.24341 16;342.24457 18;360.24118 34;362.21805 40;374.22336 16;376.2113 20;376.22604 18;376.2511 147;	28	20	0	18	51	1873	2234	2891	2224	2396	482	505	516	401	420	1681	1611
960	2.98	376.252	Unknown	[M+H]+	FALSE		62	111	57	49	35	339	263	727	544	511	1197	1185	1155	853	1227	430	472
961	3.1	376.251	Unknown	[M+H]+	FALSE		56	65	64	87	137	1499	1411	1386	1137	1380	305	489	453	431	473	161	143
962	2.99	376.249	Unknown	[M+H]+	FALSE		74	64	36	73	66	418	384	630	522	472	1296	1158	1331	1183	1473	430	472
963	3.44	376.25	Unknown	[M+H]+	TRUE	98.09606 21;145.09908 18;197.12959 16;213.06027 19;376.24149 76;376.26663 16;	1798	2729	2499	2761	2549	1575	1785	862	1088	1774	2956	3686	3655	3689	1612	508	487
964	2.75	376.249	Unknown	[M+H]+	TRUE	78.21675 16;98.09973 22;135.04543 16;137.05495 17;143.08521 17;156.05843 19;169.09674 25;170.10336 21;197.13283 19;358.25272 35;360.24646 16;374.22205 16;376.21973 16;376.24283 107;376.25192 255;	219	321	326	314	256	8126	9573	10782	8661	8199	2733	2971	2616	3303	3170	3245	3080
965	3.43	376.249	Unknown	[M+H]+	TRUE	64.80309 30;73.04555 16;192.59517 18;195.11458 17;198.1284 25;211.11375 17;220.97284 17;239.1991 19;283.15424 17;296.05652 18;310.15906 16;375.93268 16;376.18674 17;376.24805 189;	2377	2495	2917	3115	2578	1547	1715	1964	1815	1959	3273	3648	3837	3627	3975	508	487
966	2.71	376.25	Unknown	[M+H]+	TRUE	92.00787 19;135.04108 24;145.10478 17;165.71895 17;169.11237 18;181.10492 16;249.16113 16;301.18851 16;308.20868 18;346.55637 21;358.25397 16;360.20093 16;360.25775 80;376.24435 257;	463	529	594	280	367	2205	3794	2550	2114	3194	2687	2733	2463	2963	2862	1018	1527
967	2.76	377.252	Unknown	[M+H]+	FALSE		55	70	27	37	33	1681	1810	1972	1545	1422	667	540	462	362	0	486	579
968	3.06	378.227	w/o MS2:MLS001056583-01! M+H	[M+H]+	TRUE	96.08351 25;105.07221 17;187.14368 19;248.30884 16;361.2579 16;362.2431 20;365.15796 16;376.23654 16;377.15384 20;378.19473 18;378.22647 44;378.24731 26;378.26367 16;	17	24	0	16	40	2126	1762	2430	1951	2225	182	166	312	108	251	443	406
969	2.68	378.263	Unknown	[M+H]+	FALSE		94	88	45	87	123	43015	58929	64416	52572	83037	1330	9744	25236	40304	37522	9157	9659
970	2.1	378.264	Unknown	[M+H]+	TRUE	378.25641 109;	0	0	0	38	0	4004	3380	4794	3614	0	0	428	0	0	0	1114	0
971	2.62	378.264	Unknown	[M+H]+	TRUE	152.14389 17;191.17133 22;207.1337 18;234.13699 21;248.26277 17;306.5787 18;324.2334 20;325.23056 16;330.24615 16;342.23837 17;360.21555 17;360.25397 179;360.76636 23;361.24432 53;361.26236 21;362.23029 16;363.26306 17;376.1839 23;378.19492 20;378.23276 28;378.26505 1778;	189	161	157	206	308	74169	9744	102870	85833	93602	1145	10477	27849	37455	24650	7084	10434
972	2.11	378.265	Unknown	[M+H]+	TRUE	252.8838 20;378.25986 210;378.28198 16;	24	32	33	16	16	4290	5373	6083	4253	5175	326	200	1016	738	659	1322	1463
973	2.64	378.265	MLS002153956-01!Karakoline39089-30-0 M+H	[M+H]+	TRUE	58.06798 19;72.08995 26;79.05437 20;79.05885 18;82.00624 17;94.02667 17;94.07841 16;107.09129 16;119.08648 16;128.72903 16;138.13065 18;139.1306 17;141.07382 21;143.08553 39;145.0703 16;145.11461 16;147.10944 20;155.09143 16;159.08479 26;159.09764 16;160.11449 18;166.07999 16;168.09558 27;169.11571 17;170.11075 21;171.11229 17;171.12454 34;179.08879 50;183.11859 18;192.08916 16;195.09229 18;195.1…	128	105	146	121	0	97046	90747	92996	34488	102719	43703	51321	48140	48199	51516	14791	14945
974	2.81	378.264	MLS002153956-01!Karakoline39089-30-0 M+H	[M+H]+	TRUE	72.07687 16;95.09718 16;98.10181 17;117.06954 23;125.11885 17;125.12693 24;226.15701 16;255.67261 24;328.23434 16;329.22534 20;360.25357 70;360.26468 80;361.25253 82;361.27591 18;378.23151 16;378.26703 1312;378.31079 27;	324	291	237	194	257	14906	14772	10826	4003	13548	10339	7284	9709	10964	10435	5131	6089
975	2.04	378.264	Unknown	[M+H]+	TRUE	58.06852 40;163.05533 16;263.03372 42;286.11392 21;306.97559 16;361.18729 16;378.13553 16;378.16458 18;378.26819 366;	16	25	0	0	0	1959	2161	2181	1455	1756	261	290	162	199	176	458	759
976	2.42	378.265	MLS002153956-01!Karakoline39089-30-0 M+H	[M+H]+	TRUE	96.07974 21;133.05965 16;143.08023 20;146.035 21;169.09926 16;171.12222 16;175.13954 17;239.31641 31;268.19653 17;297.18259 20;314.21423 18;324.24472 18;334.22977 16;342.21924 17;342.23819 16;358.61719 16;360.2294 57;360.25058 174;360.2583 74;361.2084 20;361.24121 16;361.25699 16;361.2728 16;361.28784 16;362.22891 23;376.24081 18;377.15677 18;378.21063 17;378.22263 16;378.26425 1439;378.32529 37;	69	33	17	48	49	15613	14580	16455	13655	16460	2809	3255	3158	3138	3479	1798	1835
977	12.76	378.265	Unknown	[M+H]+	FALSE		215	49	24	479	214	1811	1180	1189	1311	1725	357	707	1130	806	1206	604	963
978	2.68	379.261	Unknown	[M+H]+	FALSE		20	16	18	48	38	0	1065	976	1584	0	1683	1221	2594	0	1251	579	601
979	2.43	379.269	Unknown	[M+H]+	FALSE		0	32	0	0	0	1823	2869	3075	2380	3434	590	548	510	620	829	392	432
980	2.81	379.267	Unknown	[M+H]+	FALSE		93	107	22	55	81	2913	2337	3356	2672	1788	1997	1797	1807	1299	2128	1499	1196
981	2.62	379.265	Unknown	[M+H]+	FALSE		130	65	32	54	48	21813	20097	1184	1362	22830	8597	10429	9956	3030	1146	2496	2451
982	2.1	379.273	Unknown	[M+H]+	FALSE		0	0	0	0	0	0	0	0	0	0	0	0	0	0	0	0	0
983	2.43	379.27	Unknown	[M+H]+	FALSE		23	32	0	0	27	3134	3004	3117	2534	3325	667	548	657	738	829	392	432
984	2.6	380.259	Unknown	[M+H]+	FALSE		23	23	0	19	23	756	1114	2696	860	1370	486	436	364	361	444	195	210
985	2.65	380.272	Unknown	[M+H]+	FALSE		0	0	0	16	17	2555	2121	1743	2213	2093	1185	1285	1333	1012	1271	336	314
986	0.82	381.081	Unknown	[M+H]+	TRUE	242.97043 16;243.99236 16;277.08167 22;323.09247 16;381.02081 16;381.07089 35;	1359	1357	1422	1452	1428	6375	5659	8064	6182	7436	3673	4728	4221	4154	4275	397	526
987	0.92	381.081	Unknown	[M+H]+	TRUE	137.06175 17;201.0127 19;381.07822 34;	3424	4031	3902	4158	3821	916	789	1151	1016	948	2251	2340	2113	2454	2506	223	271
988	3.71	382.221	Unknown	[M+H]+	TRUE	157.0683 19;163.0773 17;176.07364 16;177.08115 20;177.09326 22;274.17984 50;302.17761 16;304.18759 16;320.19058 98;321.15262 21;336.03394 17;346.16592 16;364.19815 16;364.21771 24;364.60846 17;366.21573 16;367.21127 16;381.20895 22;382.21762 47;	2344	2394	2856	2560	2811	0	16	21	18	19	0	0	0	0	0	0	0
989	3.7	382.225	Unknown	[M+H]+	FALSE		1786	2193	2465	2348	2378	0	0	0	0	0	0	0	0	0	27	0	0
990	0.71	382.929	Unknown	[M+H]+	TRUE	223.95164 19;225.93964 21;	1168	1429	1328	1347	1393	1664	1521	1761	1364	1510	484	332	351	442	347	293	173
991	0.7	382.93	Unknown	[M+H]+	TRUE		1018	1418	1102	1543	1307	805	1413	1241	1447	1445	484	332	351	442	565	384	205
992	2.39	384.008	Unknown	[M+H]+	FALSE		16	0	18	0	16	1083	1237	504	1131	595	123	279	332	234	191	0	0
993	2.39	384.017	Unknown	[M+H]+	FALSE		70	21	22	35	17	1199	1044	1548	1211	1389	598	701	503	750	704	0	17
994	4.71	384.218	Unknown	[M+H]+	TRUE	138.12927 20;281.22369 17;283.3382 17;340.20499 16;340.22794 16;384.12445 22;384.19937 62;384.2276 92;	16	17	28	25	42	4467	6229	5620	5170	4325	3185	1013	1718	1435	2097	1551	1903
995	11.33	384.349	Unknown	[M+H]+	TRUE	83.08224 16;121.10419 27;149.1324 23;295.1131 19;338.34198 49;339.34149 68;339.35934 44;	2785	2679	3076	2433	2533	2577	2152	2384	2508	2385	2595	2268	2720	2133	1164	2578	2827
996	11.31	384.349	Unknown	[M+H]+	FALSE		2219	1802	2345	1781	1969	2362	2697	2351	2581	1746	2507	2247	845	2144	1972	2689	2209
997	0.72	384.928	Unknown	[M+H]+	FALSE		1032	1094	1042	878	1035	1018	1316	1298	1121	1076	209	218	248	121	250	302	190
998	4.71	385.227	w/o MS2:Ambiguine I isonitrile M+H-H2O	[M+H-H2O]+	FALSE		0	0	0	23	0	1158	507	0	764	560	0	73	0	0	268	132	0
999	4.37	386.271	Buspirone; LC-ESI-QTOF; MS2; CE	[M+H]+	TRUE	192.17615 25;386.26837 249;	22	0	0	17	29	2222	1729	2565	1785	2340	2983	1759	2156	2139	2378	720	773
1000	4.44	386.269	Buspirone; LC-ESI-QTOF; MS2; CE	[M+H]+	TRUE	228.17323 20;269.07745 18;327.25534 20;339.12958 16;386.25641 17;386.27969 38;386.28934 23;	941	756	723	1028	750	532	328	508	398	597	504	376	408	254	426	89	123
1001	7.52	387.177	w/o MS2:MLS000859964-01!N6-2-(4-Aminophenyl)ethyladenosine M+H	[M+H]+	FALSE		37	92	17	0	0	0	0	68	0	93	24	0	53	140	0	488	0
1002	0.81	387.188	w/o MS2:MLS001140379-01!1-[2-(4-butyl-2-oxochromen-7-yl)oxyacetyl]piperidine-4-carboxamide M+H	[M+H]+	TRUE	168.92842 16;196.02452 20;196.0596 18;213.06914 72;213.0817 114;214.07932 16;214.09137 17;	0	0	0	0	0	90	19	19	50	92	6344	7470	7201	7060	7219	0	0
1003	4.04	388.249	Unknown	[M+H]+	TRUE	234.07986 16;388.22382 18;388.24036 35;388.27478 18;	18178	20596	18215	20422	19083	798	774	615	754	1358	792	1182	1185	590	1416	341	226
1004	3.92	388.25	Unknown	[M+H]+	TRUE	212.15787 16;328.23334 63;328.24417 36;388.21576 32;388.23303 116;388.25323 493;	895	1090	1003	946	797	14917	14276	17668	13620	16659	4837	5389	5279	5534	7031	13839	14231
1005	3.52	388.25	Unknown	[M+H]+	FALSE		71	43	43	106	40	1206	1311	1451	1202	1273	667	1037	708	768	1165	192	162
1006	4.64	389.11	Unknown	[M+H]+	TRUE	105.04008 20;237.07475 53;237.08534 44;257.06705 23;287.06189 22;387.14258 20;389.09995 16;	1612	2076	1673	2306	1787	0	0	16	16	0	0	19	17	17	16	20	25
1007	3.91	389.254	w/o MS2:Ambiguine_C_isonitrile M+H	[M+H]+	FALSE		68	170	35	252	49	3141	2534	2646	3180	3290	747	1067	577	1410	1231	2895	1987
1008	3.93	389.25	Unknown	[M+H]+	FALSE		280	214	331	252	333	3252	2667	3566	2444	3527	1096	1136	1163	1410	1249	2895	2778
1009	4.04	389.253	w/o MS2:Ambiguine_C_isonitrile M+H	[M+H]+	FALSE		3655	4132	4058	3782	3947	164	249	264	231	339	151	321	258	318	0	42	52
1010	3.7	390.265	Unknown	[M+H]+	TRUE	131.08833 16;185.12692 20;311.22647 17;354.24219 16;372.21997 16;373.23898 16;388.2518 16;390.23407 21;390.26398 254;390.28983 21;	100	58	65	126	123	314	217	252	227	221	2439	1746	2174	1781	1841	212	32
1011	11.54	391.285	MLS001333174-01!BIS-(2-ETHYLHEXYL) PHTHALATE117-81-7 M+H	[M+H]+	TRUE	149.02142 213;149.03754 20;150.0266 23;279.13721 19;391.27164 23;	5701	6850	7650	5415	6308	6914	5997	6967	5809	5227	6474	6473	6084	5469	7951	6500	6098
1012	2.11	392.244	Unknown	[M+H]+	FALSE		32	0	21	0	0	2520	2563	2824	2214	2841	0	406	485	0	294	262	225
1013	2.54	392.244	Unknown	[M+H]+	TRUE	123.09863 17;124.11336 16;169.10461 16;193.09956 17;200.78976 16;230.9557 18;239.19449 18;296.23608 16;357.22058 18;374.23334 56;375.24393 17;392.24689 703;	279	174	289	251	325	14275	15839	20195	16903	17382	1219	1425	1212	1424	1412	8944	8917
1014	2.22	392.243	Unknown	[M+H]+	TRUE	114.10172 16;116.07083 22;137.07176 19;143.08533 16;268.22473 18;374.2211 20;376.25012 176;392.2222 54;392.24796 165;	66	182	83	191	126	4430	4490	5632	3832	4720	217	225	278	258	265	3385	3350
1015	2.71	392.245	Unknown	[M+H]+	TRUE	131.08665 17;169.10988 16;235.64636 17;245.15192 17;328.23654 18;356.2186 23;374.24414 43;374.72366 18;375.24814 17;376.23343 41;392.17175 18;392.24261 372;392.27585 21;	101	189	139	181	101	2209	2643	3611	2424	2967	178	134	148	111	92	4970	4463
1016	3.29	392.244	Unknown	[M+H]+	TRUE	168.09177 30;189.14752 17;286.18411 18;289.94629 20;300.20868 16;324.19516 18;374.22824 39;374.24063 18;392.20734 16;392.24356 335;392.27716 37;392.36151 16;	46	37	38	55	78	16182	14302	17432	14121	17646	2101	2228	2403	2197	2624	4654	4248
1017	3.5	392.28	10'-Apozeaxanthinal; FAB-EBEB; MS2; m/z	[M]+	TRUE	58.06945 16;71.05077 18;133.0789 16;181.10474 23;288.57019 19;328.18738 18;328.21967 17;342.23914 17;360.26428 20;391.25204 16;392.25131 18;392.27505 301;392.29132 101;	20	29	42	70	42	4418	3943	4455	3841	5468	1081	1114	753	1144	1144	191	163
1018	2.56	392.282	10'-Apozeaxanthinal; FAB-EBEB; MS2; m/z	[M]+	TRUE	57.68464 18;123.07125 30;392.25302 46;392.27484 115;392.28812 107;	0	0	0	25	16	138	56	135	84	71	265	217	304	353	434	47	0
1019	11.53	392.287	w/o MS2:10'-Apozeaxanthinal; FAB-EBEB; MS2; m/z	[M]+	FALSE		1625	1339	1778	987	1354	1821	1479	1597	1292	1267	1480	1618	1440	1274	1787	1552	1524
1020	2.22	393.248	Unknown	[M+H]+	FALSE		0	0	16	0	0	657	603	1021	0	544	115	0	33	20	17	526	759
1021	2.54	393.247	Unknown	[M+H]+	FALSE		92	72	86	104	17	3001	3005	4107	1859	3372	254	410	222	233	296	1752	1541
1022	3.29	393.247	Unknown	[M+H]+	FALSE		17	0	21	17	18	3271	2989	3604	2401	3514	623	530	615	329	658	798	859
1023	3.5	393.285	w/o MS2:MLS000028461-01!URSODEOXYCHOLIC ACID M+H	[M+H]+	FALSE		18	30	20	33	37	1010	710	1139	822	1106	288	232	222	297	384	62	58
1024	2.4	394.259	Unknown	[M+H]+	TRUE	161.09401 18;187.09267 39;240.1595 17;376.24283 33;394.21786 40;394.25549 208;394.27991 27;	33	19	0	36	18	2499	2036	3114	2482	2579	412	368	428	360	593	435	459
1025	2.41	394.261	Unknown	[M+H]+	FALSE		0	0	19	36	16	2813	2277	3188	2145	2579	412	368	314	308	357	426	459
1026	2.07	394.259	Unknown	[M+H]+	FALSE		0	0	0	0	34	4793	4102	4554	3793	4837	767	1203	1350	812	1380	0	329
1027	2.14	394.259	Unknown	[M+H]+	TRUE	131.0853 18;328.22476 17;344.20798 16;348.22113 29;353.53366 16;358.22195 20;376.26147 33;392.22516 20;393.2514 17;394.22067 18;394.26346 338;	48	146	201	80	110	13536	11372	13848	10005	13549	5670	6783	5863	6098	7736	799	776
1028	0.94	394.258	Unknown	[M+H]+	TRUE	173.96205 21;193.09991 16;256.15378 16;265.16278 19;393.14069 17;394.22354 18;394.2562 235;	16	17	22	0	18	299	254	479	209	414	34	36	44	41	20	1719	1607
1029	2.27	394.259	Unknown	[M+H]+	TRUE	58.06247 24;147.04628 23;162.10028 16;194.10779 16;210.82727 27;211.15865 18;249.15392 16;319.11859 16;330.21402 24;377.24506 16;377.27307 32;378.255 17;394.22409 17;394.26392 439;	44	52	53	18	65	16639	15689	17896	14644	14667	3537	3161	3758	3119	3666	4129	4490
1030	2.66	394.26	Unknown	[M+H]+	TRUE	108.08882 28;213.13202 21;271.17047 27;289.02231 17;376.22049 16;394.24884 41;394.26947 135;394.33981 25;	20	37	21	20	18	1844	1668	2224	1886	2313	338	491	292	318	447	686	610
1031	2.27	395.264	Unknown	[M+H]+	FALSE		0	28	0	0	0	3090	2893	3661	1847	3475	265	609	580	503	650	731	852
1032	2.28	395.264	Unknown	[M+H]+	FALSE		0	20	0	23	0	2453	2559	3661	2543	1991	466	622	580	619	679	847	840
1033	2.14	395.264	Unknown	[M+H]+	FALSE		36	62	52	77	66	2545	2229	2384	2263	2692	1228	1267	1177	1239	1454	197	182
1034	3.4	397.215	w/o MS2:MLS001332590-01!Melengestrol acetate2919-66-6 M+H	[M+H]+	TRUE	178.07718 26;178.08714 114;179.09015 22;204.11098 22;382.16122 25;397.1998 33;397.22452 40;	0	0	0	0	325	0	0	0	0	0	0	0	0	0	0	0	0
1035	0.72	398.905	Unknown	[M+H]+	FALSE		1173	1328	1313	1282	1225	410	325	621	378	416	36	17	66	78	42	53	17
1036	0.71	398.906	Unknown	[M+H]+	FALSE		1207	1355	1485	1008	1163	751	554	589	371	494	34	0	66	63	235	51	93
1037	9.89	399.252	Unknown	[M+H]+	TRUE	101.05426 23;299.15384 17;299.18961 17;399.26736 16;399.27975 19;	0	0	83	1169	126	34	0	30	16	0	66	68	20	17	26	0	0
1038	3.79	400.213	Mepacrine; LC-ESI-QTOF; MS2; [M+H]+; CE	[M+H]+	TRUE	157.69398 17;179.06975 19;183.11786 19;196.12054 16;197.08147 17;209.12395 18;261.15631 16;283.01459 26;296.20056 51;296.21765 39;297.19336 21;297.21198 35;299.21002 16;314.2106 16;356.22049 74;357.22977 67;358.23047 16;400.21552 816;	20	54	22	62	84	10811	15991	15526	12827	10536	5669	1722	3167	2869	4005	26038	25539
1039	2.75	400.249	Unknown	[M+H]+	TRUE	185.11919 17;204.10147 25;245.11969 17;298.18353 16;340.21976 16;341.16806 17;400.25067 158;	187	289	292	234	140	3353	3305	3745	3007	3263	245	306	328	250	207	1557	1545
1040	4.14	400.25	Unknown	[M+H]+	TRUE	314.00269 21;324.23886 23;384.254 18;384.26782 18;400.22461 38;400.25198 110;	16	41	0	23	43	1453	1617	1893	1337	1911	278	579	456	422	490	240	368
1041	3.78	401.216	w/o MS2:MLS001140389-01!1-[2-(4-butyl-7-methyl-2-oxochromen-5-yl)oxyacetyl]piperidine-4-carboxamide M+H	[M+H]+	FALSE		17	16	76	53	17	2097	2734	3237	2818	2037	1117	300	704	532	762	5391	5242
1042	1.85	401.954	Unknown	[M+H]+	TRUE	133.98047 22;139.94653 18;150.97488 16;184.94925 19;194.40192 18;212.96786 16;245.94688 16;277.94885 20;277.96243 22;	575	1166	1014	786	627	1336	1509	1378	1468	1266	1434	1235	1030	1101	1146	33	21
1043	1.94	401.953	Unknown	[M+H]+	TRUE	110.99659 16;139.00848 18;152.96231 16;156.9642 17;166.952 18;183.93463 16;183.95102 16;184.95729 16;	1309	1482	1645	1817	1505	1357	775	1660	1428	1423	1438	1612	822	1584	1738	418	569
1044	3.08	402.266	Unknown	[M+H]+	TRUE	87.02989 17;105.07377 17;108.08205 22;117.07576 21;124.958 16;129.06467 21;133.07109 20;147.12222 16;151.0703 18;153.0713 22;158.10532 18;160.12419 31;161.11389 17;169.10419 16;171.1219 16;175.11514 20;190.57684 17;193.10274 17;193.11053 17;195.11978 18;205.36174 16;206.11346 17;207.11319 16;211.11993 16;213.14066 16;214.1456 16;216.17046 35;221.13138 18;221.14664 28;233.12369 17;234.14651 16;236…	84535	21838	90607	35767	13657	166914	30021	169358	150830	34026	80057	91159	87074	93092	98157	24353	9311
1045	3.16	402.266	Unknown	[M+H]+	FALSE		1318	3664	4238	4029	2685	2478	1632	4185	2059	4751	3097	3203	1112	4070	3988	586	510
1046	3.85	402.265	Unknown	[M+H]+	TRUE	152.41489 17;158.59769 16;171.10728 16;171.1152 17;173.13568 24;201.12445 17;213.13052 16;306.21005 16;324.19968 16;324.22705 117;324.24124 179;325.24301 45;343.22495 17;343.2554 17;384.1456 17;384.25653 56;385.25342 16;385.2655 17;401.20462 26;401.73599 21;402.2005 16;402.2374 38;402.26285 687;402.29898 17;	6751	7606	7164	8397	7432	129722	108132	131228	106625	135272	97736	101855	86566	112018	116930	16278	17013
1047	3.84	402.265	Unknown	[M+H]+	TRUE	56.05272 20;58.06361 25;91.04984 20;93.05721 16;107.05339 35;121.10165 32;129.07799 24;131.07838 20;131.09351 29;135.0825 18;144.10127 16;145.10768 22;147.1087 16;157.10419 17;158.10869 16;159.12585 41;163.33615 21;169.10181 20;171.11554 19;171.12361 43;172.12091 16;173.12363 17;173.13164 53;182.08421 20;185.13747 17;188.89833 16;194.10307 21;195.11954 16;196.16702 16;197.14117 33;199.11281 16;20…	6357	7692	5894	7914	4811	105769	111181	2725	48351	129078	33222	112642	104844	111961	1830	15568	10673
1048	4.15	402.266	Unknown	[M+H]+	TRUE	68.06351 17;81.07246 17;95.09271 16;105.07576 17;127.05279 17;167.08794 16;173.11922 16;174.44467 18;205.58731 20;236.55774 16;302.27451 16;324.21518 17;324.23523 25;324.25583 16;401.23001 17;401.24921 18;402.23026 16;402.26337 424;402.28561 50;	36	131	127	202	170	428	437	561	342	513	1592	2467	2614	2649	3701	135	36
1049	3.14	402.266	Unknown	[M+H]+	FALSE		2269	2835	22053	36180	1872	1063	2668	46834	2179	0	19965	18465	3245	4070	21483	3955	2988
1050	3.89	402.268	Unknown	[M+H]+	FALSE		5016	5659	6288	3497	6013	86361	91313	6440	72673	15220	35390	75940	83244	70920	78491	14549	13203
1051	3.04	402.266	Unknown	[M+H]+	FALSE		1194	3209	24635	2659	17941	46001	2172	78946	432	0	7920	2062	2477	25255	7466	8164	4553
1052	3.97	402.267	Unknown	[M+H]+	FALSE		119	211	225	281	139	1030	3454	3402	2214	4043	2686	1014	3337	1519	1031	464	387
1053	3.05	402.272	Unknown	[M+H]+	FALSE		8406	58186	81117	71313	83841	160151	119452	122858	36084	34546	58392	20405	63609	7113	88621	6879	22590
1054	1.86	402.96	Unknown	[M+H]+	FALSE		951	935	607	782	922	1262	1146	1117	1029	1079	946	454	958	376	768	20	65
1055	0.78	402.977	Unknown	[M+H]+	FALSE		20	0	0	0	18	1270	1011	1320	1052	1279	280	264	342	361	206	16	0
1056	3.04	403.26	Unknown	[M+H]+	FALSE		2052	15749	14566	14701	14836	2794	1076	21387	1705	31608	12441	2437	1477	14738	1060	3189	3264
1057	3.9	403.26	w/o MS2:"(4R)-4-[(5S,8R,9S,10S,13R,14S,17R)-10,13-dimethyl-3,7,12-trioxo-1,2,4,5,6,8,9,11,14,15,16,17-dodecahydrocyclopenta[a]phenanthren-17-yl]pentanoic acid" [M+H]	[M+H]+	FALSE		345	619	353	459	429	1987	4476	2982	0	1375	2193	3105	3244	2660	1048	473	1422
1058	3.07	403.266	w/o MS2:Terpestacin_130136 M+H	[M+H]+	FALSE		19365	22023	6704	5893	21247	38831	8772	7543	5415	42410	5111	21782	4707	5102	6255	5413	5074
1059	3.11	403.262	w/o MS2:Terpestacin_130136 M+H	[M+H]+	FALSE		19166	3482	1061	16581	3265	3658	24814	4960	25122	10629	16289	5357	1319	4510	15862	3855	2600
1060	3.85	403.266	w/o MS2:Terpestacin_130136 M+H	[M+H]+	FALSE		1684	1197	1237	1984	1527	5610	6432	6632	6131	8358	16966	8290	24615	25634	7823	2057	2525
1061	3.2	404.244	Unknown	[M+H]+	TRUE	207.10777 25;310.20911 24;326.22073 38;345.21158 34;386.20294 18;386.22556 17;404.23434 16;404.25131 41;	506	401	457	575	370	3861	3475	4260	3419	4403	1441	1431	1794	1731	1783	1504	1642
1062	3.86	404.271	Unknown	[M+H]+	FALSE		132	204	349	212	196	3358	3124	3763	3281	2653	2568	3025	2689	3124	3403	493	410
1063	3.08	404.27	Unknown	[M+H]+	FALSE		2136	1622	2673	2827	2029	1929	3350	5373	3268	4986	2258	2278	2459	2381	2508	661	514
1064	3.1	406.259	Unknown	[M+H]+	FALSE		0	59	0	33	0	1100	0	0	909	1199	0	430	0	0	391	245	162
1065	3.02	406.26	Unknown	[M+H]+	TRUE	98.09522 21;121.0667 21;131.08205 17;137.05124 25;155.09233 20;199.14194 20;207.11986 16;328.18945 16;360.22321 16;371.21967 16;388.23489 56;388.25974 33;406.21719 18;406.23877 89;406.26263 241;	48	70	17	118	0	13735	13390	15013	13339	14533	22145	26319	23920	24334	31046	3319	3814
1066	3.21	406.261	Unknown	[M+H]+	FALSE		41	35	34	52	48	1560	1126	1393	1118	1259	610	740	805	693	543	168	235
1067	4	406.282	Unknown	[M+H]+	TRUE	152.07558 17;274.07092 20;406.27429 67;406.31256 17;	980	1121	1238	1318	1244	16	16	0	0	17	17	0	0	16	19	26	19
1068	3.01	407.267	Unknown	[M+H]+	FALSE		55	50	17	52	18	1029	2580	1949	1155	1125	3677	5528	4794	4922	2440	793	725
1069	3.03	407.263	Unknown	[M+H]+	FALSE		36	50	80	40	25	2918	1755	2867	1558	2751	3406	5536	4656	4676	5975	645	574
1070	0.93	408.187	w/o MS2:"MLS001141219-01!N-benzyl-2-[(4,8,8-trimethyl-2-oxo-9,10-dihydropyrano[2,3-h]chromen-5-yl)oxy]acetamide" M+H	[M+H]+	TRUE	137.07047 28;138.06752 16;154.08601 137;155.09311 17;408.19922 30;	5749	6531	6240	5777	6699	72	160	84	32	34	116	0	121	69	148	0	0
1071	2.81	408.219	w/o MS2:Crystal violet; LC-ESI-QTOF; MS2; [M+H]+; CE	[M+H]+	FALSE		59	22	40	55	115	2919	2213	1476	2118	1105	1205	1027	1210	831	797	164	206
1072	2.22	408.239	Unknown	[M+H]+	TRUE	309.12762 17;349.07941 16;372.21704 25;408.00284 19;408.19727 17;408.24228 216;	36	24	39	32	26	1693	1810	2874	1681	2109	64	85	84	52	110	3570	3703
1073	3.23	408.24	Unknown	[M+H]+	FALSE		0	0	0	0	0	0	126	265	135	0	0	0	0	0	17	0	1172
1074	2.97	408.239	w/o MS2:Leu-Leu-Tyr; LC-ESI-QTOF; MS2; CE	[M+H]+	FALSE		34	17	16	17	45	1195	650	979	954	1336	448	425	238	323	324	155	212
1075	2.88	408.263	w/o MS2:Leu-Leu-Tyr; LC-ESI-QTOF; MS2; CE	[M+H]+	TRUE	58.05659 16;58.06672 34;72.08675 17;79.0563 33;92.05774 23;96.08073 16;98.10147 37;108.08589 19;121.06763 17;122.09319 20;124.08749 20;124.11038 19;124.11646 35;131.08356 17;143.08681 17;145.09608 32;160.09669 25;160.12083 21;165.06206 38;166.12871 17;169.10362 16;170.11311 21;171.06458 21;171.11404 18;175.95464 17;179.08754 17;195.10828 24;197.13239 27;199.13428 21;206.11278 17;207.1067 16;207.1…	174	147	114	230	163	0	0	3059	2161	0	7843	1136	2218	9402	839	333	820
1076	2.96	408.273	Unknown	[M+H]+	TRUE	98.09393 32;157.09578 16;178.06964 21;257.13422 17;372.24203 23;377.23459 18;390.25797 37;390.2753 20;390.55661 16;407.26758 21;408.23074 34;408.2731 385;408.29141 148;408.32132 17;	16	0	21	0	0	2437	1337	1455	1249	2565	386	481	500	417	426	107	67
1077	2.82	408.275	Unknown	[M+H]+	TRUE	183.11031 17;192.09523 16;275.97855 17;390.28268 16;408.28311 53;	1203	1040	895	1203	1489	273072	231024	264517	215046	276264	85709	95363	94890	92980	100468	12619	14029
1078	12.76	408.278	Unknown	[M+H]+	TRUE	154.13475 16;167.08162 21;214.08592 34;241.17035 17;323.42001 20;326.00696 17;370.06247 16;381.99625 20;392.69495 16;408.26022 45;408.28958 52;	277	35	37	563	198	1830	1134	1359	1332	1763	327	330	752	1076	1201	459	489
1079	4.22	408.296	Unknown	[M+H]+	TRUE	203.11241 28;210.2233 16;228.2403 70;235.01231 16;246.22929 16;246.24522 22;267.47064 28;408.2999 39;	2668	3038	2962	3114	2747	51	51	24	50	49	40	0	16	36	22	0	0
1080	0.93	409.184	w/o MS2:"MLS000876964-01!5,7-dihydroxy-2-(4-hydroxyphenyl)-6,8-bis(3-methylbut-2-enyl)-2,3-dihydrochromen-4-one" M+H	[M+H]+	FALSE		798	914	1020	941	1027	36	16	49	54	31	57	42	22	20	18	0	20
1081	2.86	409.264	Unknown	[M+H]+	FALSE		34	16	70	92	16	0	0	0	0	2012	0	1610	981	0	0	0	305
1082	2.81	409.278	w/o MS2:CHOLIC ACID	[M+H]+	FALSE		175	181	172	352	154	7799	7793	59342	47582	7761	4507	20977	3782	20267	5698	2810	2867
1083	3.15	410.255	w/o MS2:"MLS001157935-01!(3S)-N-[(2S)-1-[(4-methoxyphenyl)methylamino]-3-methyl-1-oxopentan-2-yl]-1,2,3,4-tetrahydroisoquinoline-3-carboxamide" M+H	[M+H]+	TRUE	75.03907 16;166.08977 16;178.082 16;183.10696 18;203.08807 20;207.12567 16;208.09863 16;209.70174 25;210.10155 24;219.11778 18;236.10486 17;251.14717 25;262.13876 21;272.59869 18;273.15558 16;281.15451 16;311.17734 16;330.20163 16;378.23734 66;408.25366 16;410.21207 19;410.24924 569;410.2713 122;	33	35	25	49	24	6273	6131	7541	6533	6971	1068	1125	1219	1059	1167	2872	2870
1084	2.82	410.279	Unknown	[M+H]+	FALSE		72	38	53	116	34	7815	6294	7313	6274	2540	2285	2576	2630	1310	2678	384	385
1085	3.16	411.253	w/o MS2:Ambiguine_C_isonitrile M+Na	[M+Na]+	FALSE		0	17	0	0	16	1265	958	529	899	1208	245	261	240	281	231	340	380
1086	3.15	411.262	Unknown	[M+H]+	FALSE		0	0	19	0	18	1043	946	757	1305	1385	217	157	225	218	175	485	541
1087	3.92	413.21	w/o MS2:"MLS001157758-01!N-(2-morpholin-4-ylethyl)-3-(2,3,5-trimethyl-7-oxofuro[3,2-g]chromen-6-yl)propanamide" M+H	[M+H]+	TRUE	119.08849 23;159.07726 16;175.07007 16;178.08127 38;190.07745 18;190.09084 36;192.10648 17;192.11494 17;351.13632 20;381.18802 110;412.20148 16;413.18622 25;413.19888 16;413.21576 27;	757	277	779	1636	779	0	0	0	0	0	27	0	0	0	16	0	17
1088	0.83	414.049	Unknown	[M+H]+	FALSE		1312	1031	1222	1074	1177	35	54	37	42	104	194	165	237	110	118	267	444
1089	3	416.207	w/o MS2:"MLS001032152-01!5-[2-(4-hydroxypiperidin-1-yl)-2-oxoethoxy]-3,4,8,8-tetramethyl-9,10-dihydropyrano[2,3-h]chromen-2-one" M+H	[M+H]+	TRUE	246.42662 25;294.64639 17;313.20947 16;372.20612 16;372.22159 61;416.20996 304;	17	20	16	38	40	2864	4618	3575	3239	2266	81	36	55	48	32	1992	1892
1090	4.69	416.243	Unknown	[M+H]+	TRUE	67.05599 36;93.07063 19;105.07623 16;107.08475 20;108.04636 16;147.12408 20;164.07092 21;171.11241 23;174.1286 16;184.16577 21;198.10822 16;200.10851 18;204.09776 16;208.09914 16;219.12215 16;237.15079 16;239.14337 17;260.84113 18;326.72726 17;327.18784 20;356.2001 21;356.21948 39;416.19019 16;416.24277 2418;	566	601	0	0	0	62009	81153	83226	69163	67002	84277	88637	90940	89418	95015	15695	16413
1091	4.35	416.244	Unknown	[M+H]+	TRUE	296.22488 21;297.22238 16;354.20828 17;415.25372 18;416.21341 36;416.23196 36;416.24918 55;	50	20	38	34	56	5138	4376	5181	4135	5674	1100	1207	1236	1107	1238	762	767
1092	2.99	417.214	w/o MS2:Spironolactone; LC-ESI-ITFT; MS2; CE	[M+H]+	FALSE		0	0	0	0	0	323	1013	0	0	398	33	0	35	0	0	0	0
1093	4.35	417.25	w/o MS2:Ramipril (Altace) [M+H]	[M+H]+	FALSE		18	16	20	19	18	1185	1023	1316	1028	1139	141	301	267	279	281	136	115
1094	4.7	418.249	Unknown	[M+H]+	FALSE		16	0	26	0	23	1582	578	763	1559	544	289	397	2023	1890	1039	418	212
1095	3.8	418.26	Unknown	[M+H]+	TRUE	133.02348 16;133.57855 17;145.04974 18;149.08701 22;153.0047 32;153.01669 40;159.08334 16;165.01697 82;185.06195 18;220.18094 20;239.17674 17;258.05231 16;286.93756 17;286.98438 24;287.02197 63;287.05591 2488;287.08313 38;288.05206 225;288.06415 202;289.06372 42;289.09409 19;311.05783 16;327.48538 20;340.22305 16;340.24554 17;358.23303 16;418.25107 59;418.26608 38;418.27533 16;	3391	3569	3358	3840	3285	3713	3708	5362	3820	4206	23100	28610	24931	2081	26506	1222	1338
1096	3.81	418.26	Unknown	[M+H]+	TRUE	133.0322 16;153.02808 33;183.11824 19;187.07703 17;189.04021 24;192.96831 26;213.0527 16;229.14325 19;248.1221 17;287.03009 49;287.0564 2326;288.04968 120;288.06546 260;289.07098 21;300.01373 18;340.21005 23;358.23123 16;359.23923 16;379.30002 16;380.04953 17;400.24963 17;418.11807 21;418.25412 177;418.27844 31;418.30338 18;	3344	3682	3007	3894	1629	3788	3932	5021	3894	4429	25935	31828	29388	31252	30243	1566	1440
1097	0.78	418.954	Unknown	[M+H]+	TRUE	206.86833 20;251.02684 101;252.02583 33;253.02333 37;253.03555 20;334.97684 16;335.00705 16;	63	22	18	0	0	0	315	419	157	505	4897	5175	4882	4962	5432	0	0
1098	3.61	419.098	Unknown	[M]+	TRUE	199.09662 19;287.05063 136;287.06909 17;288.06879 20;289.06863 18;319.11017 25;403.52112 22;419.10284 32;419.12393 32;	1281	1757	1200	1668	1319	0	0	0	0	0	0	0	0	0	0	0	0
1099	4.3	419.098	Cyanidin-3-O-alpha-arabinopyranoside; LC-ESI-QTOF; MS2; CE	[M]+	TRUE	115.03562 16;287.03241 34;287.05319 205;287.06927 17;288.05505 16;288.06439 18;419.09317 18;419.11285 16;419.25122 17;	1870	1891	1238	2153	1262	0	19	20	17	0	33	0	0	20	0	16	0
1100	3.84	419.098	Cyanidin-3-O-alpha-arabinopyranoside; LC-ESI-QTOF; MS2; CE	[M]+	TRUE	121.03259 31;133.02281 18;147.03908 17;166.02745 16;215.13084 16;251.17453 17;269.06302 20;287.00522 16;287.05676 2704;287.09909 19;287.44937 16;288.05072 188;288.06503 310;289.04755 18;289.05887 18;340.18652 18;341.43033 21;358.26266 16;417.16458 17;418.25339 115;418.26636 116;419.03543 16;419.10025 1209;419.26987 42;	24610	27177	23247	30083	24258	0	0	38	49	0	0	0	0	0	17	23	53
1101	3.69	419.097	Unknown	[M]+	TRUE	223.17459 21;278.95844 24;287.05606 120;364.31165 16;418.26968 17;419.07355 53;419.09531 39;419.11118 17;	1962	2211	2032	2522	1970	0	0	0	16	0	0	0	24	27	0	0	30
1102	4.13	419.096	Cyanidin-3-O-alpha-arabinopyranoside; LC-ESI-QTOF; MS2; CE	[M]+	TRUE	73.03008 19;224.08054 16;241.04192 16;287.02609 20;287.05136 202;287.06854 77;288.8577 16;289.05008 18;299.0387 23;299.06033 16;308.22372 17;309.08499 20;313.07162 17;329.01703 18;401.09686 20;419.08276 16;419.1351 20;	1693	1958	1413	2417	1520	0	16	16	0	0	0	21	0	0	16	0	38
1103	4.35	419.097	Unknown	[M]+	FALSE		1877	2133	1446	2703	1532	21	24	59	20	0	21	20	0	0	0	24	33
1104	4.33	419.101	Unknown	[M]+	TRUE	111.00854 20;213.06055 18;214.06172 16;287.06021 277;288.05115 93;289.04807 20;366.06329 16;419.09009 16;	1907	2462	1616	3028	1678	22	36	59	0	33	21	16	0	0	0	24	16
1105	3.81	419.264	w/o MS2:MLS001141044-01!1-[(2S)-2-amino-3-methylbutanoyl]-N-[(2S)-1-[(2-methoxyphenyl)methylamino]-1-oxopropan-2-yl]piperidine-4-carboxamide M+H	[M+H]+	FALSE		799	736	757	904	785	769	895	947	898	1027	1018	7004	6270	6627	4647	306	272
1106	3.83	420.1	w/o MS2:MLS002153852-01!Bromperidol10457-90-6 M+H	[M+H]+	FALSE		4635	4770	4171	5256	4032	0	0	16	19	0	16	0	16	20	0	0	0
1107	3.58	420.243	Unknown	[M+H]+	TRUE	247.14613 18;282.20535 16;301.00317 16;342.20432 19;420.24451 50;	20	17	17	0	26	1464	1271	1252	1040	1429	301	269	368	402	455	264	350
1108	3.39	420.262	Unknown	[M+H]+	FALSE		150	70	137	185	118	1521	1492	2745	0	4484	1589	0	1177	0	0	329	1188
1109	3.47	420.276	Unknown	[M+H]+	TRUE	107.08654 16;165.07849 16;202.07899 16;216.97615 25;322.02246 18;342.2403 18;360.21475 16;389.2536 16;420.25342 68;420.271 289;420.29218 119;	20	56	59	44	66	2874	2419	3074	2105	2702	1149	1037	1196	1242	1453	394	340
1110	3.03	420.274	Unknown	[M+H]+	TRUE	169.09969 16;204.08052 16;285.15646 16;291.17969 16;310.08154 16;360.25842 54;360.27512 54;361.23935 23;374.23053 16;382.23798 16;420.25696 72;420.27087 108;420.29626 50;420.30853 25;	37	77	44	52	53	2698	2086	3129	2345	3378	308	334	302	380	369	241	388
1111	3.35	420.273	Unknown	[M+H]+	TRUE	92.06576 20;98.10692 47;99.10162 35;111.10203 20;124.11043 17;128.06017 16;129.07182 16;131.08876 22;133.09685 16;135.07312 16;136.08997 18;143.09656 22;145.10353 17;146.10866 17;147.07472 21;147.12746 50;161.06406 17;163.1277 16;169.09575 42;180.09662 16;183.11279 42;185.12952 16;186.13895 16;195.11359 29;203.13293 17;205.09819 26;208.93298 18;209.14012 18;216.18245 21;221.12704 23;227.13734 18;…	1936	2344	2282	1839	1812	46046	21462	25988	20129	44177	23051	8414	23330	22186	7588	7798	2410
1112	3.34	420.275	Unknown	[M+H]+	TRUE	84.08843 26;84.10732 16;91.05759 16;137.10237 16;172.12978 17;227.15253 20;274.10953 16;380.20612 16;402.26715 33;403.27777 26;420.26129 142;420.29489 26;	2259	2209	2253	2873	2215	48600	47983	52802	43495	53704	51653	49304	50403	51366	55113	13070	12245
1113	3.19	420.276	Unknown	[M+H]+	TRUE	126.10219 18;158.11162 26;181.10872 16;188.96629 24;191.49788 16;202.15393 16;207.44855 17;219.12041 17;259.96198 28;281.19644 18;313.63858 17;314.18274 20;314.2114 17;316.21063 18;342.24609 127;342.26819 36;343.22858 16;343.24701 83;343.26343 36;344.24573 16;360.23245 17;360.25656 112;360.28094 35;377.04343 16;402.26019 20;404.22623 16;419.49655 18;420.18729 16;420.27252 994;420.33432 21;	65	38	39	34	20	1078	1269	1442	1142	1402	11763	11253	11620	10413	12700	1252	1504
1114	0.78	420.955	w/o MS2:Fipronil-sulfide; LC-ESI-ITFT; MS2; CE	[M+H]+	FALSE		16	32	32	0	17	160	87	111	128	99	0	1329	1196	0	1225	0	0
1115	0.79	420.96	Unknown	[M+H]+	FALSE		39	0	0	32	0	146	24	69	0	0	713	1213	0	0	0	0	0
1116	3.21	421.277	Unknown	[M+H]+	FALSE		22	0	0	16	0	162	239	338	347	264	2552	2003	2162	2408	2240	326	220
1117	3.33	421.277	Unknown	[M+H]+	FALSE		666	518	484	636	583	3366	4962	3749	9885	11714	3366	11313	8930	11461	3494	2550	2552
1118	2.94	422.252	6H-Pyrido[2,3-b][1,4]benzodiazepin-6-one, 11-[[2-[(diethylamino)methyl]-1-piperidinyl]acetyl]-5,11-dihydro- [CAS] [M+H]	[M+H]+	TRUE	116.07369 25;253.12318 16;267.67041 23;384.26416 18;404.23944 48;404.25372 18;422.24036 98;422.25443 131;	52	57	35	55	52	1535	1564	2032	1519	1783	158	212	188	186	237	576	636
1119	3.09	422.253	Unknown	[M+H]+	TRUE	209.13376 20;342.53296 16;361.27222 16;372.20517 16;372.21701 17;404.23605 16;421.26376 16;422.22507 37;422.25879 163;422.28275 24;	34	37	21	0	25	1427	1278	1296	1045	1404	252	231	218	217	290	151	136
1120	2.46	422.258	6H-Pyrido[2,3-b][1,4]benzodiazepin-6-one, 11-[[2-[(diethylamino)methyl]-1-piperidinyl]acetyl]-5,11-dihydro- [CAS] [M+H]	[M+H]+	TRUE	193.95935 21;267.12979 16;327.18765 21;373.21451 20;375.08694 16;422.2149 23;422.23886 42;422.25995 78;	54	53	19	97	55	1877	3005	1792	1305	1658	491	904	765	878	862	647	599
1121	2.5	422.255	6H-Pyrido[2,3-b][1,4]benzodiazepin-6-one, 11-[[2-[(diethylamino)methyl]-1-piperidinyl]acetyl]-5,11-dihydro- [CAS] [M+H]	[M+H]+	TRUE	145.08514 16;151.08638 16;168.1008 16;235.11366 16;248.16739 16;294.14874 16;344.11612 17;344.20062 18;344.23792 22;345.20071 20;372.17938 19;372.2113 19;404.2265 32;404.24265 62;422.25363 658;	102	69	83	65	101	4185	3908	3905	3146	4741	934	1303	1359	1093	1312	779	546
1122	3.2	422.264	w/o MS2:"6H-Pyrido[2,3-b][1,4]benzodiazepin-6-one, 11-[[2-[(diethylamino)methyl]-1-piperidinyl]acetyl]-5,11-dihydro- [CAS]" [M+H]	[M+H]+	FALSE		35	52	51	71	18	466	626	455	451	675	752	1092	1101	719	589	153	117
1123	3.33	422.283	Unknown	[M+H]+	FALSE		69	122	118	184	95	1577	1908	1307	1462	1839	1692	1251	1583	1600	1719	417	364
1124	4.08	422.28	Unknown	[M+H]+	FALSE		1150	1252	1291	1359	1253	0	20	16	18	16	0	20	16	20	21	17	20
1125	3.35	422.281	Unknown	[M+H]+	FALSE		92	68	124	171	180	1535	1538	890	1241	1228	1660	1363	1053	1059	1043	442	286
1126	2.52	423.257	w/o MS2:"1-Naphthaleneheptanoic acid, 1,2,6,7,8,8a-hexahydro-?,?-dihydroxy-2-methyl-8-(2-methyl-1-oxobutoxy)-, methyl ester_120185" M+H	[M+H]+	FALSE		0	0	0	0	0	407	0	553	0	861	0	150	240	0	312	0	0
1127	4.02	424.215	w/o MS2:MLS001075553-01! M+H	[M+H]+	TRUE	326.25616 50;327.24844 16;327.2634 17;343.98163 16;344.24396 55;344.2699 61;345.25089 39;345.26947 19;346.27417 24;424.19064 58;424.22476 183;424.24356 27;	17	0	20	0	21	510	782	1172	727	810	161	457	298	286	686	3236	3087
1128	2.35	424.266	Unknown	[M+H]+	FALSE		544	832	870	964	644	10470	9579	11438	1925	12471	9422	15311	13987	3257	11112	584	666
1129	2.65	424.263	Unknown	[M+H]+	TRUE	91.05772 16;132.9912 19;166.08438 16;169.09735 25;209.13585 17;242.18576 20;297.1593 16;362.23328 26;388.24615 69;389.22012 33;389.24576 17;406.2511 20;406.26276 17;422.3396 16;424.23373 23;424.26953 597;424.30133 54;	90	82	61	56	57	4537	17990	4271	14858	6629	2734	5396	42058	5190	2679	4718	1661
1130	2.58	424.266	Unknown	[M+H]+	TRUE	86.09477 46;86.10208 20;93.07487 18;133.10468 17;165.07628 24;179.08592 20;189.15587 16;193.10738 18;227.16412 17;231.7455 21;251.1606 16;262.16177 17;291.10941 16;311.2019 18;327.92532 18;338.18643 20;345.44867 20;389.26398 33;389.28296 32;390.41806 16;406.22241 16;408.24899 18;422.2551 21;423.28207 27;424.19742 19;424.21848 17;424.26865 1173;	250	0	33	190	17	4232	2100	2110	4697	22678	0	53264	45904	7054	43948	1729	4692
1131	2.41	424.269	Unknown	[M+H]+	TRUE	102.09248 36;151.03928 34;328.23322 16;332.23453 17;384.00269 32;384.03464 20;424.26978 244;	24	17	84	17	0	1666	1515	1865	1439	1975	670	934	891	801	979	176	90
1132	12.76	424.269	Unknown	[M+H]+	FALSE		227	0	35	410	92	939	566	453	304	1268	564	1459	0	1328	1615	716	694
1133	2.61	424.27	Unknown	[M+H]+	TRUE	86.09477 46;86.10208 20;93.07487 18;133.10468 17;165.07628 24;179.08592 20;189.15587 16;193.10738 18;227.16412 17;231.7455 21;251.1606 16;262.16177 17;291.10941 16;311.2019 18;327.92532 18;338.18643 20;345.44867 20;389.26398 33;389.28296 32;390.41806 16;406.22241 16;408.24899 18;422.2551 21;423.28207 27;424.19742 19;424.21848 17;424.26865 1173;	0	74	64	70	0	42253	36037	43850	32879	42488	71230	84755	79237	87694	90299	10206	9924
1134	2.33	424.27	Unknown	[M+H]+	TRUE	91.0574 17;134.09987 16;155.05974 16;171.12141 16;191.47821 20;209.08476 16;218.13428 16;219.11459 16;223.12511 16;247.98109 20;280.17624 22;374.16052 21;374.23822 38;376.19382 17;388.23163 22;406.24146 32;406.27005 17;407.05765 20;407.24811 17;407.2699 20;424.23087 41;424.27258 1642;424.30695 24;424.44351 16;	509	524	634	964	644	15947	13960	16838	13133	16404	13272	15421	13606	15330	16872	555	666
1135	2.74	424.271	Unknown	[M+H]+	TRUE	124.10753 21;128.05658 21;211.10933 17;232.66302 17;344.02548 18;356.22354 17;424.2691 253;	144	132	114	162	92	3205	2742	2900	2145	3110	1502	1330	1343	1698	1743	592	535
1136	12.76	424.275	Unknown	[M+H]+	FALSE		272	18	27	294	78	608	437	186	388	812	524	1053	1392	1872	1185	277	248
1137	3.13	424.27	Unknown	[M+H]+	TRUE	290.14133 17;406.26529 17;423.9458 16;424.26727 60;	34	32	0	0	75	6961	5492	6960	5636	7440	1036	1223	299	1214	1285	407	563
1138	0.8	425.144	w/o MS2:Eprosartan; LC-ESI-ITFT; MS2; CE	[M+H]+	TRUE	252.03539 18;253.03062 16;	0	0	0	0	0	33	70	64	20	80	4440	4848	4949	4220	4654	0	0
1139	2.61	425.27	Unknown	[M+H]+	FALSE		58	18	32	51	42	9788	5624	9682	5952	9107	1207	10465	17659	19775	19645	2081	2187
1140	3.12	425.273	Unknown	[M+H]+	FALSE		0	0	0	0	0	1046	0	0	951	590	0	33	0	0	61	0	89
1141	2.33	425.274	Unknown	[M+H]+	FALSE		0	132	163	173	154	3006	2641	2732	2790	3329	2681	2948	2434	2834	3711	0	107
1142	2.59	426.28	w/o MS2:1-Myristoyl-2-Hydroxy-sn-Glycero-3-Phosphoethanolamine	[M+H]+	FALSE		0	0	18	31	0	1227	738	1096	881	920	1510	2370	2522	2393	2278	328	271
1143	0.73	426.901	Unknown	[M+H]+	FALSE		1027	1240	1029	1187	1004	459	335	418	350	416	64	42	70	49	80	20	33
1144	11.53	429.23	w/o MS2:MLS001140555-01! M+H	[M+H]+	FALSE		0	84	0	0	0	283	0	0	201	296	477	249	0	0	1111	344	0
1145	4.23	430.26	Unknown	[M+H]+	TRUE	133.06667 17;143.0802 16;225.1604 16;358.23318 20;386.26212 55;387.25409 16;387.27048 16;391.00824 16;430.22827 17;430.25333 161;430.27045 83;	151	119	93	173	122	7309	17225	8293	6456	6837	3794	491	950	1184	1941	2141	2389
1146	4.59	430.259	Mebeverine; LC-ESI-QTOF; MS2; CE	[M+H]+	TRUE	58.06273 16;81.06822 23;91.05827 20;97.09037 17;105.06608 20;107.05179 23;109.09437 16;117.07304 17;119.08813 21;121.10683 20;129.07332 18;135.07765 16;137.04921 25;143.08238 18;157.06366 16;157.1008 24;157.10724 19;161.12607 16;179.08449 27;179.09834 17;183.11884 17;183.81731 16;186.61815 26;193.10968 16;195.12273 16;197.12938 35;207.09483 17;207.1228 20;210.14783 17;230.24808 16;238.155 21;248.…	426918	455006	392861	487517	414786	30986	29365	36736	23139	42814	35804	137597	119242	48147	45765	1315	2049
1147	4.6	430.259	Mebeverine; LC-ESI-QTOF; MS2; CE	[M+H]+	TRUE	80.0307 27;80.05515 16;105.07797 17;107.08659 16;111.10036 16;117.07364 19;129.06769 16;143.08495 17;143.47984 18;144.08041 16;145.10843 28;159.08151 16;167.08009 19;171.12466 19;181.10403 16;183.08476 32;185.09969 21;210.7545 23;223.11401 16;234.14995 21;237.10895 17;237.13438 17;247.68901 16;251.17955 16;255.99588 16;260.84775 26;283.88538 16;286.21573 29;292.17477 17;308.47568 41;311.19513 17;…	400419	317008	388996	113059	83762	102819	75050	108973	72225	114037	95784	121452	114662	139407	155515	1410	1938
1148	4.74	430.259	Unknown	[M+H]+	FALSE		3146	3778	3827	4565	3358	792	0	534	0	333	0	0	666	461	824	18	0
1149	4.58	430.27	Unknown	[M+H]+	FALSE		92005	421857	77388	459560	48092	81767	0	0	27057	3430	84075	24981	1292	34189	0	925	1115
1150	4.61	430.271	Unknown	[M+H]+	TRUE	51.29344 16;93.06236 17;105.06547 17;107.09111 29;114.06522 20;121.0528 18;121.07027 17;131.08862 16;133.09976 20;140.963 16;141.06998 16;142.08052 17;143.08739 20;145.10393 16;153.07388 16;155.09055 17;158.11742 16;178.09001 17;181.09261 17;183.0843 18;195.09758 22;198.09882 23;205.11551 30;207.11794 36;208.17789 23;236.30521 23;239.13051 21;278.1936 17;279.17154 18;281.22681 18;282.47986 16;310…	150231	105297	0	0	24410	0	0	0	0	0	0	31703	24629	0	0	0	385
1151	4.59	430.32	Unknown	[M+H]+	FALSE		4414	5029	3656	5002	4179	195	0	0	82	220	0	76	187	180	292	0	0
1152	4.59	430.511	Unknown	[M+H]+	FALSE		2051	2964	1683	3623	2001	0	16	17	0	23	44	0	23	20	44	0	0
1153	4.59	430.635	Unknown	[M+H]+	FALSE		360	692	330	622	446	18	0	34	0	17	0	16	0	17	0	0	0
1154	4.22	431.261	Unknown	[M+H]+	FALSE		58	33	17	21	33	1212	3498	1384	1462	1206	713	293	245	211	279	515	557
1155	4.58	431.267	w/o MS2:Budesonide [M+H]	[M+H]+	FALSE		51469	113954	75234	112400	102387	25071	17566	7047	17050	1082	23166	32416	26833	33514	37848	379	362
1156	4.64	431.272	Unknown	[M+H]+	FALSE		0	0	8620	0	0	3638	0	5085	1490	0	2410	0	0	1060	0	130	92
1157	2.77	432.203	w/o MS2:Lafutidine [M+H]	[M+H]+	TRUE	221.13182 16;329.20834 27;330.16791 17;388.18118 24;388.23315 32;389.21072 18;418.27139 48;432.17017 17;432.19446 170;432.22018 70;	52	36	0	16	22	2369	3331	3045	2656	2171	265	210	302	378	283	2047	1907
1158	3.67	432.239	Stephacidin A_130074 M+H	[M+H]+	TRUE	105.07212 23;107.0759 20;121.06809 17;157.0695 17;161.22588 18;167.07547 18;169.09901 16;179.0743 17;180.07838 20;181.10126 20;191.15895 16;211.11197 18;244.12694 16;258.11136 20;294.18604 17;360.01288 16;372.23282 17;432.18652 24;432.20865 85;432.23987 661;	0	16	18	24	34	5223	7579	7429	6828	5781	208	138	301	165	211	2327	2486
1159	4.6	432.268	Unknown	[M+H]+	FALSE		14516	13263	2954	1941	13059	3451	1715	3596	1957	3707	2886	4059	3955	4619	5145	91	147
1160	4.64	432.268	Unknown	[M+H]+	FALSE		3288	3306	1556	1155	2810	1123	878	856	923	1371	1415	1650	567	0	1044	0	0
1161	4.17	433.114	Kaempferol-7-O-alpha-L-rhamnoside; LC-ESI-QTOF; MS2; CE	[M+H]+	TRUE	85.03439 16;129.05075 16;153.00719 27;167.14331 23;177.27669 16;287.04404 60;287.06638 108;288.02008 16;288.0491 54;288.06894 16;433.10278 16;	2119	2354	1988	2572	1931	0	0	32	0	0	21	0	0	0	0	16	18
1162	3.67	433.241	w/o MS2:"MLS001076086-01!11BETA,17,21-TRIHYDROXYPREGN-4-ENE-3,20-DIONE 17-BUTYRATE" M+H	[M+H]+	FALSE		0	0	0	0	20	907	1429	1750	1392	0	110	53	100	20	71	448	0
1163	4.58	433.266	w/o MS2:MLS001141094-01!N-[(2S)-1-[(4-fluorophenyl)methylamino]-3-methyl-1-oxobutan-2-yl]-1-[(2S)-pyrrolidine-2-carbonyl]piperidine-4-carboxamide M+H	[M+H]+	FALSE		957	1531	995	1428	1070	252	143	224	87	191	306	375	177	304	341	0	34
1164	5.08	434.233	w/o MS2:"MLS001160011-01!N-[(2S)-1-[2-(1H-indol-3-yl)ethylamino]-3-methyl-1-oxobutan-2-yl]-3-oxo-2,4-dihydroquinoxaline-1-carboxamide" M+H	[M+H]+	TRUE	107.08818 19;144.06505 20;205.08261 17;219.10457 18;238.15993 24;276.19351 22;288.16495 21;290.4516 16;294.18085 47;307.33948 27;312.14703 20;312.19226 444;312.21356 100;313.19412 116;314.21146 19;420.27472 18;434.13962 19;434.18134 18;434.19519 65;434.2326 2434;	174	282	227	310	224	13192	11438	14930	9832	13923	13340	13690	13396	14592	15078	0	787
1165	3.53	434.253	Unknown	[M+H]+	TRUE	66.54689 18;145.05949 20;147.04407 16;309.16693 42;337.02457 30;434.18719 24;434.22534 16;434.25217 55;434.27142 24;	17	16	18	72	50	1361	1700	1679	1461	1454	74	78	107	58	80	227	261
1166	3.2	434.254	Unknown	[M+H]+	TRUE	134.06693 16;160.09975 17;226.08214 16;248.04324 16;284.19266 21;356.18198 18;374.22876 16;433.0289 16;434.21774 35;434.25543 130;434.32092 29;	1832	1894	2050	1820	1961	4693	5615	5955	5041	5228	2661	3006	2628	2713	2968	4080	3980
1167	4	434.29	Unknown	[M+H]+	TRUE	169.10374 16;197.13461 16;219.12068 16;227.1514 21;253.17395 16;265.16095 19;310.19836 17;314.25549 17;342.24393 16;374.26001 16;402.27274 54;403.2807 16;434.26239 56;434.28708 559;434.3165 30;	252	270	328	522	195	3393	3556	4515	3274	4190	4738	5756	5318	5449	6166	527	564
1168	5.07	435.236	Unknown	[M+H]+	FALSE		0	0	20	58	0	2717	2446	3736	0	3205	2832	3417	2915	3263	3281	0	0
1169	5.08	435.238	w/o MS2:MLS001141008-01!1-[(2S)-2-amino-4-methylsulfanylbutanoyl]-N-[(2R)-1-oxo-1-(1-phenylethylamino)propan-2-yl]piperidine-4-carboxamide M+H	[M+H]+	FALSE		80	67	85	37	40	3391	2705	3529	2478	3500	2832	3609	3307	3634	3835	73	173
1170	3.2	435.263	w/o MS2:MLS001141008-01!1-[(2S)-2-amino-4-methylsulfanylbutanoyl]-N-[(2R)-1-oxo-1-(1-phenylethylamino)propan-2-yl]piperidine-4-carboxamide M+H	[M+H]+	FALSE		532	524	473	415	322	1111	1093	1353	1094	1121	534	744	705	593	711	634	827
1171	3.99	435.292	Unknown	[M+H]+	FALSE		67	92	92	75	66	1058	493	1062	771	1108	817	1394	1289	1366	1269	125	156
1172	10.95	435.285	Unknown	[M+H]+	FALSE		0	0	54	346	83	0	0	0	0	0	0	0	16	0	0	0	0
1173	3.13	436.236	Valsartan; LC-ESI-ITFT; MS2; CE	[M+H]+	TRUE	103.03085 16;108.07619 16;216.98596 19;235.11626 25;298.14166 24;312.20419 17;314.61694 16;372.24612 16;387.22299 17;388.24506 20;418.25235 36;434.2583 16;436.23105 179;436.24878 115;	26	61	41	85	60	2784	2035	3229	2148	2932	549	394	548	467	440	412	245
1174	3.15	436.266	Unknown	[M+H]+	FALSE		54	77	30	57	60	401	357	332	446	334	1180	597	1202	1354	1081	205	193
1175	2.75	436.268	Unknown	[M+H]+	TRUE	58.07215 16;98.10509 17;143.08922 16;169.09833 16;173.13783 19;194.12343 16;205.10901 16;216.12813 18;223.15787 21;262.68399 17;296.19202 16;343.04187 18;400.26038 34;418.26077 117;423.10818 20;436.19678 20;436.22714 20;436.27203 1160;436.3255 24;	729	918	770	830	918	2736	2034	3000	1829	2355	5947	12674	5971	7940	2244	292	253
1176	2.74	436.27	Unknown	[M+H]+	TRUE	58.07215 16;98.10509 17;143.08922 16;169.09833 16;173.13783 19;194.12343 16;205.10901 16;216.12813 18;223.15787 21;262.68399 17;296.19202 16;343.04187 18;400.26038 34;418.26077 117;423.10818 20;436.19678 20;436.22714 20;436.27203 1160;436.3255 24;	729	918	770	777	918	2698	1376	2831	2113	2945	11035	14039	11049	10582	17735	292	216
1177	3.01	436.271	Unknown	[M+H]+	TRUE	98.08914 36;138.10091 16;362.94519 23;387.26929 16;406.25925 18;418.26144 17;435.92899 16;436.19366 34;436.23962 41;436.25266 52;436.27429 167;	157	104	235	128	181	1543	2240	2538	2094	2605	2059	2282	2320	1386	2500	415	444
1178	3.47	436.271	Unknown	[M+H]+	TRUE	131.08376 20;154.12036 50;167.06592 18;219.12593 19;272.17642 23;293.16031 16;354.19937 17;357.8132 16;370.22052 16;386.2262 16;386.25021 16;387.24017 16;388.25012 18;418.25171 32;420.26361 19;436.23151 16;436.25113 111;436.27151 483;	124	190	108	177	184	3944	3236	4206	3207	4216	1698	2224	2165	2259	2149	188	207
1179	2.85	436.271	Unknown	[M+H]+	TRUE	98.09362 16;124.11493 21;188.14612 21;233.12732 16;239.14288 17;263.14337 17;401.25943 19;418.24573 16;418.28384 22;436.20792 19;436.24594 53;436.26917 273;436.29535 45;	135	147	87	170	147	3434	2662	3122	1395	3113	1600	1805	1235	1823	1987	532	531
1180	3.69	436.274	Unknown	[M+H]+	FALSE		57	92	40	31	0	139	0	227	295	0	412	0	0	0	1055	0	136
1181	2.74	437.273	w/o MS2:tBuO-Glu(Ome)-Val-hexanoate M+Na	[M+Na]+	FALSE		256	144	149	222	185	750	581	638	462	525	2320	2289	2358	2397	2312	35	69
1182	3.28	438.163	w/o MS2:Pazopanib [M+H]	[M+H]+	FALSE		0	0	19	20	18	505	252	408	327	547	432	429	387	1121	1041	137	154
1183	3.3	438.222	w/o MS2:Bimatoprost [M+Na]	[M+Na]+	FALSE		337	131	203	214	195	5180	5878	2519	4250	3698	2187	4529	2843	2777	2640	1130	2055
1184	3.27	438.22	Unknown	[M+H]+	FALSE		103	120	92	148	94	5212	4488	5042	4950	5558	4272	4403	2144	1685	4458	1472	1711
1185	11.07	438.283	Unknown	[M+Na]+	TRUE	216.18669 16;438.2616 39;438.29459 126;	974	78	110	1695	553	3714	1309	2371	1490	1257	1232	2605	3795	1405	3596	1590	1977
1186	3.44	438.283	Unknown	[M+Na]+	FALSE		67	56	80	52	81	6638	5406	6787	4714	7324	4258	5491	4445	6310	1966	844	736
1187	11.14	438.285	Unknown	[M+Na]+	TRUE	124.08383 18;130.06728 18;176.07698 16;268.17203 16;270.06519 16;356.22842 17;362.22049 16;363.60815 16;420.24695 16;420.28885 18;438.28577 323;	912	65	108	1595	502	3138	2621	2175	2609	4081	2009	2685	1392	3701	3670	1775	2135
1188	10.94	438.285	Unknown	[M+Na]+	TRUE	144.11311 17;199.14696 16;268.19412 16;348.22055 21;390.24536 19;421.36264 17;438.16916 20;438.28778 87;438.30179 39;438.31955 16;	554	34	24	1044	263	2115	1839	1096	1527	2407	1158	1573	1978	2340	2389	0	1052
1189	11	438.285	Unknown	[M+H]+	TRUE	183.1219 37;342.22711 20;438.27985 173;	468	67	65	1133	354	2913	2087	1851	2565	3250	1725	2493	2739	2947	3331	1150	1418
1190	3.61	438.286	Unknown	[M+Na]+	TRUE	58.07071 19;79.0547 16;91.06226 25;93.06827 17;102.08932 21;108.08141 18;109.75255 18;121.06338 16;122.09801 20;128.0667 21;128.11363 20;129.07899 19;152.10928 20;154.12601 20;155.08789 17;156.08983 20;157.06419 16;159.1161 20;170.11162 17;171.08432 16;174.10075 16;179.0863 34;192.08583 18;193.10742 17;195.11359 25;197.13493 16;202.16016 16;207.1205 20;212.11703 17;213.13452 16;219.1273 16;219.15…	19727	23553	17542	26498	18457	8453	6513	9635	6415	9787	11913	16130	15576	16773	18488	2068	2358
1191	12.55	438.286	Unknown	[M+Na]+	TRUE	171.11641 16;187.13425 16;188.13354 20;218.10466 16;339.50439 18;438.25916 67;438.28607 258;438.3118 22;	1087	83	72	2205	990	4501	3564	3161	3668	4353	2217	3011	4859	4784	4546	2994	2202
1192	3.47	438.286	Unknown	[M+H]+	FALSE		0	0	0	91	0	4721	3737	4882	3689	4928	2988	3527	0	3438	2748	426	240
1193	2.92	438.285	Unknown	[M+Na]+	TRUE	88.07223 33;156.09317 17;193.10681 19;209.16443 21;374.20374 16;438.28336 35;438.30658 16;	335	464	388	388	349	4472	3656	4986	3739	4646	1497	1698	1830	1696	2036	201	334
1194	3.28	438.286	Unknown	[M+Na]+	TRUE	108.08203 17;140.11378 16;173.0952 17;178.07599 16;181.09813 16;187.10381 20;297.58609 17;310.22604 20;333.19684 16;339.96332 25;367.45068 16;388.26031 16;391.02841 18;392.24222 17;420.27551 80;420.29218 21;421.26328 17;421.28845 16;438.22223 17;438.24463 18;438.28674 1151;	11027	9413	8219	11233	10951	708084	636369	736775	613775	733601	550091	631105	617783	645108	654130	177093	180368
1195	12.76	438.285	Unknown	[M+H]+	TRUE	168.89436 17;175.12608 24;347.54718 17;356.23218 29;369.68359 17;377.311 18;420.0304 16;438.24936 16;438.28918 74;	308	52	38	1102	320	1856	1363	1225	1467	2398	658	1586	1815	1881	1741	1164	1571
1196	3.07	438.286	Unknown	[M+H]+	TRUE	81.03786 22;108.07839 45;109.06105 16;122.09451 18;154.11665 19;154.12424 48;180.08675 17;196.13126 16;204.10355 16;211.11734 20;220.16223 19;223.11484 31;242.11336 18;258.14209 16;311.15601 16;338.211 20;343.20081 16;356.21365 18;356.23126 18;356.24963 16;357.21405 24;362.21872 25;362.24576 16;388.22452 18;388.24277 18;388.27029 16;388.87531 16;389.22601 21;391.21112 20;420.28207 53;438.23227 16…	234	306	215	111	77	10289	9638	11543	9285	10733	3763	3669	4689	4432	4869	12582	13205
1197	3.41	438.281	Unknown	[M+H]+	FALSE		129	167	123	187	158	6900	5994	9431	6784	2307	6300	7609	9214	8953	6328	1548	1961
1198	11.38	438.286	Unknown	[M+H]+	TRUE	140.01158 23;147.08794 64;181.09242 16;356.22729 22;357.22397 20;421.27994 16;438.2392 17;438.29114 362;	802	0	64	1240	297	2370	2140	1858	2344	2422	1472	1957	2747	3245	2912	1499	1624
1199	11.47	438.288	Unknown	[M+H]+	TRUE	123.05169 21;148.11736 16;186.13574 20;239.15254 16;420.29114 16;438.23477 20;438.25272 36;438.28717 268;	398	0	0	682	0	1843	1307	762	1103	0	1217	1050	0	1748	1459	1010	855
1200	3.28	438.539	Unknown	[M+H]+	FALSE		23	16	0	0	0	10166	7895	11644	5291	11012	5133	7185	7176	7846	8694	38	0
1201	3.28	438.666	Unknown	[M+H]+	FALSE		0	17	20	0	0	2992	2319	3832	1843	3343	1314	2076	2007	2210	2489	24	17
1202	3.29	439.23	w/o MS2:Ramipril (Altace) [M+Na]	[M+Na]+	FALSE		60	107	69	52	68	2462	2496	1872	1754	2501	2161	2199	2097	2394	2139	585	517
1203	2.93	439.281	Unknown	[M+H]+	FALSE		37	0	138	0	38	0	395	1109	414	0	249	216	0	224	0	89	0
1204	3.29	439.288	Unknown	[M+H]+	FALSE		1318	1594	2137	2216	2213	170152	155223	34823	144207	37531	19994	27428	147065	24568	155985	42491	42293
1205	3.07	439.288	Unknown	[M+H]+	FALSE		162	95	96	156	94	2123	2090	2690	1820	2294	991	922	657	502	1130	2494	2923
1206	3.41	439.289	Unknown	[M+H]+	FALSE		0	0	22	41	0	1991	1834	2466	2049	2466	1793	1979	1711	2510	1886	250	169
1207	3.61	439.291	Unknown	[M+H]+	FALSE		4410	5063	4012	6023	4172	1897	1182	2098	1518	2339	2534	3680	3237	3544	3927	503	500
1208	2.57	440.266	Unknown	[M+H]+	FALSE		0	0	0	0	0	362	0	538	391	1063	0	384	140	325	320	183	151
1209	2.2	440.269	w/o MS2:1-Lauroyl-2-hydroxy-sn-glycero-3-phosphocholine; LC-ESI-QTOF; MS2; CE	[M+H]+	TRUE	146.10971 19;220.95885 17;229.95183 18;266.41708 19;438.13016 17;440.26709 169;440.29053 37;440.37747 16;	17	26	0	54	16	1389	798	1422	957	1477	378	293	257	290	296	205	224
1210	3.28	440.294	Unknown	[M+H]+	FALSE		332	266	162	340	294	8778	4022	26555	3207	26468	2992	22325	3170	2554	23118	2526	2224
1211	3.27	441.29	Unknown	[M+H]+	FALSE		69	20	33	84	21	2666	2120	2611	1969	2089	1745	2263	1963	2069	2406	652	501
1212	3.29	441.292	Unknown	[M+H]+	FALSE		89	101	104	84	65	2157	2040	2477	1748	2390	1809	2160	1673	1462	2270	700	478
1213	0.73	442.879	Unknown	[M+H]+	FALSE		1084	1034	1157	1167	1090	89	254	0	0	173	16	16	20	0	0	18	29
1214	0.71	442.884	Unknown	[M+2Na-H]+	FALSE		1065	1209	1108	1116	1022	203	184	329	115	177	0	0	41	60	40	42	33
1215	3.37	444.236	w/o MS2:MLS001140848-01!4-[[2-(4-butyl-7-methyl-2-oxochromen-5-yl)oxypropanoylamino]methyl]cyclohexane-1-carboxylic acid M+H	[M+H]+	FALSE		365	322	442	279	282	385	696	968	805	689	195	97	149	193	205	1437	1377
1216	4.22	444.268	Unknown	[M+H]+	FALSE		17233	1197	22182	21625	1073	7436	5963	1569	6261	1784	2882	3624	1270	3887	4943	377	163
1217	4.19	444.275	Unknown	[M+H]+	TRUE	91.05215 25;157.09529 16;167.09369 16;185.13329 21;194.10608 20;208.11676 22;246.14992 18;263.17917 18;287.04407 24;287.05893 51;324.20786 18;324.23148 545;324.27859 17;325.23254 51;325.25232 16;325.55771 18;367.68726 16;377.11731 16;384.2077 16;384.24524 141;384.27069 76;384.91418 16;385.15012 18;385.24359 17;385.26764 44;442.25082 17;444.19791 17;444.2244 50;444.27411 1730;	21408	24515	20438	28040	21531	9408	6708	10400	6721	10913	2553	4128	3126	4345	5141	303	157
1218	10.88	445.12	Unknown	[M+H]+	FALSE		0	834	278	301	0	1138	741	463	1042	268	0	0	0	611	0	0	0
1219	4.2	445.281	w/o MS2:MLS001141064-01!N-[(2S)-1-[(2-methoxyphenyl)methylamino]-3-methyl-1-oxobutan-2-yl]-1-[(2S)-pyrrolidine-2-carbonyl]piperidine-4-carboxamide M+H	[M+H]+	FALSE		4704	6244	5005	6891	1773	2235	1644	2301	1603	2572	669	781	1031	1015	1304	63	72
1220	3.97	446.253	Unknown	[M+H]+	TRUE	220.12834 16;239.13928 16;286.98297 16;287.05209 32;308.19797 18;368.20078 20;368.21564 18;368.24054 21;399.17114 23;428.23895 47;428.25479 22;429.24783 23;446.25351 521;446.26804 130;	5556	6222	5248	6743	5635	2158	1677	2215	1714	2435	1193	1243	1146	1144	1449	131	88
1221	3.66	446.254	Unknown	[M+H]+	TRUE	58.06758 22;119.05234 22;157.10001 16;162.08925 16;181.10506 20;184.12614 22;185.06029 19;195.11604 28;195.12338 16;204.09981 20;207.13011 28;208.11266 22;219.08498 16;223.1217 18;237.16194 16;244.11551 24;263.07089 25;265.1781 16;287.05164 16;287.07089 24;295.17438 20;296.20023 16;297.67389 16;321.44318 19;326.14569 24;326.2077 92;326.22556 64;327.21097 56;336.96823 18;386.19458 24;386.23203 968…	26153	29416	25020	31964	25217	62380	49683	67397	49022	69087	25144	32950	29753	32863	34694	12950	13672
1222	4.2	446.281	Unknown	[M+H]+	FALSE		614	0	588	1084	0	270	78	0	0	0	0	0	0	0	0	72	0
1223	3.97	447.254	w/o MS2:MLS001076102-01!Westcort M+H	[M+H]+	FALSE		1105	1534	1562	1608	1151	408	447	606	326	493	166	375	258	309	217	82	37
1224	3.68	447.262	w/o MS2:MLS001076102-01!Westcort M+H	[M+H]+	FALSE		5833	2126	3900	4609	3822	10903	11456	11154	8263	1574	5782	6435	5485	7922	5491	2846	2204
1225	5.12	448.248	Unknown	[M+H]+	TRUE	326.20053 87;448.25214 154;	41	57	61	57	84	17505	21767	24504	18855	19084	1069	1156	1280	787	459	432	1056
1226	3.67	448.259	Unknown	[M+H]+	FALSE		625	873	710	950	732	1787	1826	2123	1396	2179	635	1085	929	1249	1099	362	320
1227	4.01	448.268	Unknown	[M+H]+	FALSE		136	166	178	138	71	12536	1225	6232	1113	3392	2542	4928	4585	4336	2533	4860	3339
1228	3.45	448.271	Unknown	[M+H]+	TRUE	119.08665 17;121.03458 21;201.12143 16;207.11169 17;271.80032 20;281.56781 27;388.2467 36;389.2562 17;389.27539 18;448.27173 386;	320	256	335	297	347	1647	1784	2284	1741	2535	164	287	168	253	235	242	115
1229	3.98	448.27	Unknown	[M+H]+	TRUE	182.09851 20;198.12993 16;342.20618 16;363.36652 25;370.22491 16;370.25186 20;388.23663 31;388.24768 19;443.61447 22;448.26776 269;448.30264 16;	203	378	374	338	369	13190	12463	16307	11532	14897	3840	5038	4673	5271	6519	5116	5371
1230	11.06	448.362	Unknown	[M+H]+	FALSE		20	79	1999	128	47	110	39	19	96	0	0	56	24	72	0	0	65
1231	4.35	449.104	Cyanidin-3-glucoside; LC-ESI-QTOF; MS2; CE	[M]+	TRUE	121.10275 19;213.05511 18;215.02284 16;261.521 17;287.0405 33;287.06119 423;287.10596 20;288.05453 48;449.08774 16;449.10535 17;	1797	2104	1468	2551	1429	0	0	30	0	0	16	0	0	16	0	0	0
1232	4.01	449.108	w/o MS2:Quercetin 3-O-alpha-rhamnopy ranoside M+H	[M+H]+	FALSE		3362	3790	2987	4542	3061	40	20	19	20	39	21	0	18	37	0	0	32
1233	4.07	449.109	Cyanidin-3-glucoside; LC-ESI-QTOF; MS2; CE	[M]+	TRUE	85.0275 20;91.03815 16;91.04607 16;115.03973 20;164.98767 20;213.05444 20;215.75616 18;231.06638 17;259.10718 20;287.02393 56;287.0571 2123;287.12112 16;288.05743 215;288.47549 18;449.10345 129;	16251	17597	14849	20573	14983	50	76	50	21	18	51	44	0	42	0	0	37
1234	3.8	449.108	Cyanidin-3-glucoside	[M]+	TRUE	85.02749 19;97.03261 18;109.02768 33;122.03124 17;127.04124 19;145.06038 20;145.06671 21;151.78537 17;185.07152 22;213.05405 19;257.03833 27;287.04538 310;287.05853 999;287.09152 20;288.05194 78;288.07162 17;289.06232 17;335.98914 16;339.99399 28;449.12253 44;	7360	8246	7442	9133	7493	0	0	44	0	0	0	0	0	18	0	24	49
1235	4.36	449.11	Unknown	[M]+	TRUE	171.0425 16;285.22531 16;286.65811 16;287.04626 16;287.06549 129;288.06619 58;288.08047 17;449.11224 16;	1689	1821	1554	2613	1535	25	20	30	16	26	17	18	16	0	0	0	0
1236	4.17	449.108	Cyanidin-3-glucoside; LC-ESI-QTOF; MS2; CE	[M]+	TRUE	54.50953 17;85.02758 41;86.03253 16;97.02888 18;99.05756 26;105.03405 17;111.00444 20;122.03373 16;127.04145 37;129.44569 20;133.02663 16;135.04208 18;145.0475 36;145.05664 18;145.06221 17;146.05466 17;153.00801 17;153.0233 16;165.01836 51;192.51192 18;218.59796 17;243.06996 19;269.04666 30;286.97235 17;286.98456 20;287.00702 19;287.02328 80;287.05792 5405;288.00467 49;288.06381 821;288.1626 18;2…	40804	43650	37569	44755	36423	0	65	70	0	25	33	33	0	0	21	0	137
1237	4.34	449.118	Unknown	[M+H]+	FALSE		1577	1829	1180	2613	1522	39	22	20	16	16	29	33	18	16	16	0	23
1238	5.13	449.252	w/o MS2:Mappain M+H	[M+H]+	FALSE		0	0	0	0	0	3694	5396	6387	4904	5011	248	195	0	0	158	297	302
1239	5.12	449.253	Unknown	[M+H]+	FALSE		18	0	0	0	21	4230	3257	5975	4580	4696	274	283	0	0	180	163	302
1240	3.98	449.274	w/o MS2:Mappain M+H	[M+H]+	FALSE		21	0	0	20	0	2099	2540	3589	2762	3011	645	1142	895	1059	1200	1157	1170
1241	3.8	450.115	w/o MS2:Pemetrexed M+Na	[M+Na]+	FALSE		1417	1313	1439	1786	1058	0	18	22	20	16	41	0	20	18	0	16	17
1242	4.08	450.112	Unknown	[M+H]+	FALSE		2753	2923	2993	3677	2753	0	0	0	0	0	0	0	17	16	17	0	20
1243	4.16	450.113	Unknown	[M+H]+	FALSE		7188	8168	7024	6888	6819	0	0	0	0	0	0	0	0	0	0	0	23
1244	4.49	450.141	w/o MS2:Pemetrexed M+Na	[M+Na]+	FALSE		20	0	0	0	0	0	0	0	0	1088	0	0	72	71	0	0	0
1245	4.5	450.227	Ranolazine (Ranexa) [M+Na]	[M+Na]+	TRUE	94.06434 21;105.03448 18;106.07513 17;119.08638 16;129.07281 16;133.08839 16;136.07242 26;144.08345 55;148.0726 16;153.07338 20;157.09912 38;181.08795 16;181.11029 16;188.1051 16;206.10536 17;207.11415 16;209.1382 44;222.08292 21;229.10533 20;234.13536 16;235.1413 19;245.96033 16;246.11116 22;246.14671 16;247.17729 18;249.1179 18;250.12715 33;260.14471 23;268.13953 23;274.52692 18;292.18912 18;29…	295	163	200	439	357	97790	92527	115143	87398	103626	41582	48858	47102	51773	51374	5900	6614
1246	5.22	450.228	Ranolazine (Ranexa) [M+Na]	[M+Na]+	TRUE	134.09581 17;184.11295 16;310.17621 29;328.24106 16;344.11484 21;449.25439 17;450.15051 24;450.20154 57;450.22028 253;450.2677 20;	37	24	0	21	46	1870	1627	2326	1676	2234	1818	1666	1750	1652	2125	155	181
1247	4.64	450.229	Ranolazine (Ranexa) [M+Na]	[M+Na]+	TRUE	450.21771 143;450.24133 34;	85	36	0	0	78	1057	887	950	781	691	53	0	0	166	112	72	35
1248	4.4	450.229	Unknown	[M+Na]+	TRUE	173.95535 17;275.12897 24;311.17087 26;328.18866 16;450.19513 16;450.21246 19;450.23233 100;450.25406 20;	59	99	72	51	91	561	529	583	414	820	1150	514	1445	1154	1402	579	420
1249	2.98	450.25	Unknown	[M+Na]+	TRUE	159.24721 31;183.07169 44;245.75986 23;287.64023 20;344.17139 16;354.16446 20;354.19736 16;354.2338 24;355.21475 17;372.22504 33;375.11307 17;390.23975 17;412.17438 16;436.2691 18;445.36722 22;449.24075 16;450.23599 93;450.25888 34;450.27631 22;	41	34	49	39	72	895	1476	1432	1378	681	858	683	877	551	800	1031	1093
1250	3.67	450.286	Unknown	[M+H]+	FALSE		18	20	36	21	0	63	66	118	77	83	1062	1089	1186	1074	1381	81	65
1251	3.34	450.285	Unknown	[M+H]+	TRUE	138.09273 16;167.08603 18;223.14337 20;232.12405 16;347.11102 17;406.05994 16;410.00671 18;432.19443 22;432.26669 18;432.28476 31;433.27118 16;435.11026 18;450.28995 325;	2349	2788	2413	2808	2450	25380	20968	9704	8147	10707	15666	17889	17591	44389	18385	4534	4801
1252	3.35	450.286	Unknown	[M+H]+	TRUE	145.03178 18;197.07332 20;199.11049 31;238.72325 26;247.10927 16;251.12752 34;265.15808 16;271.16306 17;291.22733 17;400.26309 16;404.09955 20;432.26801 18;450.24609 23;450.25986 23;450.28119 179;	2166	2651	2278	2749	2466	25429	5250	26960	19684	26160	41059	46095	44051	7651	54872	1541	4687
1253	3.69	450.286	Unknown	[M+H]+	FALSE		0	0	0	0	0	0	0	56	77	52	0	1137	0	811	1163	81	65
1254	4.16	451.112	w/o MS2:Eriodictyol-7-O-glucoside; LC-ESI-QTOF; MS2; CE	[M+H]+	FALSE		1088	1354	836	1388	1268	0	0	16	18	0	16	16	0	17	22	0	0
1255	4.5	451.231	w/o MS2:MLS001141087-01!1-[(2S)-2-amino-4-methylsulfanylbutanoyl]-N-[(2S)-1-[(4-methoxyphenyl)methylamino]-1-oxopropan-2-yl]piperidine-4-carboxamide M+H	[M+H]+	FALSE		107	134	98	134	116	14088	5317	5390	23436	6441	10455	1978	12126	2863	2895	1167	1358
1256	5.21	451.242	w/o MS2:MLS001141087-01!1-[(2S)-2-amino-4-methylsulfanylbutanoyl]-N-[(2S)-1-[(4-methoxyphenyl)methylamino]-1-oxopropan-2-yl]piperidine-4-carboxamide M+H	[M+H]+	FALSE		0	0	0	0	0	0	195	0	0	0	0	0	0	0	0	0	0
1257	3.34	451.289	w/o MS2:MLS001141043-01!1-[(2S)-2-amino-3-phenylpropanoyl]-N-[(2S)-1-(4-ethylanilino)-1-oxopropan-2-yl]piperidine-4-carboxamide M+H	[M+H]+	FALSE		458	677	459	644	668	5841	4654	6049	3868	6276	2311	2754	10210	10630	13038	1111	1051
1258	4.49	452.235	Unknown	[M+H]+	FALSE		48	34	18	50	62	1820	3346	4431	3031	1376	1550	1918	1566	974	901	189	270
1259	3.39	452.267	PF-1052_130138 M+Na	[M+Na]+	TRUE	108.09736 17;151.02043 16;154.12952 16;182.97646 17;213.12766 18;222.09714 18;252.06673 21;290.64935 16;304.19296 16;342.21344 18;432.27078 43;434.25415 79;434.27908 34;435.21814 22;435.23953 17;437.2312 16;445.29523 16;450.25113 33;450.27499 18;450.29443 87;451.27139 18;452.26129 983;452.28467 172;452.37909 21;	70	101	101	135	154	8416	1841	8563	7415	2862	3139	3800	3263	3612	3842	368	535
1260	3.08	452.265	Unknown	[M+Na]+	TRUE	156.09161 20;240.73741 16;370.2106 25;435.26453 16;452.22586 24;452.24652 50;452.26227 45;452.29169 44;	127	98	117	92	123	4300	3328	5127	2887	4459	2871	3334	3002	3190	1028	1723	1946
1261	3.61	452.264	PF-1052_130138 M+Na	[M+Na]+	TRUE	143.08102 17;143.09753 18;161.06311 21;204.09846 16;205.09521 20;231.11481 17;241.11011 20;265.08383 20;275.15628 16;292.15924 29;295.11871 16;301.17255 18;342.17557 24;370.21271 17;384.2149 18;402.23077 18;423.25989 16;435.25378 19;452.17194 18;452.26468 311;452.28799 43;	88	102	87	100	139	4795	4224	5039	3974	4900	1047	1072	981	1096	1145	1088	1142
1262	3.35	452.279	Unknown	[M+Na]+	FALSE		357	354	382	449	402	2515	2496	2082	1153	2080	1682	2183	1184	1553	1662	796	676
1263	3.67	452.303	Unknown	[M+Na]+	TRUE	143.08855 20;155.09178 16;302.21323 17;388.24783 16;452.18259 20;452.26743 35;452.29929 113;	125	0	0	49	0	1780	1515	1935	1601	1414	305	305	0	0	501	359	215
1264	3.81	452.301	Unknown	[M+Na]+	TRUE	114.09292 17;135.82878 17;152.10315 23;154.11801 20;190.13698 16;201.13821 24;203.07275 19;231.10522 18;254.16615 16;263.10059 20;265.16245 20;281.172 17;282.16107 17;293.14523 16;304.1882 18;370.22717 17;389.24271 17;393.23956 20;420.30386 22;423.23999 36;435.25647 16;451.65674 17;452.17871 16;452.21753 20;452.23102 17;452.29816 1789;	0	33	16	38	86	73889	65793	76505	59983	76923	11660	13408	14181	13669	14840	14974	15362
1265	3.4	453.269	Unknown	[M+H]+	FALSE		0	0	19	0	0	2097	1674	2152	1197	2276	523	731	635	536	646	53	128
1266	3.38	453.266	Unknown	[M+H]+	FALSE		74	38	33	52	44	2046	1851	1714	1400	1705	618	731	635	551	608	168	119
1267	3.61	453.28	w/o MS2:Repaglinide [M+H]	[M+H]+	FALSE		0	20	0	0	0	665	389	0	0	1148	0	0	0	0	0	98	0
1268	3.08	453.274	Unknown	[M+H]+	FALSE		23	35	33	36	37	1031	708	979	706	1077	581	660	783	632	832	490	335
1269	3.82	453.304	Unknown	[M+H]+	FALSE		0	58	25	17	0	17459	15682	18844	14392	18756	2607	2351	3012	2877	2872	3222	3475
1270	3.81	453.304	Unknown	[M+H]+	FALSE		0	58	0	17	0	17310	15682	18551	14532	17411	2092	1587	3128	2877	2458	2843	3475
1271	3.16	454.219	Unknown	[M+H]+	FALSE		50	43	30	32	91	2373	2039	2155	1682	1141	561	360	363	266	374	292	227
1272	3.18	454.218	w/o MS2:"MLS001160031-01!1-[2-(6-methyl-8-oxospiro[3,4-dihydropyrano[3,2-g]chromene-2,1'-cyclohexane]-7-yl)acetyl]piperidine-4-carboxylic acid" M+H	[M+H]+	FALSE		50	43	22	32	91	2226	1403	1377	1728	2165	247	316	363	372	374	252	222
1273	3.24	454.275	Unknown	[M+H]+	FALSE		409	314	359	437	370	1473	13607	18128	13146	18630	10124	11900	11612	11345	12816	2362	2571
1274	2.74	454.278	Unknown	[M+H]+	FALSE		0	34	0	18	16	1158	838	1131	1244	1301	636	612	847	983	880	157	108
1275	2.84	454.281	Unknown	[M+H]+	TRUE	143.09502 17;197.10135 17;258.14206 16;282.01654 24;290.01669 18;386.2352 18;406.25552 16;436.24713 16;454.23456 16;454.25488 18;454.2775 137;454.30011 48;	79	69	55	76	89	11262	10266	11871	9188	12118	3543	3713	4108	3961	4430	1910	1878
1276	12.76	454.276	Unknown	[M+H]+	FALSE		0	18	0	165	36	1191	468	550	502	1194	64	203	186	242	80	299	436
1277	3.01	454.28	Unknown	[M+H]+	TRUE	85.02987 16;108.08467 16;151.07095 16;189.12244 17;309.93854 32;359.17633 17;404.2124 25;417.58884 18;422.23224 17;436.26889 32;437.27386 17;453.26425 18;454.26874 166;454.28717 191;	16	35	32	44	33	4616	4218	5195	3383	4749	522	427	523	710	663	611	554
1278	3.17	454.28	Unknown	[M+H]+	TRUE	93.07714 38;142.08022 21;175.10527 18;187.07619 22;211.14584 20;222.14714 18;264.33853 24;265.16156 18;293.17303 16;354.09744 17;362.67438 16;373.90152 17;376.21619 24;377.16528 16;377.21878 20;415.11298 17;418.22943 16;420.24063 16;422.25623 65;436.2627 66;436.28088 16;437.26459 16;438.28345 17;454.20798 16;454.2496 46;454.28085 2305;	143	33	0	0	153	202814	173636	199332	161035	206064	36462	43147	41652	41346	44285	17602	18011
1279	3.82	454.31	Unknown	[M+H]+	FALSE		0	0	0	0	18	2452	2479	2342	1856	2469	311	515	582	489	459	392	685
1280	3	455.275	Unknown	[M+H]+	FALSE		0	0	27	0	0	360	384	1318	378	1057	0	139	90	0	95	67	147
1281	2.84	455.283	Unknown	[M+H]+	FALSE		0	0	0	30	60	2330	2434	2852	2154	2787	575	789	982	739	808	306	382
1282	3.18	455.284	Unknown	[M+H]+	FALSE		0	53	0	51	92	40879	10854	47350	12391	48268	8158	8639	9385	9629	9249	3462	4016
1283	2.85	455.285	w/o MS2:Verapamil; LC-ESI-ITFT; MS2; CE	[M+H]+	FALSE		0	17	0	0	0	2495	2307	2852	1976	2530	568	879	916	0	808	387	382
1284	3.24	455.284	w/o MS2:Verapamil; LC-ESI-ITFT; MS2; CE	[M+H]+	FALSE		0	0	0	17	0	6059	5753	6232	4326	7441	1740	2742	1112	0	2151	733	0
1285	3.17	455.286	Unknown	[M+H]+	FALSE		73	18	24	69	96	0	41499	47373	37256	0	8060	10066	9385	8833	0	3680	4017
1286	3.17	456.288	w/o MS2:"NCGC00160314-01!1,2,3,4-Tetrahydro-6,7-dimethoxy-1-methylisoquinolinyl-8,12dihydro-5,6-epoxy-2-hydroxyalantolactone" M+H	[M+H]+	FALSE		20	56	21	21	18	6823	1539	1215	1577	7217	943	1386	1160	1097	1164	525	468
1287	0.78	458.771	Unknown	[M+H]+	TRUE	122.9255 122;124.93037 17;206.88879 178;206.90453 18;208.88075 32;208.89262 25;210.88783 16;212.27492 16;290.79633 18;290.82864 24;290.84851 152;292.81421 16;292.82825 16;292.85129 38;293.11893 17;307.4548 20;374.79846 16;374.8223 16;376.81342 16;458.77567 42;	6655	7223	7494	6089	6736	210	137	274	195	154	1115	1330	1173	1459	1492	20	20
1288	0.94	459.157	Unknown	[M+H]+	FALSE		145	113	206	177	184	122	225	140	176	102	1162	1426	1164	1388	1544	22	26
1289	0.96	460.205	w/o MS2:MLS001140583-01! M+H	[M+H]+	FALSE		319	487	359	328	343	1460	1252	1381	1151	1360	444	501	536	369	489	16	17
1290	0.8	460.771	Unknown	[M+H]+	FALSE		1944	2875	2724	2556	2184	49	17	18	0	104	168	301	215	119	158	17	0
1291	3.01	462.25	w/o MS2:MLS001077311-01!2062-78-4 M+H	[M+H]+	TRUE	147.07063 21;161.09119 16;210.1465 16;338.22253 16;402.2182 18;403.23145 40;420.24081 16;462.25058 16;	241	127	182	187	142	1798	1908	1931	1975	2140	166	110	142	84	144	2123	2166
1292	4.91	462.286	Unknown	[M+H]+	TRUE	146.05688 16;251.04266 24;320.16843 18;320.19394 43;321.18719 18;321.19711 16;462.29041 106;462.30615 19;	583	661	454	1134	517	17	16	0	0	18	0	0	0	0	0	0	17
1293	5.99	462.285	Unknown	[M+H]+	TRUE	111.08395 17;137.06268 17;149.13586 16;223.13632 25;291.20007 45;303.16327 17;342.20193 16;462.27554 18;462.29523 51;	782	913	551	935	0	0	0	0	0	0	0	0	0	0	0	0	0
1294	4.25	462.286	Unknown	[M+H]+	TRUE	105.20207 17;370.23987 18;370.25375 43;371.25394 18;402.27863 20;462.26163 61;462.28207 187;	50	122	107	101	36	11178	10157	12084	8998	12258	1536	1761	1632	1851	1968	2251	2294
1295	4.37	462.286	Unknown	[M+H]+	TRUE	210.00661 20;257.94708 21;290.18411 17;384.23923 16;385.24268 16;402.25943 17;462.25662 52;462.27255 46;462.29437 111;	79	112	77	127	158	262	300	430	191	336	1153	2496	1827	2160	3026	139	253
1296	3.93	462.288	Unknown	[M+H]+	TRUE	384.24899 36;385.23349 16;416.21271 16;462.29855 64;462.31128 38;	0	0	0	27	22	386	0	365	216	269	844	597	599	425	750	86	166
1297	3.45	462.287	Unknown	[M+H]+	TRUE	129.07748 17;174.13432 16;180.07086 18;416.20978 20;462.27179 32;462.28687 45;462.30447 16;	25	16	0	17	38	12786	18821	17302	15365	14187	1833	1064	1357	1103	1451	486	388
1298	0.79	463.1	w/o MS2:Rimonabant (SR141716) [M+H]	[M+H]+	FALSE		0	0	0	0	0	145	98	145	68	113	6590	7099	7251	6675	6962	0	0
1299	3.46	463.286	w/o MS2:Methyl-mappain M+H	[M+H]+	FALSE		0	0	19	0	0	0	4239	0	0	0	193	73	213	0	0	47	0
1300	4.26	463.286	Unknown	[M+H]+	FALSE		0	21	0	0	0	0	1885	2392	1004	0	251	0	0	247	292	0	0
1301	3.45	463.289	Unknown	[M+H]+	FALSE		21	0	0	0	16	3256	4698	4126	3370	2655	197	195	0	308	0	0	32
1302	4.24	463.294	Unknown	[M+H]+	FALSE		83	20	20	54	16	2483	2003	2714	2247	3048	301	234	374	251	454	432	519
1303	4.53	464.242	w/o MS2:"MLS001158282-01!(2S)-2-[[(2S)-2-(1,2-dihydroimidazo[1,2-a]benzimidazole-3-carbonylamino)-4-methylpentanoyl]amino]-3-phenylpropanoic acid" M+H	[M+H]+	TRUE	230.11951 25;342.20557 17;342.23605 16;385.24115 16;464.2439 137;	84	22	41	22	65	1746	2172	2618	1932	2153	3079	1748	2570	2176	2635	1078	1095
1304	5.38	464.243	Unknown	[M+H]+	FALSE		0	0	0	0	0	1717	1533	2295	0	1151	0	67	17	41	72	0	0
1305	5.32	464.245	Unknown	[M+H]+	TRUE	300.85461 16;324.22092 16;342.21088 168;343.21381 18;464.14548 16;464.18973 16;464.20297 17;464.24402 708;	23	36	0	17	55	5252	7071	7730	6372	5525	411	313	477	289	373	431	477
1306	0.79	465.094	w/o MS2:Hirsutrin; LC-ESI-ITTOF; MS2; [M+H]+	[M+H]+	FALSE		0	0	0	0	0	78	17	31	17	17	1283	1170	1219	1367	1064	0	0
1307	3.89	465.1	w/o MS2:Hirsutrin; LC-ESI-ITTOF; MS2; [M+H]+	[M+H]+	FALSE		517	759	0	1079	611	0	0	0	0	0	0	34	0	17	0	0	0
1308	5.33	465.244	w/o MS2:"MLS000863599-01!2,3,6,8-tetrahydroxy-1,4,7-tris(3-methylbut-2-enyl)xanthen-9-one" M+H	[M+H]+	FALSE		40	21	35	23	17	1345	1446	1392	1756	1503	114	99	130	132	142	159	179
1309	4.44	466.223	Unknown	[M+H]+	TRUE	158.29854 16;171.11758 17;209.1162 16;280.16464 23;308.02112 20;308.17523 35;309.16217 20;343.20908 16;466.19345 16;466.21634 160;466.23694 106;	20	85	34	46	66	1727	1665	1904	1456	1782	761	902	766	846	1143	192	186
1310	4.51	466.223	Unknown	[M+H]+	TRUE	136.0692 16;152.10979 18;174.09532 20;181.10553 18;194.06474 27;195.11743 16;235.08664 25;247.11243 29;248.11385 16;308.05084 16;315.20053 18;326.18909 17;342.14587 16;342.22952 16;344.19592 18;363.54895 21;464.25803 44;466.22882 631;	94	115	59	130	100	16707	15565	20765	15212	18922	4011	5553	5006	5551	5743	2931	3228
1311	3.04	466.232	w/o MS2:Norgenamide D_130072 M+H	[M+H]+	FALSE		30	0	0	0	0	180	272	0	0	0	1122	667	536	725	1168	0	0
1312	3.09	466.271	Unknown	[M+H]+	FALSE		109	93	78	49	95	2945	4958	1256	2810	8743	5048	0	7111	4103	1634	1209	803
1313	2.9	466.281	Unknown	[M+H]+	TRUE	110.02435 26;114.95953 16;121.05666 19;171.07899 16;200.1546 20;214.15788 16;219.08513 18;284.03983 19;326.21185 17;388.24469 16;416.25089 17;448.27982 25;449.25723 17;466.18658 21;466.24384 16;466.26932 140;466.28061 334;466.40744 17;	4668	5621	5079	5474	5328	2221	1785	2282	1740	2317	5064	5966	5312	5789	6501	493	411
1314	2.86	466.281	Unknown	[M+H]+	TRUE	221.13197 16;279.13068 17;388.2702 16;406.23495 23;406.25989 27;406.28854 16;407.27094 16;464.22723 18;466.24698 40;466.26437 94;466.28271 37;	260	804	219	675	370	2481	2144	2295	1698	2541	1164	1649	869	1045	1773	1175	1269
1315	3.24	466.284	Unknown	[M+H]+	FALSE		215	245	192	178	327	188	206	182	213	172	1262	1124	1101	1134	1315	60	188
1316	3.46	466.281	Unknown	[M+H]+	TRUE	155.07324 18;158.93655 16;229.1226 21;251.40605 16;385.98141 17;448.02594 16;466.26996 35;466.30057 17;	129	212	181	229	173	4474	3441	4769	3698	4762	1115	1418	1471	1550	1671	549	497
1317	3.05	466.281	Unknown	[M+H]+	TRUE	95.06902 17;172.11983 16;181.11475 23;231.14249 27;342.20807 16;465.26715 28;465.30038 17;466.26428 116;466.29123 269;	318	138	161	214	313	15401	12508	14670	11777	15258	65706	71506	67582	69562	78956	2985	3370
1318	3.19	466.283	Unknown	[M+H]+	TRUE	152.04671 19;219.11508 18;221.04216 16;227.9715 16;243.14214 17;448.28226 16;466.27081 122;466.30551 47;	1130	1217	1074	1328	1095	132	112	122	215	104	495	702	533	655	705	42	70
1319	4.5	467.221	Unknown	[M+H]+	FALSE		0	0	0	0	0	0	0	0	0	0	1172	0	1115	0	0	0	0
1320	4.52	467.229	w/o MS2:"MLS001158378-01!(2S)-2-[[(2S)-3-methyl-2-[[(2S)-3-oxo-2-propan-2-yl-2,4-dihydroquinoxaline-1-carbonyl]amino]butanoyl]amino]-2-phenylacetic acid" M+H	[M+H]+	FALSE		79	63	33	97	60	3649	3764	4393	1804	4269	1373	1170	784	1097	1209	685	583
1321	3.05	467.28	w/o MS2:MLS001140519-01!1-[(2S)-2-aminopropanoyl]-N-[(2S)-1-[(4-methoxyphenyl)methylamino]-1-oxo-3-phenylpropan-2-yl]piperidine-4-carboxamide M+H	[M+H]+	FALSE		91	78	90	104	96	3194	2935	3280	1419	2436	4446	3212	15583	17323	8813	662	860
1322	2.89	467.278	w/o MS2:MLS001140519-01!1-[(2S)-2-aminopropanoyl]-N-[(2S)-1-[(4-methoxyphenyl)methylamino]-1-oxo-3-phenylpropan-2-yl]piperidine-4-carboxamide M+H	[M+H]+	FALSE		1056	1326	1218	1162	1140	431	352	409	486	459	1058	633	910	1086	1401	92	41
1323	2.9	467.284	Unknown	[M+H]+	FALSE		699	1293	1240	1371	850	484	356	714	340	459	1296	1382	615	1133	728	85	74
1324	3.45	467.276	w/o MS2:MLS001140519-01!1-[(2S)-2-aminopropanoyl]-N-[(2S)-1-[(4-methoxyphenyl)methylamino]-1-oxo-3-phenylpropan-2-yl]piperidine-4-carboxamide M+H	[M+H]+	FALSE		0	0	19	20	0	1023	0	0	0	0	0	185	0	98	0	0	0
1325	0.92	468.209	w/o MS2:MLS001140954-01!4-[[2-(8-methoxy-4-methyl-6-oxobenzo[c]chromen-3-yl)oxypropanoylamino]methyl]cyclohexane-1-carboxylic acid M+H	[M+H]+	FALSE		231	303	272	242	242	183	43	171	164	101	1323	1531	1437	1814	1526	0	0
1326	3.52	468.235	w/o MS2:Penigequinolones A and B (diastereomers)_120177 M+H	[M+H]+	FALSE		905	509	0	1249	967	20	0	0	0	18	16	0	0	0	0	0	0
1327	3.2	468.262	Unknown	[M+H]+	FALSE		16	0	0	0	0	0	218	0	182	189	0	0	0	18	54	1161	751
1328	3.07	468.285	Unknown	[M+H]+	FALSE		17	16	30	19	26	445	299	371	304	396	2151	2074	2009	2744	1395	234	159
1329	3.75	468.292	Unknown	[M+H]+	FALSE		0	0	0	0	0	1080	0	469	370	0	0	91	0	0	52	0	82
1330	3.4	468.296	Unknown	[M+H]+	TRUE	252.15495 25;437.21295 16;450.26135 20;468.23505 16;468.26651 43;468.2915 56;468.30841 121;	0	0	0	20	18	1465	1462	1733	1346	1265	332	308	206	487	471	1635	1599
1331	3.31	468.296	Buprenorphine; LC-ESI-QTOF; MS2; CE	[M+H]+	TRUE	142.09019 20;145.09978 26;147.10248 17;185.11064 17;191.08568 16;193.09088 19;200.08548 19;203.08685 16;226.1223 22;233.12698 16;239.18991 16;253.50665 16;264.15308 16;295.15881 18;303.40039 17;325.22424 20;354.20834 32;354.2326 18;360.22235 16;375.23956 19;382.93008 18;386.23581 17;387.68845 16;416.33359 18;418.23987 18;418.25778 17;419.25012 16;419.27545 16;421.31821 17;436.87689 20;450.27765 1…	51	33	21	36	50	17833	15066	17520	13218	17626	2373	2701	2730	2626	3044	2317	2107
1332	8.24	469.281	Unknown	[M+H]+	TRUE	69.02743 30;131.08372 16;469.26129 17;469.27887 32;469.30792 20;	424	463	266	779	369	0	22	18	0	0	19	0	0	0	16	0	0
1333	3.32	469.299	Unknown	[M+H]+	FALSE		0	0	0	0	0	3721	2767	3433	3040	3850	389	447	522	0	485	446	0
1334	2.69	470.276	Unknown	[M+H]+	TRUE	131.0986 18;470.27081 65;470.31122 16;	37	0	16	0	16	2069	1773	1796	2013	2017	166	335	168	170	220	448	364
1335	3.15	470.275	Unknown	[M+H]+	TRUE	82.41459 18;135.0311 16;143.08519 16;169.04614 16;171.07413 16;207.06363 17;221.13191 16;253.13272 19;267.1438 20;269.2504 20;301.90372 20;357.63248 23;388.21362 16;390.22379 16;407.2244 18;438.23004 19;438.24411 86;439.25653 20;439.26978 17;450.24814 16;466.89047 16;470.17288 19;470.27402 1870;	0	0	57	0	0	3846	5283	6076	5151	4247	0	167	117	192	114	14785	14386
1336	3.02	470.275	Unknown	[M+H]+	FALSE		0	0	0	0	0	0	589	1056	0	1123	118	0	0	85	0	118	0
1337	3.57	471.154	w/o MS2:MLS001159065-01!(2S)-3-(1H-indol-3-yl)-2-[[2-(4-methyl-6-oxobenzo[c]chromen-3-yl)oxyacetyl]amino]propanoic acid M+H	[M+H]+	FALSE		41	20	17	24	26	1162	510	1219	480	840	18	0	20	0	16	0	0
1338	3.16	471.276	Unknown	[M+H]+	FALSE		0	0	0	0	0	0	0	0	0	379	58	0	73	0	0	2363	1705
1339	4.34	474.249	Unknown	[M+H]+	TRUE	147.05351 16;155.08618 17;184.1243 16;195.0871 17;217.11 22;229.21622 18;247.14926 16;265.15594 20;270.16058 23;274.14545 22;294.18716 19;297.3649 17;325.17947 16;333.94232 17;354.19547 18;391.53552 17;414.13608 18;414.20532 49;414.2218 93;414.2482 138;415.2103 20;415.2261 33;474.22455 38;474.25781 277;	77	83	153	121	100	5827	5237	6154	4831	6357	620	796	713	501	784	290	142
1340	2.11	475.13	Unknown	[M+H]+	FALSE		553	244	310	470	332	20	0	16	0	0	0	32	22	16	24	0	0
1341	4.34	475.255	Unknown	[M+H]+	FALSE		47	75	85	71	61	1162	1393	1332	1480	1257	240	166	224	189	197	37	60
1342	4.35	475.252	w/o MS2:MLS001142425-01! M+H	[M+H]+	FALSE		0	0	0	87	0	928	1265	0	736	1482	240	0	156	0	0	0	0
1343	0.84	476.162	Unknown	[M+H]+	TRUE	88.03947 21;88.05341 28;134.03464 16;134.04054 35;135.04126 17;	120	76	158	93	91	1141	1142	1201	1130	1040	2546	2644	2636	2174	2057	208	392
1344	4.79	476.303	w/o MS2:Ulipristal [M+H]	[M+H]+	TRUE	308.16058 16;314.21414 22;416.27805 20;476.29095 97;476.32108 26;	438	696	660	472	584	929	864	1049	767	1116	663	898	712	882	748	87	49
1345	2.1	477.15	Cirsimarin; LC-ESI-ITTOF; MS2; [M+H]+	[M+H]+	TRUE	107.07291 21;152.06676 107;152.07712 19;153.0728 20;154.07286 21;163.06468 20;200.0704 24;254.01131 16;290.05405 18;303.13593 19;308.07245 204;309.07568 16;309.08835 49;310.0835 16;458.11917 16;476.1297 20;477.15439 62;	687	0	507	383	750	0	0	0	0	0	0	0	21	16	16	0	0
1346	0.93	477.15	w/o MS2:Cirsimarin; LC-ESI-ITTOF; MS2; [M+H]+	[M+H]+	FALSE		611	0	1033	0	692	0	0	0	39	0	16	17	70	38	0	0	0
1347	3.52	477.244	Unknown	[M+H]+	TRUE	177.0833 16;269.13879 22;274.1904 16;395.22009 20;437.28882 16;438.01923 18;468.2467 20;468.32248 16;477.21841 39;477.25391 18;	1375	1183	1362	1395	1323	17	23	48	18	37	0	0	0	0	17	18	0
1348	3.34	478.279	Unknown	[M+H]+	TRUE	200.14021 16;206.10349 18;302.1889 16;478.28421 90;	1089	1446	1128	1245	1135	67	37	67	101	82	229	263	309	335	409	19	39
1349	3.94	478.281	Unknown	[M+H]+	FALSE		16	52	18	0	17	1095	1265	2066	1256	1935	69	79	114	37	75	270	298
1350	11.36	479.277	Unknown	[M+H]+	TRUE	151.07178 22;193.1118 26;271.17883 16;312.21933 16;365.58493 21;479.26581 21;479.28818 101;	0	491	0	0	143	0	17	0	0	0	0	34	0	0	0	0	0
1351	11.27	479.281	w/o MS2:Schweinfurthin F M+H	[M+H]+	TRUE	151.07893 19;195.13486 24;207.11101 18;222.16562 19;273.03543 16;375.23788 16;401.21356 18;462.29654 33;479.26511 40;479.28555 53;479.30609 24;	418	790	296	1179	626	17	18	0	16	72	0	38	53	0	23	0	16
1352	3.73	480.16	Unknown	[M+H]+	FALSE		50	61	67	75	66	1020	1532	1562	1108	689	1025	1027	753	1025	1168	93	89
1353	3.73	480.221	w/o MS2:MLS001142768-01!methyl 1-[1-[(2S)-2-[(4-methylphenyl)sulfonylamino]propanoyl]piperidine-4-carbonyl]piperidine-4-carboxylate M+H	[M+H]+	FALSE		113	162	159	191	147	6840	6748	6894	6353	5629	4442	4012	5563	4619	6281	430	406
1354	3.75	480.229	w/o MS2:MLS001142768-01!methyl 1-[1-[(2S)-2-[(4-methylphenyl)sulfonylamino]propanoyl]piperidine-4-carbonyl]piperidine-4-carboxylate M+H	[M+H]+	FALSE		451	487	525	467	393	7099	6703	5433	5386	7254	4160	4575	4567	5770	5046	1237	761
1355	3.47	480.296	Unknown	[M+H]+	TRUE	281.14178 18;350.15576 20;354.06488 16;420.25677 20;448.23874 18;448.27661 17;462.28305 17;479.27869 16;480.29987 205;	53	39	38	38	38	1591	1438	1842	1335	1921	1815	1910	1408	2021	1890	387	459
1356	3.96	480.295	Unknown	[M+H]+	FALSE		71	0	49	0	0	5478	4846	5121	3004	0	0	3436	2372	2716	3381	180	241
1357	3.74	480.296	MLS002153941-01!Delcorine52358-55-1 M+H	[M+H]+	TRUE	56.03476 20;56.04784 18;56.0508 16;58.06354 40;58.06705 19;59.04544 18;60.55625 17;71.04523 16;71.05204 16;72.07162 17;72.07656 23;72.0847 71;79.05881 16;81.03239 28;84.07399 16;84.08582 48;85.02991 16;88.07973 18;91.05811 18;93.07072 19;96.07956 33;98.09185 17;98.09561 36;98.10069 24;102.05272 16;102.09395 279;102.16843 16;103.03498 16;105.07341 36;108.08044 168;109.08692 45;110.3656 26;114.0898…	34657	37706	32830	40123	37677	996780	865999	967594	823215	1010479	633898	738168	698928	771066	755796	85179	89210
1358	11.37	480.294	Unknown	[M+H]+	FALSE		779	74	85	1690	540	3888	2821	2788	2855	4543	1722	2208	3180	3516	3515	1647	2070
1359	11.1	480.295	Unknown	[M+H]+	TRUE	154.11862 17;267.14343 35;433.30133 16;462.25812 17;480.29333 303;	1298	161	103	2066	751	5840	4254	3857	4217	6227	2766	3643	4602	4718	4941	2146	2457
1360	3.93	480.295	Unknown	[M+H]+	FALSE		184	213	291	307	344	11490	7819	7072	3713	8790	4437	4436	4335	4169	5139	308	277
1361	11.21	480.297	Unknown	[M+H]+	TRUE	138.09357 19;152.11281 16;196.13315 19;267.14774 16;338.20953 29;353.20786 21;430.25717 34;448.28824 18;461.39941 19;462.17761 16;462.27472 16;478.2583 16;480.26401 55;480.28268 111;480.30304 289;480.34036 18;	0	50	0	0	550	0	2843	0	0	4368	1832	0	3758	3215	3911	1600	1896
1362	12.52	480.295	Unknown	[M+H]+	TRUE	85.07467 16;146.63358 19;253.11317 18;430.27341 16;462.27371 50;462.28754 31;480.2709 89;480.29718 320;	1411	83	73	3294	837	6354	4754	4652	5080	7001	2840	4003	5438	5209	5649	2950	3905
1363	10.96	480.297	Unknown	[M+H]+	TRUE	70.25542 27;155.13255 17;225.13092 17;365.65509 19;370.23587 16;480.17737 20;480.29337 251;	669	68	45	1663	496	4106	3321	2810	3601	5159	2054	2753	3419	2950	3983	1704	1881
1364	10.88	480.295	Unknown	[M+H]+	TRUE	294.19742 18;309.14618 17;366.19556 16;413.26263 20;430.25317 20;434.26904 48;480.2684 17;480.29303 248;480.30511 83;	522	42	46	1008	359	3056	1465	1660	1996	3119	1377	1779	2406	1387	1780	1165	880
1365	11.04	480.299	Unknown	[M+H]+	TRUE	121.0599 16;197.13945 23;299.17575 17;413.27853 20;463.28494 20;480.27777 51;480.29263 137;	1160	122	68	1934	749	5467	3900	3900	4385	6118	2530	3158	4473	4618	5199	1970	2314
1366	3.74	480.562	Unknown	[M+H]+	FALSE		0	21	17	23	0	14801	11044	13408	9446	14002	5236	7776	6997	8085	8475	0	38
1367	3.74	480.695	Unknown	[M+H]+	FALSE		0	0	16	30	23	5959	4517	6250	3685	6463	1416	2601	2206	2568	2834	17	21
1368	3.72	481.24	w/o MS2:"MLS001158449-01!(2S)-2-[[(2S)-3-methyl-2-[[(2S)-3-oxo-2-propan-2-yl-2,4-dihydroquinoxaline-1-carbonyl]amino]butanoyl]amino]-3-phenylpropanoic acid" M+H	[M+H]+	FALSE		76	123	68	156	116	1491	2363	2168	2027	2311	1025	1901	1796	1349	2088	210	211
1369	3.76	481.248	w/o MS2:"MLS001158449-01!(2S)-2-[[(2S)-3-methyl-2-[[(2S)-3-oxo-2-propan-2-yl-2,4-dihydroquinoxaline-1-carbonyl]amino]butanoyl]amino]-3-phenylpropanoic acid" M+H	[M+H]+	FALSE		171	160	107	334	188	931	1358	1081	2045	1379	1265	763	1901	1260	1690	324	183
1370	11.08	481.295	w/o MS2:Emetine; LC-ESI-ITFT; MS2; CE 45 eV; [M+H]+	[M+H]+	FALSE		338	17	44	486	214	1378	863	956	923	1492	688	730	1046	813	1343	601	653
1371	11.01	481.299	w/o MS2:Emetine; LC-ESI-ITFT; MS2; CE 45 eV; [M+H]+	[M+H]+	FALSE		167	27	39	582	188	1126	1003	801	886	1135	513	836	988	751	1181	482	427
1372	3.75	481.299	w/o MS2:Emetine; LC-ESI-ITFT; MS2; CE 45 eV; [M+H]+	[M+H]+	FALSE		8453	9203	8309	8821	5641	0	234737	267505	219823	280207	164511	196276	0	197170	198752	21825	23142
1373	3.79	481.302	Unknown	[M+H]+	FALSE		3131	3701	2284	3643	3248	0	0	0	0	0	0	0	0	0	0	2700	0
1374	3.74	482.3	Unknown	[M+H]+	FALSE		798	1652	1091	1297	1381	11378	7013	43159	7891	12723	11599	5891	30385	5214	6719	1730	1862
1375	4.97	482.291	Unknown	[M+H]+	TRUE	144.07977 24;181.13055 16;461.74628 16;464.25183 32;464.27222 62;464.29575 22;465.22958 18;465.30606 16;480.3093 21;482.28094 239;	56	65	116	106	73	3730	2854	4527	2659	3766	1677	2459	1940	2482	2613	226	270
1376	4.96	483.286	Unknown	[M+H]+	FALSE		0	36	0	0	22	1197	619	0	0	382	0	0	0	282	0	0	50
1377	3.74	483.303	Unknown	[M+H]+	FALSE		170	111	188	150	172	5007	2752	2358	3589	4800	2496	3487	3258	3384	3584	347	435
1378	3.73	483.321	Unknown	[M+H]+	FALSE		23	0	0	33	16	4202	0	0	0	0	2670	549	605	0	0	126	80
1379	6.59	484.281	Unknown	[M+H]+	TRUE	181.07758 17;200.0818 18;403.27869 20;403.76562 21;483.28265 21;483.76968 22;484.2601 23;	0	0	109	294	67	0	22	0	0	0	0	0	0	0	0	0	0
1380	6.6	484.282	Unknown	[M+H]+	TRUE	181.07758 17;200.0818 18;403.27869 20;403.76562 21;483.28265 21;483.76968 22;484.2601 23;	0	0	0	339	98	0	21	0	0	0	0	0	0	0	0	0	0
1381	3.42	484.291	Unknown	[M+H]+	TRUE	123.05035 18;145.10606 18;148.76051 16;197.12988 16;234.15341 17;247.15785 22;265.11203 16;296.17627 17;428.25681 16;452.25323 18;452.27786 17;482.27139 20;484.22165 16;484.28448 559;484.31177 60;	22	38	20	16	18	1899	1948	2029	1812	1977	474	513	550	572	746	4679	4937
1382	2.92	484.29	Unknown	[M+H]+	TRUE	160.12151 17;182.10847 16;202.14391 16;376.21295 16;390.16818 17;434.2403 27;483.22632 26;484.28976 159;	26	21	47	0	24	1932	1989	2542	1859	2005	306	388	297	249	281	286	469
1383	3.41	485.298	Unknown	[M+H]+	FALSE		0	0	0	0	0	549	356	450	595	393	123	129	16	158	128	1105	1169
1384	12.78	486.269	Unknown	[M+H]+	FALSE		142	0	0	75	0	0	16	0	50	18	77	142	26	0	0	0	0
1385	2.63	486.27	Unknown	[M+H]+	TRUE	97.0629 16;209.09224 16;223.02928 17;224.10115 25;243.1315 17;245.10101 16;258.07666 16;268.1405 16;360.18719 20;372.18301 16;378.16394 19;379.69342 17;405.59689 16;436.16232 16;436.2319 56;436.2648 17;468.26331 16;474.75073 17;486.23517 35;486.27167 1474;	0	27	16	0	0	9243	10835	12398	11167	12195	923	464	402	427	580	3007	5631
1386	2.34	486.271	Unknown	[M+H]+	TRUE	124.07459 23;272.10471 17;425.2262 17;437.20932 20;437.22607 22;486.2413 16;486.26068 64;486.27777 74;	18	35	55	86	33	1340	1570	1907	1286	1658	629	712	657	784	710	294	380
1387	2.63	487.288	Unknown	[M+H]+	FALSE		0	0	0	0	0	0	0	0	0	2530	0	0	184	0	0	209	353
1388	4.3	488.265	Unknown	[M+H]+	TRUE	67.04619 16;125.09557 16;143.08696 18;154.07899 28;169.09927 16;170.07985 16;173.08702 30;178.15843 16;179.08003 20;183.11458 16;194.10461 19;195.14378 19;197.0975 27;205.11017 16;212.14737 17;221.13763 25;226.12578 16;236.13678 16;237.12485 25;237.15359 19;238.1532 16;248.14087 23;252.17508 49;254.70444 17;262.15543 16;264.16025 16;264.18085 22;277.15802 20;280.04144 18;280.22638 18;287.04968 45…	33484	39159	23985	48223	25747	5460	3630	7056	3322	6807	1207	2230	1559	2262	2968	209	189
1389	0.83	489.194	w/o MS2:"MLS000876995-01!methyl (2R,4aR,4bS,10aS,10bS,12aR)-6,10b-dihydroxy-2,4b,7,7,10a,12a-hexamethyl-12-methylidene-1,4,5,8-tetraoxo-4a,9,10,11-tetrahydronaphtho[1,2-h]isochromene-2-carboxylate" M+H	[M+H]+	FALSE		17	0	17	29	17	1232	1015	1171	952	1181	531	691	468	438	395	17	35
1390	4.29	489.27	w/o MS2:MLS002154121-01!Prednicarbate73771-04-7 M+H	[M+H]+	FALSE		8013	9467	1280	11868	6999	1545	879	1710	700	1750	223	580	336	581	608	24	36
1391	4.34	489.278	w/o MS2:MLS002154121-01!Prednicarbate73771-04-7 M+H	[M+H]+	FALSE		1185	1131	1000	1183	1041	400	289	377	222	370	173	119	63	153	334	27	27
1392	0.85	490.179	Unknown	[M+H]+	FALSE		291	373	412	305	449	536	646	686	691	392	1528	1629	1273	1661	1171	0	16
1393	4.29	490.275	Unknown	[M+H]+	FALSE		1339	1059	0	1422	276	308	0	212	156	346	0	0	92	90	0	0	0
1394	4.15	490.316	w/o MS2:Oxysporidinone_130003 M+H	[M+H]+	FALSE		19	16	23	16	18	748	903	938	659	861	145	100	117	129	158	937	1241
1395	3.99	494.275	IMATINIB MESYLATE [M+H]	[M+H]+	TRUE	192.03198 16;225.09116 18;230.10307 18;235.11908 16;245.06854 16;255.13284 17;271.03314 21;310.70908 21;334.08652 71;416.20273 22;430.26453 21;430.58661 18;444.22891 17;444.25049 16;448.24042 17;476.24927 16;476.27646 16;477.26804 49;479.05792 16;480.26685 52;494.23459 17;494.27618 772;	67	65	100	74	124	6026	6420	6496	5680	7831	1465	2056	1534	1849	1955	166	96
1396	3.59	494.276	IMATINIB MESYLATE [M+H]	[M+H]+	TRUE	131.08492 16;140.07376 23;140.11005 16;141.06856 17;217.09813 16;248.14484 19;268.13422 16;330.2034 16;352.16492 17;404.24191 18;476.25922 51;476.27219 17;477.28738 16;494.23618 16;494.27249 844;	123	190	152	67	133	16143	11659	17088	10947	17438	4472	6029	5641	7062	7313	1079	1313
1397	4.29	494.311	w/o MS2:MLS001332637-01!Tiamulin M+H	[M+H]+	TRUE	58.06642 16;108.08048 17;145.0652 16;154.11433 16;154.1295 16;155.08365 17;169.10362 20;171.10416 17;175.08574 16;183.08986 17;195.11859 16;196.13153 16;207.12622 17;221.11682 17;223.13625 22;241.12303 18;250.13948 18;250.14999 16;265.15942 16;293.1666 16;327.21219 16;336.11856 16;338.16522 21;338.21387 20;371.07339 18;372.22028 20;385.22418 17;398.24429 23;399.18497 16;399.23041 20;404.22418 18;…	123	74	86	134	122	48727	43722	52060	39480	53247	22469	26784	24927	27116	28492	4384	4407
1398	0.92	495.196	Unknown	[M+H]+	FALSE		1645	2331	2156	1840	1883	17	42	114	40	71	106	165	74	139	116	0	0
1399	3.59	495.278	w/o MS2:Communesin C (identified trough in silico generated spectrum) M+H	[M+H]+	FALSE		0	79	0	33	37	3522	2388	3782	2519	3234	1335	1718	1268	1627	1878	335	35
1400	3.98	495.274	w/o MS2:"MLS001032302-01!(2S)-2-[[(2S)-3-methyl-2-[[(2S)-3-oxo-2-propan-2-yl-2,4-dihydroquinoxaline-1-carbonyl]amino]pentanoyl]amino]-3-phenylpropanoic acid" M+H	[M+H]+	FALSE		63	26	36	62	41	1482	1540	1605	1384	1048	514	423	364	334	420	18	70
1401	4.29	495.313	w/o MS2:MLS001140925-01!1-[(2S)-2-amino-3-phenylpropanoyl]-N-[(2S)-1-[(4-methoxyphenyl)methylamino]-3-methyl-1-oxobutan-2-yl]piperidine-4-carboxamide M+H	[M+H]+	FALSE		36	33	20	48	52	12896	10624	4085	2348	14331	6115	3978	6231	4454	2461	1102	1067
1402	0.94	496.203	Unknown	[M+H]+	TRUE	85.02757 17;91.06236 25;107.04855 16;119.04535 38;127.03909 17;132.52431 17;137.06178 1497;138.02603 21;138.05052 20;138.0675 130;139.64442 17;154.08746 2472;155.0909 67;155.10031 35;316.14307 20;440.95996 16;496.08011 34;496.1395 21;496.16785 19;496.21088 396;	47192	49998	51181	53410	51292	16490	13462	15588	11469	15381	31526	33402	30332	34189	36657	0	0
1403	3.63	496.229	w/o MS2:Silodosin (Rapaflo) [M+H]	[M+H]+	FALSE		50	17	23	17	37	2498	1864	2267	2422	2347	336	472	408	373	299	106	163
1404	3.37	496.29	Unknown	[M+H]+	TRUE	108.08288 19;174.1723 17;203.13266 18;225.11647 18;235.10748 16;268.16428 17;283.19339 18;386.23593 20;460.19565 16;479.27472 16;496.21094 26;496.25787 21;496.28833 536;	40	17	40	17	79	6391	5549	6940	4948	7555	1164	1205	1405	1496	1400	633	748
1405	3.65	496.291	Unknown	[M+H]+	TRUE	58.06752 19;108.08543 18;129.07819 18;133.05321 28;136.11935 41;141.04959 27;154.12088 17;154.13351 17;155.12419 18;173.09491 17;181.10899 16;183.09705 16;183.11377 16;186.09988 18;192.10757 22;194.09071 25;212.14952 22;233.12015 16;236.26772 31;237.13036 16;249.13304 16;254.4516 16;258.1142 16;263.14536 20;283.12958 19;297.14166 18;297.15839 16;299.16525 16;323.18753 17;324.07077 16;330.79535 16…	0	247	96	0	250	193573	166476	195625	156092	198710	29630	35116	32057	34054	31254	7294	7058
1406	3.57	496.29	Unknown	[M+H]+	FALSE		39	51	36	49	38	2108	1829	2245	1614	2248	508	693	607	563	577	977	918
1407	4.3	496.313	Unknown	[M+H]+	FALSE		22	0	17	18	17	1791	1684	1918	1407	2348	645	1040	937	931	928	184	212
1408	0.94	497.206	w/o MS2:MLS000863641-01! M+H	[M+H]+	FALSE		9043	2542	10343	11005	10242	2913	2353	2821	1953	2956	6154	6223	5539	6372	6709	0	0
1409	12.78	497.26	Unknown	[M+H]+	TRUE	110.976 16;119.08588 33;131.97658 16;138.98372 17;150.1429 20;173.13133 16;198.01654 16;226.04686 16;254.06921 16;257.14435 16;258.99188 16;280.23172 20;371.7999 18;460.12222 18;461.28879 20;496.23242 35;496.75452 22;497.24725 19;497.26114 16;497.3248 17;	290	748	375	434	633	38	20	37	20	36	51	774	41	27	185	43	0
1410	3.64	497.297	Unknown	[M+H]+	FALSE		54	16	0	55	0	50811	0	51826	41078	52538	7340	8557	8339	8678	7854	1519	1920
1411	3.38	497.3	Unknown	[M+H]+	FALSE		17	27	17	0	43	1376	1246	1604	1306	1624	241	436	296	312	372	158	168
1412	0.94	498.211	w/o MS2:Paeoniflorin; LC-ESI-ITTOF; MS2; [M+NH4]+	[M+NH4]+	FALSE		1777	1734	1732	1651	1846	608	348	752	425	660	1029	1217	1075	1167	1185	16	0
1413	12.78	498.257	Unknown	[M+H]+	TRUE	107.08423 17;201.98239 20;225.04855 42;225.09196 25;336.26245 25;497.75879 16;	292	492	365	392	399	18	0	58	0	40	36	1337	107	116	87	53	18
1414	4.2	498.285	Unknown	[M+H]+	FALSE		20	0	49	54	0	524	406	474	333	546	465	638	687	1039	1062	37	78
1415	4.02	498.287	Unknown	[M+H]+	TRUE	179.07982 18;251.15427 16;279.0867 17;280.10278 26;322.20078 24;480.25262 66;480.27393 18;480.29999 19;497.31375 42;498.25055 21;498.27567 112;498.29642 120;	175	209	147	35	150	2542	2689	2407	2273	2594	631	451	488	713	716	795	1070
1416	3.69	498.294	Unknown	[M+H]+	FALSE		0	0	0	0	0	0	2366	0	2092	0	0	465	712	0	0	0	73
1417	3.64	498.299	Unknown	[M+H]+	FALSE		0	0	0	0	37	8081	6702	8173	5985	7565	829	1165	1141	1022	1138	0	221
1418	2.9	500.285	w/o MS2:MLS001142727-01! M+H	[M+H]+	TRUE	152.11792 29;198.40543 19;202.07996 16;215.10634 16;218.14514 22;225.10988 18;233.09714 16;252.13507 16;255.16092 20;279.09113 18;345.17557 17;369.20471 17;386.16068 16;386.97772 21;405.2095 16;418.15518 16;418.22226 17;419.22086 34;432.84225 24;450.23499 54;450.25793 16;451.25742 16;468.22339 20;482.26202 16;498.90433 17;499.26114 16;499.29764 16;500.21246 16;500.2533 110;500.28467 1364;	17	52	45	18	54	12731	12587	14826	12719	14506	3075	3644	3374	3061	3312	6347	6447
1419	2.9	501.293	Unknown	[M+H]+	FALSE		0	21	38	18	16	2863	1387	3554	929	2912	544	671	583	732	987	1368	1526
1420	3.93	502.24	Unknown	[M+H]+	FALSE		0	20	42	0	0	758	1028	1022	550	541	222	32	32	52	0	0	309
1421	0.78	502.918	Unknown	[M+H]+	FALSE		16	23	0	0	0	147	104	104	68	85	1195	1087	1189	1130	1269	0	0
1422	3.02	504.294	Unknown	[M+H]+	FALSE		0	0	0	17	0	705	1018	1251	700	805	84	20	109	0	62	452	420
1423	2.86	506.312	Unknown	[M+H]+	FALSE		18	0	0	0	17	664	1306	1147	946	803	318	170	161	122	110	1031	875
1424	3.35	506.313	Unknown	[M+H]+	TRUE	190.16664 18;326.23447 16;326.26382 16;327.25497 16;327.26517 21;383.15289 20;506.26489 20;506.31265 84;506.3436 17;	0	23	21	20	17	1636	1953	2200	1666	2028	325	221	257	241	228	1069	1018
1425	3.35	506.312	Unknown	[M+H]+	TRUE	188.15907 18;199.12334 16;326.2388 17;326.26001 18;458.27863 18;506.28757 43;506.30249 139;506.32217 45;506.34946 20;	23	23	20	20	17	1620	1876	1950	1817	1758	260	203	257	241	228	1007	1123
1426	3.68	508.289	Unknown	[M+H]+	FALSE		0	717	1017	1034	0	0	16	0	40	0	88	0	0	75	0	0	0
1427	2.18	509.266	w/o MS2:Argatroban [M+H]	[M+H]+	TRUE	201.00906 16;230.30811 21;310.9906 18;346.17746 30;346.20273 199;346.21442 89;347.20609 33;416.43323 20;509.27435 21;	141	226	186	162	167	131	230	176	233	140	1449	1927	1736	1895	1678	0	16
1428	3.83	510.306	Unknown	[M+H]+	TRUE	155.09541 17;155.11595 16;157.0692 16;170.11546 20;197.10051 16;204.07031 17;218.62386 23;219.11272 24;396.21976 16;450.28134 16;489.17081 18;492.25711 28;510.24551 17;510.28387 102;510.30832 174;510.3349 82;	60	67	17	26	46	3679	2883	3288	2697	3574	2047	2592	1880	2497	2658	403	370
1429	0.88	512.198	Unknown	[M+H]+	TRUE	107.04827 17;135.03996 17;135.04845 36;152.04106 20;152.07222 659;152.09018 17;153.07643 73;170.08408 333;171.08827 24;512.20038 100;	318	315	172	179	434	4978	4519	5102	4003	5102	8103	8923	9383	8397	8442	0	23
1430	3.41	512.285	Unknown	[M+H]+	TRUE	149.02431 16;152.24527 20;161.10583 27;263.68146 20;448.86154 20;467.29132 18;494.2435 18;494.27179 17;495.26312 21;512.28778 248;512.30841 75;	454	409	326	489	327	1853	1441	1848	1376	2063	1225	1717	1760	1792	1941	317	214
1431	3.56	512.286	Unknown	[M+H]+	TRUE	186.1432 18;192.13974 16;195.11807 16;207.15782 17;216.14803 17;231.16777 20;314.18079 17;328.19296 33;338.19171 16;340.21216 16;356.16794 19;356.17947 17;356.20261 16;362.20068 24;392.08133 22;392.24316 17;420.1687 17;420.23801 72;421.26758 18;430.85651 19;433.06393 16;452.16928 24;452.19513 16;452.24277 19;452.26196 91;452.2822 56;453.27762 55;512.28778 1346;	50	51	93	59	99	8757	7349	8871	6968	9663	1439	1315	1340	1608	1853	10701	11457
1432	5.05	512.302	Unknown	[M+H]+	TRUE	122.092 16;135.03276 20;135.04431 47;135.04935 16;271.25662 17;296.19586 20;324.21802 17;325.24338 34;493.88034 22;494.25443 18;494.29089 69;495.29218 67;507.12875 17;512.29889 503;	288	326	277	395	244	1995	1481	2151	1279	2266	2288	3771	3014	3527	3858	67	95
1433	0.88	513.199	Unknown	[M+Na]+	FALSE		54	93	51	70	39	698	686	1077	644	1129	1478	1609	1144	1490	1929	0	0
1434	3.56	513.291	w/o MS2:1-Alaninechlamydocin_130134 M+H	[M+H]+	FALSE		24	16	0	20	25	1969	1943	1912	1818	2179	248	266	331	415	410	2372	2774
1435	5.05	513.307	Unknown	[M+H]+	FALSE		62	93	66	174	75	543	259	531	354	475	615	876	738	1121	1169	0	34
1436	3.42	522.3	w/o MS2:Carmaphycin A enone analogue M+Na	[M+Na]+	FALSE		0	0	0	0	0	0	0	1017	0	0	52	0	0	0	75	0	0
1437	2.88	522.307	Carmaphycin A enone analogue M+Na	[M+Na]+	TRUE	197.13063 17;301.20038 21;342.20154 16;342.23276 22;343.20596 20;343.237 31;360.23242 16;360.24753 17;361.25076 16;361.26346 18;516.05249 25;522.23035 21;522.27582 18;522.30255 393;522.33801 17;	18	27	25	27	0	2702	3026	3812	2783	3535	424	341	416	347	297	7898	7508
1438	2.89	523.309	Unknown	[M+H]+	FALSE		0	0	0	0	18	808	741	1155	650	697	119	59	153	147	115	2186	1846
1439	0.81	523.346	Unknown	[M+H]+	FALSE		0	0	0	0	0	37	0	23	35	0	1476	1535	1720	1416	1302	0	0
1440	5.87	524.303	Unknown	[M+H]+	TRUE	72.07753 16;222.14561 16;281.18164 17;325.04929 17;327.18524 16;352.22046 20;353.21887 21;356.20343 22;356.23312 18;384.24628 35;392.25729 21;394.21307 18;402.25244 18;404.21237 20;524.26111 16;524.29266 192;524.30933 46;	1275	1507	528	2136	874	0	34	25	49	18	0	0	0	0	18	20	0
1441	0.93	526.212	Unknown	[M+H]+	FALSE		93	17	42	33	44	1186	1018	1342	814	1102	217	127	365	79	142	0	16
1442	3.97	526.301	Unknown	[M+H]+	TRUE	169.06438 22;209.07872 21;219.11169 18;245.17073 16;245.18193 24;267.10172 16;343.21167 20;406.16397 16;406.24667 16;407.23715 16;416.23901 16;434.26642 35;435.25839 18;466.26065 34;466.28391 55;467.26715 18;468.54538 27;486.83203 17;496.28241 27;526.26202 16;526.30029 600;526.34198 33;	58	94	56	55	114	2961	2432	2680	2170	2967	972	1042	1160	1049	1346	4102	4565
1443	3.17	528.28	w/o MS2:MLS001140956-01! M+H	[M+H]+	TRUE	171.08836 18;277.09052 21;341.14157 16;344.18719 16;418.19543 39;418.22943 16;438.14325 18;465.76373 19;468.18787 18;468.23975 32;468.28873 16;469.27579 18;528.20807 17;528.26947 124;528.29065 395;528.32092 33;	50	34	49	112	48	1806	1862	1875	1656	2030	872	829	870	787	892	3478	4139
1444	4.63	528.296	MLS001140956-01! M+H	[M+H]+	TRUE	122.10073 44;124.108 16;126.63763 17;147.08195 16;153.10349 16;154.11615 18;156.09828 17;157.10207 17;163.09065 16;175.11156 17;183.08012 20;193.10033 21;195.12273 16;201.13449 18;210.07962 17;211.11023 19;213.64804 16;218.10399 16;221.11795 16;313.04782 17;322.42786 24;325.06552 16;328.17249 16;356.23178 32;406.32169 18;466.25949 16;479.25146 29;492.27628 16;493.26645 16;510.2663 50;510.28809 28…	44	17	0	45	54	51	52	94	75	77	16576	7229	11296	7286	11075	218	135
1445	4.9	528.297	MLS001140956-01! M+H	[M+H]+	TRUE	99.0489 16;108.08246 23;121.05978 16;133.06735 17;171.10986 17;180.09671 25;186.12938 16;194.11432 18;221.13206 23;263.14462 16;358.18784 18;361.22784 16;406.25717 16;407.25577 16;478.22098 18;478.27032 46;479.23849 17;510.30515 17;512.30408 17;526.26514 16;528.21985 39;528.29437 1157;	5030	6234	3858	7085	3887	0	76	170	0	0	206	101	135	107	144	50	102
1446	4.9	528.297	MLS001140956-01! M+H	[M+H]+	TRUE	105.03027 17;123.10353 16;193.08603 23;203.56335 23;233.12804 16;250.12436 16;251.14391 18;278.15768 24;278.67029 31;280.23322 21;338.10272 17;351.56876 26;356.21951 16;360.45758 18;375.23718 17;388.19562 18;400.21417 20;432.25665 16;478.25262 56;498.2601 17;510.2963 52;511.29285 23;528.20007 17;528.23767 16;528.29437 960;	4768	2147	4138	7129	3951	281	86	170	188	95	206	137	202	177	244	66	102
1447	4.63	529.299	Unknown	[M+H]+	FALSE		17	0	0	0	0	16	0	40	0	32	4000	1665	3038	1890	3072	41	19
1448	4.91	529.293	Unknown	[M+H]+	FALSE		1557	1776	1181	2065	912	58	54	46	61	35	74	59	55	67	97	18	37
1449	4.38	530.276	MLS001141046-01! M+H	[M+H]+	TRUE	152.06996 16;273.13821 16;300.215 19;340.19339 17;349.64838 16;512.26556 17;530.21906 16;530.25989 66;530.2746 79;530.29883 69;	1096	1326	322	1375	1350	34	40	67	79	28	115	62	81	96	71	32	16
1450	11.44	535.272	1-Alaninechlamydocin_130134 M+Na	[M+Na]+	TRUE	302.16574 20;379.23685 19;419.22455 16;432.20288 16;433.23425 43;434.26868 17;435.27975 16;447.23831 16;448.26907 25;449.17892 16;463.27902 17;463.30524 16;474.08362 17;508.10297 17;508.36493 18;519.22009 20;534.24652 21;534.27142 16;535.22937 50;535.27191 410;535.29828 112;	1105	1592	677	1331	1493	0	60	64	0	21	0	0	34	0	16	0	21
1451	4.37	536.228	w/o MS2:"MLS001140785-01!(2S)-1-[(2S)-5-amino-2-[[(2S)-2-(2,4-dioxo-1H-quinazolin-3-yl)-3-phenylpropanoyl]amino]-5-oxopentanoyl]pyrrolidine-2-carboxylic acid" M+H	[M+H]+	TRUE	143.0705 17;162.09236 17;221.13771 16;222.12506 16;223.10474 20;282.20544 16;283.19678 36;284.19614 16;284.20804 20;292.17154 16;295.1734 36;296.03659 18;311.18936 48;312.20169 28;312.21558 29;313.19495 16;342.21573 16;370.21078 32;371.19989 19;405.21646 16;406.28369 20;414.2002 20;414.22125 16;433.18347 17;433.23477 16;492.20679 40;492.23502 83;492.25577 53;493.23746 51;493.26678 25;536.18744 57…	44	57	0	17	18	7895	11320	10651	9533	7856	7815	2987	4837	3735	5600	10224	10302
1452	11.45	536.287	Unknown	[M+H]+	FALSE		0	178	0	0	0	0	25	0	0	0	0	0	23	0	0	0	0
1453	4.36	537.228	w/o MS2:Okaramine R_120153 M+H	[M+H]+	FALSE		20	32	33	41	50	2400	2872	1356	2397	880	2485	724	1344	1033	1213	2731	2790
1454	6.2	538.319	Unknown	[M+H]+	TRUE	281.95514 18;384.26028 22;385.26129 16;416.28979 78;417.26486 20;538.27563 17;538.32379 133;	1178	1437	728	1777	780	90	197	110	75	303	127	301	204	80	227	0	34
1455	4.85	540.298	Apramycin; LC-ESI-QTOF; MS2; CE	[M+H]+	TRUE	110.02219 22;110.09885 25;152.07314 23;199.10777 20;251.11819 18;266.17865 26;397.15717 16;464.68945 16;523.2934 20;523.33813 24;540.25226 20;540.29108 217;540.31854 43;	1138	1287	648	1658	623	0	0	0	0	18	28	68	55	39	40	28	0
1456	4.11	540.336	Unknown	[M+H]+	TRUE	240.21971 17;289.2739 25;342.27551 16;386.9559 17;503.03317 17;539.78265 17;540.33185 49;540.36755 19;	1684	2182	1932	1925	2073	18	26	17	43	18	0	25	0	0	0	0	0
1457	4.11	540.338	Unknown	[M+H]+	TRUE	127.03998 16;181.09392 16;193.07794 25;229.2332 16;246.24182 53;246.25804 26;271.24277 17;288.23373 20;362.19296 35;378.2724 16;378.2886 17;378.30411 17;390.29413 20;408.26111 18;540.29053 39;540.33789 131;540.38568 21;	1633	1950	1532	1930	1889	0	0	0	16	16	0	25	0	0	0	0	36
1458	3.59	542.298	Unknown	[M+H]+	TRUE	200.13161 20;245.10411 18;295.12042 19;432.23895 22;482.29355 20;483.26688 16;540.30853 20;542.22949 16;542.2738 31;542.28979 43;	45	63	48	19	79	1695	1301	1647	1421	1669	351	423	529	665	574	4119	4720
1459	5.13	542.309	w/o MS2:MLS001140929-01! M+H	[M+H]+	FALSE		0	57	26	17	37	0	0	0	0	17	364	519	419	633	0	0	0
1460	5.29	542.311	MLS001140929-01! M+H	[M+H]+	TRUE	124.08498 21;256.14111 17;274.17923 16;293.15778 21;297.17526 17;344.94345 18;356.23578 16;370.25974 16;375.26166 22;399.5376 24;402.2171 16;402.2529 98;402.27292 44;403.26233 20;403.28979 18;420.27319 151;420.9725 16;421.26648 16;421.28955 68;422.30899 16;423.49548 16;496.77765 16;542.24683 17;542.30945 1413;	9632	11561	7886	13578	3866	939	681	1149	618	1031	1035	1464	1175	1113	1857	149	151
1461	5.3	542.314	MLS001140929-01! M+H	[M+H]+	TRUE	122.07523 17;132.08672 18;143.08037 38;154.12379 40;168.10117 16;201.12764 16;250.16724 17;259.13074 16;268.3515 18;311.15393 20;338.20914 16;338.2196 18;368.08694 18;370.21295 16;370.24454 16;371.2139 16;371.24008 38;402.25085 120;402.26764 108;403.27167 18;420.24304 16;420.26358 95;420.28024 290;420.44101 18;421.26578 70;422.26218 18;492.27658 18;542.31152 1889;542.34784 40;	9525	11127	7747	13889	8543	1070	681	1313	817	1281	1035	1627	1206	1549	1782	139	151
1462	5.38	542.311	MLS001140929-01! M+H	[M+H]+	TRUE	58.06492 17;108.08013 23;122.09149 21;135.08078 18;135.45021 16;152.10721 18;154.12538 49;155.08644 16;184.12195 22;205.06998 18;205.11098 17;206.09825 20;208.13457 27;215.73701 16;217.12196 17;223.11778 20;226.15291 20;237.12579 17;278.08157 20;280.1716 20;293.64111 18;294.17679 16;306.22406 16;315.07455 26;338.20596 37;353.22931 16;371.23242 20;375.18988 17;385.18561 18;408.17938 20;411.90244 2…	798	979	713	1397	762	5682	6073	9451	5242	7387	25841	28066	28164	28324	34499	13992	15128
1463	0.78	542.732	Unknown	[M+H]+	TRUE	122.9253 345;123.86214 16;124.93489 16;206.75366 25;206.85956 41;206.87648 34;206.89062 146;208.79785 17;208.88966 16;208.89912 18;290.80063 17;290.84305 108;290.8569 200;291.84891 16;292.84116 100;376.71014 16;458.76569 103;458.78427 88;459.78769 16;460.76233 32;460.78256 34;462.74997 16;	6809	7647	7651	6604	7226	215	79	142	34	129	1219	1209	1269	1292	1335	0	0
1464	3.6	543.311	Unknown	[M+H]+	FALSE		23	0	0	0	0	0	0	0	123	0	0	22	49	0	0	0	1195
1465	5.28	543.315	w/o MS2:NCGC00160302-01!BELLADONNINE M+H	[M+H]+	FALSE		2712	0	1567	3218	2112	300	77	264	0	280	0	0	291	0	0	0	0
1466	5.38	543.315	w/o MS2:NCGC00160302-01!BELLADONNINE M+H	[M+H]+	FALSE		264	366	311	546	214	1631	1661	2625	1603	2233	2654	2874	8345	2633	3420	3939	4126
1467	4.53	544.29	Unknown	[M+H]+	TRUE	181.1132 25;231.11913 16;527.20135 16;544.24188 16;544.28534 34;544.31354 53;	774	1004	660	1206	657	308	398	358	279	384	1399	1903	2020	1740	2185	303	434
1468	4.79	544.288	Unknown	[M+H]+	TRUE	206.09093 17;324.24271 16;544.25098 52;544.27386 57;544.29742 206;	254	295	189	166	186	1617	1316	1864	1304	1648	350	327	357	404	415	316	149
1469	4.49	544.289	Unknown	[M+H]+	TRUE	108.08134 18;154.11595 19;166.08116 20;544.29114 345;	108	28	23	29	33	274	322	463	342	364	1901	2003	1481	2100	2474	543	385
1470	5.37	544.314	Unknown	[M+H]+	FALSE		57	75	52	106	90	282	269	418	163	394	1176	1357	1484	1208	1579	675	552
1471	0.79	544.724	Unknown	[M+H]+	FALSE		1752	3666	1857	3526	2304	81	43	53	16	60	265	171	369	245	310	0	0
1472	3.41	546.273	Unknown	[M+H]+	FALSE		45	18	17	0	35	1214	1153	1537	1185	1108	116	99	75	92	88	34	40
1473	0.78	547.061	Unknown	[M+H]+	TRUE	251.01416 25;251.02672 60;251.03761 55;252.03746 19;253.03923 17;462.77997 17;547.04602 16;	0	0	0	0	0	0	17	16	0	36	2365	2953	1977	3096	3016	0	0
1474	0.79	547.062	Unknown	[M+H]+	FALSE		0	0	0	0	0	0	16	39	16	36	2536	3112	3168	2925	2997	0	0
1475	0.79	547.068	Unknown	[M+H]+	FALSE		0	0	0	0	0	0	0	0	0	38	2731	0	0	0	0	0	0
1476	11	549.25	Unknown	[M+H]+	TRUE	295.10944 17;419.09018 16;420.23712 20;423.46649 16;433.2157 16;462.19986 20;475.189 17;522.25964 16;533.38843 18;547.5304 17;548.21991 16;548.24615 34;549.2403 133;549.25879 82;549.27972 38;	483	671	226	758	512	0	0	19	0	0	0	0	0	35	0	17	0
1477	4.29	551.14	Unknown	[M+Na]+	TRUE	73.02839 17;230.08174 17;247.08107 19;287.05356 350;288.03281 20;288.04425 23;288.05707 20;291.14444 16;296.24146 20;339.19394 17;383.07535 55;401.09119 16;419.08334 17;419.10446 41;420.08124 39;420.10599 16;551.12909 16;551.15125 62;	2446	2435	1747	2867	1861	20	24	20	23	0	25	0	0	16	23	17	20
1478	3.84	551.14	Unknown	[M+Na]+	TRUE	73.02707 55;97.02909 33;115.03504 16;115.04383 16;133.05402 69;158.05174 20;183.07681 16;192.981 16;195.46207 20;229.05373 36;242.95641 25;270.59021 18;284.18298 23;286.97421 17;287.02197 18;287.05585 3315;288.03244 17;288.05515 237;288.0643 509;289.05792 39;289.0676 20;318.05344 16;333.0954 16;353.06058 17;365.04932 16;403.49442 19;419.05338 37;419.09702 2571;420.0351 26;420.09082 159;420.11206 …	28675	31936	26778	34345	27829	0	50	0	32	0	36	0	16	0	0	0	0
1479	3.81	551.163	Unknown	[M+Na]+	FALSE		1422	0	0	0	0	0	0	0	0	0	0	0	0	0	0	0	0
1480	10.93	551.265	w/o MS2:MLS001140302-01! M+H	[M+H]+	TRUE	133.08641 19;177.12845 16;227.15004 16;260.11151 20;325.05487 21;386.20605 17;433.23163 18;449.23898 22;451.20987 20;477.20746 16;487.24203 22;534.24786 16;537.23669 17;550.25421 37;551.23199 18;551.25806 146;551.28595 42;	489	616	157	212	259	0	20	18	0	0	0	0	0	0	0	0	28
1481	3.83	552.144	Unknown	[M+H]+	FALSE		6765	7124	5957	7679	5992	17	0	0	0	0	0	0	0	23	21	0	0
1482	3.84	553.152	Unknown	[M+H]+	FALSE		1198	1172	1077	1474	1397	0	18	0	0	16	17	0	0	27	0	20	17
1483	5.84	554.312	Unknown	[M+H]+	TRUE	239.14926 23;373.26675 18;382.20569 20;414.23724 16;414.24979 19;415.2645 20;432.23599 34;432.2514 21;432.27554 32;536.31396 18;537.28455 16;554.25305 53;554.31348 627;	2181	2685	1165	3950	1665	32	23	16	56	44	17	20	0	21	17	21	16
1484	4.99	554.315	Unknown	[M+H]+	TRUE	58.06277 16;101.03991 21;357.21356 16;370.24417 20;406.26492 87;406.28592 16;407.27646 16;554.29547 101;554.32043 132;554.36865 17;	52	50	47	65	112	21	17	40	20	39	1108	644	813	594	851	0	39
1485	5.84	555.311	Unknown	[M+H]+	FALSE		381	782	270	1215	592	34	17	38	0	33	17	34	31	0	20	19	20
1486	4.66	556.29	Leucine_Enkephalin; LC-ESI-QTOF; MS2; CE	[M+H]+	TRUE	143.08379 26;162.09171 17;244.10965 18;431.67548 35;520.26886 16;538.24542 18;538.27081 16;539.28711 16;540.56146 17;556.20673 22;556.2312 16;556.29163 449;	3141	3992	3115	4644	2997	0	18	37	21	16	78	65	38	19	25	22	22
1487	5.4	556.292	Leucine_Enkephalin; LC-ESI-QTOF; MS2; CE	[M+H]+	TRUE	136.0719 18;179.06706 16;207.15829 20;222.1559 17;239.18076 18;245.73878 19;269.11304 16;286.17935 33;311.18008 20;328.1828 16;344.15005 16;366.03818 19;370.1517 18;370.21579 20;389.42184 18;402.21881 37;407.16623 25;446.16495 18;452.21017 20;481.21103 16;481.23785 17;490.45108 28;506.24435 16;524.2478 42;556.24329 66;556.28058 295;556.30725 111;	56	41	106	40	40	5378	2728	5560	2837	4482	1040	1447	1039	1290	1781	144	98
1488	5.89	556.326	Unknown	[M+H]+	TRUE	227.32332 18;524.30646 17;556.31158 35;556.33966 116;	83	97	72	154	36	139	111	272	146	115	1996	2099	2111	2317	2193	1544	1597
1489	5.57	556.328	Unknown	[M+H]+	TRUE	163.08881 19;249.13048 24;281.16794 16;327.20609 18;338.21765 23;356.23874 22;370.23026 20;371.45551 16;402.23682 20;402.26987 180;402.29248 21;403.24896 16;403.27814 19;434.25641 17;434.29004 146;434.34537 20;435.28391 56;435.29938 52;524.30597 17;556.21289 16;556.27777 76;556.3255 730;	121	192	232	226	222	1821	713	1707	1394	1686	6521	7132	6594	6917	8437	769	535
1490	4.65	557.289	w/o MS2:Dronedarone; LC-ESI-ITFT; MS2; CE	[M+H]+	FALSE		1048	1154	695	1598	860	0	23	16	20	17	19	36	45	55	35	0	0
1491	5.4	557.291	Unknown	[M+H]+	FALSE		32	57	36	36	25	1632	783	1799	823	1359	357	409	303	413	494	37	58
1492	4.66	557.29	Unknown	[M+H]+	FALSE		1048	1194	368	1361	784	0	0	27	23	17	19	0	17	17	35	0	0
1493	5.57	557.327	w/o MS2:Dronedarone; LC-ESI-ITFT; MS2; CE	[M+H]+	FALSE		97	114	92	117	135	410	330	437	464	546	2271	1172	1458	2106	2089	192	235
1494	4.52	558.305	Unknown	[M+H]+	TRUE	343.95767 16;356.23276 16;388.2164 49;388.25998 16;406.25375 17;434.24719 17;558.12463 17;558.30707 343;	21	32	0	26	46	315	198	222	196	220	2149	2159	2611	2576	3263	23	21
1495	4.77	558.309	w/o MS2:Dimethyl ketal of oxysporidinone_130004 M+Na	[M+Na]+	FALSE		77	69	66	73	87	242	214	253	210	193	366	891	719	885	531	50	51
1496	5.01	558.306	Unknown	[M+H]+	TRUE	135.06828 16;541.28394 16;557.29224 17;558.29272 17;558.31531 104;	279	369	193	328	253	522	684	1104	609	1090	661	1209	1099	1297	1614	266	403
1497	5.23	558.306	Unknown	[M+H]+	TRUE	147.08049 17;155.09007 20;221.13194 16;277.17465 16;309.14493 16;370.16003 17;509.25885 17;509.28165 19;540.22144 16;540.27686 59;540.30182 143;541.30145 17;542.28375 37;552.84589 17;558.27008 64;558.30933 1803;	164	111	54	132	110	37624	31020	41089	29070	39134	15434	17349	16685	18945	21959	8101	8800
1498	4.52	558.322	w/o MS2:Dimethyl ketal of oxysporidinone_130004 M+Na	[M+Na]+	TRUE	122.10196 16;141.07045 16;266.72092 16;370.24658 23;388.24222 95;388.28613 16;406.21051 20;406.23795 34;406.26624 84;407.25867 19;482.82162 21;558.27594 18;558.29364 79;558.32281 90;558.34967 16;	17	0	0	33	0	40	38	23	244	90	754	2483	787	0	0	0	0
1499	5.23	559.308	Unknown	[M+H]+	FALSE		90	20	34	0	58	11241	8917	12142	8978	4359	4333	5344	4701	4767	2062	2143	2170
1500	5.23	560.317	Unknown	[M+H]+	FALSE		22	0	18	37	35	1984	1460	828	840	1916	617	930	680	674	989	441	343
1501	0.81	561.301	Unknown	[M+H]+	FALSE		0	0	0	0	0	20	21	0	16	0	1963	2203	2073	2095	2087	0	0
1502	3.85	562.301	Unknown	[M+H]+	TRUE	192.0741 17;251.08179 16;296.23215 21;296.24945 16;406.22461 36;519.33704 21;562.20343 17;562.25201 16;562.29352 103;	16	0	18	40	22	930	1361	1167	955	670	0	0	19	0	16	68	107
1503	3.39	564.317	Unknown	[M+H]+	TRUE	110.10624 16;195.1153 20;324.20111 17;324.23196 134;324.24762 28;325.22977 68;342.24542 17;342.25726 32;384.21268 18;384.25296 90;384.27304 56;385.25153 56;386.94009 16;402.24786 16;402.27863 20;403.25833 16;403.27042 23;505.30396 17;564.21027 21;564.26971 67;564.31482 1056;	44	101	70	49	49	9651	9393	11082	8669	10010	227	310	343	282	389	8769	8253
1504	3.54	565.156	w/o MS2:"MLS000876755-01!5,7-dihydroxy-2-(4-hydroxyphenyl)-6-[3,4,5-trihydroxy-6-(hydroxymethyl)oxan-2-yl]-8-(3,4,5-trihydroxyoxan-2-yl)chromen-4-one" M+H	[M+H]+	TRUE	307.05997 24;339.09836 16;349.01245 16;365.92615 16;377.078 20;392.10001 21;403.12097 16;428.12619 20;443.62332 16;445.086 22;451.09384 16;482.88873 22;511.12488 20;511.13867 19;548.15833 16;564.289 37;565.12817 21;565.16431 71;565.18671 73;	1631	1528	1567	1393	1437	18	19	45	0	17	0	0	0	23	17	0	0
1505	3.55	565.154	w/o MS2:"MLS000876755-01!5,7-dihydroxy-2-(4-hydroxyphenyl)-6-[3,4,5-trihydroxy-6-(hydroxymethyl)oxan-2-yl]-8-(3,4,5-trihydroxyoxan-2-yl)chromen-4-one" M+H	[M+H]+	FALSE		1304	1519	1613	2050	1472	18	19	37	0	18	16	0	0	20	78	0	0
1506	3.55	565.16	w/o MS2:"MLS000876755-01!5,7-dihydroxy-2-(4-hydroxyphenyl)-6-[3,4,5-trihydroxy-6-(hydroxymethyl)oxan-2-yl]-8-(3,4,5-trihydroxyoxan-2-yl)chromen-4-one" M+H	[M+H]+	TRUE	192.1051 20;209.08211 23;262.00061 24;325.06662 16;326.05353 21;326.08237 17;335.0972 17;349.0621 21;361.06531 19;380.07462 19;397.00314 22;401.20502 16;481.12119 18;500.14191 18;511.11768 46;564.26208 16;565.16339 64;	1687	1713	1613	2011	1068	23	21	49	0	18	16	0	20	20	33	18	0
1507	3.39	565.322	w/o MS2:Teraspiridole C_130091 M+H	[M+H]+	FALSE		0	33	37	0	24	2598	2528	2971	2543	2261	108	149	103	126	99	2361	2341
1508	2.47	566.074	Unknown	[M+H]+	FALSE		0	0	0	0	0	632	1094	0	710	0	0	81	0	52	0	0	0
1509	2.48	566.082	Unknown	[M+H]+	FALSE		0	0	0	0	0	462	1033	535	93	575	0	0	0	0	64	0	0
1510	10.93	567.266	w/o MS2:Okaramine B_120148 M+H	[M+H]+	TRUE	89.06319 22;335.25751 17;356.98834 18;435.20676 16;435.22952 18;462.215 25;493.23608 16;539.24005 29;549.22699 17;550.25629 58;565.40515 16;567.2287 35;567.27325 42;	243	0	33	0	0	0	0	0	0	0	0	0	0	0	0	0	0
1511	11.46	567.422	Unknown	[M+H]+	TRUE	85.10651 20;105.07458 50;107.07034 17;122.10695 17;137.1058 17;148.12729 23;149.1326 18;189.12418 25;197.13644 17;199.15002 17;213.166 16;229.14943 17;335.22534 20;411.30008 20;446.31079 21;567.37689 17;567.39856 20;567.4256 32;	0	460	195	394	0	0	0	0	0	0	0	0	0	0	0	0	0
1512	5.67	568.327	NELFINAVIR MESYLATE [M+H]	[M+H]+	TRUE	129.77611 17;402.2533 19;402.29398 33;420.28189 20;568.29767 16;568.33142 165;	41912	48722	11236	60753	11045	1546	900	1868	804	1744	1221	2193	1418	1814	2246	73	124
1513	5.68	568.327	NELFINAVIR MESYLATE [M+H]	[M+H]+	TRUE	136.09268 29;186.0972 18;420.28125 50;549.58868 25;550.31024 26;568.32281 194;	42126	10818	29935	11940	31553	1282	900	1858	804	2048	1324	2012	1236	1716	2213	124	259
1514	5.8	568.327	NELFINAVIR MESYLATE [M+H]	[M+H]+	TRUE	131.04962 71;131.05603 56;169.10196 43;169.14687 16;178.73233 22;180.09402 28;185.1346 20;259.18942 20;265.17831 16;270.14661 16;294.17499 16;306.19345 16;314.22498 20;339.20822 16;344.55063 16;356.23331 16;370.22586 41;370.2421 95;374.24063 19;388.25269 17;402.23914 32;402.26666 158;402.28622 34;403.21594 16;403.26508 35;404.26877 16;420.20792 24;420.27618 473;421.26852 83;421.28961 77;422.20932…	17867	20425	11708	26790	12887	64	90	38	50	113	1961	1966	1945	2193	2549	91	128
1515	5.81	569.317	Unknown	[M+H]+	FALSE		0	0	0	0	0	0	0	0	0	0	0	0	160	0	254	0	0
1516	5.68	569.329	Unknown	[M+H]+	FALSE		12907	14908	9332	19649	10210	392	258	729	269	628	332	377	401	565	623	40	36
1517	5.24	570.229	Unknown	[M+H]+	FALSE		582	1295	424	882	481	0	0	17	24	0	0	0	0	16	0	0	25
1518	5.24	570.25	Unknown	[M+H]+	FALSE		1237	936	655	1165	1127	16	23	17	20	26	21	0	0	50	28	0	18
1519	5.6	570.303	Unknown	[M+H]+	TRUE	206.15849 17;282.1723 16;405.17679 16;509.27402 17;510.25851 16;538.29382 16;570.29456 53;570.3363 20;	116	213	89	131	93	1555	702	1404	834	1275	329	310	381	444	390	115	217
1520	5.25	570.307	Unknown	[M+H]+	TRUE	85.03151 19;99.03235 22;102.09986 21;105.02984 17;105.04457 22;108.07368 21;108.08147 64;113.05454 16;118.4421 18;122.10075 54;125.52493 41;133.10213 17;137.06343 25;145.08443 16;145.10535 20;147.08524 19;154.1088 16;154.12395 16;155.08894 18;155.10094 17;158.10231 17;165.07861 16;167.08014 21;167.09682 18;171.08781 23;172.0925 17;178.0791 17;180.10094 18;181.09285 16;181.1041 35;185.09543 20;186…	82913	94475	58265	111015	61861	134	180	264	17	109	0	218	65	149	250	39	39
1521	5.68	570.337	w/o MS2:Pyrrhoxanthinol; FAB-EBEB; MS2; m/z	[M]+	FALSE		2157	2375	1712	3092	1374	154	120	169	180	169	130	219	140	163	145	35	79
1522	5.8	570.345	Unknown	[M]+	FALSE		0	0	302	1772	353	0	0	0	0	0	0	0	0	0	0	0	0
1523	5.25	571.31	w/o MS2:MLS002695970-01! M+Na	[M+Na]+	FALSE		4991	4025	19254	6419	3429	51	77	79	56	70	102	80	107	128	97	37	98
1524	4.93	572.284	Unknown	[M+H]+	TRUE	112.08646 27;141.08653 25;181.08487 19;572.18585 16;572.28156 107;	25	54	44	55	69	13102	4754	12772	5698	9927	1250	1879	1382	2062	2594	691	913
1525	5.25	572.312	Unknown	[M+H]+	FALSE		4864	5395	3306	6179	3542	0	37	30	0	17	53	16	16	42	0	0	34
1526	5.38	572.318	Unknown	[M+H]+	TRUE	186.12823 16;266.06564 16;293.17249 21;420.12781 31;420.2648 16;421.27249 16;508.28226 21;509.23563 18;540.31067 17;541.27203 32;572.263 17;572.28265 16;572.31812 184;572.34833 43;	2660	3152	1835	3850	2298	2807	2130	2074	2272	3589	8347	4325	11528	5920	3818	1045	1036
1527	5.47	572.322	Unknown	[M+H]+	TRUE	155.08305 17;210.12442 18;252.15343 16;321.11722 17;402.23502 17;490.2464 17;522.27002 16;522.29095 24;554.34698 22;555.30151 17;571.26483 16;572.26807 33;572.29608 48;572.32745 349;	1012	2059	683	2555	1584	1211	644	1265	580	1339	5660	9936	7530	9354	11313	256	225
1528	5.39	572.324	Unknown	[M+H]+	TRUE	123.07761 18;159.06113 16;179.06982 18;205.08365 17;356.18759 16;371.19952 17;371.21912 20;402.22519 66;403.21286 17;420.23285 50;420.24854 16;421.23907 16;421.28107 16;445.25061 16;521.23993 20;541.25317 23;570.24298 20;570.30695 17;570.34027 18;570.51514 22;571.14801 17;571.21631 16;571.25549 16;571.31854 62;572.15588 20;572.25702 115;572.29266 147;572.32941 323;	2735	3456	2061	4342	2190	2925	2564	3487	2334	3490	1817	11902	11689	11789	14385	1026	1183
1529	5.78	572.323	Unknown	[M+H]+	TRUE	58.06938 39;167.08293 16;178.13411 19;255.12946 20;540.31122 24;540.32568 16;551.7973 20;572.27344 16;572.31537 338;572.33984 128;572.36652 17;	48	38	20	63	32	588	720	1101	581	785	1937	2529	2501	2304	2581	2542	2972
1530	4.92	573.275	Unknown	[M+H]+	FALSE		0	0	0	0	0	3842	0	0	589	0	0	279	0	0	0	0	0
1531	4.94	573.297	Unknown	[M+H]+	FALSE		18	24	44	0	27	1659	1177	1145	1558	1310	477	254	279	277	577	167	207
1532	5.38	573.308	Unknown	[M+H]+	FALSE		0	243	0	1383	0	0	0	0	340	0	0	0	866	1121	0	34	0
1533	5.39	573.329	Unknown	[M+H]+	FALSE		350	1065	702	1278	732	804	793	1199	675	1104	2581	2198	3402	3412	1383	258	323
1534	5.47	573.329	Unknown	[M+H]+	FALSE		263	538	453	803	337	214	0	292	124	235	1675	2365	2163	2465	3343	34	94
1535	5.78	573.348	Unknown	[M+H]+	FALSE		0	0	0	0	0	51	0	0	0	0	0	0	357	0	0	0	172
1536	5	574.302	Unknown	[M+H]+	TRUE	248.09277 29;510.27072 17;542.24017 17;542.31146 28;574.30371 173;574.32764 20;	146	188	186	303	156	3429	2759	3855	2739	3808	259	238	316	294	233	1512	1829
1537	4.66	574.303	Unknown	[M+H]+	TRUE	556.29114 34;557.30151 16;574.22467 19;574.24939 16;574.29163 134;574.31073 114;	52	20	16	41	30	561	611	385	477	643	1366	1997	1649	1964	1876	20	17
1538	4.8	574.302	Unknown	[M+H]+	TRUE	188.11932 24;525.22198 16;556.28412 32;572.3042 16;574.29224 127;574.31287 90;574.33899 27;	17	20	35	33	48	3605	2995	4039	3266	4434	374	500	595	516	520	981	1074
1539	4.99	575.301	Unknown	[M+H]+	FALSE		0	0	0	0	16	0	0	1215	708	0	0	32	111	0	111	313	326
1540	4.82	575.301	Unknown	[M+H]+	FALSE		0	0	0	0	17	0	547	1182	288	973	52	92	0	0	97	118	0
1541	4.81	575.308	w/o MS2:Teraspiridole B_130089 M+H	[M+H]+	FALSE		0	21	0	0	0	850	900	1159	645	1256	129	0	118	158	126	127	55
1542	1.86	575.968	Unknown	[M+H]+	TRUE	121.94571 20;139.93776 17;165.93431 17;193.96806 17;205.94057 19;208.9319 21;210.93849 18;227.93811 41;233.96295 20;245.95328 16;249.94907 16;275.92258 17;277.94891 36;293.96548 16;313.46301 18;313.97043 16;321.91733 16;322.93924 17;365.85571 22;365.95892 20;366.93726 18;383.90314 16;383.9371 52;383.95102 35;384.9465 28;401.95438 93;402.95874 20;402.98312 20;557.94348 17;575.97534 26;575.99335 20;	3237	3276	3470	3360	3668	3784	4516	3707	4164	4098	4492	4110	3766	4125	3750	39	53
1543	1.93	575.968	Unknown	[M+H]+	TRUE	139.95412 16;183.94444 57;196.66986 19;199.94316 16;207.97986 17;208.97252 16;227.9388 57;228.93991 16;228.95312 22;233.96477 17;245.93311 16;245.94623 17;245.95883 16;265.94748 18;268.97714 16;295.97488 16;313.96918 16;321.93488 20;365.92932 36;383.94611 116;384.94077 17;401.86523 19;401.92651 20;401.94885 98;401.97171 23;402.97131 42;529.75928 16;557.93158 16;575.2616 16;575.97174 240;	4413	5003	4910	4387	4250	4288	3881	4389	4278	4301	4731	3891	4018	3986	2766	386	402
1544	1.89	576.982	Unknown	[M+H]+	FALSE		243	487	331	0	0	1026	0	0	592	832	0	284	466	0	0	0	0
1545	10.93	579.26	w/o MS2:_130131 M+H	[M+H]+	TRUE	93.06907 16;138.52818 17;183.08232 16;229.16498 20;257.20135 21;325.26041 21;341.29391 25;365.24478 23;367.42261 16;376.25345 17;384.17773 16;401.30154 18;414.29022 16;431.20752 19;434.20856 16;435.23245 16;446.23007 17;460.21396 16;462.25729 21;505.20123 17;518.24542 20;519.42145 18;523.27478 16;533.21246 22;533.25256 259;533.84119 16;534.23846 36;534.25732 53;534.27393 35;534.80988 18;535.26013…	1494	2230	718	2350	1515	0	34	69	20	0	17	17	18	16	0	0	0
1546	3.26	580.313	Unknown	[M+H]+	TRUE	131.08157 23;141.20853 17;193.10452 17;208.08827 18;271.05862 22;274.14096 36;312.2243 16;340.23383 16;340.25278 27;351.08966 20;358.22455 20;358.25073 72;367.35657 18;391.10059 19;395.29999 16;401.26608 20;401.5578 16;417.97253 20;418.19455 16;418.26321 309;419.09442 38;419.2413 16;419.25797 16;419.27899 19;420.12399 20;420.27246 34;421.12469 19;445.10327 16;520.27423 19;548.14349 16;580.30078 5…	6870	7957	7854	7760	7627	255	244	275	223	244	107	52	55	66	92	1909	1934
1547	3.6	581.149	Unknown	[M]+	FALSE		0	467	797	1110	0	16	0	0	0	0	0	0	0	0	0	0	0
1548	3.68	581.151	Cyanidin-3-O-(2''-O-beta-xylopyranosyl-beta-glucopyranoside); LC-ESI-QTOF; MS2; CE	[M]+	TRUE	85.02457 17;127.04023 17;287.03128 18;287.05521 237;288.05963 52;288.07019 28;289.06366 20;419.09753 39;419.11978 30;421.10776 16;581.14783 33;	1634	2495	1785	2323	2026	0	18	0	0	0	0	22	16	17	0	0	21
1549	4	581.149	Cyanidin-3-O-(2''-O-beta-xylopyranosyl-beta-glucopyranoside); LC-ESI-QTOF; MS2; CE	[M]+	TRUE	97.03214 17;115.04018 18;166.02625 17;287.02289 31;287.05447 592;287.09784 18;287.16278 16;288.05862 71;288.07724 33;449.10669 43;449.12738 17;581.15137 42;	1820	2471	1837	2550	2244	17	18	0	0	27	0	20	16	17	0	0	20
1550	4.13	581.153	Cyanidin-3-O-(2''-O-beta-xylopyranosyl-beta-glucopyranoside); LC-ESI-QTOF; MS2; CE	[M]+	TRUE	115.03931 16;145.0489 18;287.05811 322;288.06723 17;289.06094 26;329.07333 16;365.07657 17;381.82254 17;384.19357 16;419.09595 74;420.11331 18;421.10263 19;580.02704 16;581.10632 33;581.13629 21;581.14752 51;	3083	3420	1383	3742	2666	42	17	55	18	18	0	0	0	0	0	0	20
1551	3.69	581.161	Unknown	[M]+	TRUE	165.48309 19;287.05594 179;288.04788 16;288.06906 16;419.07959 16;419.10849 20;420.09396 16;420.11047 16;	2127	1597	1562	2618	1100	0	0	0	0	0	16	0	0	0	0	0	0
1552	0.93	581.195	w/o MS2:MLS001143533-01! M+H	[M+H]+	FALSE		1216	1818	1624	1277	1405	0	0	34	0	19	0	0	0	0	0	0	0
1553	3.25	581.319	Unknown	[M+H]+	FALSE		1835	2094	1847	2133	1829	51	108	21	86	65	34	0	16	16	0	766	577
1554	3.27	581.316	Unknown	[M+H]+	FALSE		2055	2368	1810	2352	1829	51	34	91	16	88	20	30	17	16	0	315	435
1555	10.98	581.405	Unknown	[M+H-H2O]+	TRUE	119.0834 19;167.09834 17;168.11919 25;235.13077 16;256.11948 16;282.1427 17;291.21979 16;295.20041 16;524.35101 21;533.25037 17;563.38757 24;579.26746 50;579.27844 21;580.27002 21;581.35376 17;581.37817 34;581.40009 34;581.42255 26;581.45197 39;	523	709	333	1556	559	21	21	32	0	21	44	37	19	23	27	20	21
1556	5.94	582.343	w/o MS2:_120145 M+H	[M+H]+	TRUE	72.08781 22;211.09874 23;252.00638 20;261.12796 16;276.16949 17;294.19577 17;370.22934 20;371.26102 19;402.25433 16;402.27637 53;402.7879 17;403.23184 16;403.24796 16;403.26474 16;403.28522 17;403.30569 21;434.12466 18;434.26138 49;434.29361 411;435.25797 21;435.28622 44;435.30069 17;506.26822 17;524.26727 22;524.3092 16;582.29626 56;582.34143 1161;582.3819 60;	641	690	504	627	680	4786	4376	4613	4032	4658	10521	11935	12325	12966	14397	2535	2616
1557	5.94	583.346	Unknown	[M+H]+	FALSE		327	241	173	327	234	1174	1378	1763	1362	1204	3243	4141	1058	3944	4537	864	855
1558	11.12	583.436	Unknown	[M+H]+	TRUE	93.07372 38;106.8453 16;111.08313 17;113.09794 16;145.10571 21;161.13716 16;169.10109 23;171.11591 28;185.12637 18;195.2292 20;213.17058 16;235.1701 20;308.23422 22;323.26883 16;351.24503 16;379.2572 16;414.24957 17;431.3399 21;472.33875 17;485.38846 18;491.37027 16;565.39075 16;565.55609 16;583.22925 26;583.34924 16;583.4137 117;583.43958 190;	977	3317	1967	1216	1705	0	20	32	16	0	18	17	16	19	0	0	16
1559	6.06	584.322	Unknown	[M+H]+	TRUE	72.07126 22;94.0713 18;133.10197 16;145.09225 18;155.13159 16;180.1384 17;187.11497 17;188.12141 16;203.1275 16;203.13641 17;204.10294 16;207.11705 18;219.1032 16;220.116 20;221.13417 22;235.16878 23;249.12257 26;281.1402 16;282.14743 21;327.21075 18;339.05273 18;352.22794 16;358.867 21;380.19434 17;385.83636 21;395.784 20;402.18149 16;407.93073 17;412.22888 18;412.24857 17;413.7084 21;416.23013 …	22209	24637	12233	33362	14877	0	96	203	141	0	68	53	108	177	70	115	133
1560	5.72	584.323	Unknown	[M+H]+	TRUE	403.19348 20;407.14542 16;494.26382 17;584.22925 16;584.30823 107;584.32733 194;584.35468 43;	2442	2432	2159	2952	2569	950	470	1285	790	964	634	611	633	680	832	274	362
1561	5.63	584.322	Dihydroergotamine; LC-ESI-QTOF; MS2; CE	[M+H]+	TRUE	376.2522 20;392.30356 22;404.23526 17;436.27057 38;437.29718 16;441.99988 17;575.77478 25;584.20886 17;584.30396 95;584.32007 197;	1354	1626	1073	2033	1056	232	139	187	134	210	213	371	240	153	300	71	99
1562	5.71	584.328	w/o MS2:Shearinine F_120146 M+H	[M+H]+	TRUE	245.12703 17;306.15561 21;398.23373 17;448.24045 18;487.26367 16;487.65244 17;496.2345 20;584.27338 16;584.30688 78;584.32751 246;584.35382 34;	2299	2550	2384	2764	2365	1047	771	1255	790	818	833	611	678	680	832	332	247
1563	5.92	584.324	Unknown	[M+H]+	TRUE	237.13736 17;434.29825 34;434.39758 17;435.28934 37;474.26279 24;492.25131 17;493.27997 20;494.26935 17;517.12 16;525.31885 24;582.32733 19;583.33032 181;583.36163 52;584.29218 40;584.3186 132;584.33771 102;584.36383 19;	226	199	192	318	236	2003	2066	2304	1795	2528	1670	1928	2294	2063	2396	645	773
1564	5.79	584.33	Unknown	[M+H]+	TRUE	108.0807 16;216.08821 18;436.28256 17;584.31592 140;584.35718 17;	0	0	0	0	0	101	0	358	0	0	223	0	0	350	0	0	68
1565	11.13	584.44	w/o MS2:Antheraxanthin; FAB-EBEB; MS2; m/z	[M]+	FALSE		0	763	302	175	0	0	0	0	0	0	0	0	33	17	16	0	0
1566	6.06	585.327	Unknown	[M+H]+	FALSE		5747	7543	3565	0	4125	0	0	0	0	0	0	0	0	0	18	0	0
1567	11.64	585.453	Unknown	[M+H]+	TRUE	119.0857 16;267.23245 21;277.21497 16;299.19772 19;307.2326 27;381.29245 17;405.26486 16;447.36807 16;585.45294 190;585.47473 38;	779	3044	1420	1488	2264	20	0	16	0	0	41	359	0	32	0	0	31
1568	0.89	586.231	Unknown	[M+H]+	FALSE		395	681	394	336	263	1226	515	1140	519	1240	377	478	459	426	492	0	0
1569	5.4	586.302	Unknown	[M+H]+	FALSE		320	404	214	793	304	1092	793	1339	645	1432	1327	2187	1637	2019	2552	314	355
1570	5.16	586.304	Unknown	[M+H]+	TRUE	153.05254 18;163.06139 20;244.13016 16;269.15067 32;297.16055 18;321.11758 22;373.71194 35;386.2366 22;399.73041 20;414.23956 27;446.21533 16;504.7901 17;536.26776 16;568.30255 16;569.31433 21;586.24756 16;586.30212 728;	3260	5382	3102	6169	3743	663	631	840	445	1004	168	150	148	133	279	228	197
1571	5.15	586.301	Unknown	[M+H]+	TRUE	165.10204 21;244.13982 34;261.1265 18;387.19745 16;568.29034 22;577.08228 20;577.87366 18;586.29865 720;	4672	5458	3756	6125	3719	1223	405	1389	622	883	0	337	58	0	525	228	304
1572	5.09	586.302	Unknown	[M+H]+	TRUE	109.06372 18;111.07925 27;111.08781 16;139.55296 30;141.07832 18;373.15433 16;448.21869 17;476.2045 17;574.07104 23;586.30585 253;	54	107	65	125	55	9473	4741	9994	4415	7957	1829	2286	2005	2765	2344	1248	1194
1573	6.06	586.333	Unknown	[M+H]+	FALSE		1430	1471	305	1272	619	391	339	259	333	103	0	274	160	206	142	68	66
1574	5.98	586.338	Unknown	[M+H]+	TRUE	135.04587 16;372.23868 16;554.30359 22;586.30725 70;586.33624 90;586.38177 16;	248	349	244	313	333	2328	1856	2452	1705	2705	752	1246	1256	1173	1296	461	464
1575	5.73	586.342	Unknown	[M+H]+	TRUE	251.09283 23;402.2569 16;434.30762 37;435.26074 29;552.28882 17;584.34082 16;585.30585 22;585.32092 16;586.33447 81;586.35742 18;	121	146	103	116	213	2447	1067	3952	2838	3754	2406	1525	3246	620	2365	319	402
1576	5.66	586.338	Unknown	[M+H]+	TRUE	345.3876 16;370.24652 23;398.23187 20;402.25458 53;403.2789 22;434.28009 38;434.30045 22;435.28952 17;554.30963 20;586.30505 17;586.33093 218;	267	276	172	310	190	15924	12080	15887	11487	16408	8896	10876	10017	10674	10982	1846	1718
1577	11.64	586.459	Unknown	[M+H]+	FALSE		233	1046	0	0	659	0	0	0	0	0	0	0	0	0	40	0	0
1578	0.78	586.877	Unknown	[M+H]+	FALSE		0	24	0	20	34	88	71	99	83	105	1606	1446	1416	1668	1618	0	0
1579	5.08	587.301	w/o MS2:MLS001148144-01! M+H	[M+H]+	FALSE		53	69	45	54	64	2490	1339	2828	1476	2273	658	636	542	421	1107	337	293
1580	5.15	587.309	w/o MS2:MLS001148144-01! M+H	[M+H]+	FALSE		1322	1599	975	1883	1250	262	168	129	216	343	129	92	135	149	122	164	33
1581	5.66	587.35	Unknown	[M+H]+	FALSE		129	135	72	104	60	4278	1394	4645	3641	5102	2811	3094	2816	2761	1988	514	793
1582	5.67	587.343	Unknown	[M+H]+	FALSE		129	135	86	89	60	4545	3603	4488	3641	4811	1986	2414	1979	3181	2810	471	584
1583	5.34	588.317	Unknown	[M+H]+	TRUE	124.0444 20;135.04543 253;136.04999 38;137.05728 18;152.10773 16;154.11823 32;155.12784 21;178.07924 21;191.09607 16;197.14085 23;219.11749 17;239.13496 20;260.11685 16;265.18771 17;269.15796 22;297.17932 18;342.18335 16;349.80371 16;353.19916 17;368.14853 16;378.39615 24;415.82077 31;431.8024 17;490.03067 25;505.03961 22;525.28076 21;538.24176 16;538.25488 43;538.27911 38;538.30328 19;539.05859 …	0	0	0	51	33	52838	38521	56027	35420	56608	43058	63583	53715	65568	67638	1423	998
1584	5.02	588.317	Unknown	[M+H]+	TRUE	105.04273 16;196.04527 17;210.13033 26;320.16965 18;352.12408 18;380.04004 16;403.96515 24;472.19852 19;587.2948 20;588.27423 18;588.31335 168;588.34534 21;	91	17	16	67	39	1451	1503	1678	1203	1681	229	397	262	359	417	352	433
1585	5.26	588.319	Unknown	[M+H]+	TRUE	108.08025 16;154.12917 16;206.10178 17;356.17813 36;403.01163 21;488.14755 16;528.28076 26;539.28912 16;556.27197 32;556.30627 36;557.23743 16;557.28491 23;588.25909 19;588.32037 1084;	21	21	20	39	33	13099	11779	16020	11966	14871	512	517	514	753	725	7896	7590
1586	5.26	589.318	Unknown	[M+H]+	FALSE		21	18	23	45	18	3904	3243	4672	3559	3889	121	183	286	195	236	2084	2264
1587	5.34	589.321	Unknown	[M+H]+	FALSE		0	32	0	0	35	3359	11777	17412	10670	2403	13001	5058	16363	19900	6788	309	361
1588	4.09	590.255	Unknown	[M+H]+	TRUE	145.048 20;233.13811 18;328.20959 25;590.23737 167;590.2691 328;590.34875 20;	26	0	16	16	56	2389	3657	1127	2943	2519	99	126	120	131	106	129	97
1589	4.08	590.261	Unknown	[M+H]+	TRUE	145.048 20;233.13811 18;328.20959 25;590.23737 167;590.2691 328;590.34875 20;	20	0	0	0	56	2983	3486	3911	3005	3083	83	144	58	104	122	104	97
1590	4.59	590.297	Unknown	[M+H]+	TRUE	105.03955 20;165.09581 20;185.01125 23;222.0641 16;307.01602 18;317.87241 18;369.19611 16;476.22214 16;493.71088 17;514.75458 24;526.23669 32;527.25916 27;540.25659 50;540.27863 19;558.24799 32;575.32294 16;590.06244 16;590.29572 1803;590.38055 16;	34	34	36	19	82	31594	28475	34684	27893	33754	502	322	605	488	494	9988	9932
1591	4.47	590.3	Unknown	[M+H]+	TRUE	105.03493 16;177.06645 20;195.0851 16;287.05087 17;287.06155 16;590.04913 26;590.29028 106;	1020	1108	869	883	908	283	410	438	216	218	219	117	295	213	194	170	158
1592	5.33	590.317	Unknown	[M+H]+	FALSE		0	0	0	54	16	0	1795	0	1277	0	1839	1798	1963	0	0	43	70
1593	5.35	590.325	Unknown	[M+H]+	FALSE		0	56	19	0	0	2884	0	2557	884	2798	1950	0	1996	3363	3828	27	17
1594	4.08	591.252	w/o MS2:MLS001140664-01! M+H	[M+H]+	FALSE		0	0	0	0	0	0	1139	0	0	0	18	0	0	0	37	0	0
1595	11.21	591.259	w/o MS2:MLS001140664-01! M+H	[M+H]+	FALSE		669	328	362	1047	433	66	20	69	20	18	40	20	49	35	17	16	24
1596	4.58	591.297	Unknown	[M+H]+	FALSE		16	41	20	0	20	8920	2493	10336	2586	9997	169	121	183	215	164	2752	2567
1597	11.2	592.251	Unknown	[M+H]+	FALSE		1409	1810	0	0	0	0	39	60	0	0	0	0	0	0	0	0	0
1598	11.21	592.266	Unknown	[M+H]+	FALSE		3953	4552	3724	4663	3993	32	140	165	37	55	65	66	28	111	32	17	56
1599	11.19	592.269	Unknown	[M+H]+	FALSE		3239	265	0	4247	949	0	169	0	0	0	0	0	0	0	0	0	0
1600	11.21	592.275	Unknown	[M+H]+	FALSE		4471	2364	2411	4615	4417	36	95	125	59	20	232	71	17	95	29	72	72
1601	4.59	592.302	Unknown	[M+H]+	FALSE		0	0	16	57	0	1614	1368	1905	1577	1826	55	53	51	40	81	460	523
1602	11.2	593.22	Unknown	[M+H]+	FALSE		0	0	0	0	1167	0	19	0	0	16	0	0	0	0	0	0	0
1603	11.27	593.275	Unknown	[M+H]+	FALSE		2203	5638	0	4472	3510	68	0	91	0	20	106	0	0	0	0	0	0
1604	11.21	593.273	Unknown	[M+H]+	TRUE	118.6639 20;129.83182 26;158.06088 16;165.02106 34;253.15154 17;265.13507 19;271.3139 18;275.65485 20;279.11249 16;285.79782 17;314.26688 17;345.14679 17;358.61942 20;385.67242 19;387.20316 20;401.33197 19;405.19595 18;412.80942 19;415.23279 19;417.21832 35;420.18866 16;422.60373 20;431.1741 58;432.20084 47;433.21603 16;433.23544 105;434.23297 34;435.24176 19;443.14224 18;445.20129 57;445.22885 2…	67685	84392	39503	80009	60416	144	606	748	266	179	623	348	138	802	148	163	189
1605	4.16	595.109	Unknown	[M+H]+	FALSE		1305	0	0	0	0	0	0	0	0	0	0	0	0	0	17	0	0
1606	4.06	595.145	w/o MS2:Tiliroside M+H	[M+H]+	FALSE		2111	0	3411	2803	0	35	32	32	0	0	33	16	17	34	0	17	0
1607	4.09	595.149	w/o MS2:Tiliroside M+H	[M+H]+	FALSE		6156	10352	0	7346	0	17	33	55	0	16	22	32	0	32	0	0	32
1608	4.23	595.149	Unknown	[M+H]+	FALSE		4883	0	1165	1264	722	0	16	0	0	0	0	28	0	35	0	0	17
1609	3.3	595.166	Kaempferol-7-neohesperidoside	[M+H]+	TRUE	73.0281 23;287.06018 22;295.06705 16;307.05286 16;308.09393 16;309.05731 16;325.07022 21;346.0632 17;349.06177 16;361.06494 17;361.08047 20;362.06485 16;378.08182 17;405.08722 27;481.1268 17;499.14163 18;505.12125 18;512.12054 18;529.12695 38;577.15472 37;594.83563 20;595.13214 43;595.16718 80;595.18835 29;	2929	3261	3230	3205	2954	66	40	23	37	0	24	0	18	24	0	0	38
1610	4.08	595.166	Kaempferol-7-neohesperidoside; LC-ESI-QTOF; MS2; [M+H]+; CE	[M+H]+	TRUE	71.05167 17;85.03291 29;127.03679 17;129.05836 17;147.06029 17;147.07762 16;148.06952 24;189.07401 19;206.3101 22;241.05037 18;255.08591 16;283.59091 18;286.97211 17;286.99384 18;287.0108 22;287.02621 76;287.05673 4661;287.86697 25;288.05713 392;288.06778 383;288.09305 17;289.05237 16;289.06625 33;408.81158 17;433.10977 19;449.05814 16;449.09442 152;449.11072 221;450.08194 16;450.0968 36;450.1340…	27427	30645	5826	35275	6194	17	0	34	0	40	0	0	0	0	0	16	63
1611	4.07	595.166	Kaempferol-7-neohesperidoside; LC-ESI-QTOF; MS2; [M+H]+; CE	[M+H]+	TRUE	71.04396 22;71.05608 16;85.0315 34;87.04443 23;109.12349 18;129.05527 122;145.04666 16;147.06442 25;148.07373 16;149.07138 26;220.97139 22;231.91064 21;241.05081 16;243.07611 20;250.3163 18;287.02243 33;287.05652 4340;287.14731 20;288.0253 24;288.06281 624;289.06293 81;325.08957 20;370.7937 20;383.0787 18;397.9458 16;416.14761 17;433.12802 16;449.0809 17;449.10947 471;450.07895 16;450.10272 24;45…	26820	30455	25036	34257	24854	0	32	34	0	16	0	0	0	0	0	32	16
1612	4.17	595.168	Kaempferol-7-neohesperidoside; LC-ESI-QTOF; MS2; [M+H]+; CE	[M+H]+	TRUE	57.03289 17;69.02644 23;71.04846 91;73.02914 16;85.01545 16;85.0267 25;85.03181 70;100.5144 18;101.07377 20;127.0423 18;129.05716 282;129.07379 33;130.0616 16;136.39348 19;136.57378 25;145.03682 17;145.04742 40;145.05467 18;147.04973 16;147.06743 114;154.02278 20;165.07266 17;187.07414 20;227.08699 18;229.05817 20;241.05081 19;255.08907 17;260.42142 20;262.71503 17;283.48672 30;286.95859 16;286.9…	89994	95785	80075	98165	81222	0	100	278	89	40	0	18	0	207	38	20	177
1613	11.21	595.285	w/o MS2:MLS001148225-01!(-)-BEBEERINE M+H	[M+H]+	FALSE		3196	4923	2291	4947	3238	0	74	59	0	16	72	0	20	0	20	0	0
1614	4.16	596.162	Unknown	[M+H]+	FALSE		14014	1164	21419	16031	11860	16	54	81	20	45	43	24	37	67	38	17	73
1615	4.07	596.166	Unknown	[M+H]+	FALSE		6937	8057	6242	8791	6472	0	17	16	18	20	19	16	52	30	0	0	46
1616	5.49	596.326	Unknown	[M+H]+	FALSE		465	744	324	1023	361	17	0	0	17	16	37	60	39	47	35	0	0
1617	4.07	597.16	w/o MS2:4???-O-??-(6???-trans-p-coumaroyl)-glucopyranosyl okanin M+H	[M+H]+	FALSE		800	1446	599	0	1391	0	0	0	0	0	0	0	0	0	0	0	0
1618	4.16	597.181	w/o MS2:Eriodictyol-7-O-neohesperidoside	[M+H]+	FALSE		4089	2298	3511	4977	2821	19	23	17	37	0	20	0	0	0	0	0	0
1619	6.37	598.34	Unknown	[M+H]+	TRUE	82.53302 20;288.18356 16;305.54932 16;403.10129 16;444.27567 58;476.27884 17;476.31235 20;477.28406 17;598.28717 18;598.34003 127;	1251	1408	1178	1121	1557	7672	5134	8024	2257	4918	2456	3942	2508	1952	4897	729	721
1620	6.36	598.339	Unknown	[M+H]+	TRUE	82.53302 20;288.18356 16;305.54932 16;403.10129 16;444.27567 58;476.27884 17;476.31235 20;477.28406 17;598.28717 18;598.34003 127;	1455	1440	1177	1938	1425	7677	5390	8191	5432	7621	2910	3583	3530	3870	5128	699	721
1621	0.8	599.254	Unknown	[M+H]+	FALSE		0	0	0	0	0	18	0	0	0	16	1254	1414	1103	873	1035	0	0
1622	6.35	599.343	Unknown	[M+H]+	FALSE		494	503	404	531	537	2367	842	2198	1704	1739	867	1312	773	1143	1616	348	339
1623	6.37	599.351	Unknown	[M+H]+	FALSE		280	503	463	484	493	2112	1653	2570	1158	2357	748	854	1093	1143	1519	348	227
1624	10.97	599.413	Unknown	[M+H]+	TRUE	101.06117 20;107.08232 27;113.10005 19;124.9076 16;125.05701 18;127.11274 16;131.08057 34;133.11188 21;135.08752 16;135.11862 20;144.09941 23;145.1136 16;150.3316 16;151.0802 16;151.08775 19;151.11031 18;153.09387 17;155.10667 20;156.09875 19;157.09993 17;159.11992 17;161.13968 17;163.10347 18;165.0901 43;167.1066 37;167.11848 33;168.11305 20;169.10394 17;172.11908 17;174.13591 25;175.11473 19;17…	4987	7931	2580	12442	4634	17	21	44	37	24	20	33	0	55	16	43	16
1625	11.36	599.41	Unknown	[M+H-H2O]+	TRUE	119.08376 20;133.10675 16;151.08044 16;177.03606 20;183.11427 16;211.15297 17;221.13725 20;221.15567 16;221.16934 20;231.11313 20;248.1693 20;265.13864 16;286.18207 20;291.17188 16;300.18625 16;325.21915 36;353.25375 19;369.22653 16;380.21844 22;406.22153 17;407.39359 16;437.28958 16;507.36005 68;507.48596 16;508.37155 25;599.14246 17;599.36798 17;599.41071 415;599.45544 20;	2066	3240	1499	4152	2458	0	0	49	16	18	70	99	18	0	20	0	0
1626	11.19	599.411	Unknown	[M+H-H2O]+	TRUE	125.06554 19;136.71478 25;157.10339 18;163.1069 16;163.12013 22;211.14589 18;213.15848 16;231.06012 20;249.15291 16;251.18532 16;290.18768 24;293.19159 28;364.23352 16;441.29877 20;448.32431 18;507.2919 16;507.35226 140;508.37552 17;581.38391 16;583.43225 18;598.48102 16;599.00177 16;599.33221 16;599.40338 353;	2362	3369	1863	6203	3479	21	20	20	16	16	21	62	46	39	38	19	41
1627	11.27	599.41	Unknown	[M+H-H2O]+	TRUE	106.94387 17;119.08519 20;134.15622 19;135.07991 17;137.09688 20;147.08566 20;147.09431 17;157.1021 17;163.1196 16;164.12457 19;165.08617 53;165.09612 55;203.14175 16;206.12964 18;208.14291 34;211.16135 17;221.14128 66;221.15726 161;223.15939 16;247.17497 35;263.18689 27;269.17719 20;286.18573 23;287.20108 17;299.198 16;301.21887 26;310.21411 16;313.21011 18;325.22592 16;326.50815 17;427.27945 16…	1915	3586	1605	4389	2711	20	53	56	0	17	46	36	0	0	0	0	0
1628	11.16	599.412	Unknown	[M+H-H2O]+	FALSE		1371	2976	511	3378	2013	0	17	16	0	24	18	18	0	17	16	0	16
1629	5.37	600.317	Unknown	[M+H]+	TRUE	166.18726 20;235.1218 22;251.1375 22;511.2644 17;540.26868 16;542.27765 17;600.25934 18;600.28607 16;600.32574 44;600.36121 23;	77	66	86	116	80	3859	3045	3756	2753	3706	830	1147	704	1111	1272	1219	591
1630	5.97	600.318	Unknown	[M+H]+	TRUE	325.57611 17;346.18909 19;460.25317 16;478.20493 16;508.25049 39;508.29657 16;540.28821 36;595.30859 25;599.32562 18;600.27399 32;600.3114 307;	1700	1823	1535	2356	1708	25368	43050	32021	20443	23358	49524	57778	54017	58121	64827	55452	54816
1631	5.95	600.316	Unknown	[M+H]+	TRUE	99.05078 19;107.08566 18;108.08066 16;169.09666 18;180.0873 16;181.08546 17;187.07793 25;196.14362 16;219.11072 33;220.14166 16;223.08897 20;223.12706 16;233.13474 16;244.14749 16;256.14087 16;257.38058 16;277.46527 19;287.17325 20;295.16782 17;308.0394 28;322.71582 21;330.85196 20;361.53094 27;375.99405 21;376.2926 16;386.22577 16;418.2056 16;431.20654 20;435.14282 20;439.56305 17;444.23438 21;4…	1194	1811	1273	1997	1456	72758	72827	84062	67203	77194	25604	57430	23534	57677	46878	24480	26313
1632	6.07	600.319	Unknown	[M+H]+	FALSE		17	107	18	16	25	2240	1779	0	1690	2422	803	2043	1623	1899	2114	1473	1705
1633	5.7	600.319	w/o MS2:Shearinine D_130028 M+H	[M+H]+	FALSE		0	0	0	99	19	0	442	632	0	460	602	546	437	0	1112	0	0
1634	3.34	600.338	w/o MS2:Shearinine D_130028 M+H	[M+H]+	TRUE	438.27249 17;438.28769 36;438.30493 52;439.28564 35;582.32544 16;600.33929 202;600.3576 51;	135	111	110	143	92	2121	2189	1540	1850	2209	36	49	32	39	36	811	930
1635	11.36	600.412	Unknown	[M]+	FALSE		616	1422	568	1492	1029	0	0	0	0	0	0	0	21	48	0	0	0
1636	10.97	600.41	w/o MS2:Auroxanthin; FAB-EBEB; MS2; m/z	[M]+	FALSE		2329	4781	1113	7676	2042	16	47	46	0	26	37	16	23	20	23	0	20
1637	11.17	600.412	w/o MS2:Auroxanthin; FAB-EBEB; MS2; m/z	[M]+	FALSE		711	1277	405	1293	1437	0	17	0	0	0	17	18	37	18	0	16	17
1638	10.91	600.416	Capsanthin-3,6-epoxide; FAB-EBEB; MS2; m/z	[M]+	TRUE	89.05803 17;119.0843 19;123.08271 18;145.08516 16;159.11853 16;165.09506 16;168.11433 20;212.13953 16;221.14926 48;221.16286 16;233.15524 41;251.16461 35;253.14653 17;262.18448 20;273.18365 16;277.18277 16;281.19696 16;290.16187 17;293.1741 16;298.1846 16;301.20285 16;307.23483 16;333.22446 18;379.2598 16;380.69199 21;415.32327 30;505.37531 21;507.33817 21;507.35974 17;513.45398 23;520.3653 21;55…	0	247	169	797	267	16	16	0	0	0	0	0	16	0	0	0	0
1639	5.95	601.322	Unknown	[M+H]+	FALSE		323	558	224	566	265	23691	23894	25971	21958	23204	15693	18601	17233	19430	20532	16860	17284
1640	5.37	601.321	Unknown	[M+H]+	FALSE		16	34	33	50	51	1051	1025	921	985	1290	238	288	255	297	392	419	166
1641	5.37	601.33	Unknown	[M+H]+	FALSE		0	0	0	0	0	1038	0	0	0	699	0	180	0	0	174	0	71
1642	5.13	602.293	Unknown	[M+H]+	TRUE	523.63495 22;524.23352 16;542.25061 17;542.27466 16;542.29376 16;545.27136 16;602.26056 22;602.29956 196;	248	283	363	363	275	1440	563	964	962	638	1117	1449	1313	1439	1920	165	147
1643	5.67	602.297	Unknown	[M+H]+	TRUE	105.0331 20;193.14508 21;245.10034 16;258.10889 16;264.12021 17;283.4787 16;293.06787 17;296.1514 16;324.14954 19;438.2019 19;447.20029 25;455.03616 23;460.224 19;478.21347 20;510.21378 18;510.23782 16;511.25516 16;512.25043 17;538.21985 20;543.30133 18;545.61835 16;602.25305 16;602.29785 544;	34	38	34	24	18	4738	3851	5026	3917	5259	7033	7280	6427	8868	8964	3483	3397
1644	5.97	602.326	Unknown	[M+H]+	FALSE		160	49	64	240	78	4339	4464	4394	4037	4338	4569	5555	2869	5462	6661	2928	3104
1645	5.95	602.323	Unknown	[M+H]+	FALSE		186	127	81	109	76	3997	4496	4935	4037	4773	4577	5752	5301	5701	6178	2532	3279
1646	5.88	602.334	Unknown	[M+H]+	TRUE	58.06279 17;94.06748 21;105.02937 16;140.11342 16;162.0992 16;197.10014 16;215.31758 19;223.1559 18;248.11786 26;263.13297 18;303.11655 18;359.61554 18;434.19733 20;445.20975 29;476.25964 32;477.20221 16;477.25208 20;477.27234 92;482.24124 21;508.14496 18;508.23129 16;508.27423 116;508.36615 21;509.26706 172;510.27463 20;510.29999 16;511.25949 33;531.05884 16;540.28223 41;540.30054 95;541.26508 1…	103	75	40	88	70	1192	864	904	681	1139	9493	13248	11456	12817	2035	141	178
1647	5.26	602.333	Unknown	[M+H]+	TRUE	173.10022 26;418.12689 16;450.27206 18;451.276 17;451.29117 33;521.27747 16;602.27625 20;602.33698 161;	126	52	93	67	117	7114	5249	7356	5170	8137	1069	1297	1302	1264	1336	65	20
1648	5.86	602.35	Unknown	[M+H]+	FALSE		67	44	0	62	16	539	1046	813	567	708	690	7838	616	1471	2534	106	54
1649	5.67	603.301	Unknown	[M+H]+	FALSE		58	61	41	54	63	1562	1011	1213	1167	1375	1892	1459	1655	2448	2821	1048	996
1650	5.87	603.338	Unknown	[M+H]+	FALSE		17	21	0	50	16	341	376	461	258	354	2755	4056	3689	3533	3965	20	18
1651	5.26	603.339	Unknown	[M+H]+	FALSE		22	53	20	36	17	1857	1799	2482	1503	2331	215	376	353	292	408	0	0
1652	4.05	604.274	Unknown	[M+H]+	TRUE	302.17508 16;317.19095 17;500.2876 20;560.24933 43;560.29114 33;561.24829 22;561.28687 20;562.3009 16;604.21735 22;604.24725 53;604.27637 211;604.31232 40;	2478	2808	2868	2044	2789	11852	10158	6289	9901	12009	232	298	333	206	253	180	320
1653	4.06	604.276	Unknown	[M+H]+	TRUE	89.93285 16;147.11285 17;198.10815 16;199.02521 16;256.20911 22;321.94336 23;364.56738 31;392.24646 24;430.27057 18;500.23456 20;500.28522 16;501.27399 30;547.1499 16;560.15021 17;560.29541 109;561.2489 18;561.29132 48;604.1795 20;604.27692 1495;	2407	2988	3141	2678	2979	12145	9997	12425	9646	12538	234	298	0	150	244	180	0
1654	4.1	604.275	Unknown	[M+H]+	FALSE		1334	1470	1445	1049	456	3968	2015	1606	1709	3351	241	167	227	266	237	71	112
1655	4.84	604.312	Unknown	[M+H]+	TRUE	261.11356 18;319.11133 16;397.2077 27;444.21585 16;554.2619 20;562.8371 22;573.18317 21;586.32056 16;604.21851 17;604.26379 17;604.30945 1167;604.35925 19;	0	0	61	17	33	19635	17700	22100	16921	21795	623	845	897	610	938	6102	6319
1656	5.28	604.316	Unknown	[M+H]+	FALSE		50	20	20	17	17	447	0	326	197	484	0	87	92	121	50	72	16
1657	4.05	605.283	Unknown	[M+H]+	FALSE		802	1058	928	692	623	3314	2746	1539	3161	3578	111	141	237	133	192	19	54
1658	4.84	605.315	Unknown	[M+H]+	FALSE		20	23	0	18	0	5790	4720	6365	5479	4663	241	168	0	148	148	1352	1586
1659	4.84	605.327	Unknown	[M+H]+	FALSE		0	0	0	0	0	0	0	0	0	0	0	0	0	271	174	0	1783
1660	10.86	606.248	Unknown	[M+H]+	FALSE		4096	2552	1090	3959	2672	0	38	23	0	18	51	0	16	20	0	18	0
1661	10.86	606.249	Unknown	[M+H]+	FALSE		1819	2996	1452	1983	1769	20	34	18	18	18	33	0	16	20	20	22	16
1662	10.84	606.25	Unknown	[M+H]+	FALSE		2018	1315	0	2007	1400	0	0	22	0	0	0	0	0	0	0	0	0
1663	11.45	606.283	Unknown	[M+H]+	FALSE		1660	2055	1742	1609	1820	58	20	32	18	16	56	32	36	39	22	22	36
1664	4.84	606.315	Unknown	[M+H]+	FALSE		0	0	0	0	0	1112	0	888	0	713	0	0	0	0	0	0	0
1665	4.84	606.329	Unknown	[M+H]+	FALSE		0	0	0	17	0	1092	353	474	0	0	50	24	37	43	0	89	0
1666	10.88	607.245	Unknown	[M+H]+	TRUE	409.22375 16;419.22769 17;432.189 16;446.14014 21;446.21658 20;453.15259 20;460.17365 17;460.21329 16;463.23367 19;465.19434 26;475.21509 17;475.23938 20;478.24014 29;491.18301 16;518.22137 16;519.21857 40;520.23248 18;547.17041 16;547.21832 16;547.23755 17;547.27014 36;548.22412 17;548.2608 64;563.26532 17;564.87878 16;571.23389 23;580.15271 20;580.30627 18;599.50153 24;606.1983 56;606.24695 137…	1777	2987	1203	2380	1083	0	97	124	38	56	57	37	54	86	22	17	22
1667	10.84	607.248	Unknown	[M+H]+	FALSE		3926	1987	5276	19703	1562	18	86	74	43	29	56	20	49	85	44	16	33
1668	10.93	607.252	Unknown	[M+H]+	TRUE	221.07169 16;274.19962 16;421.20743 16;474.20752 18;475.2132 20;505.23914 20;547.20416 19;547.23291 21;548.23865 19;548.30627 20;574.18671 16;579.26807 16;587.67383 20;606.26581 18;607.21289 20;607.24976 120;607.26605 48;	925	1407	326	1219	408	0	37	77	16	0	44	23	16	32	18	0	22
1669	10.86	607.255	Unknown	[M+H]+	TRUE	93.06684 18;96.85616 20;107.08591 23;119.8489 18;126.87312 17;146.10323 21;315.13617 20;349.62854 17;386.18246 16;399.54248 16;409.13821 20;420.22617 35;428.16595 20;433.21585 41;444.17096 16;445.20679 16;446.21518 20;447.17755 16;447.203 37;448.22644 29;449.26242 18;461.25757 20;462.18738 17;473.21539 17;474.2023 43;475.19583 28;475.21149 62;475.25687 53;476.18484 16;479.09164 17;485.23846 17;48…	15902	17125	5656	19484	10734	16	92	135	16	71	0	0	0	0	0	0	0
1670	11.44	607.291	MLS000728518-01!Cepharanthine M+H	[M+H]+	TRUE	370.18567 20;377.26471 17;389.30344 17;409.21457 17;445.24777 20;447.1756 17;447.21628 18;459.20175 18;459.21918 46;460.21701 16;460.60333 16;461.22702 40;462.2233 25;462.24698 16;463.22977 43;488.24808 35;493.25302 20;506.23065 16;506.26447 18;515.28088 17;516.68951 29;520.53876 16;547.19873 20;547.27625 266;548.28033 52;549.23523 16;563.26398 23;575.26581 21;606.1991 17;606.27618 348;607.06592 …	5518	10986	7142	6643	6705	0	56	35	0	20	152	39	0	33	19	0	21
1671	10.85	608.258	Unknown	[M+H]+	FALSE		2436	5023	1572	6760	2194	0	0	0	22	0	0	0	0	0	0	0	0
1672	11.44	608.284	Unknown	[M+H]+	FALSE		762	0	0	0	0	0	0	0	0	0	0	0	0	0	0	0	0
1673	10.84	609.265	w/o MS2:Reserpine; LC-ESI-ITFT; MS2; CE	[M+H]+	FALSE		203	0	183	1092	0	0	0	0	0	0	0	0	0	47	0	0	0
1674	11.16	609.273	Reserpine; LC-ESI-ITFT; MS2; CE	[M+H]+	TRUE	229.1993 22;414.56116 28;457.13263 17;472.22229 16;475.18881 16;475.23315 17;476.17474 20;489.21716 16;497.23755 18;501.20264 17;503.22961 16;503.90015 16;506.2637 17;513.23303 20;521.2796 22;531.24341 93;532.2439 42;533.23102 19;534.23804 16;548.22449 17;559.242 16;560.19733 18;577.23126 16;591.26135 33;591.27838 20;592.25909 19;592.38379 16;593.26068 16;607.50372 18;608.2569 17;609.24127 66;609…	1636	3656	815	1105	1178	76	34	38	54	16	40	23	17	24	26	17	29
1675	11.09	609.269	Reserpine; LC-ESI-ITFT; MS2; CE	[M+H]+	TRUE	215.14076 16;294.21472 18;295.46561 21;401.67233 16;402.49817 18;407.19009 21;448.25604 17;458.2193 16;458.25839 20;473.22446 17;487.31012 20;503.25333 16;505.24738 16;510.74521 16;519.20587 16;521.25677 49;531.25061 61;549.25647 33;550.27777 17;559.22803 17;608.26984 36;609.23181 18;609.26654 109;609.2948 25;	937	2056	516	379	514	0	36	18	0	18	17	36	34	16	16	16	18
1676	11.44	609.312	Unknown	[M+H]+	FALSE		0	0	0	0	151	0	0	0	0	0	0	0	0	0	0	0	0
1677	11.16	610.279	Unknown	[M+H]+	FALSE		267	1338	288	0	197	0	0	0	0	0	0	0	25	0	0	0	0
1678	6.48	610.338	Unknown	[M+H]+	TRUE	416.26233 22;445.30124 20;462.28711 23;610.32996 83;610.35754 29;610.3786 16;	305	290	128	615	97	0	0	46	17	39	60	0	0	0	96	0	0
1679	6.57	610.336	w/o MS2:Psymberin M+H	[M+H]+	TRUE	231.11472 17;411.56659 17;462.2832 17;464.29611 16;610.15625 16;610.30005 34;610.34167 170;	386	668	243	789	371	19	48	23	0	37	56	193	87	59	87	18	42
1680	3.81	611.152	Cyanidin-3, 5-di-O-glucoside	[M]+	TRUE	127.04417 42;145.04962 25;287.00281 17;287.03174 61;287.0567 1433;288.07092 51;288.08545 16;289.06958 19;449.11093 144;451.11111 19;611.1618 36;611.18274 17;	1944	2167	5442	9787	4708	20	20	0	0	16	17	18	16	40	16	0	26
1681	3.79	611.162	Cyanidin-3,5-di-O-glucoside; LC-ESI-QTOF; MS2; CE	[M]+	TRUE	85.02793 39;127.04298 19;145.04427 38;190.20636 17;258.05011 21;287.01764 19;287.05566 1479;288.039 39;288.05334 78;288.06641 125;289.06046 18;290.04871 19;377.07809 20;431.07803 16;432.12024 23;449.10303 94;449.11722 112;450.07913 16;450.11395 16;611.12048 17;611.16724 88;	9489	11211	9214	11573	9702	0	0	0	0	0	16	0	0	0	0	21	21
1682	3.89	611.163	Rutin; LC-ESI-QTOF; MS2; CE	[M+H]+	TRUE	97.03232 18;99.03259 16;129.05327 34;267.21536 20;287.04349 49;288.05682 17;303.01736 17;303.04733 397;303.07416 16;304.03714 16;304.05649 37;465.08591 19;611.13354 18;611.17773 16;	1962	2338	1682	2685	1749	17	0	35	25	16	65	0	0	17	115	20	0
1683	3.8	612.152	Unknown	[M+H]+	FALSE		2293	0	768	0	0	0	0	0	0	0	0	0	0	0	0	0	0
1684	3.79	612.165	Unknown	[M+H]+	FALSE		1672	2698	2739	2744	2333	0	18	16	0	0	0	0	0	0	31	0	18
1685	5.89	612.32	Unknown	[M+H]+	TRUE	108.08 16;398.25458 18;409.68478 16;472.28641 20;473.27017 23;490.25522 16;490.26889 19;490.29285 21;491.2775 20;493.28458 20;595.30176 16;612.18542 16;612.27612 52;612.31775 300;	2041	2396	1257	2958	1318	21	0	27	0	0	18	20	0	0	22	16	0
1686	11.94	613.49	Unknown	[M+H]+	TRUE	159.13837 16;173.1248 16;199.15749 16;259.20084 17;521.41418 17;525.27667 23;558.28516 17;558.41571 20;595.49158 16;613.44183 17;613.46838 18;613.49561 33;	30	77	97	54	117	17	16	0	43	33	20	1287	41	17	0	0	0
1687	5.72	614.3	Unknown	[M+H]+	FALSE		47	51	17	84	32	1435	1167	1354	1111	1482	138	118	246	125	91	296	187
1688	6.13	614.335	Unknown	[M+H]+	TRUE	131.09163 18;261.12704 24;307.15402 16;355.21417 16;554.22229 18;554.31268 16;556.71454 21;614.32404 310;	2822	2649	2707	3796	2712	13964	56494	71487	53989	72428	1783	27987	29259	29357	34392	22830	24429
1689	6.03	614.333	Unknown	[M+H]+	TRUE	199.1163 17;300.87018 19;314.15735 17;366.17282 16;400.25809 19;417.24844 16;428.22543 19;436.23526 23;460.20029 17;460.24658 26;460.27075 16;460.29684 24;475.19904 18;492.24969 17;492.28482 111;492.30429 26;494.30399 16;514.41901 18;556.28149 36;556.30487 34;557.27899 20;614.30927 127;614.33911 670;	103	224	204	187	183	11989	9281	13086	8735	12328	3832	5907	4759	5894	6707	309	130
1690	6.57	614.334	Unknown	[M+H]+	TRUE	105.0359 17;329.00113 18;342.04007 16;522.29669 16;584.25061 20;613.39001 17;614.28748 39;614.33221 511;	35	49	16	36	34	1610	1070	1648	1095	1533	2874	3607	3857	3444	4882	190	250
1691	6.17	614.352	Unknown	[M+H]+	FALSE		496	765	407	720	608	1769	0	0	6040	0	1931	0	0	0	5113	0	1151
1692	6.14	615.341	Unknown	[M+H]+	FALSE		1034	985	891	740	766	22400	2264	7244	17969	6979	9006	8983	5035	10007	1993	1586	5001
1693	6.02	615.335	Unknown	[M+H]+	FALSE		86	58	88	113	62	3679	2794	3831	2591	1821	608	2047	1636	1943	2173	73	147
1694	6.56	615.346	Unknown	[M+H]+	FALSE		0	28	16	33	16	374	366	197	168	527	687	535	451	756	1044	63	59
1695	10.97	615.407	Unknown	[M+H]+	TRUE	107.04723 19;121.10941 16;149.09587 16;168.09848 17;196.11533 17;207.14439 16;211.11353 18;245.19763 21;269.20114 16;299.2182 17;321.59235 17;373.246 18;493.25748 36;496.26733 16;565.35785 21;599.41254 33;599.44751 17;613.48615 23;615.39362 136;	1607	2027	728	1649	1398	0	0	17	20	47	0	16	17	0	17	0	36
1696	12.34	615.497	Unknown	[M+H]+	TRUE	169.21031 16;213.14642 16;258.22931 17;283.22992 16;307.23611 17;407.26907 16;463.4054 18;554.26361 16;556.2804 22;597.50232 20;614.29254 17;614.37366 17;615.45966 17;615.48657 83;	16	40	34	20	20	19	46	0	18	33	16	1412	50	0	47	16	16
1697	5.82	616.234	Unknown	[M+H]+	FALSE		53	0	0	32	53	2473	5936	6013	5104	5750	1657	1817	1533	3214	1778	3820	3191
1698	5.87	616.242	Unknown	[M+H]+	FALSE		162	69	108	129	67	3244	3201	2653	3130	2719	2125	2254	3130	1692	2781	3988	4138
1699	5.62	616.238	Unknown	[M+H]+	FALSE		20	69	16	39	63	2193	1026	2019	1130	2096	319	424	489	742	534	271	125
1700	5.63	616.311	Unknown	[M+H]+	TRUE	111.08066 18;112.02332 20;172.11169 17;181.06566 17;216.19925 17;217.1051 18;234.09718 18;235.11899 37;253.13057 20;267.13831 22;306.14417 16;325.16379 16;327.14853 25;352.08267 16;352.1976 17;375.86734 21;387.17676 24;442.19904 17;462.21506 17;474.20999 21;480.24939 16;481.55984 17;506.24072 20;506.27029 17;524.25519 16;538.28223 16;538.30573 31;551.26581 20;552.27771 20;556.0932 17;556.22345 18…	634	544	592	675	609	130926	112156	143081	19878	139131	29264	38312	34549	39214	43681	19551	21103
1701	5.46	616.308	Unknown	[M+H]+	FALSE		64	71	84	51	70	1429	790	1392	1160	1442	1104	1782	1193	1708	2051	243	243
1702	5.18	616.312	Unknown	[M+H]+	TRUE	109.76735 16;111.08139 39;135.04066 16;522.2337 16;616.30109 109;616.32355 171;	97	87	62	171	75	33842	16623	34289	17490	29498	4647	6034	5105	7069	8642	1061	1032
1703	12.51	616.313	Unknown	[M+H]+	TRUE	135.05475 16;339.22339 16;438.70886 18;496.24591 17;509.03174 21;556.29077 16;616.28229 75;616.32135 142;	279	0	30	504	152	1571	791	1130	1268	1551	357	524	671	684	743	1220	1175
1704	11.01	616.312	Unknown	[M+H]+	TRUE	469.33887 17;474.21912 21;555.34558 16;556.27673 32;557.26172 17;557.29077 17;558.30066 20;616.31055 301;	380	67	42	568	533	2798	1874	2036	2015	2511	701	914	1179	890	1346	1771	1879
1705	5.84	616.313	Unknown	[M+H]+	TRUE	65.15277 17;160.11098 27;193.09698 21;206.17194 16;225.15388 16;332.81537 23;338.18634 27;339.14764 18;343.1806 19;465.23245 17;556.26569 19;556.28033 16;556.31079 57;557.28839 18;558.33069 25;586.21613 18;616.26697 29;616.31012 558;	4583	4780	3513	6035	5574	563940	524421	617824	498621	592547	201803	219980	222025	236678	245909	450883	458701
1706	6.04	616.315	Unknown	[M+H]+	FALSE		33	34	17	44	79	5740	4954	6127	5652	6642	1838	1855	2411	2103	2161	5017	4426
1707	11.09	616.312	Unknown	[M+H]+	TRUE	133.09088 27;149.0723 17;267.12592 18;428.19745 16;496.24588 17;498.26248 32;524.25482 26;524.28296 16;525.22046 32;525.2674 16;557.29871 18;562.43713 40;585.27954 16;615.28369 22;616.28656 66;616.3089 331;616.3288 152;	232	28	25	568	351	2657	2119	2257	1966	2407	523	786	1106	998	1335	1837	2071
1708	5.47	616.319	Unknown	[M+H]+	TRUE	196.12094 16;324.20276 22;455.81665 16;496.28204 21;556.24579 16;556.30377 16;569.30634 28;586.27356 16;598.28033 19;614.29285 19;615.30774 22;616.29272 183;616.32343 124;616.34845 68;	57	0	0	93	0	617	0	824	933	1429	1134	1382	1012	952	1789	101	248
1709	5.99	616.313	Unknown	[M+H]+	FALSE		195	126	93	208	238	6294	6862	10763	6562	9027	4590	3933	5637	5276	4191	14435	14202
1710	10.89	616.321	Unknown	[M+H]+	FALSE		0	0	0	0	0	1556	0	0	0	0	168	0	386	429	0	0	0
1711	6.12	616.327	Unknown	[M+H]+	TRUE	190.07269 20;296.14844 21;337.8338 21;363.10583 21;374.23697 16;434.20502 17;492.24597 20;497.29413 16;507.28281 17;522.29742 16;554.29401 22;554.31256 16;555.32806 18;556.24463 18;556.28979 20;558.05597 21;583.2901 16;614.32391 67;615.33575 71;616.27789 17;616.31958 227;616.36035 18;616.37848 18;	155	235	203	239	218	5878	2750	6870	4733	6794	2473	2797	2640	1349	2906	2838	3335
1712	5.62	616.32	Unknown	[M+H]+	TRUE	105.02535 29;105.03228 18;117.07561 16;148.08496 18;157.10706 21;184.11981 18;190.11696 18;202.11346 16;202.12837 40;219.12199 37;241.1299 24;246.12599 16;247.1252 19;260.15936 18;262.12891 34;276.13919 16;280.11813 16;293.17371 24;320.16379 16;320.17575 18;341.17416 19;359.22076 16;400.15607 16;415.57068 21;420.24747 16;428.18469 18;438.50488 16;480.23416 20;492.20071 19;492.24594 19;492.2688 17…	634	544	521	735	608	121032	0	0	106816	136936	29122	15412	34526	15854	44613	19467	19751
1713	5.83	616.388	Unknown	[M+H]+	FALSE		0	0	0	0	0	2978	2587	3759	1820	2997	523	321	609	106	618	1941	2058
1714	10.97	616.409	Cyclomytiloxanthin; FAB-EBEB; MS2; m/z	[M]+	TRUE	109.0622 17;121.0971 16;121.10372 47;123.08515 37;135.12106 18;141.0757 24;149.09673 16;155.10387 20;157.11522 19;159.08035 18;159.11095 25;165.089 40;167.0636 16;167.0994 30;167.11392 17;170.10876 16;171.11511 35;173.10033 16;175.11469 18;178.11285 26;181.11728 16;181.12523 20;195.11609 35;207.11986 18;221.13309 46;221.15567 33;221.16765 21;222.13939 16;229.19765 16;233.12097 22;233.16116 36;234…	2596	3227	1476	4081	2539	55	23	0	18	19	18	27	17	18	0	20	0
1715	5.83	616.614	Unknown	[M+H]+	FALSE		0	0	0	0	0	2758	2021	3849	1570	3004	20	25	24	17	21	1023	1142
1716	5.82	617.24	Unknown	[M+H]+	FALSE		16	18	0	21	55	2143	2610	2905	2449	1967	492	1308	566	781	774	1269	1880
1717	5.18	617.314	Unknown	[M+H]+	FALSE		0	0	0	0	0	10589	4430	10395	5089	8987	0	1598	1523	0	902	385	230
1718	5.95	617.316	Unknown	[M+H]+	FALSE		58	0	32	0	113	5208	3619	4163	3482	4017	3599	3317	2627	3280	4699	11494	9125
1719	5.62	617.316	Unknown	[M+H]+	FALSE		104	0	0	81	230	42085	32717	46120	33788	46171	8776	12038	10466	9247	13080	5921	5772
1720	5.19	617.315	Unknown	[M+H]+	FALSE		42	43	59	46	37	4280	5057	10660	4945	2537	1449	1800	1635	1418	2411	385	286
1721	6.11	617.317	Unknown	[M+H]+	FALSE		0	0	0	0	0	0	0	0	566	513	0	0	0	324	341	0	222
1722	5.85	617.316	Unknown	[M+H]+	FALSE		1379	1377	1212	1461	1690	88867	173028	98862	155199	94761	9263	72268	72447	73097	12532	30337	150965
1723	5.63	617.317	Unknown	[M+H]+	FALSE		0	269	0	292	243	38400	0	0	33662	44727	8927	12089	0	9596	12899	5632	5633
1724	6	617.316	Unknown	[M+H]+	FALSE		64	18	48	76	66	2168	2040	2475	2212	1328	912	1208	844	1124	1299	2409	2715
1725	5.81	617.348	Unknown	[M+H]+	FALSE		0	0	0	19	0	0	0	0	0	0	0	72	0	0	1037	0	0
1726	10.97	617.421	Unknown	[M+H]+	TRUE	69.03346 20;69.06822 30;96.05296 16;97.06753 26;109.06474 17;109.10759 42;117.09309 16;121.10156 19;123.11417 17;123.12103 16;131.08382 16;135.0757 19;145.10068 21;151.07008 16;162.09435 16;167.10216 41;167.10884 43;169.12534 16;181.12804 20;183.1221 17;184.12051 32;191.11218 20;197.13484 16;199.15137 18;203.14178 19;205.19839 20;207.1364 16;219.10677 18;223.16365 20;233.15306 58;253.19363 16;257…	4072	4258	1722	5644	2615	65	0	0	21	36	58	60	23	52	60	33	19
1727	10.94	617.509	Unknown	[M+H]+	FALSE		1194	0	0	0	0	17	0	0	0	0	20	0	0	0	0	0	0
1728	11.06	617.515	Unknown	[M+H]+	FALSE		490	0	0	0	0	0	0	0	0	0	0	0	0	0	20	0	0
1729	4.94	618.287	Unknown	[M+H]+	TRUE	313.15207 16;541.30682 17;554.23773 16;558.24597 20;559.25287 18;586.76691 16;618.28894 87;	37	0	43	39	20	1391	1166	1415	1200	1830	1034	1117	1103	1030	1445	134	143
1730	5.32	618.292	Unknown	[M+H]+	TRUE	115.07729 36;193.09598 18;267.05255 21;522.20142 21;616.32013 19;618.22205 20;618.29126 110;618.32831 16;	38	59	74	82	45	7126	6489	8136	5960	8196	5845	6925	5718	7916	7683	1289	1489
1731	4.94	618.298	Unknown	[M+H]+	TRUE	155.06517 16;433.66074 20;558.25818 20;559.24548 33;559.26691 16;559.3017 18;618.24554 16;618.27435 107;618.30444 70;	37	18	37	44	25	1520	1354	1435	1393	1805	1179	1282	1074	1215	1388	96	86
1732	5.84	618.317	Unknown	[M+H]+	FALSE		173	287	221	228	263	16484	10472	41567	32266	18647	7275	14233	3728	14416	4255	2760	30118
1733	5.63	618.32	Unknown	[M+H]+	FALSE		114	143	80	152	99	2227	6950	3881	3833	3094	1457	1510	2008	2434	2564	1039	1224
1734	5.39	618.326	Unknown	[M+H]+	TRUE	135.05168 20;434.27521 32;530.11102 16;554.26245 20;555.27972 16;586.30066 63;586.31842 39;618.33099 973;618.37317 41;	32	38	57	26	22	11244	8327	11528	8680	11618	402	358	326	391	418	555	548
1735	5.18	618.324	Unknown	[M+H]+	FALSE		21	43	38	48	43	2193	1342	2468	1138	1783	277	398	321	390	462	211	64
1736	10.96	618.431	Unknown	[M+H]+	FALSE		1330	0	395	363	0	0	0	0	0	0	0	0	0	0	41	0	0
1737	5.32	619.292	Unknown	[M+H]+	FALSE		57	16	0	24	0	2011	1671	1831	1382	2214	1870	2238	1731	2105	2455	368	410
1738	5.31	619.308	Unknown	[M+H]+	FALSE		17	0	0	0	0	0	0	0	0	585	1762	1008	0	0	0	319	0
1739	5.4	619.327	Unknown	[M+H]+	FALSE		51	18	47	20	16	3401	2354	3214	2306	3469	176	215	130	138	232	251	110
1740	5.63	619.324	Unknown	[M+H]+	FALSE		0	34	0	0	16	1036	723	1360	901	1278	152	283	120	0	291	175	157
1741	5.83	619.321	Unknown	[M+H]+	FALSE		45	53	46	65	34	4701	4679	5583	3869	4947	1531	1588	1769	1869	2051	3480	3538
1742	5.39	619.346	Unknown	[M+H]+	FALSE		18	21	0	18	0	3339	1440	3865	1362	1784	68	93	124	71	126	145	167
1743	3.52	620.271	Unknown	[M+H]+	TRUE	147.04716 21;456.21866 16;500.25027 16;516.24463 20;516.26385 24;560.27368 33;619.72198 24;620.25134 76;620.2865 98;620.31799 16;	104	160	108	87	107	2030	1791	2114	1808	2177	79	86	117	88	68	55	17
1744	11.13	621.272	w/o MS2:MLS000728660-01! M+H	[M+H]+	TRUE	130.6608 18;299.12671 17;448.23389 16;475.19696 34;475.22025 16;513.23578 16;517.21173 16;532.00964 18;533.18408 16;533.24078 16;545.21515 16;561.26251 36;562.25653 51;589.23499 16;593.2655 16;594.27777 17;620.25629 54;620.42438 16;621.2702 303;621.29126 73;	1604	2198	1172	2016	1619	35	32	29	23	16	18	17	16	17	0	18	19
1745	6.76	624.354	Methyl glucosyl-3,4-dehydro-apo-8'-lycopenate; FAB-EBEB; MS2; m/z	[M]+	TRUE	444.28101 17;476.25879 17;476.27902 35;477.28625 16;477.31104 20;624.28162 36;624.34161 172;624.3847 22;	68	126	66	123	132	462	139	417	309	358	0	1031	673	1130	1359	0	0
1746	4.8	626.334	Unknown	[M+H]+	TRUE	342.24982 25;450.82843 20;464.28116 194;464.29874 60;465.28513 43;472.07568 23;498.2709 17;626.23071 20;626.33295 152;	2276	2658	2411	3027	2737	3456	2104	9307	5906	1256	3550	2955	2751	3576	4693	9543	9658
1747	4.8	626.335	Unknown	[M+H]+	TRUE	343.25528 21;464.27048 122;464.28439 75;464.30499 17;465.26938 34;466.28497 20;607.24805 16;626.28619 36;626.32062 145;626.34534 231;	2203	2500	2072	2556	2720	5714	6734	1241	5498	6464	3521	2983	3226	3442	4678	2708	9595
1748	0.79	626.687	Unknown	[M+H]+	FALSE		0	0	1002	0	0	0	0	30	0	18	0	0	0	0	34	0	0
1749	4.8	627.333	Unknown	[M+H]+	FALSE		704	870	818	991	890	1652	2443	2855	1832	2283	1051	1002	1266	1352	1768	3085	3191
1750	5.99	628.312	Unknown	[M+H]+	TRUE	116.06681 18;247.08115 20;248.11772 22;296.13715 16;313.18735 30;358.2438 37;386.21945 20;386.23557 20;418.27899 16;419.25482 23;440.15323 17;450.57437 18;478.25552 17;508.1871 16;508.28885 16;509.27161 24;509.28583 16;551.38446 18;563.17505 16;568.25574 44;568.27905 74;568.30688 62;569.29443 47;570.28253 22;570.30804 61;571.31146 37;572.29688 44;627.45953 16;628.18262 17;628.23389 17;628.30908 9…	0	0	17	55	27	8211	7463	9187	7206	8112	638	853	886	840	733	4529	4413
1751	6.45	628.337	3-Didehydro-5-dehydroxyhydratoperidinin; FAB-EBEB; MS2; m/z	[M]+	TRUE	135.03639 16;184.1301 16;278.12375 16;374.5509 18;444.28613 37;444.30792 21;455.42209 24;628.31226 34;628.34857 316;628.38336 29;	80	42	24	34	41	643	630	1038	649	494	5109	1217	7771	9623	12541	25	52
1752	6.41	628.349	3-Didehydro-5-dehydroxyhydratoperidinin; FAB-EBEB; MS2; m/z	[M]+	TRUE	105.03458 17;148.11774 17;259.15918 31;288.18518 16;412.24481 33;417.79544 16;444.19958 39;444.27048 60;444.28415 37;445.24396 16;445.26559 21;445.31583 26;476.29846 277;476.32925 49;477.25122 16;477.28745 39;477.3103 18;509.26965 17;596.30408 16;598.29205 20;617.48151 20;628.29028 70;628.34662 1994;	70	49	41	69	49	1109	851	1241	961	1455	8430	13151	10941	13722	13662	73	45
1753	6	629.318	Unknown	[M+H]+	FALSE		20	32	17	28	36	2632	2249	2695	1722	2077	195	292	289	355	451	1353	1108
1754	6.41	629.352	w/o MS2:Lopinavir (ABT-378) [M+H]	[M+H]+	FALSE		107	58	34	30	41	511	360	408	352	573	2132	2013	1256	4224	4524	35	37
1755	6.19	630.236	Unknown	[M+H]+	FALSE		55	55	21	34	104	2086	1470	1566	1245	1726	843	680	647	579	570	1037	1239
1756	6.34	630.331	Unknown	[M+H]+	FALSE		162	157	144	144	128	9438	11211	13883	3314	2633	2541	3197	3155	3304	3506	8502	4023
1757	6	630.329	Unknown	[M+H]+	TRUE	210.08617 24;492.12991 20;538.26105 16;568.2569 30;570.26593 16;570.30487 16;572.30957 23;599.30139 17;630.30725 80;630.32593 21;630.36188 33;	41	132	68	165	146	6933	5163	7298	4465	6915	1184	1281	1023	1229	1632	800	927
1758	5.83	630.328	Unknown	[M+H]+	TRUE	170.0529 30;310.16498 20;477.89691 19;520.27362 21;570.3089 44;571.27423 16;630.33209 174;	1157	1134	1209	1510	1408	41612	37939	45361	36023	43371	31643	38430	36428	40002	43417	9539	10303
1759	6.2	630.328	Unknown	[M+H]+	TRUE	285.05826 17;508.25558 17;538.28418 18;539.26202 20;539.28326 26;570.28113 26;570.29999 18;572.30756 18;583.27393 18;585.32825 16;629.35138 21;630.28979 87;630.3269 497;630.35406 91;	2724	3088	2306	3935	2755	294822	263736	317804	250301	311702	86640	94775	91353	98366	109976	248414	259560
1760	5.85	630.339	Unknown	[M+H]+	FALSE		1138	1297	1190	1825	1384	39873	33222	9563	32120	33581	32048	37953	25911	20532	2126	9800	10310
1761	6.41	630.33	Unknown	[M+H]+	FALSE		51	37	56	34	32	2267	2144	2494	1515	2607	1071	930	705	688	1146	2056	1797
1762	6.26	630.345	w/o MS2:Peridinin; FAB-EBEB; MS2; m/z	[M]+	FALSE		602	638	1825	837	556	59884	0	3033	0	12477	0	3063	0	0	0	0	26266
1763	6.19	630.4	Unknown	[M+H]+	FALSE		0	0	0	0	0	0	585	1140	473	1106	58	0	44	45	0	519	632
1764	0.78	631.019	Unknown	[M+H]+	FALSE		0	0	0	0	0	16	38	18	19	30	1206	1289	1258	1168	1325	0	0
1765	5.99	631.333	Unknown	[M+H]+	FALSE		51	38	50	53	54	2516	1323	2395	1482	1306	274	458	431	463	582	161	219
1766	6.2	631.331	Unknown	[M+H]+	FALSE		0	0	855	1099	0	99780	89847	107751	83694	104421	28264	30886	0	30573	33891	83944	86949
1767	5.84	631.333	Unknown	[M+H]+	FALSE		457	371	317	647	279	6424	5392	7475	11600	8198	1371	10056	3446	6005	14047	2780	2387
1768	5.86	631.341	Unknown	[M+H]+	FALSE		210	445	412	283	187	0	1555	0	3513	2279	0	6014	0	3729	0	1697	1908
1769	6.33	631.347	Unknown	[M+H]+	FALSE		48	67	67	81	80	1421	1318	1111	1631	1832	367	596	325	450	945	513	1490
1770	6.21	631.345	Unknown	[M+H]+	FALSE		649	454	321	0	571	0	21365	0	9456	0	0	0	0	0	9794	0	20506
1771	6.17	631.347	Unknown	[M+H]+	FALSE		59	0	96	0	185	0	0	0	0	0	0	0	0	0	3963	0	12304
1772	5.82	631.353	Unknown	[M+H]+	FALSE		32	57	28	164	68	0	0	1782	2007	0	454	2539	688	0	1096	968	963
1773	5.49	632.133	Unknown	[M+H]+	FALSE		0	0	0	0	0	1408	0	1427	409	1557	98	0	0	84	117	0	172
1774	5.52	632.229	Unknown	[M+H]+	FALSE		117	80	85	210	135	7238	4425	8407	6844	10322	3580	3714	3545	2762	3016	3385	2947
1775	5.51	632.307	Unknown	[M+H]+	TRUE	105.0322 23;105.03828 16;326.18976 17;411.82117 17;431.62527 16;512.27313 16;540.258 53;542.27783 22;556.27527 20;572.29718 22;573.26202 16;573.30133 17;632.30804 618;632.34454 68;	4079	3612	3078	5228	5792	957594	877644	1013786	855603	1002129	239940	288687	278168	297518	326237	337160	352460
1776	5.36	632.306	Unknown	[M+H]+	FALSE		0	0	17	0	0	572	717	1267	0	997	0	21	61	0	289	0	0
1777	11.19	632.31	Unknown	[M+H]+	TRUE	215.10538 16;323.14441 16;480.24881 16;525.08411 21;572.22382 16;572.28735 33;573.25916 48;573.27521 18;631.34039 16;631.35577 19;632.2984 235;	220	0	0	488	339	2428	1557	2015	1684	2156	278	320	1238	758	847	1042	1341
1778	5.68	632.309	Unknown	[M+H]+	FALSE		0	0	0	17	18	10364	10417	0	9723	13428	657	600	1947	1364	2420	2845	2808
1779	5.19	632.308	Unknown	[M+H]+	FALSE		0	0	0	0	0	0	829	786	155	1210	54	198	153	228	0	0	0
1780	10.99	632.31	Unknown	[M+H]+	TRUE	177.10658 16;354.17105 18;540.26123 17;571.30804 28;572.28558 17;573.41199 16;630.32587 32;630.37219 17;631.33331 16;632.29889 145;632.3219 82;632.35681 17;	269	34	17	717	413	2934	2057	2318	2365	3006	576	668	1302	894	1244	1594	1410
1781	12.51	632.308	Unknown	[M+H]+	TRUE	374.03183 16;573.2428 16;631.32019 17;632.25073 20;632.27795 56;632.30872 109;	206	0	0	780	369	2142	1561	1709	1859	2408	351	412	1415	831	1148	1055	1297
1782	5.82	632.327	Unknown	[M+Na]+	FALSE		70	59	52	100	115	1693	1489	3842	2698	3393	1964	2575	2383	1998	2645	798	587
1783	11.05	632.308	Unknown	[M+H]+	TRUE	184.088 20;354.14337 17;538.26337 17;548.76819 16;572.27582 33;590.15411 20;632.17957 24;632.30841 224;	441	16	16	703	394	3430	2191	2614	2360	3169	596	579	1734	1124	1207	1212	1827
1784	5.27	632.309	Unknown	[M+H]+	TRUE	112.11674 16;211.10005 20;386.92456 16;522.2475 20;572.23035 17;572.29584 41;572.3136 16;598.2832 17;632.24432 20;632.28217 116;632.31311 251;	33	39	19	68	19	2402	2508	2720	2167	2726	580	796	836	900	779	216	244
1785	12.5	632.313	w/o MS2:Apicidin B_120250 M+Na	[M+Na]+	TRUE	374.03183 16;573.2428 16;631.32019 17;632.25073 20;632.27795 56;632.30872 109;	247	16	0	780	470	2064	1561	1709	1528	1948	363	392	1212	696	974	985	1280
1786	5.85	632.337	Unknown	[M+Na]+	FALSE		177	94	120	123	80	1912	2327	1880	1945	1587	1554	1203	2204	1751	2591	693	668
1787	6.2	632.344	w/o MS2:Apicidin B_120250 M+Na	[M+Na]+	FALSE		197	212	173	238	111	4840	18186	22339	17389	21745	1169	5610	5394	5345	2142	17606	2097
1788	6.26	632.355	w/o MS2:Apicidin B_120250 M+Na	[M+Na]+	FALSE		0	0	0	0	0	0	0	1005	0	0	0	0	0	261	277	0	0
1789	5.51	632.384	Unknown	[M+H]+	FALSE		16	35	22	23	39	3832	3798	5489	3508	4550	718	923	644	1012	1271	1221	1273
1790	5.5	632.613	Unknown	[M+H]+	FALSE		0	0	0	0	0	11008	9074	12581	8369	12191	42	16	18	67	140	189	0
1791	5.5	632.766	Unknown	[M+H]+	FALSE		0	17	17	0	0	2700	1494	3667	1666	3071	18	34	18	0	70	22	23
1792	5.51	633.236	Unknown	[M+H]+	FALSE		33	44	137	32	54	5064	4278	5037	4325	4934	863	1281	1591	1578	1236	1772	1470
1793	11.08	633.307	Unknown	[M+H]+	FALSE		93	0	0	304	59	769	423	742	537	816	0	127	253	93	0	289	457
1794	5.52	633.309	Unknown	[M+H]+	FALSE		1158	1036	948	1428	2025	96417	76591	332915	87486	320952	12052	13503	16495	14140	18798	111772	20669
1795	5.67	633.306	Unknown	[M+H]+	FALSE		53	18	54	40	40	3494	4269	4115	3151	2999	740	918	593	843	933	1175	1014
1796	5.51	633.317	Unknown	[M+H]+	FALSE		1057	1042	840	1654	1332	0	0	0	0	342291	0	0	0	0	105249	107432	107513
1797	6.19	633.338	Unknown	[M+H]+	FALSE		45	58	23	55	63	2834	1794	2666	2334	2949	736	838	667	713	861	2080	2091
1798	6.2	633.34	Unknown	[M+H]+	FALSE		36	39	38	55	53	2574	2486	2809	1189	2651	736	838	549	716	861	2308	2373
1799	5.5	633.389	Unknown	[M+H]+	FALSE		0	0	0	0	0	636	539	1496	400	932	89	0	136	0	0	0	0
1800	5.49	634.242	Unknown	[M+H]+	FALSE		0	0	0	0	0	1131	0	1501	0	1127	147	0	0	102	0	0	0
1801	5.52	634.315	Unknown	[M+H]+	FALSE		300	266	200	358	430	20473	14466	72382	17223	17474	16016	19923	19256	20597	4844	4087	3992
1802	4.99	634.322	Unknown	[M+H]+	TRUE	102.09372 17;136.03453 18;256.09439 16;268.18338 19;470.18951 18;577.27802 20;584.20148 16;584.30334 29;585.29028 25;586.25098 16;616.32556 16;634.27576 16;634.33429 592;	22	60	37	33	52	45969	36778	47315	36784	49852	571	716	742	765	1029	3944	4223
1803	5.04	634.336	Unknown	[M+H]+	TRUE	135.04071 16;584.28925 20;634.28729 38;634.31903 158;	0	0	0	22	20	0	1193	6174	1119	0	119	156	206	127	112	671	382
1804	5.53	635.315	Unknown	[M+H]+	FALSE		0	32	16	0	61	7630	6330	6997	6858	7962	1616	2345	1872	1701	2776	0	2649
1805	5.52	635.32	Unknown	[M+H]+	FALSE		63	38	48	36	61	8960	8747	9667	7461	9729	2081	2260	2497	2558	3366	3137	3196
1806	5.5	635.308	Unknown	[M+H]+	FALSE		91	39	48	75	89	10114	8886	10669	6273	1555	1555	2115	2252	2369	2064	2872	3006
1807	4.99	635.329	w/o MS2:GOSERELIN ACETATE [M+2H]	[M+2H]2+	FALSE		89	37	45	42	62	7757	1076	14813	8960	15437	263	313	239	298	343	1338	1015
1808	5.5	636.323	Unknown	[M+H]+	FALSE		22	32	37	56	40	1040	797	1236	1176	1190	162	343	307	297	365	304	268
1809	5	636.325	Unknown	[M+H]+	FALSE		20	17	20	17	19	2933	2159	2827	2107	1619	75	107	164	83	56	345	209
1810	0.8	637.213	Unknown	[M+H]+	FALSE		0	0	0	0	0	17	0	0	0	0	1023	1208	1075	625	1028	0	0
1811	11.21	637.263	w/o MS2:5,6,7-triacetoxy-3-benzoyloxy-14,15-dihydroxy-9-oxojatropha-6(17),11E-diene (8) M+Na	[M+Na]+	TRUE	353.15253 16;435.14673 16;448.17261 23;459.23962 16;460.21771 22;478.22684 16;485.2471 17;503.23904 59;503.27066 21;515.24176 34;516.25311 37;526.24646 16;547.27625 16;565.20996 16;565.24042 21;577.23529 18;577.26636 20;591.76099 20;592.26904 19;608.27716 21;623.23621 16;637.20178 33;637.22473 19;637.25916 155;637.29053 69;637.31512 20;	664	1426	740	1184	1121	16	19	24	16	17	17	17	0	36	16	0	24
1812	11	637.307	Unknown	[M+H]+	TRUE	79.35006 16;141.07289 27;239.03873 16;337.00626 20;375.07391 23;470.1333 16;479.34698 20;525.16534 17;527.17725 26;581.25793 17;582.25751 24;622.43958 20;637.28943 17;637.32239 61;	1392	2740	699	2457	1685	3358	794	3316	817	564	6019	8563	4210	1752	3237	335	3079
1813	11	638.301	Unknown	[M+H]+	FALSE		242	1014	196	603	405	773	182	1274	140	51	900	2700	865	263	494	94	284
1814	10.86	638.602	Unknown	[M+H]+	FALSE		25	0	0	16	0	0	0	0	0	34	0	0	2012	0	39	0	0
1815	10.86	638.611	Unknown	[M+H]+	FALSE		0	0	0	0	0	32	0	0	0	0	0	0	2166	0	52	0	0
1816	0.71	638.89	Unknown	[M+H]+	FALSE		809	1135	1089	1127	600	1041	975	1170	864	1125	151	133	199	139	193	142	65
1817	0.71	639.886	Unknown	[M+H]+	FALSE		398	1064	748	475	505	0	1002	1191	0	0	32	0	114	49	66	0	101
1818	0.71	640.885	Unknown	[M+H]+	FALSE		1193	1114	1372	1287	1074	1270	1346	1536	1030	1347	255	193	233	150	204	153	134
1819	2.45	644.047	Unknown	[M+H]+	FALSE		0	0	0	0	0	712	1571	1678	1090	1069	334	121	301	72	201	0	0
1820	5.22	644.308	Unknown	[M+H]+	TRUE	339.2547 22;464.21466 16;496.21442 19;496.2327 21;584.26562 17;644.26672 51;644.2995 46;	52	36	53	53	58	1110	273	1273	415	1148	17	50	76	22	40	17	49
1821	6.06	644.331	Unknown	[M+H]+	TRUE	111.07949 16;135.08614 19;198.86385 16;204.13644 20;204.14473 16;249.12868 16;378.2283 19;443.26004 16;460.27112 36;488.48502 28;489.21234 19;492.26956 33;492.29935 102;493.28815 71;493.30847 47;494.18985 16;494.29001 17;496.29361 16;554.23914 16;586.33502 20;587.28406 16;596.28412 16;615.19458 20;644.24255 16;644.3067 135;644.34424 1156;	44	24	20	18	30	8263	5667	3424	4986	8611	5473	8496	1653	10207	1395	80	127
1822	5.72	644.319	Unknown	[M+H]+	FALSE		0	285	0	0	0	0	0	130	0	76	132	0	0	0	0	0	0
1823	6.15	644.337	Unknown	[M+H]+	TRUE	123.08437 16;165.3829 16;198.11261 17;368.18771 16;446.06448 20;492.27274 52;504.26227 16;521.25665 37;522.25854 17;564.74176 22;584.32648 17;585.31165 20;586.31183 17;644.33368 84;644.35559 220;	93	129	123	146	111	4273	1811	4160	2674	4638	1163	1091	1171	952	2858	352	268
1824	6.64	644.341	Unknown	[M+H]+	TRUE	135.04736 21;220.17178 16;295.9892 26;488.27521 16;492.28375 18;493.27994 16;520.27216 16;524.32214 16;553.28174 25;584.19299 16;584.3252 18;585.30133 16;585.35022 25;592.1333 23;644.26257 16;644.34406 1126;	108	16	53	93	0	6379	5174	7473	2632	8034	17498	36015	6171	33442	63775	60	82
1825	6.8	644.341	Unknown	[M+H]+	TRUE	112.01896 18;217.15201 16;388.33289 18;398.92392 17;476.26874 24;524.28558 16;584.31268 16;585.3454 41;644.14264 18;644.24597 25;644.31293 80;644.35101 556;	0	0	0	0	0	118	80	0	0	0	0	888	462	0	0	0	0
1826	6.73	644.341	Unknown	[M+H]+	TRUE	136.04158 20;552.29236 20;553.30975 16;584.31232 23;584.32709 32;584.34692 17;585.33661 18;586.35193 20;586.53552 24;644.24762 16;644.30286 39;644.34644 596;	25	38	25	41	0	589	571	488	460	624	2324	5064	3379	3262	1874	0	29
1827	6.66	644.343	Unknown	[M+H]+	TRUE	122.84245 37;372.10339 16;458.78271 21;524.28357 16;524.30615 18;552.23016 19;553.28021 21;554.29492 16;584.31055 69;644.30511 34;644.34393 599;644.37695 121;	22	17	17	0	0	2004	1566	2798	1900	3318	14661	12220	14089	11015	11927	32	21
1828	6.16	644.35	Unknown	[M+H]+	TRUE	460.27029 16;492.31287 16;494.31259 16;520.28656 16;552.28278 34;584.3042 20;584.32965 35;586.28906 29;644.28845 33;644.33508 146;644.35895 222;	74	60	134	142	111	3367	3137	4393	2130	3299	1595	1979	1364	1811	2882	299	359
1829	6.6	644.343	Unknown	[M+H]+	TRUE	96.06896 21;108.07279 18;109.18452 16;122.09885 25;135.04024 121;135.04715 104;148.11978 18;174.13583 22;183.08754 22;215.10483 16;220.18869 16;281.08234 21;310.47876 18;359.25931 17;372.84412 16;381.14777 16;385.14532 16;400.25858 20;423.55746 20;435.21146 21;441.89297 24;444.0972 38;448.61511 16;456.24075 17;488.20856 17;488.24478 16;488.27203 17;489.22556 21;492.24661 18;492.27893 39;492.31363…	20	50	20	126	0	9560	5742	9695	5500	9826	43595	63646	58226	68398	75169	126	130
1830	6.07	644.343	Unknown	[M+H]+	TRUE	72.60903 16;111.08398 20;129.03717 19;151.07832 29;165.08842 16;186.13049 22;236.41629 18;313.17908 16;318.19391 21;414.18094 21;442.24005 16;460.25275 16;460.29684 16;487.04007 24;492.25903 16;492.28244 51;492.30499 169;493.09012 21;493.26642 44;493.30838 19;493.53397 21;494.26773 36;494.28891 54;526.29327 17;542.09418 17;586.30762 16;586.32721 21;596.31921 16;644.23718 16;644.27368 37;644.34644…	34	34	0	16	0	8128	5547	9593	4783	9282	5675	8974	8234	9143	10140	37	81
1831	6.61	645.333	Unknown	[M+H]+	FALSE		98	18	19	76	36	1871	786	1057	1243	2587	3481	2777	0	0	0	16	49
1832	6.66	645.334	Unknown	[M+H]+	FALSE		0	0	0	17	25	444	159	485	301	463	2228	0	0	1208	0	16	0
1833	6.08	645.336	Unknown	[M+H]+	FALSE		20	16	19	19	43	3055	1384	2292	1742	1272	2012	3127	2406	1667	2881	20	66
1834	6.59	645.345	Unknown	[M+H]+	FALSE		98	33	41	50	36	2248	2144	3105	1451	3045	12027	22781	12541	22726	18798	23	35
1835	6.71	645.345	Unknown	[M+H]+	FALSE		0	0	0	32	0	389	265	104	181	302	996	1818	1340	1725	2182	17	0
1836	6.64	645.347	Unknown	[M+H]+	FALSE		82	18	26	76	21	1603	759	1291	1265	2144	4559	8291	6398	7541	8693	40	49
1837	5.85	646.233	Unknown	[M+H]+	FALSE		102	158	55	65	114	4283	3261	6052	3985	4491	1927	2245	1798	2024	1971	1702	1818
1838	12.51	646.32	Unknown	[M+H]+	FALSE		238	18	17	320	168	1383	881	862	899	1128	296	578	538	606	644	756	754
1839	10.98	646.321	Unknown	[M+H]+	TRUE	156.07848 20;363.60712 27;411.27499 18;597.29633 30;646.32111 321;646.34509 64;	100	0	0	316	192	2017	1102	1124	1592	1823	353	305	741	780	735	853	947
1840	11.02	646.322	Unknown	[M+H]+	TRUE	185.0802 16;349.96631 16;586.28546 32;646.29675 111;646.33752 68;	194	17	23	430	227	1771	997	833	1325	855	551	500	1087	1041	1141	895	909
1841	6	646.323	Unknown	[M+H]+	FALSE		0	91	66	0	0	7855	5447	7659	7394	7178	3274	4183	4395	4148	5289	3334	4178
1842	5.85	646.322	Unknown	[M+H]+	TRUE	239.06972 16;368.19656 16;368.84866 18;382.2081 22;387.26123 16;469.15131 24;526.26147 17;547.07617 19;558.97168 17;586.27924 21;586.32812 27;587.3053 17;596.27051 16;646.32074 756;	5411	5325	4651	7303	6760	535603	499761	581878	484533	564112	219273	253238	241551	230415	290287	222623	229460
1843	5.96	646.333	Unknown	[M+H]+	FALSE		1190	915	949	1679	1288	3018	39227	35017	32003	28199	27158	11881	2202	31020	3174	5240	2510
1844	11.09	646.327	Unknown	[M+H]+	TRUE	292.19479 23;585.34247 16;586.30939 18;646.31494 131;	63	0	0	0	0	0	793	0	0	1754	453	0	891	0	0	931	939
1845	6.62	646.341	Unknown	[M+H]+	FALSE		44	17	20	74	18	660	607	565	615	897	2117	2342	3165	3449	4945	68	184
1846	6.05	646.33	Unknown	[M+H]+	FALSE		57	73	40	131	88	4197	4588	5057	4391	3910	1731	2313	1914	1922	1155	2118	2527
1847	5.61	646.338	Unknown	[M+H]+	TRUE	194.09586 16;222.10034 16;435.18283 19;540.3111 21;555.27441 18;588.30334 16;646.29706 54;646.32153 62;646.34656 18;	0	40	0	68	18	1101	625	644	583	1219	38	84	77	84	97	109	124
1848	6.63	646.352	Unknown	[M+H]+	FALSE		0	18	0	52	18	416	251	381	192	317	1362	3864	2675	3824	2216	0	48
1849	5.88	646.344	Unknown	[M+2Na-H]+	FALSE		1345	1322	1303	1430	1535	5914	38162	0	44535	4916	68893	24073	76651	47372	38827	81576	0
1850	5.84	646.399	Unknown	[M+H]+	FALSE		0	0	20	0	16	2140	2149	2524	1935	1847	362	384	452	473	735	403	344
1851	5.83	646.633	Unknown	[M+H]+	FALSE		0	0	0	0	0	1636	1150	2322	730	1846	17	49	54	34	130	16	57
1852	2.15	647.133	Unknown	[M+H]+	FALSE		2329	1745	1594	2242	1548	0	0	0	0	0	0	23	17	23	0	0	0
1853	2.12	647.139	w/o MS2:Isorhamnetin-3-O-rutinoside; LC-ESI-QTOF; MS2; CE	[M+Na]+	FALSE		1230	1521	1277	2646	1498	17	0	0	0	0	20	17	18	21	36	0	0
1854	2.14	647.138	Unknown	[M+H]+	FALSE		1087	1136	1322	2952	1851	0	0	0	0	0	0	34	0	40	36	0	0
1855	5.83	647.239	Unknown	[M+H]+	FALSE		0	0	0	0	0	0	1009	0	682	1565	53	0	0	0	0	0	0
1856	0.94	647.265	Unknown	[M+H]+	TRUE	154.06287 16;154.08713 140;307.1004 22;647.27563 41;	2597	3404	3011	2007	2547	17	20	27	23	32	150	156	151	206	260	0	0
1857	0.94	647.281	Unknown	[M+H]+	FALSE		1280	1320	1527	2500	2402	30	17	54	0	0	0	250	178	238	181	0	0
1858	5.97	647.329	Unknown	[M+H]+	FALSE		98	134	120	148	119	3222	3503	3774	2026	4023	1575	2766	2325	2830	2492	2818	2353
1859	5.86	647.336	Unknown	[M+H]+	FALSE		1581	1742	1190	2108	1857	0	0	0	23195	0	11512	17060	25058	12650	45303	0	0
1860	5.91	647.345	Unknown	[M+H]+	FALSE		357	304	296	447	432	4718	2655	0	0	0	0	0	4249	1885	9986	0	0
1861	5.81	647.346	Unknown	[M+H]+	FALSE		0	36	21	0	0	0	0	27186	1026	0	21	0	0	2036	1173	51	717
1862	0.94	648.269	Unknown	[M+H]+	FALSE		698	1190	0	412	421	0	18	0	0	0	0	0	53	0	0	0	0
1863	5.39	648.304	Unknown	[M+H]+	TRUE	135.04378 77;135.05029 50;136.05251 18;179.07756 16;187.0834 20;197.09294 20;219.08276 22;235.11896 16;262.11209 20;297.13901 29;409.8064 21;474.20007 18;538.20209 17;538.25458 16;556.2243 16;556.2533 16;556.27264 16;557.25745 16;566.25421 20;588.26575 57;588.31439 16;591.68207 20;631.28027 16;646.33722 18;648.20648 37;648.30792 1517;	19	40	38	66	57	21073	16500	22364	15934	21457	927	958	1008	1053	1210	839	1049
1864	5.85	648.332	Unknown	[M+H]+	TRUE	71.04813 17;72.65894 18;105.03351 56;105.04 17;115.07991 17;116.08309 17;123.0371 29;147.05548 18;158.07085 17;163.07243 20;177.03206 18;179.09381 27;180.12755 18;183.09969 17;187.06723 22;190.08755 22;191.35291 18;204.11319 23;210.09506 20;217.08365 28;217.10469 17;218.06764 16;218.15099 34;218.16127 25;220.0849 17;229.09706 23;237.17014 18;238.12692 16;240.14281 17;246.10936 23;251.11955 23;255…	416	297	325	546	351	18197	13965	20116	15500	18788	15428	18251	17630	16860	6832	15590	3597
1865	5.88	648.33	Unknown	[M+H]+	FALSE		199	333	0	0	0	15072	18784	14764	15356	0	6978	10226	9305	0	11460	9907	12956
1866	5.88	648.343	Unknown	[M+H]+	FALSE		144	234	183	341	237	1773	3233	0	0	1584	1515	3513	6178	0	2576	3009	1875
1867	5.8	648.344	Unknown	[M+H]+	FALSE		0	0	20	0	38	1206	0	1550	750	2122	48	0	270	240	80	16	229
1868	2.13	649.152	Unknown	[M+H]+	TRUE	111.75262 16;135.04021 17;135.04797 21;136.05194 18;139.00206 16;139.03992 89;140.04121 32;149.5697 16;152.00966 22;152.07097 1336;152.08542 25;153.03879 22;153.07289 57;153.07896 27;186.03728 26;324.08084 46;324.08987 18;326.03406 16;326.08029 208;326.09528 458;327.08826 52;328.06641 35;328.09915 16;329.08588 16;477.1633 19;648.13306 18;648.15009 16;649.12463 66;649.15833 174;649.21747 21;	7447	5584	4458	10745	6585	0	0	0	0	0	34	0	33	38	17	0	0
1869	5.4	649.299	Unknown	[M+H]+	FALSE		50	50	16	40	32	6424	5115	6885	4487	6189	259	348	317	192	460	264	391
1870	5.4	649.327	Unknown	[M+H]+	FALSE		16	0	0	0	0	0	0	934	0	0	185	0	138	51	0	0	0
1871	5.84	649.332	Unknown	[M+H]+	FALSE		54	51	53	38	34	1595	4943	6598	4413	2546	1195	2474	1982	2236	2950	1221	1348
1872	5.86	649.336	Unknown	[M+H]+	FALSE		71	87	87	115	115	3285	3307	3410	1046	2989	1265	1852	2247	2535	2091	929	2137
1873	2.12	650.159	Unknown	[M+H]+	FALSE		2011	1196	1091	2868	1584	0	0	0	0	0	36	16	0	16	16	0	0
1874	3.61	650.315	Unknown	[M+H]+	FALSE		0	0	0	0	0	0	0	299	0	0	0	0	0	0	0	1053	593
1875	5.38	650.316	Unknown	[M+H]+	FALSE		0	16	17	18	16	1294	634	889	487	1211	60	33	66	63	116	164	55
1876	3.61	650.327	Unknown	[M+H]+	FALSE		0	0	0	0	16	0	0	0	0	267	0	0	0	0	0	1037	466
1877	2.05	651.167	Unknown	[M+H]+	FALSE		2280	2392	2646	2757	2648	0	0	0	0	0	0	0	0	0	0	0	0
1878	2.1	651.171	Unknown	[M+H]+	FALSE		1624	2426	1634	1827	1552	0	0	0	0	0	47	16	17	39	40	0	0
1879	0.93	658.256	Unknown	[M+H]+	TRUE	137.03899 20;137.06001 33;137.07253 30;138.06487 20;154.09004 142;155.09209 42;412.83743 20;658.25183 62;	4812	4770	4656	5186	4885	3658	5898	4347	5338	4594	1388	3255	2410	2917	2894	20	39
1880	0.94	658.257	Unknown	[M+H]+	TRUE	137.05721 94;137.06706 54;138.04472 24;138.05486 18;154.0733 32;154.07947 28;154.08885 125;307.10037 19;316.14899 16;325.11166 27;343.1239 17;485.65375 16;491.15286 16;658.22888 27;658.26135 145;	3776	3413	4669	5361	4181	6784	6201	6899	2762	7236	2762	2709	2567	2688	2979	0	16
1881	10.96	658.512	Unknown	[M+H]+	FALSE		218	1285	0	458	0	0	0	0	266	461	0	0	0	325	283	390	262
1882	10.96	658.516	Unknown	[M+H]+	FALSE		500	1299	0	0	502	0	461	0	0	0	0	346	0	0	0	0	0
1883	0.94	659.259	Unknown	[M+Na]+	FALSE		1126	1140	1055	1089	1145	1718	1522	1755	1370	1817	759	647	610	576	949	0	0
1884	6.26	660.249	Unknown	[M+H]+	FALSE		0	17	0	0	39	0	1950	0	0	0	624	0	0	0	688	0	0
1885	6.47	660.331	Unknown	[M+H]+	TRUE	630.64478 17;660.31696 18;660.35291 163;	36	0	0	0	0	481	453	0	427	0	0	0	445	314	0	0	0
1886	5.88	660.339	Unknown	[M+H]+	TRUE	299.17007 20;462.21036 17;569.79987 36;582.31323 16;600.30981 51;601.28912 17;601.31445 35;642.30927 18;647.65686 21;660.32635 182;660.36487 44;660.38928 17;	405	449	307	459	390	1944	13098	2200	14218	4999	3806	4494	4609	5123	5284	2028	2143
1887	6.39	660.338	Unknown	[M+H]+	TRUE	104.30109 17;135.04199 38;267.97791 34;315.53061 16;416.25519 23;476.24716 22;486.52838 30;568.28467 16;568.31177 45;598.32068 17;600.30316 40;600.32971 24;601.30518 20;601.32782 16;601.35681 34;628.31982 17;630.3476 17;660.29126 69;660.34106 1269;	74	57	35	122	50	2218	3587	7489	4107	3368	7929	9772	2882	2660	4416	1727	1437
1888	6.32	660.335	Unknown	[M+H]+	TRUE	113.05529 16;135.0175 20;135.03859 74;154.13002 16;190.0925 16;227.09157 20;352.57196 20;353.14151 20;353.19138 16;357.21765 16;374.33188 18;384.45068 16;425.52277 21;448.37643 17;479.22589 22;486.65353 21;508.27945 18;514.10437 27;523.3172 21;536.24963 18;536.26855 18;540.27386 36;568.22101 16;568.24548 24;568.29425 84;575.05103 16;589.88251 18;600.26373 36;600.30389 256;600.32709 262;601.30261 …	714	449	497	608	369	10642	53484	3621	8856	57719	16136	89980	66381	83490	23907	17439	2153
1889	6.25	660.338	Unknown	[M+H]+	TRUE	89.50419 25;91.01489 16;112.02103 16;146.10167 17;486.16498 18;564.88837 18;600.30267 37;660.33673 203;660.37231 22;	1476	1380	647	1880	1225	128500	107568	137391	104239	139593	122432	162998	148653	168206	182201	3420	36829
1890	5.85	660.338	Unknown	[M+2Na-H]+	TRUE	335.18826 17;660.12732 16;660.33368 132;	156	437	282	363	284	20557	16367	22278	15381	20547	3627	2911	4249	3540	5707	1551	1457
1891	6.33	660.346	Unknown	[M+H]+	FALSE		270	299	163	270	200	18936	12070	25844	18956	18510	13775	17729	15324	31508	20972	3144	6768
1892	6.31	661.331	Unknown	[M+H]+	FALSE		289	178	204	339	332	3708	1455	3935	22230	12321	26375	39007	31639	5035	39545	5499	6904
1893	6.22	661.334	Unknown	[M+H]+	FALSE		507	309	201	446	313	46028	36400	46086	36123	45324	44050	11549	1612	57488	2041	10474	9589
1894	5.87	661.342	Unknown	[M+H]+	FALSE		145	174	151	160	169	3931	4901	5197	4479	5461	1097	1512	1455	1685	1823	623	696
1895	6.37	661.341	Unknown	[M+H]+	FALSE		78	54	37	44	55	3486	1247	1571	2455	3903	3967	4096	4318	3208	4954	838	734
1896	11.27	661.404	Unknown	[M+H]+	TRUE	125.05971 17;163.10815 16;165.09261 19;177.09224 18;181.12421 17;189.14009 17;203.13847 37;220.14507 19;269.19403 16;299.21542 25;302.18524 41;343.20609 17;380.27319 16;433.26202 16;569.36737 21;579.35736 16;582.3559 16;645.17859 16;661.39789 155;661.41846 55;661.45514 25;661.48175 17;	706	1414	543	1541	931	0	16	18	0	0	40	37	0	47	21	0	0
1897	11.36	661.411	Unknown	[M+H]+	TRUE	81.07866 18;135.12096 20;144.09016 16;181.12029 16;181.13127 33;184.12898 17;221.13725 17;221.1579 18;235.1371 16;243.1366 16;251.13028 20;373.23999 16;407.27383 21;660.33008 22;660.39886 16;661.40265 100;	417	691	476	692	532	21	18	0	32	0	0	21	16	25	0	0	0
1898	11.27	661.414	Unknown	[M+H]+	TRUE	121.06353 17;123.11907 25;205.09233 17;221.15816 23;444.77979 17;643.39789 16;644.29089 17;659.11633 16;661.29315 16;661.36676 32;661.39838 17;661.45099 16;661.47198 16;	503	1410	543	1399	935	0	0	0	0	17	0	0	16	42	21	16	0
1899	4.95	662.317	Unknown	[M+H]+	TRUE	121.02715 23;510.22562 18;542.24158 20;602.31488 22;602.33728 20;662.3075 200;662.3418 34;	59	46	117	52	72	8014	6534	7971	5801	8830	1267	1721	1690	1589	1758	424	552
1900	5.58	662.317	Unknown	[M+H]+	TRUE	135.05441 16;389.14783 21;542.28558 32;584.27856 16;602.31635 19;662.2998 35;662.32684 54;662.34985 80;	34	38	20	34	37	4727	2918	5224	2534	4222	636	1211	1328	1431	1687	221	298
1901	5.33	662.319	Unknown	[M+H]+	TRUE	292.08414 20;433.73676 17;602.30756 32;602.3327 16;603.31128 18;662.26727 19;662.30212 44;662.32483 43;	0	36	39	22	20	1162	818	962	788	1388	74	110	178	243	182	91	44
1902	5.28	662.319	Unknown	[M+H]+	FALSE		16	17	19	27	18	1046	757	1133	698	1069	33	124	33	66	51	24	97
1903	6.29	662.328	Unknown	[M+H]+	FALSE		46	53	37	51	54	2206	852	1918	895	1699	1365	3274	0	1123	1310	185	675
1904	6.24	662.338	Unknown	[M+H]+	TRUE	104.64406 16;107.05054 19;111.04417 16;123.04598 17;135.02202 25;135.04576 223;136.05943 45;144.08992 16;148.11668 21;155.12292 18;181.10153 18;186.15631 36;189.07101 16;189.07925 17;208.12421 20;212.14363 16;213.10178 19;238.14 16;239.13249 16;252.21367 27;274.10614 17;288.16199 16;292.17044 17;340.40286 33;342.12732 17;352.14636 17;352.16602 16;352.18896 16;352.20599 36;353.19189 51;353.20566 3…	97	132	117	158	210	9795	6123	7943	1833	7677	6614	13145	3236	1827	12191	1262	2043
1905	5.85	662.342	Unknown	[M+H]+	FALSE		24	46	18	36	50	1151	1069	1291	1026	1082	195	277	193	173	241	176	103
1906	6.27	662.339	Unknown	[M+H]+	TRUE	75.04436 17;102.09579 17;135.03038 34;135.03654 34;135.05017 40;136.03014 26;136.05533 30;145.09813 20;184.12186 18;205.1217 26;220.09178 23;226.82475 19;236.1075 18;276.10052 20;288.7886 16;352.17474 31;352.2005 94;353.19696 17;354.2019 40;355.19638 20;356.21341 18;360.25693 18;360.84198 18;389.22668 43;392.98947 17;432.47675 16;472.11829 21;491.05411 16;491.26285 16;508.25253 17;509.25867 16;50…	70	77	157	179	184	8490	2953	5345	4097	3070	3424	11482	7846	6059	6635	1463	2062
1907	10.97	662.417	Unknown	[M+H]+	TRUE	123.12116 18;145.10591 16;147.33348 27;167.1113 16;173.03831 24;199.15137 25;207.14281 20;209.13853 21;221.15265 16;244.13011 16;247.13853 16;275.19376 26;337.19211 19;359.19971 18;395.27921 24;406.25989 16;437.27228 36;480.30676 20;646.38251 18;661.35968 17;662.41266 17;662.45148 20;	493	1353	574	1258	557	0	0	24	0	17	0	0	0	0	0	0	0
1908	6.26	663.317	Unknown	[M+H]+	FALSE		0	0	0	0	0	0	0	0	0	0	0	1728	0	0	0	0	0
1909	4.95	663.326	Unknown	[M+H]+	FALSE		16	37	43	77	65	2246	1674	2220	1643	2916	416	525	412	432	480	59	219
1910	4.94	663.322	Unknown	[M+H]+	FALSE		0	37	0	17	16	2742	2004	2309	1643	2916	416	525	412	456	394	108	155
1911	5.58	663.32	Unknown	[M+H]+	FALSE		18	33	36	0	21	1333	1092	1751	1057	1477	269	340	400	306	460	110	123
1912	6.23	663.347	Unknown	[M+H]+	FALSE		53	26	25	33	0	1508	768	1423	805	1260	940	1531	1644	1421	1474	286	305
1913	0.77	670.844	Unknown	[M+H]+	FALSE		0	18	21	16	0	178	48	88	53	36	1117	1757	1493	1369	1118	0	18
1914	0.78	670.85	Unknown	[M+H]+	FALSE		22	0	21	16	0	50	48	66	53	70	1454	744	680	1139	1005	0	17
1915	5.75	674.32	Unknown	[M+H]+	TRUE	123.03716 17;138.07903 21;395.50815 17;582.30188 28;583.26147 16;614.28864 20;674.29803 89;674.34747 22;	43	16	18	49	18	1080	734	1178	625	1242	305	347	231	342	508	150	81
1916	0.8	675.169	Unknown	[M+H]+	FALSE		0	0	0	0	0	0	16	0	0	0	1472	1574	1639	1567	1647	0	0
1917	5.86	676.083	Unknown	[M+H]+	FALSE		0	0	0	0	0	0	214	188	52	1123	0	42	0	0	0	0	0
1918	5.87	676.12	Unknown	[M+H]+	FALSE		0	0	0	0	0	1206	476	1192	412	643	50	60	64	93	41	25	50
1919	5.89	676.228	Unknown	[M+H]+	FALSE		186	161	87	142	137	9871	6822	9472	6762	9181	1857	1820	2056	2288	4172	1274	1156
1920	5.92	676.257	Unknown	[M+H]+	FALSE		94	163	189	0	130	1799	2960	2320	5130	2010	5745	2308	3581	2839	3593	3645	2744
1921	12.5	676.331	Unknown	[M+H]+	TRUE	142.08459 16;444.94009 17;556.29639 16;575.14496 18;584.94897 16;616.29041 16;616.31061 16;676.29309 22;676.33136 139;676.36249 61;	366	36	28	1097	600	4319	2614	1236	2992	4577	682	992	2169	1169	2307	1831	2080
1922	5.96	676.331	Unknown	[M+H]+	TRUE	50.459 34;56.54375 20;72.08395 16;75.04659 37;107.02337 23;110.0889 20;110.10112 18;111.08398 16;112.0846 17;124.08899 19;129.0731 16;131.07561 16;135.02695 16;135.04811 1038;136.02559 18;136.04404 17;136.0531 53;139.07539 16;140.11365 33;142.12302 16;142.13765 17;158.10579 19;161.94496 43;167.07179 20;168.80748 17;169.86214 17;172.16751 20;174.09145 17;174.10013 18;177.11501 22;179.08432 22;183.…	1321	10055	2656	14303	3210	771251	745246	96386	147627	811257	36782	76048	68850	237234	61122	72901	31795
1923	5.88	676.333	Unknown	[M+H]+	TRUE	58.05205 17;58.06797 54;59.70663 18;62.92945 22;63.31774 22;63.74998 18;72.08394 34;72.88491 16;75.04244 17;78.52453 16;91.0617 16;92.02863 23;110.09846 25;111.08482 21;117.07364 17;122.10622 17;125.58582 16;134.03682 18;134.37709 18;134.69638 18;135.01717 21;135.02383 20;135.04784 2323;135.13292 22;136.03905 24;136.04808 33;136.05617 25;137.05829 20;140.10611 18;140.44873 17;141.06525 17;141.103…	11146	9726	7023	14061	13459	1261182	970116	857095	932826	1279879	405371	54307	392095	530692	353591	15118	39379
1924	6.04	676.333	Unknown	[M+H]+	TRUE	56.93649 16;135.04221 66;135.04999 16;142.13016 18;188.05707 36;229.10158 17;260.07776 23;269.11197 16;280.12585 18;283.96793 16;318.17093 18;350.15732 16;350.19568 19;367.9537 16;368.18616 29;368.19797 52;369.16782 17;373.22491 16;374.5148 16;382.32385 23;404.23636 16;418.224 33;445.89883 16;520.25427 20;545.91785 21;555.28717 17;555.48962 16;556.284 114;556.29889 74;566.26276 20;567.2735 20;568…	91	435	142	439	542	51951	71994	27138	63132	83967	4233	28859	13312	34995	17447	3658	6135
1925	11.05	676.333	Unknown	[M+H]+	TRUE	87.04324 21;154.13367 16;218.16486 16;235.09898 16;237.103 18;249.15088 41;255.22975 16;409.22873 16;475.3721 16;517.35126 16;556.27466 19;581.21564 16;659.37793 16;676.31439 250;676.35815 124;	826	58	27	1859	937	7496	4809	5695	5125	7649	1366	1475	3264	2597	2838	2296	2995
1926	10.89	676.335	Unknown	[M+H]+	TRUE	291.22412 21;391.19485 16;526.6673 18;566.25928 16;616.30579 16;617.30688 17;647.3869 20;676.31024 74;676.33325 136;676.349 54;	389	0	30	931	460	4528	2989	3394	2968	4034	580	935	1971	1453	870	1466	1488
1927	5.91	676.332	Unknown	[M+H]+	TRUE	93.254 28;111.0811 20;135.04662 63;139.59599 16;185.82472 18;207.04871 16;267.62326 16;273.10132 25;297.0603 17;344.21933 21;367.1767 16;368.18478 19;369.1868 17;415.03687 16;459.06079 16;542.91522 16;556.28503 25;556.29968 17;557.75653 21;566.2865 17;567.20728 17;585.27875 16;616.30939 48;616.32855 33;617.30493 38;617.32452 20;619.27478 23;627.31885 27;676.33643 1788;676.38959 45;	12231	11250	4121	14751	14637	1137825	804872	1290193	1082464	504066	421293	518412	483533	525308	562473	243400	260831
1928	11.13	676.335	Unknown	[M+H]+	TRUE	97.06231 25;209.4949 16;517.46338 18;584.263 16;584.3161 18;616.22614 17;647.04016 16;675.83148 17;676.28906 17;676.32874 304;	475	33	17	1450	527	6237	4329	5131	4296	1613	1141	1376	2880	2215	2433	2153	2184
1929	6.1	676.334	Unknown	[M+H]+	TRUE	99.4192 16;135.04749 20;236.08546 16;472.20917 23;598.31097 16;616.28821 32;616.32367 16;617.33502 19;676.33032 354;676.35168 113;	43	53	29	132	137	22543	18353	18913	17421	22457	4719	6569	4918	6609	7401	2856	2634
1930	5.72	676.332	Unknown	[M+H]+	TRUE	105.03609 18;135.02898 24;472.32385 21;556.29761 17;557.25842 16;616.24585 16;616.30615 52;645.74414 21;674.31549 17;675.24329 20;676.30786 114;676.34204 184;	77	111	55	77	67	1802	742	1768	358	1875	133	410	266	318	124	85	68
1931	10.98	676.334	Unknown	[M+H]+	TRUE	181.11717 16;616.29596 20;617.3078 33;676.2724 17;676.29199 18;676.3399 139;	677	18	20	1443	854	6785	4411	5302	4208	6992	1264	1534	3073	2367	2697	1996	2415
1932	6.3	676.337	Unknown	[M+H]+	TRUE	517.62158 21;571.27722 16;586.22235 28;616.33221 34;617.31311 16;617.34143 20;650.02832 20;676.33813 422;	0	0	0	0	0	2407	0	0	0	2820	0	0	0	0	453	0	336
1933	11.4	676.338	Unknown	[M+H]+	TRUE	152.10918 16;311.12097 17;401.26224 18;471.60446 17;556.30347 17;616.2876 17;616.33075 36;617.31409 16;618.29071 16;647.65491 21;676.2309 16;676.30774 109;676.34106 635;	281	0	0	0	0	0	1454	0	1960	0	436	0	1223	0	0	998	911
1934	6.16	676.339	Unknown	[M+H]+	FALSE		36	40	43	83	142	9596	8137	9523	7779	5656	1880	2820	1600	2642	3342	975	763
1935	12.51	676.337	Unknown	[M+H]+	TRUE	135.04553 16;476.21359 16;600.29706 17;676.33905 111;676.39197 18;	344	36	0	1097	600	4170	2857	3315	2859	4552	764	1145	2093	1940	2305	1566	2119
1936	5.88	676.419	Unknown	[M+H]+	FALSE		16	0	0	0	0	690	1178	1048	3043	1795	1373	1448	1504	1469	1913	279	159
1937	5.9	676.65	Unknown	[M+H]+	FALSE		0	0	0	20	18	24233	17155	25774	14845	23448	497	1655	1134	1594	2201	69	76
1938	5.89	676.811	Unknown	[M+H]+	FALSE		16	17	0	0	16	6198	3631	6607	2876	5591	65	81	89	17	229	23	20
1939	5.89	677.069	Unknown	[M+H]+	FALSE		0	0	0	0	0	0	1176	0	0	373	0	90	0	50	0	0	0
1940	5.87	677.203	Unknown	[M+H]+	FALSE		0	0	0	0	0	341	0	1475	267	0	0	0	0	88	0	0	0
1941	5.87	677.243	w/o MS2:Icariin; LC-ESI-ITTOF; MS2; [M+H]+	[M+H]+	FALSE		61	0	18	0	0	1350	2691	4895	2080	3103	441	300	945	646	716	221	286
1942	5.89	677.269	Unknown	[M+H]+	FALSE		76	83	37	63	72	4345	4662	5708	4072	3244	2554	2663	2923	2200	3102	1701	1358
1943	6	677.328	Unknown	[M+H]+	FALSE		588	584	356	891	872	66652	18359	18283	42645	12856	6015	37868	9566	33935	2852	4044	2456
1944	11.02	677.329	Unknown	[M+H]+	FALSE		157	0	0	218	266	1289	795	0	839	0	343	432	828	255	641	0	637
1945	12.5	677.341	Unknown	[M+H]+	FALSE		189	0	16	394	236	1363	908	1350	872	1417	385	397	731	613	654	486	666
1946	6.15	677.341	Unknown	[M+H]+	FALSE		24	16	20	56	34	3342	2844	3571	3146	3385	771	956	898	816	1079	288	423
1947	5.85	677.326	Unknown	[M+H]+	FALSE		16	17	17	20	16	0	523	0	2358	44165	16	1757	1087	1419	1195	141	747
1948	6.07	677.333	Unknown	[M+H]+	FALSE		73	50	69	113	109	12341	5397	12525	9800	4517	1763	3186	3169	3917	2945	1448	818
1949	10.97	677.336	Unknown	[M+H]+	FALSE		0	0	0	502	70	1551	0	1276	876	1730	273	326	445	645	866	383	625
1950	5.96	677.324	Unknown	[M+H]+	FALSE		1464	1164	1119	1725	2309	176192	172743	21145	121604	20485	80362	33177	85490	76287	13672	34692	5912
1951	5.92	677.331	Unknown	[M+H]+	FALSE		3634	3609	3055	1447	2137	67728	80579	145133	217449	150487	48870	55208	54542	117943	60829	26669	50314
1952	6.13	677.338	Unknown	[M+H]+	FALSE		0	0	0	0	0	3950	2665	3146	3146	0	484	0	612	1206	901	0	0
1953	11.16	677.336	Unknown	[M+H]+	FALSE		241	18	0	444	352	2084	1226	1461	1316	1934	410	511	978	727	723	712	699
1954	11.09	677.338	Unknown	[M+H]+	FALSE		0	0	0	0	0	0	1145	0	1301	2336	0	394	906	847	710	0	824
1955	5.9	677.337	Unknown	[M+H]+	FALSE		3035	2954	2719	4894	4446	183148	412215	131507	88001	493257	90526	20002	171499	134404	28834	61182	67099
1956	5.87	677.656	Unknown	[M+H]+	FALSE		0	0	0	0	0	0	0	824	0	652	0	0	0	0	0	0	0
1957	5.87	678.276	Unknown	[M+H]+	FALSE		0	0	0	0	0	0	1029	1967	0	1343	0	0	0	0	0	0	36
1958	5.88	678.323	Unknown	[M+H]+	FALSE		340	432	271	450	379	52980	43100	0	42566	11263	2669	41359	15692	9306	17564	1400	997
1959	5.92	678.335	Unknown	[M+H]+	FALSE		738	666	590	965	1177	62511	91932	52189	39193	11695	33993	40655	14052	41345	15962	6455	9090
1960	6.05	678.339	Unknown	[M+H]+	FALSE		0	0	0	81	0	2245	3370	2598	2660	1991	590	1176	356	0	929	583	0
1961	6	678.337	Unknown	[M+H]+	FALSE		86	129	135	210	103	4360	5937	14658	3437	9105	1153	5907	4074	5495	5376	2516	2222
1962	5.85	679.325	w/o MS2:5,7-diacetoxy-3-benzoyloxy-14,15-dihydroxy-8-(2-methylbutyryloxy)-9-oxojatropha-6(17),11E-diene M+Na	[M+Na]+	FALSE		0	0	0	0	0	0	192	0	0	2525	85	196	0	0	18	0	32
1963	5.89	679.344	Unknown	[M+H]+	FALSE		58	165	17	68	52	5164	14304	17649	12952	17859	4926	6026	5394	3184	6718	2368	2995
1964	5.94	679.341	Unknown	[M+H]+	FALSE		145	122	17	92	80	9510	9898	10250	6225	11067	3920	1884	4250	4353	4870	1989	2089
1965	5.88	680.351	Unknown	[M+H]+	FALSE		16	16	0	0	0	1518	1372	2203	824	1380	462	150	390	374	421	102	153
1966	10.99	682.353	Unknown	[M+H]+	FALSE		160	287	87	295	193	427	165	404	124	49	1005	1260	641	251	552	60	433
1967	2.49	684.138	Unknown	[M+H]+	TRUE	163.05563 17;193.97119 16;210.98276 20;284.99774 17;334.021 16;362.01682 24;410.05978 17;683.12592 18;684.10657 18;684.12408 39;684.14923 53;	32	25	16	18	32	1331	1526	1385	1320	1511	42	18	17	0	21	0	0
1968	0.93	688.253	Unknown	[M+H]+	FALSE		0	0	0	18	0	1460	1511	0	0	0	0	0	17	0	0	0	0
1969	0.94	688.265	Unknown	[M+H]+	FALSE		18	20	0	38	33	1594	981	1615	1311	1528	49	82	133	46	38	0	0
1970	6	700.275	Unknown	[M+H]+	TRUE	105.03922 39;131.08647 19;222.48462 16;233.12294 28;273.14197 16;273.9848 19;280.14313 25;326.1947 18;368.19702 16;378.15891 16;378.18286 16;386.91013 34;399.59756 18;414.0773 38;414.12479 20;521.22314 16;538.12042 16;578.22461 35;578.25745 18;580.16193 16;640.25677 16;641.26691 17;699.85455 16;700.11444 16;700.19403 18;700.28247 1208;700.32977 75;	23	20	22	20	17	2096	2841	3364	2365	2122	34	0	65	0	51	8241	9815
1971	5.99	701.283	Unknown	[M+H]+	FALSE		0	16	32	19	36	762	806	1285	865	787	18	16	36	22	21	2298	3647
1972	10.95	702.539	Unknown	[M+H]+	FALSE		692	1690	1522	0	0	569	467	1346	250	310	510	677	0	308	366	241	0
1973	10.87	702.539	Unknown	[M+H]+	FALSE		392	0	1309	0	580	211	223	0	0	278	0	371	191	0	0	0	235
1974	4.24	706.303	Unknown	[M+H]+	TRUE	368.19434 19;458.18573 16;540.25494 17;573.28552 20;706.29865 118;706.33252 94;	0	0	19	0	16	836	745	1333	1080	1278	80	86	74	68	145	1159	1226
1975	4.39	706.309	Unknown	[M+H]+	TRUE	171.08749 20;177.04346 33;212.49864 18;293.12134 18;416.18497 20;459.41711 25;573.28748 19;706.25049 34;706.28235 62;706.31183 216;706.34497 20;	17	39	30	23	39	1255	1014	1881	1391	1589	53	49	52	91	86	1299	1312
1976	4.25	706.329	Unknown	[M+H]+	FALSE		16	0	0	0	16	221	0	0	0	0	0	36	34	37	0	0	283
1977	5.08	712.33	Unknown	[M+H]+	TRUE	73.89086 35;314.21735 16;322.41953 34;342.24167 23;464.26242 23;464.28555 90;464.84354 20;465.26038 20;465.2933 37;467.24457 16;668.31854 23;712.30951 34;712.3396 236;712.37329 32;	22	0	43	34	17	992	1052	1544	1112	1253	123	34	109	75	127	2072	2119
1978	0.79	714.983	Unknown	[M+H]+	FALSE		0	0	0	0	0	20	0	18	0	19	1023	928	1020	1171	1194	0	0
1979	4.54	720.308	Unknown	[M+H]+	FALSE		0	0	0	0	0	0	210	347	207	0	0	0	0	0	0	0	0
1980	10.99	721.376	Unknown	[M+H]+	TRUE	581.24957 17;582.24799 21;583.24438 17;637.25494 16;637.30231 88;637.34247 20;639.34363 16;694.35205 16;721.36713 54;721.41541 31;	335	716	168	530	347	1142	237	1234	243	216	2247	2724	1527	633	612	153	861
1981	10.99	722.375	Unknown	[M+H]+	FALSE		0	0	0	147	75	0	0	371	0	0	410	1165	0	102	338	27	170
1982	3.62	727.197	Unknown	[M+H]+	TRUE	272.74631 16;286.96552 16;287.04193 33;287.0553 59;287.07336 20;419.07123 16;419.09384 121;419.11642 76;420.10416 56;421.11826 17;581.12201 18;581.15533 16;582.15723 66;727.20526 68;	1611	708	601	1277	1888	20	0	20	0	0	0	0	16	0	0	0	21
1983	3.6	727.208	Unknown	[M+Na]+	FALSE		1367	1771	1626	2347	1754	0	0	0	0	16	0	0	0	0	0	0	16
1984	3.26	727.207	Unknown	[M+H]+	TRUE	129.05368 16;287.05759 55;287.06589 46;288.05484 37;288.07169 17;289.06973 24;419.1076 82;420.10233 75;420.84344 16;422.10388 16;566.1792 16;727.22052 35;	1384	1364	1198	1472	1425	16	0	0	0	0	0	16	16	0	0	0	0
1985	3.25	727.212	Unknown	[M+H]+	TRUE	287.0484 61;287.05881 92;287.07474 20;288.04456 17;289.11905 16;289.74219 22;419.08588 20;420.11063 17;534.33588 16;581.17163 35;727.17755 18;727.21436 49;	1411	1665	1468	1849	1439	0	0	0	17	0	0	16	0	0	18	16	0
1986	3.61	727.211	Unknown	[M+H]+	TRUE	129.05553 39;130.06757 20;286.94965 17;287.05704 80;288.04257 17;288.05554 18;288.0701 20;289.06122 16;419.09772 133;420.10703 72;565.15125 16;568.07385 16;727.21008 37;727.2356 43;	1491	1953	1945	2350	1615	0	16	0	16	0	0	0	0	0	0	0	16
1987	3.6	727.214	Unknown	[M+Na]+	TRUE	85.03596 26;145.04616 18;243.07526 16;287.05478 161;287.06644 40;288.02621 16;288.06061 16;309.11459 17;415.1156 17;419.05704 27;419.06934 33;419.1015 217;419.11731 57;420.06604 21;420.10156 34;422.10873 36;565.16248 16;581.13287 16;600.00439 21;727.13983 28;727.20636 51;	1928	1673	1626	1830	1615	0	16	0	16	16	0	0	0	0	0	0	0
1988	0.81	735.418	Unknown	[M+H]+	FALSE		0	0	0	0	0	0	0	0	0	0	1056	462	1101	526	554	0	0
1989	11.12	745.489	Unknown	[M+H]+	TRUE	133.11061 18;147.12819 17;241.18645 22;241.20383 20;259.19943 19;259.21591 16;280.08377 18;387.26035 17;437.35226 18;461.30267 17;491.37851 22;583.39575 20;583.43414 86;584.44647 23;585.41162 16;589.40906 16;673.44562 17;726.99512 17;730.48083 16;745.48401 32;745.51978 44;	468	1307	443	285	709	0	0	0	0	0	19	0	0	22	0	23	0
1990	3.15	746.227	Unknown	[M+H]+	TRUE	248.12407 25;287.05902 203;288.06076 17;296.11597 18;438.12234 53;439.10736 20;497.12723 27;600.19025 16;746.20721 17;	620	0	325	770	297	0	0	0	0	0	0	0	0	0	0	0	0
1991	3.46	746.23	Unknown	[M+H]+	TRUE	178.6227 17;287.05508 135;329.1228 16;448.96213 17;449.11832 16;450.11426 24;595.16113 38;746.18811 16;	605	788	395	493	655	0	0	0	0	0	0	0	0	0	0	17	0
1992	4.64	746.303	Unknown	[M+H]+	TRUE	357.15485 16;369.73947 17;512.25671 16;513.12207 18;540.25018 23;542.23755 18;542.26605 18;572.28198 34;572.31427 16;573.24469 16;575.31268 26;746.25085 34;746.2973 632;746.36017 16;	0	0	0	17	0	5126	4822	5653	3683	5859	74	0	48	51	57	251	193
1993	4.46	746.302	Unknown	[M+H]+	TRUE	347.80353 28;572.26874 38;572.28833 19;573.28271 16;573.31219 16;746.27625 96;746.32697 70;746.35394 39;	34	0	22	40	32	18533	17429	20144	16469	19140	274	381	324	261	433	1023	819
1994	10.93	746.565	Unknown	[M+H]+	FALSE		738	1765	1340	580	1225	261	830	1688	474	558	732	899	555	541	542	366	477
1995	10.85	746.56	Unknown	[M+H]+	FALSE		0	1209	1161	214	0	188	404	0	0	263	0	0	0	0	349	0	263
1996	4.66	747.301	Unknown	[M+H]+	FALSE		0	0	0	0	0	1373	1103	0	0	0	0	0	0	0	0	0	0
1997	4.64	747.304	Unknown	[M+H]+	FALSE		0	40	17	25	16	1905	1210	1890	1327	1830	47	40	43	49	18	131	147
[truncated: 47 more rows]
