# Supplementary material for: Multi-omics analysis reveals tissue-specific biosynthesis and accumulation of diterpene alkaloids in Aconitum japonicum
Source: J Nat Med. 2025 Mar 20;79(3):499–516. doi: 10.1007/s11418-025-01881-y (PMC12058934; doi:10.1007/s11418-025-01881-y)
Supplement: Supplementary file 2 — Supplementary file2 (XLSX 123 KB) [file 11418_2025_1881_MOESM2_ESM.xlsx]

## Sheet: KEGG Mapping of_A_japonicum
Supplementary Table 2: KEGG pathway mapping of the of the mass features identified in Aconitum japonicum
Alignment_ID	m/Z	RT	Formula Mass	Mass Submitted	Delta Mass (ppm)	Compound Name	Formula	Database Links	KEGG	IUPAC Name	Reaction	Pathway	Enzyme
401	181.072	0.83	180.065	180.065	-0.686133	Theophylline	C7H8N4O2	CAS: 58-55-9 PubChem: 9340 ChEBI: 28177 KNApSAcK: C00001510 PDB-CCD: TEP 3DMET: B02107 NIKKAJI: J2.333G	C07130	1,3-dimethyl-7H-purine-2,6-dione	R07971 R07972 R07973 R07974 R07975 R07976 R08410	ko00232 Caffeine metabolism map01060 Biosynthesis of plant secondary metabolites map01065 Biosynthesis of alkaloids derived from histidine and purine ko01100 Metabolic pathways ko01110 Biosynthesis of secondary metabolites	1.13.12.-
399	181.07	1.9	180.063	180.063	1.5353	D-Glucose	C6H12O6	CAS: 50-99-7 PubChem: 3333 ChEBI: 4167 KNApSAcK: C00001122 3DMET: B04623 NIKKAJI: J4.109B	C00031	(3R,4S,5S,6R)-6-(hydroxymethyl)oxane-2,3,4,5-tetrol	R00010 R00015 R00016 R00049 R00063 R00299 R00300 R00301 R00302 R00303 R00304 R00305 R00306 R00307 R00308 R00327 R00337 R00503 R00534 R00550 R00725 R00801 R00837 R00838 R00839 R00850 R00874 R00952 R00953 R01006 R01100 R01101 R01139 R01444 R01460 R01498 R01555 R01718 R02185 R02558 R02595 R02727 R02738 R02985 R03075 R03323 R03604 R03703 R03801 R03802 R03820 R04006 R04094 R04194 R04333 R04409 R04410 …	ko00010 Glycolysis / Gluconeogenesis ko00030 Pentose phosphate pathway ko00052 Galactose metabolism ko00500 Starch and sucrose metabolism ko00520 Amino sugar and nucleotide sugar metabolism ko00521 Streptomycin biosynthesis ko00524 Butirosin and neomycin biosynthesis ko00901 Indole alkaloid biosynthesis ko01100 Metabolic pathways ko01110 Biosynthesis of secondary metabolites ko02010 ABC transport…	1.1.1.118 1.1.1.119 1.1.1.121 1.1.3.10 1.1.5.2 1.1.99.10 1.1.99.28 2.3.1.72 2.3.1.90 2.3.1.91 2.3.1.92 2.3.1.103 2.3.1.143 2.3.1.152 2.3.1.- 2.4.1.8 2.4.1.9 2.4.1.10 2.4.1.20 2.4.1.22 2.4.1.25 2.4.1.31 2.4.1.64 2.4.1.99 2.4.1.230 2.4.1.245 2.7.1.1 2.7.1.2 2.7.1.41 2.7.1.42 2.7.1.61 2.7.1.62 2.7.1.63 2.7.1.69 2.7.1.142 2.7.1.147 3.1.1.33 3.1.3.9 3.1.3.10 3.1.3.58 3.1.4.48 3.1.6.3 3.2.1.10 3.2.1.20…
146	137.061	1.34	136.052	136.054	-8.2582	Toluate	C8H8O2	CAS: 99-94-5 PubChem: 4631 ChEBI: 36635 PDB-CCD: 4MA 3DMET: B00292 NIKKAJI: J5.162D	C01454	4-methylbenzoic acid	R05289 R05290 R05291	ko00622 Xylene degradation ko01100 Metabolic pathways	1.2.1.7 1.2.1.28 1.14.12.-
347	169.051	2.4	168.042	168.044	-8.47137	Homogentisate	C8H8O4	CAS: 451-13-8 PubChem: 3825 ChEBI: 44747 KNApSAcK: C00007309 PDB-CCD: OMD 3DMET: B00126 NIKKAJI: J5.750I	C00544	2-(2,5-dihydroxyphenyl)acetic acid	R02514 R02515 R02516 R02517 R02518 R02519 R02520 R02521 R05450 R07500 R08782	ko00130 Ubiquinone and other terpenoid-quinone biosynthesis ko00350 Tyrosine metabolism ko00643 Styrene degradation ko01100 Metabolic pathways	1.13.11.5 1.13.11.27 1.13.12.- 1.14.13.18 1.14.13.63 1.14.13.- 2.5.1.- 4.1.1.-
230	151.06	2.04	150.053	150.053	-0.823366	D-Ribose	C5H10O5	CAS: 50-69-1 PubChem: 3421 ChEBI: 47013 3DMET: B04636 NIKKAJI: J60.867J	C00121	(3R,4S,5R)-5-(hydroxymethyl)oxolane-2,3,4-triol	R01051 R01079 R01080 R01081 R01245 R01273 R01677 R01770 R02137 R02143 R02172 R02341 R03885 R07918 R08072 R08073 R08074 R08080	ko00030 Pentose phosphate pathway ko02010 ABC transporters ko02030 Bacterial chemotaxis	1.1.1.115 2.7.1.15 3.2.2.1 3.2.2.2 3.2.2.3 3.2.2.7 3.2.2.8 3.2.2.13 3.2.2.25 5.3.1.20
320	165.056	3.05	164.047	164.049	-8.67767	Phenylpyruvate	C9H8O3	CAS: 156-06-9 PubChem: 3466 ChEBI: 30851 KNApSAcK: C00000751 PDB-CCD: PPY 3DMET: B00048 NIKKAJI: J11.025F	C00166	2-oxo-3-phenylpropanoic acid	R00688 R00689 R00692 R00694 R00695 R01370 R01371 R01372 R01373 R01374 R01375 R01376 R01377 R01378 R01582	ko00360 Phenylalanine metabolism ko00400 Phenylalanine, tyrosine and tryptophan biosynthesis ko00960 Tropane, piperidine and pyridine alkaloid biosynthesis map01060 Biosynthesis of plant secondary metabolites ko01100 Metabolic pathways ko01110 Biosynthesis of secondary metabolites	1.1.1.222 1.1.1.237 1.4.1.20 1.4.3.2 1.4.99.1 1.13.11.27 2.6.1.1 2.6.1.5 2.6.1.9 2.6.1.21 2.6.1.28 2.6.1.57 2.6.1.58 2.6.1.64 2.6.1.70 4.1.1.43 4.1.1.- 4.2.1.51 4.2.1.91 5.3.2.1
211	148.062	0.9	147.053	147.055	-9.00047	L-Glutamate	C5H9NO4	CAS: 56-86-0 PubChem: 3327 ChEBI: 16015 KNApSAcK: C00001358 3DMET: B00007 NIKKAJI: J9.171E	C00025	(2S)-2-aminopentanedioic acid	R00021 R00093 R00114 R00239 R00241 R00243 R00245 R00248 R00250 R00251 R00253 R00254 R00256 R00257 R00258 R00259 R00260 R00261 R00262 R00263 R00355 R00372 R00411 R00457 R00494 R00525 R00573 R00575 R00578 R00609 R00667 R00668 R00684 R00694 R00707 R00708 R00734 R00768 R00894 R00895 R00908 R00942 R00986 R01072 R01090 R01155 R01161 R01214 R01231 R01339 R01585 R01586 R01648 R01654 R01684 R01716 R01939 …	ko00250 Alanine, aspartate and glutamate metabolism ko00330 Arginine and proline metabolism ko00340 Histidine metabolism ko00471 D-Glutamine and D-glutamate metabolism ko00480 Glutathione metabolism ko00524 Butirosin and neomycin biosynthesis ko00650 Butanoate metabolism ko00660 C5-Branched dibasic acid metabolism ko00860 Porphyrin and chlorophyll metabolism ko00910 Nitrogen metabolism ko00970 Am…	1.4.1.2 1.4.1.3 1.4.1.4 1.4.1.13 1.4.1.14 1.4.3.11 1.4.7.1 1.5.1.9 1.5.1.10 1.5.1.12 1.5.99.5 2.1.1.21 2.1.2.5 2.3.1.1 2.3.1.14 2.3.1.35 2.3.2.2 2.3.2.- 2.4.2.14 2.4.2.- 2.6.1.1 2.6.1.2 2.6.1.3 2.6.1.4 2.6.1.5 2.6.1.6 2.6.1.7 2.6.1.8 2.6.1.9 2.6.1.11 2.6.1.13 2.6.1.16 2.6.1.17 2.6.1.19 2.6.1.22 2.6.1.23 2.6.1.24 2.6.1.26 2.6.1.27 2.6.1.29 2.6.1.33 2.6.1.34 2.6.1.36 2.6.1.38 2.6.1.39 2.6.1.40 2.6.…
77	121.066	1.54	120.058	120.059	-9.35842	Phenylacetaldehyde	C8H8O	CAS: 122-78-1 PubChem: 3876 ChEBI: 16424 KNApSAcK: C00007535 PDB-CCD: HY1 3DMET: B00145 NIKKAJI: J2.494E	C00601	2-phenylacetaldehyde	R01377 R02536 R02537 R02611 R02612 R02613 R02615	ko00360 Phenylalanine metabolism ko00643 Styrene degradation ko01100 Metabolic pathways	1.1.1.90 1.2.1.5 1.2.1.39 1.4.3.4 1.4.3.21 1.4.99.4 4.1.1.43 4.1.1.- 5.3.99.7
340	168.067	2.17	167.058	167.06	-9.71846	Pyridoxal	C8H9NO3	CAS: 66-72-8 PubChem: 3549 ChEBI: 17310 KNApSAcK: C00007509 PDB-CCD: PXL 3DMET: B00072 NIKKAJI: J2.361B	C00250	3-hydroxy-5-(hydroxymethyl)-2-methylpyridine-4-carbaldehyde	R00173 R00174 R01707 R01708 R01709 R01710 R01711 R01712 R01713 R05839	ko00750 Vitamin B6 metabolism ko01100 Metabolic pathways	1.1.1.65 1.1.1.107 1.1.3.12 1.2.3.1 1.2.3.8 1.4.3.5 2.6.1.30 2.6.1.31 2.6.1.54 2.7.1.35 3.1.3.74
324	165.076	2.2	164.069	164.068	0.465974	L-Rhamnose	C6H12O5	CAS: 3615-41-6 PubChem: 3790 ChEBI: 16055 3DMET: B04689 NIKKAJI: J8.185J	C00507	(3R,4R,5R,6S)-6-methyloxane-2,3,4,5-tetrol	R02436 R02437 R02438	ko00051 Fructose and mannose metabolism	3.2.1.66 5.3.1.14
336	167.071	2.01	166.063	166.064	-7.36798	3-(2-Hydroxyphenyl)propanoate	C9H10O3	CAS: 495-78-3 PubChem: 4423 ChEBI: 16104 46957 KNApSAcK: C00002756 3DMET: B00259 NIKKAJI: J6.083F	C01198	3-(2-hydroxyphenyl)propanoic acid	R03369 R03692 R03709 R04899 R05537	ko00360 Phenylalanine metabolism ko00624 Polycyclic aromatic hydrocarbon degradation	1.3.1.11 1.14.13.4 3.1.1.35
740	293.213	8.31	292.204	292.206	-7.60958	12-OPDA	C18H28O3	PubChem: 4448 ChEBI: 15560 KNApSAcK: C00000365 3DMET: B01414 NIKKAJI: J264.010D	C01226	8-[(1S,5S)-4-oxo-5-[(Z)-pent-2-enyl]cyclopent-2-en-1-yl]octanoic acid	R03401 R03402	ko00592 alpha-Linolenic acid metabolism ko01100 Metabolic pathways	1.3.1.42 5.3.99.6
215	149.06	2.27	148.052	148.053	-4.88711	trans-Cinnamate	C9H8O2	CAS: 140-10-3 PubChem: 3713 ChEBI: 35697 KNApSAcK: C00000170 PDB-CCD: TCA 3DMET: B00108 NIKKAJI: J2.024I	C00423	(E)-3-phenylprop-2-enoic acid	R00697 R01426 R02252 R02253 R02254 R02255 R02256 R06745 R06781 R06783 R07796 R08422 R08423	ko00360 Phenylalanine metabolism ko00940 Phenylpropanoid biosynthesis map01060 Biosynthesis of plant secondary metabolites map01070 Biosynthesis of plant hormones ko01100 Metabolic pathways ko01110 Biosynthesis of secondary metabolites	1.3.1.31 1.14.12.19 1.14.13.11 1.14.13.14 2.4.1.177 2.8.3.17 4.3.1.24 4.3.1.25 6.2.1.12
237	152.072	1.89	151.063	151.065	-9.42352	N-Methylanthranilate	C8H9NO2	CAS: 119-68-6 PubChem: 5914 ChEBI: 16394 36557 3DMET: B01620 NIKKAJI: J5.315E	C03005	2-(methylamino)benzoic acid	R00984 R07416	ko01058 Acridone alkaloid biosynthesis map01063 Biosynthesis of alkaloids derived from shikimate pathway ko01110 Biosynthesis of secondary metabolites	2.1.1.111 6.2.1.32
335	167.034	11.53	166.027	166.027	-3.75571	Phthalate	C8H6O4	CAS: 88-99-3 PubChem: 4759 ChEBI: 29069 PDB-CCD: PHT 3DMET: B00332 NIKKAJI: J3.547E	C01606	phthalic acid	R03630 R05167 R05643 R07703 R07802 R09227	ko00624 Polycyclic aromatic hydrocarbon degradation ko01100 Metabolic pathways	1.2.1.- 1.3.1.19 1.14.12.7 1.14.12.- 3.5.1.79 3.7.1.-
780	308.093	0.96	307.084	307.086	-3.65876	Stealthin C	C18H13NO4	PubChem: 582782 3DMET: B05634 NIKKAJI: J767.638G	C12392	11-amino-4,9-dihydroxy-2-methyl-11H-benzo[b]fluorene-5,10-dione	R06672 R06673	ko01057 Biosynthesis of type II polyketide products ko01110 Biosynthesis of secondary metabolites	0
166	139.04	2.06	138.032	138.033	-7.41531	4-Hydroxybenzoate	C7H6O3	CAS: 99-96-7 PubChem: 3456 ChEBI: 30763 KNApSAcK: C00000856 PDB-CCD: PHB 3DMET: B00045 NIKKAJI: J43.201F	C00156	4-hydroxybenzoic acid	R01238 R01293 R01294 R01295 R01296 R01297 R01298 R01299 R01300 R01301 R01302 R01303 R01304 R01305 R01306 R01307 R01308 R05000 R05603 R05615 R05616 R06889 R07273 R09039 R09040 R09105	ko00130 Ubiquinone and other terpenoid-quinone biosynthesis ko00360 Phenylalanine metabolism ko00362 Benzoate degradation ko00363 Bisphenol degradation ko00623 Toluene degradation ko00627 Aminobenzoate degradation map01061 Biosynthesis of phenylpropanoids ko01100 Metabolic pathways ko01110 Biosynthesis of secondary metabolites map07110 Benzoic acid family	1.2.1.7 1.2.1.28 1.2.1.64 1.13.11.41 1.13.-.- 1.14.13.2 1.14.13.12 1.14.13.33 1.14.13.64 1.14.99.15 1.14.99.- 2.4.1.194 2.5.1.39 2.5.1.- 3.1.1.- 3.1.2.23 3.2.1.- 3.8.1.6 4.1.1.61 4.1.3.40 6.2.1.27 6.4.1.-
781	308.094	1.33	307.088	307.087	3.17972	(1R)-Hydroxy-(2R)-N-acetyl-L-cysteinyl-1,2-dihydronaphthalene	C15H17NO4S	PubChem: 17395794 NIKKAJI: J564.066K	C14796	(2R)-2-acetamido-3-[[(1R,2R)-1-hydroxy-1,2-dihydronaphthalen-2-yl]sulfanyl]propanoic acid	R07005	ko00980 Metabolism of xenobiotics by cytochrome P450	0
462	190.051	3.08	189.043	189.044	-7.00132	4-Hydroxy-2-quinolinecarboxylic acid	C10H7NO3	CAS: 492-27-3 PubChem: 4854 ChEBI: 18344 KNApSAcK: C00026453 C00026494 3DMET: B00336 NIKKAJI: J6.059C	C01717	4-oxo-1H-quinoline-2-carboxylic acid	R03439 R03440 R03441 R03445 R03687	ko00380 Tryptophan metabolism ko01100 Metabolic pathways	1.3.99.18 1.14.99.2
122	132.103	1.82	131.095	131.096	-9.33332	L-Leucine	C6H13NO2	CAS: 61-90-5 PubChem: 3423 ChEBI: 15603 KNApSAcK: C00001377 PDB-CCD: LEU 3DMET: B00034 NIKKAJI: J1.167C	C00123	(2S)-2-amino-4-methylpentanoic acid	R01088 R01089 R01090 R01091 R02552 R03657 R08411 R08664	ko00280 Valine, leucine and isoleucine degradation ko00290 Valine, leucine and isoleucine biosynthesis ko00966 Glucosinolate biosynthesis ko00970 Aminoacyl-tRNA biosynthesis map01060 Biosynthesis of plant secondary metabolites map01065 Biosynthesis of alkaloids derived from histidine and purine ko01100 Metabolic pathways ko01110 Biosynthesis of secondary metabolites ko02010 ABC transporters ko049…	1.4.1.9 1.14.13.- 2.3.1.66 2.6.1.6 2.6.1.42 2.6.1.67 3.4.13.18 (I) 3.5.1.64 5.4.3.7 6.1.1.4
1233	449.109	4.07	448.101	448.102	-2.73052	Luteolin 7-O-beta-D-glucoside	C21H20O11	CAS: 5373-11-5 PubChem: 6673 ChEBI: 27994 KNApSAcK: C00004266 3DMET: B01704 NIKKAJI: J94.450E	C03951	2-(3,4-dihydroxyphenyl)-5-hydroxy-7-[(2S,3R,4S,5S,6R)-3,4,5-trihydroxy-6-(hydroxymethyl)ox	R03588 R06829	ko00944 Flavone and flavonol biosynthesis	2.4.1.81 2.4.1.236
262	153.075	2.03	152.069	152.068	5.10593	Xylitol	C5H12O5	CAS: 87-99-0 PubChem: 3669 ChEBI: 17151 3DMET: B04675 NIKKAJI: J3.905E	C00379	(2S,4R)-pentane-1,2,3,4,5-pentol	R01431 R01896 R01904 R02136 R05831 R07152	ko00040 Pentose and glucuronate interconversions ko01100 Metabolic pathways	1.1.1.9 1.1.1.10 1.1.1.15 1.1.1.21 1.1.3.41 2.7.1.122
840	331.156	3.7	330.147	330.149	-6.12924	Gibberellin A51-catabolite	C19H22O5	PubChem: 14016 LIPIDMAPS: LMPR0104170011 3DMET: B04333 NIKKAJI: J2.777.633G	C11854		R06343	ko00904 Diterpenoid biosynthesis	1.14.11.13
675	272.129	2.7	271.121	271.122	-3.40641	(S)-Norcoclaurine	C16H17NO3	CAS: 22672-77-1 PubChem: 8416 ChEBI: 17729 3DMET: B01977 NIKKAJI: J444.134F	C06160	(1S)-1-[(4-hydroxyphenyl)methyl]-1,2,3,4-tetrahydroisoquinoline-6,7-diol	R04305 R05123	ko00950 Isoquinoline alkaloid biosynthesis map01063 Biosynthesis of alkaloids derived from shikimate pathway ko01100 Metabolic pathways ko01110 Biosynthesis of secondary metabolites	2.1.1.128 4.2.1.78
325	166.051	1.73	165.043	165.044	-8.01943	4-Pyridoxolactone	C8H7NO3	CAS: 4753-19-9 PubChem: 4220 ChEBI: 16871 3DMET: B00210 NIKKAJI: J101.559A	C00971	7-hydroxy-6-methyl-3H-furo[3,4-c]pyridin-1-one	R01707 R02992	ko00750 Vitamin B6 metabolism	1.1.1.107 3.1.1.27
1475	547.068	0.79	546.065	546.061	7.46514	dTDP-4-dehydro-6-deoxy-L-mannose	C16H24N2O15P2	PubChem: 3957 ChEBI: 15744 PDB-CCD: TDO 3DMET: B04717 NIKKAJI: J1.118.397B	C00688	[(2R,3R,4S,6S)-3,4-dihydroxy-6-methyl-5-oxooxan-2-yl] [hydroxy-[[(2R,3S,5R)-3-hydroxy-5-(5	R02776 R02777 R06445 R06514	ko00521 Streptomycin biosynthesis ko00523 Polyketide sugar unit biosynthesis ko01100 Metabolic pathways ko01110 Biosynthesis of secondary metabolites	1.1.1.133 1.1.1.134 5.1.3.13
718	287.057	4.55	286.048	286.05	-7.77335	Luteolin	C15H10O6	CAS: 491-70-3 PubChem: 4680 ChEBI: 15864 LIPIDMAPS: LMPK12110006 KNApSAcK: C00000674 3DMET: B00310 NIKKAJI: J1.554G	C01514	2-(3,4-dihydroxyphenyl)-5,7-dihydroxychromen-4-one	R03587 R03588 R03589 R03590 R06537	ko00941 Flavonoid biosynthesis ko00944 Flavone and flavonol biosynthesis ko01100 Metabolic pathways ko01110 Biosynthesis of secondary metabolites	1.14.11.22 1.14.13.21 2.1.1.42 2.4.1.81 2.4.1.189
705	285.224	11.08	284.214	284.217	-8.87904	Retinal	C20H28O	CAS: 116-31-4 PubChem: 3666 ChEBI: 17898 LIPIDMAPS: LMPR01090002 LipidBank: VVA0012 PDB-CCD: RET 3DMET: B00095 NIKKAJI: J5.279E	C00376	(2E,4E,6E,8E)-3,7-dimethyl-9-(2,6,6-trimethylcyclohexen-1-yl)nona-2,4,6,8-tetraenal	R00032 R02123 R02124 R02125 R02126 R02127 R02128 R02129 R08379	ko00830 Retinol metabolism ko01100 Metabolic pathways ko04744 Phototransduction	1.1.1.1 1.1.1.105 1.1.1.- 1.2.1.36 1.2.3.11 1.14.99.36 5.2.1.3
151	138.056	12.76	137.048	137.049	-6.73888	Anthranilate	C7H7NO2	CAS: 118-92-3 PubChem: 3408 ChEBI: 30754 KNApSAcK: C00007382 PDB-CCD: BE2 3DMET: B00027 NIKKAJI: J2.912B	C00108	2-aminobenzoic acid	R00823 R00825 R00979 R00980 R00982 R00983 R00984 R00985 R00986 R00987 R00988 R00989 R00990 R00991 R01073 R01816 R02453 R05365 R07734 R08473 R08477	ko00380 Tryptophan metabolism ko00400 Phenylalanine, tyrosine and tryptophan biosynthesis ko00621 Dioxin degradation ko00627 Aminobenzoate degradation ko01058 Acridone alkaloid biosynthesis map01060 Biosynthesis of plant secondary metabolites map01061 Biosynthesis of phenylpropanoids map01063 Biosynthesis of alkaloids derived from shikimate pathway map01070 Biosynthesis of plant hormones ko01100 …	1.4.-.- 1.13.11.23 1.14.12.1 1.14.13.35 1.14.16.3 2.1.1.111 2.3.1.113 2.3.1.144 2.4.2.18 2.7.7.55 3.5.1.9 3.7.1.3 3.7.1.- 4.1.1.24 4.1.3.27 6.2.1.32
386	180.067	12.76	179.062	179.06	8.2455	Cyclohexylsulfamate	C6H13NO3S	CAS: 100-88-9 PubChem: 5772 ChEBI: 15964 NIKKAJI: J4.986G	C02824	cyclohexylsulfamic acid	R02564	ko00930 Caprolactam degradation	3.10.1.2
689	279.229	10.94	278.225	278.222	8.90091	(6Z,9Z,12Z)-Octadecatrienoic acid	C18H30O2	CAS: 506-26-3 PubChem: 8661 ChEBI: 28661 LIPIDMAPS: LMFA01030141 LipidBank: DFA0180 KNApSAcK: C00001226 3DMET: B02021 NIKKAJI: J12.229G	C06426	(6Z,9Z,12Z)-octadeca-6,9,12-trienoic acid	R07063 R08181	ko00591 Linoleic acid metabolism ko01040 Biosynthesis of unsaturated fatty acids ko01100 Metabolic pathways	1.14.19.3 3.1.2.2
646	259.099	3.93	258.089	258.092	-9.39035	Yangonin	C15H14O4	CAS: 500-62-9 PubChem: 12166 KNApSAcK: C00003024 3DMET: B03429 NIKKAJI: J6.190E	C09980	4-methoxy-6-[(E)-2-(4-methoxyphenyl)ethenyl]pyran-2-one	0	map01061 Biosynthesis of phenylpropanoids	0
512	207.066	3.15	206.058	206.058	-2.05548	2-Hydroxy-8-methylchromene-2-carboxylate	C11H10O4	CAS: 156605-21-9 PubChem: 854321 NIKKAJI: J2.787.853I	C14085	2-hydroxy-8-methylchromene-2-carboxylic acid	R06911 R06912	ko00626 Naphthalene degradation	1.13.-.- 5.3.99.-
252	152.108	1.77	151.1	151.1	-4.12673	N-Methyltyramine	C9H13NO	CAS: 370-98-9 PubChem: 5464 ChEBI: 17458 KNApSAcK: C00027432 3DMET: B01573 NIKKAJI: J50.151D	C02442	4-[2-(methylamino)ethyl]phenol	R02384 R03943	ko00350 Tyrosine metabolism	2.1.1.27 2.1.1.-
267	154.088	1.46	153.079	153.08	-8.64618	Dopamine	C8H11NO2	CAS: 51-61-6 PubChem: 6517 ChEBI: 18243 KNApSAcK: C00001408 PDB-CCD: LDP 3DMET: B00634 NIKKAJI: J4.120C	C03758	4-(2-aminoethyl)benzene-1,2-diol	R02080 R02383 R02535 R04084 R04300 R04301 R04305 R05749 R05750 R08444 R08445 R08447 R08513 R08832 R08835	ko00350 Tyrosine metabolism ko00950 Isoquinoline alkaloid biosynthesis ko00965 Betalain biosynthesis map01060 Biosynthesis of plant secondary metabolites map01063 Biosynthesis of alkaloids derived from shikimate pathway ko01100 Metabolic pathways ko01110 Biosynthesis of secondary metabolites ko04080 Neuroactive ligand-receptor interaction ko04540 Gap junction ko05012 Parkinson's disease	1.4.3.4 1.4.3.21 1.4.99.4 1.10.3.- 1.14.13.- 1.14.17.1 1.14.18.1 2.1.1.6 4.1.1.25 4.1.1.28 4.2.1.78 4.3.3.3 4.3.3.4
1684	612.165	3.79	611.161	611.158	6.01552	Cyanin	C27H31O16	CAS: 20905-74-2 PubChem: 10832 ChEBI: 3978 KNApSAcK: C00002378 3DMET: B02292 NIKKAJI: J294.525H	C08639	(2S,3R,4S,5S,6R)-2-[2-(3,4-dihydroxyphenyl)-7-hydroxy-3-[(2S,3R,4S,5S,6R)-3,4,5-trihydroxy	R06545 R06546 R07882 R07909 R07931	ko00942 Anthocyanin biosynthesis	2.3.1.153 2.3.1.- 2.4.1.-
1681	611.162	3.79	610.153	610.155	-2.00531	Rutin	C27H30O16	CAS: 153-18-4 PubChem: 7941 ChEBI: 28527 KNApSAcK: C00005413 PDB-CCD: RUT 3DMET: B01879 NIKKAJI: J818D	C05625	2-(3,4-dihydroxyphenyl)-5,7-dihydroxy-3-[(2S,3R,4S,5S,6R)-3,4,5-trihydroxy-6-[[(2R,3R,4R,5	R04900 R06811	ko00944 Flavone and flavonol biosynthesis ko01100 Metabolic pathways ko01110 Biosynthesis of secondary metabolites	2.4.1.159 2.4.2.35
867	341.139	3.6	340.131	340.132	-2.71527	2-Dimethylallyl-(6aS,11aS)-3,6a,9-trihydroxypterocarpan	C20H20O5	PubChem: 17396501 ChEBI: 50118 LIPIDMAPS: LMPK12070004 KNApSAcK: C00009688 NIKKAJI: J156.715B	C15509	(6aS,11aS)-2-(3-methylbut-2-enyl)-6,11a-dihydro-[1]benzofuro[3,2-c]chromene-3,6a,9-triol	R07195 R07196 R07271 R07356	ko00943 Isoflavonoid biosynthesis	1.14.13.85 2.5.1.36
192	145.051	0.92	144.042	144.043	-7.80013	2,3-Dimethylmaleate	C6H8O4	CAS: 488-21-1 PubChem: 4176 ChEBI: 17081 23812 3DMET: B00200 NIKKAJI: J662.562B	C00922	(Z)-2,3-dimethylbut-2-enedioic acid	R03069 R03070	ko00760 Nicotinate and nicotinamide metabolism	4.2.1.85 5.3.3.6
755	300.16	3.23	299.152	299.153	-2.41866	(S)-N-Methylcoclaurine	C18H21NO3	CAS: 3423-07-2 PubChem: 7587 ChEBI: 17041 KNApSAcK: C00025268 3DMET: B01819 NIKKAJI: J351.144H	C05176	(1S)-1-[(4-hydroxyphenyl)methyl]-6-methoxy-2-methyl-3,4-dihydro-1H-isoquinolin-7-ol	R04692 R04693 R04694 R05732 R08458 R08459	ko00950 Isoquinoline alkaloid biosynthesis map01063 Biosynthesis of alkaloids derived from shikimate pathway ko01100 Metabolic pathways ko01110 Biosynthesis of secondary metabolites	1.14.13.71 1.14.18.1 1.14.21.3 2.1.1.115 2.1.1.140
552	220.119	2.43	219.112	219.112	-1.02025	Zeatin	C10H13N5O	CAS: 1637-39-4 PubChem: 3661 ChEBI: 16522 KNApSAcK: C00000091 PDB-CCD: ZEA 3DMET: B01232 NIKKAJI: J7.540J	C00371	(E)-2-methyl-4-(7H-purin-6-ylamino)but-2-en-1-ol	R02118 R02119 R03133 R05702 R08068 R08073 R08075	ko00908 Zeatin biosynthesis map01060 Biosynthesis of plant secondary metabolites map01070 Biosynthesis of plant hormones ko01100 Metabolic pathways ko01110 Biosynthesis of secondary metabolites	1.3.1.69 2.4.1.203 2.4.1.- 2.4.2.40 2.5.1.50
1161	433.114	4.17	432.106	432.107	-3.52587	Vitexin	C21H20O10	CAS: 3681-93-4 PubChem: 4637 ChEBI: 16954 KNApSAcK: C00001110 3DMET: B01454 NIKKAJI: J14.961F	C01460	5,7-dihydroxy-2-(4-hydroxyphenyl)-8-[(2S,3R,4R,5S,6R)-3,4,5-trihydroxy-6-(hydroxymethyl)ox	R03565 R06822 R06823 R08130	ko00941 Flavonoid biosynthesis	2.4.1.105
221	150.093	2.17	149.084	149.085	-8.87786	D-Cathinone	C9H11NO	CAS: 71031-15-7 PubChem: 10499 ChEBI: 4110 KNApSAcK: C00001406 NIKKAJI: J18.754B	C08301	(2S)-2-amino-1-phenylpropan-1-one	R08463 R08464 R08466 R09089	ko00360 Phenylalanine metabolism map01063 Biosynthesis of alkaloids derived from shikimate pathway ko01100 Metabolic pathways	2.6.1.-
388	180.067	2.01	179.058	179.06	-7.39172	Hippurate	C9H9NO3	CAS: 495-69-2 PubChem: 4741 ChEBI: 18089 KNApSAcK: C00030483 3DMET: B00325 NIKKAJI: J1.562H	C01586	2-benzamidoacetic acid	R01424 R02452	ko00360 Phenylalanine metabolism	2.3.1.71 3.5.1.32
118	131.049	2.28	130.043	130.042	5.97073	4-Fluorocyclohexadiene-cis,cis-1,2-diol	C6H7FO2	PubChem: 47205779 NIKKAJI: J2.502.676D	C16483	(1S,2R)-4-fluorocyclohexa-3,5-diene-1,2-diol	R08103 R08105	ko00364 Fluorobenzoate degradation	1.3.1.- 1.14.12.-
600	237.077	4.64	236.072	236.07	7.10145	2-(4'-Methylthio)butylmalic acid	C9H16O5S	PubChem: 96023626 KNApSAcK: C00007644 NIKKAJI: J2.805.987F	C17218	2-hydroxy-2-(4-methylsulfanylbutyl)butanedioic acid	R08627 R08628	ko00966 Glucosinolate biosynthesis	2.3.3.- 5.4.4.-
879	344.26	3.64	343.251	343.252	-3.85592	Veatchine	C22H33NO2	PubChem: 8358 KNApSAcK: C00001672 3DMET: B05160 NIKKAJI: J4.177G	C06092		R06196	ko00904 Diterpenoid biosynthesis	0
1450	535.272	11.44	534.263	534.265	-2.66451	GV 150013X	C33H34N4O3	PubChem: 17396093 NIKKAJI: J924.335F	C15096	1-[(3R)-1-(1-adamantylmethyl)-2,4-dioxo-5-phenyl-1,5-benzodiazepin-3-yl]-3-phenylurea	0	map07117 Benzodiazepine family	0
1509	566.082	2.48	565.071	565.075	-6.94346	CDP-glucose	C15H25N3O16P2	PubChem: 3784 KNApSAcK: C00019342 PDB-CCD: C5G 3DMET: B01272 NIKKAJI: J631.153I	C00501	[[(2R,3S,4R,5R)-5-(4-amino-2-oxopyrimidin-1-yl)-3,4-dihydroxyoxolan-2-yl]methoxy-hydroxyph	R00956 R02426	ko00500 Starch and sucrose metabolism ko00520 Amino sugar and nucleotide sugar metabolism ko01100 Metabolic pathways	2.7.7.33 4.2.1.45
226	151.038	12.76	150.032	150.031	4.50873	alpha-Oxo-benzeneacetic acid	C8H6O3	CAS: 611-73-4 PubChem: 5216 ChEBI: 18280 PDB-CCD: 173 3DMET: B00392 NIKKAJI: J2.992K	C02137	2-oxo-2-phenylacetic acid	R01764 R02450 R03790 R03792 R03793 R07294 R07664	ko00360 Phenylalanine metabolism ko00627 Aminobenzoate degradation	1.1.1.- 1.1.99.31 1.2.1.58 1.2.1.- 3.1.2.25 4.1.1.7
1683	612.152	3.8	611.14	611.145	-7.40182	Cyanidin 3-(6-p-caffeoyl)glucoside	C30H27O14	PubChem: 47205677 KNApSAcK: C00006801 NIKKAJI: J2.802.462B	C16369	[(2R,3S,4S,5R,6S)-6-[2-(3,4-dihydroxyphenyl)-5,7-dihydroxychromenylium-3-yl]oxy-3,4,5-trih	R07928	ko00942 Anthocyanin biosynthesis	2.3.1.-
218	150.058	3.15	149.051	149.05	4.53839	L-Methionine	C5H11NO2S	CAS: 63-68-3 PubChem: 3373 ChEBI: 16643 KNApSAcK: C00001379 PDB-CCD: MET 3DMET: B01148 NIKKAJI: J9.174J	C00073	(2S)-2-amino-4-methylsulfanylbutanoic acid	R00177 R00648 R00649 R00650 R00651 R00652 R00653 R00654 R00655 R00656 R00657 R00946 R01078 R02025 R02821 R03659 R04153 R04405 R04710 R06895 R07396 R07606 R07608 R07767 R07768 R08618 R08635 R08862 R08873 R08875 R08893	ko00270 Cysteine and methionine metabolism ko00966 Glucosinolate biosynthesis ko00970 Aminoacyl-tRNA biosynthesis map01060 Biosynthesis of plant secondary metabolites map01070 Biosynthesis of plant hormones ko01100 Metabolic pathways ko01110 Biosynthesis of secondary metabolites ko04974 Protein digestion and absorption	1.1.-.- 1.3.99.22 1.4.3.2 1.8.4.11 1.8.4.13 1.8.4.14 1.97.1.4 2.1.1.3 2.1.1.5 2.1.1.10 2.1.1.12 2.1.1.13 2.1.1.14 2.5.1.6 2.5.1.49 2.6.1.5 2.6.1.57 2.6.1.73 2.6.1.- 2.8.1.6 2.8.1.8 3.4.13.12 3.5.1.31 4.1.1.57 4.4.1.11 5.1.1.2 6.1.1.10
363	175.12	12.78	174.112	174.113	-8.75041	L-Arginine	C6H14N4O2	CAS: 74-79-3 PubChem: 3362 ChEBI: 16467 KNApSAcK: C00001340 PDB-CCD: ARG GND 3DMET: B01143 NIKKAJI: J9.182K	C00062	(2S)-2-amino-5-(diaminomethylideneamino)pentanoic acid	R00551 R00552 R00554 R00557 R00558 R00559 R00562 R00563 R00565 R00566 R00567 R00735 R00832 R00912 R01086 R01686 R01886 R01989 R03477 R03646 R05465 R05547 R08197	ko00330 Arginine and proline metabolism ko00331 Clavulanic acid biosynthesis ko00472 D-Arginine and D-ornithine metabolism ko00970 Aminoacyl-tRNA biosynthesis map01060 Biosynthesis of plant secondary metabolites map01064 Biosynthesis of alkaloids derived from ornithine, lysine and nicotinic acid ko01100 Metabolic pathways ko01110 Biosynthesis of secondary metabolites ko02010 ABC transporters ko04…	1.5.1.11 1.5.1.19 1.13.12.1 1.14.13.39 2.1.4.1 2.1.4.2 2.3.1.109 2.5.1.66 2.6.1.84 2.7.3.3 3.2.2.19 3.5.3.1 3.5.3.6 4.1.1.19 4.3.2.1 5.1.1.9 6.1.1.19 6.3.2.11 6.3.2.24
352	170.083	0.88	169.074	169.076	-9.6026	Pyridoxine	C8H11NO3	CAS: 65-23-6 PubChem: 3608 ChEBI: 16709 KNApSAcK: C00001551 3DMET: B00087 NIKKAJI: J2.356F	C00314	4,5-bis(hydroxymethyl)-2-methylpyridin-3-ol	R01708 R01711 R01909 R01910 R01911 R01912 R01913 R05840 R07154	ko00750 Vitamin B6 metabolism ko01100 Metabolic pathways	1.1.1.65 1.1.3.12 1.1.99.9 1.4.3.5 2.4.1.160 2.7.1.35 3.1.3.74
140	136.077	2.24	135.068	135.07	-9.7991	(Z)-Phenylacetaldehyde oxime	C8H9NO	CAS: 7028-48-0 PubChem: 47205385 KNApSAcK: C00007327 NIKKAJI: J81.316H	C16075	(NZ)-N-(2-phenylethylidene)hydroxylamine	R07638 R08652 R08653	ko00460 Cyanoamino acid metabolism ko00643 Styrene degradation ko00966 Glucosinolate biosynthesis ko01110 Biosynthesis of secondary metabolites	1.14.13.- 1.14.-.- 4.99.1.7
521	212.056	3.15	211.048	211.049	-5.32366	5-(2'-Formylethyl)-4,6-dihydroxypicolinate	C9H9NO5	PubChem: 7965 3DMET: B05088 NIKKAJI: J2.377.150K	C05654	6-hydroxy-4-oxo-5-(3-oxopropyl)-1H-pyridine-2-carboxylic acid	R04916 R04917 R04918	ko00380 Tryptophan metabolism	1.2.1.-
917	355.105	3.09	354.095	354.097	-5.99711	Chlorogenate	C16H18O9	CAS: 327-97-9 202650-88-2 PubChem: 4109 ChEBI: 16112 KNApSAcK: C00002724 3DMET: B01342 NIKKAJI: J108.009A J954.882C	C00852	(1S,3R,4R,5R)-3-[(E)-3-(3,4-dihydroxyphenyl)prop-2-enoyl]oxy-1,4,5-trihydroxycyclohexane-1	R01945 R02997 R02998 R04342	ko00940 Phenylpropanoid biosynthesis ko00941 Flavonoid biosynthesis ko00945 Stilbenoid, diarylheptanoid and gingerol biosynthesis ko01110 Biosynthesis of secondary metabolites	1.14.13.36 2.3.1.98 2.3.1.99 2.3.1.133 3.1.1.42
1511	567.422	11.46	566.412	566.415	-4.80842	3'-Hydroxyechinenone	C40H54O2	PubChem: 47205278 KNApSAcK: C00022980 NIKKAJI: J651.142B	C15965	3-[(1E,3E,5E,7E,9E,11E,13E,15E,17E)-18-[(4R)-4-hydroxy-2,6,6-trimethylcyclohexen-1-yl]-3,7	R07561 R07564 R07566 R07569	ko00906 Carotenoid biosynthesis	0
414	182.083	2.15	181.074	181.075	-7.8617	L-Tyrosine	C9H11NO3	CAS: 60-18-4 PubChem: 3382 ChEBI: 17895 KNApSAcK: C00001397 PDB-CCD: TYR 3DMET: B01154 NIKKAJI: J9.173A	C00082	(2S)-2-amino-3-(4-hydroxyphenyl)propanoic acid	R00031 R00728 R00729 R00730 R00731 R00732 R00733 R00734 R00735 R00736 R00737 R00739 R01795 R01815 R02078 R02918 R03539 R04730 R05671 R06626 R06751 R07211 R07212 R07464 R07465 R08656 R08825 R09254	ko00130 Ubiquinone and other terpenoid-quinone biosynthesis ko00231 Puromycin biosynthesis ko00350 Tyrosine metabolism ko00360 Phenylalanine metabolism ko00400 Phenylalanine, tyrosine and tryptophan biosynthesis ko00401 Novobiocin biosynthesis ko00460 Cyanoamino acid metabolism ko00730 Thiamine metabolism ko00940 Phenylpropanoid biosynthesis ko00950 Isoquinoline alkaloid biosynthesis ko00965 Beta…	1.3.1.43 1.3.1.78 1.3.1.79 1.4.3.2 1.10.3.1 1.11.1.8 1.14.13.41 1.14.16.1 1.14.16.2 1.14.18.1 2.6.1.1 2.6.1.5 2.6.1.9 2.6.1.57 2.6.1.58 4.1.1.25 4.1.1.28 4.1.99.2 4.3.1.23 4.3.1.25 5.4.3.6 6.1.1.1 6.3.2.24 6.3.2.25
333	166.088	1.74	165.079	165.081	-9.22921	L-Phenylalanine	C9H11NO2	CAS: 63-91-2 PubChem: 3379 ChEBI: 17295 KNApSAcK: C00001386 PDB-CCD: PHE 3DMET: B01151 NIKKAJI: J9.175H	C00079	(2S)-2-amino-3-phenylpropanoic acid	R00686 R00687 R00688 R00689 R00690 R00691 R00692 R00693 R00694 R00695 R00697 R00698 R00699 R01375 R01376 R01795 R03660 R06744 R07211 R08435 R08463 R08652 R08690	ko00360 Phenylalanine metabolism ko00400 Phenylalanine, tyrosine and tryptophan biosynthesis ko00940 Phenylpropanoid biosynthesis ko00960 Tropane, piperidine and pyridine alkaloid biosynthesis ko00966 Glucosinolate biosynthesis ko00970 Aminoacyl-tRNA biosynthesis map01060 Biosynthesis of plant secondary metabolites map01061 Biosynthesis of phenylpropanoids map01063 Biosynthesis of alkaloids deriv…	1.4.1.20 1.4.3.2 1.11.1.7 1.13.12.9 1.14.13.- 1.14.16.1 2.3.1.53 2.6.1.1 2.6.1.5 2.6.1.9 2.6.1.28 2.6.1.57 2.6.1.58 2.6.1.64 2.6.1.70 2.7.7.54 4.1.1.28 4.1.1.53 4.2.1.51 4.2.1.91 4.3.1.24 4.3.1.25 5.1.1.11 6.1.1.20
90	122.097	2.57	121.089	121.09	-9.27869	Phenethylamine	C8H11N	CAS: 64-04-0 PubChem: 7711 ChEBI: 18397 KNApSAcK: C00001426 PDB-CCD: PEA 3DMET: B00766 NIKKAJI: J4.833J	C05332	2-phenylethanamine	R00699 R02612 R02613 R07301	ko00360 Phenylalanine metabolism	1.4.3.4 1.4.3.21 1.4.99.4 3.5.1.85 4.1.1.28 4.1.1.53
1307	465.1	3.89	464.096	464.093	6.19797	Quercetin 3-O-glucoside	C21H20O12	CAS: 21637-25-2 PubChem: 7940 ChEBI: 28299 KNApSAcK: C00005373 3DMET: B01878 NIKKAJI: J11.252F	C05623	2-(3,4-dihydroxyphenyl)-5,7-dihydroxy-3-[(2S,3R,4S,5S,6R)-3,4,5-trihydroxy-6-(hydroxymethy	R02158 R04900 R06797 R06812 R06814	ko00944 Flavone and flavonol biosynthesis ko01100 Metabolic pathways ko01110 Biosynthesis of secondary metabolites	2.3.1.116 2.4.1.91 2.4.1.159 2.4.1.239 2.4.2.35
440	184.099	0.93	183.089	183.091	-9.41369	L-Adrenaline	C9H13NO3	CAS: 51-43-4 PubChem: 4046 ChEBI: 28918 KNApSAcK: C00029643 3DMET: B01330 NIKKAJI: J9.224J	C00788	4-[(1R)-1-hydroxy-2-(methylamino)ethyl]benzene-1,2-diol	R02533 R02919 R02920	ko00350 Tyrosine metabolism ko01100 Metabolic pathways ko04080 Neuroactive ligand-receptor interaction	1.4.3.4 2.1.1.6 2.1.1.28
557	225.198	7.18	224.189	224.191	-9.47214	Anapheline	C13H24N2O	CAS: 19519-53-0 PubChem: 8434 KNApSAcK: C00002016 3DMET: B01986 NIKKAJI: J82.871H	C06183	1,3-bis[(2S)-piperidin-2-yl]propan-2-one	R05130	ko00960 Tropane, piperidine and pyridine alkaloid biosynthesis map01064 Biosynthesis of alkaloids derived from ornithine, lysine and nicotinic acid ko01100 Metabolic pathways ko01110 Biosynthesis of secondary metabolites	0
726	288.126	2.82	287.116	287.119	-9.83418	(S)-Norlaudanosoline	C16H17NO4	PubChem: 5839 ChEBI: 28651 3DMET: B01612 NIKKAJI: J761.884K	C02916	(1S)-1-[(3,4-dihydroxyphenyl)methyl]-1,2,3,4-tetrahydroisoquinoline-6,7-diol	R04084 R05214	ko00950 Isoquinoline alkaloid biosynthesis ko01110 Biosynthesis of secondary metabolites	2.1.1.128 4.2.1.78
724	288.06	4	287.056	287.053	9.32381	Cyanidin	C15H11O6	CAS: 528-58-5 PubChem: 8193 ChEBI: 27843 LIPIDMAPS: LMPK12010002 KNApSAcK: C00006614 3DMET: B01906 NIKKAJI: J401.296H	C05905	2-(3,4-dihydroxyphenyl)chromenylium-3,5,7-triol	R05036 R06535 R06542 R07908	ko00941 Flavonoid biosynthesis ko00942 Anthocyanin biosynthesis map01061 Biosynthesis of phenylpropanoids ko01110 Biosynthesis of secondary metabolites	1.3.1.77 1.14.11.19 2.4.1.115 2.4.1.-
763	303.052	3.89	302.043	302.045	-8.02386	Quercetin	C15H10O7	CAS: 117-39-5 PubChem: 3679 ChEBI: 16243 LIPIDMAPS: LMPK12110004 KNApSAcK: C00004631 PDB-CCD: QUE 3DMET: B00102 NIKKAJI: J2.907F	C00389	2-(3,4-dihydroxyphenyl)-3,5,7-trihydroxychromen-4-one	R02156 R02157 R02158 R02159 R02160 R02436 R06538 R06810	ko00941 Flavonoid biosynthesis ko00944 Flavone and flavonol biosynthesis ko01100 Metabolic pathways ko01110 Biosynthesis of secondary metabolites	1.13.11.24 1.14.11.23 1.14.13.21 2.1.1.76 2.4.1.91 2.4.1.237 2.8.2.25 3.2.1.66
506	205.099	2.79	204.09	204.091	-6.9751	L-Tryptophan	C11H12N2O2	CAS: 73-22-3 PubChem: 3378 ChEBI: 16828 KNApSAcK: C00001396 PDB-CCD: TRP 3DMET: B01150 NIKKAJI: J9.181B	C00078	(2S)-2-amino-3-(1H-indol-3-yl)propanoic acid	R00673 R00674 R00675 R00676 R00677 R00678 R00679 R00681 R00682 R00683 R00684 R00685 R01376 R01657 R01814 R02722 R03664 R05317 R07213 R08160 R08547	ko00260 Glycine, serine and threonine metabolism ko00380 Tryptophan metabolism ko00400 Phenylalanine, tyrosine and tryptophan biosynthesis ko00901 Indole alkaloid biosynthesis ko00966 Glucosinolate biosynthesis ko00970 Aminoacyl-tRNA biosynthesis map01060 Biosynthesis of plant secondary metabolites map01061 Biosynthesis of phenylpropanoids map01063 Biosynthesis of alkaloids derived from shikimate…	1.3.3.10 1.4.1.19 1.4.3.2 1.13.11.11 1.13.11.52 1.13.12.3 1.13.99.3 1.14.13.- 1.14.16.4 2.1.1.106 2.5.1.34 2.6.1.27 2.6.1.28 3.5.1.57 4.1.1.28 4.1.99.1 4.2.1.20 6.1.1.2
1241	450.115	3.8	449.108	449.108	1.95154	Chrysanthemin	C21H21O11	CAS: 7084-24-4 PubChem: 10797 ChEBI: 28426 KNApSAcK: C00002374 3DMET: B02259 NIKKAJI: J231.541F	C08604	(2S,3R,4S,5S,6R)-2-[2-(3,4-dihydroxyphenyl)-5,7-dihydroxychromenylium-3-yl]oxy-6-(hydroxym	R06535 R06544 R06546 R06548 R06817 R06818 R07878 R07928	ko00942 Anthocyanin biosynthesis	2.3.1.171 2.3.1.- 2.4.1.115 2.4.1.-
1347	477.244	3.52	476.241	476.237	9.39955	all-trans-Retinoyl-beta-glucuronide	C26H36O8	CAS: 401-10-5 PubChem: 13243 ChEBI: 28870 LIPIDMAPS: LMPR01090051 3DMET: B04204 NIKKAJI: J431.685A	C11061	(2S,3S,4S,5R,6S)-6-[(2E,4E,6E,8E)-3,7-dimethyl-9-(2,6,6-trimethylcyclohexen-1-yl)nona-2,4,	R02902	ko00830 Retinol metabolism	2.4.1.17
797	316.229	3.07	315.22	315.221	-5.15053	Bremazocine	C20H29NO2	CAS: 75684-07-0 PubChem: 13955 NIKKAJI: J18.646E	C11791		0	map07039 Opioid analgesics	0
200	147.045	3.05	146.037	146.038	-8.37836	Coumarin	C9H6O2	CAS: 91-64-5 PubChem: 8144 ChEBI: 28794 KNApSAcK: C00002460 PDB-CCD: COU 3DMET: B00867 NIKKAJI: J3.218B	C05851	chromen-2-one	R04999	ko00940 Phenylpropanoid biosynthesis ko01110 Biosynthesis of secondary metabolites	0
344	168.103	1.73	167.095	167.096	-9.71634	3-Methoxytyramine	C9H13NO2	CAS: 554-52-9 PubChem: 7912 3DMET: B00800 NIKKAJI: J31.076J	C05587	4-(2-aminoethyl)-2-methoxyphenol	R04301 R04890 R08831	ko00350 Tyrosine metabolism ko00965 Betalain biosynthesis ko01100 Metabolic pathways	1.4.3.4 2.1.1.6
748	298.098	2.66	297.09	297.091	-4.11845	5'-Methylthioadenosine	C11H15N5O3S	CAS: 2457-80-9 PubChem: 3470 ChEBI: 17509 PDB-CCD: MTA 3DMET: B01178 NIKKAJI: J22.737D	C00170	(2R,3R,4S,5S)-2-(6-aminopurin-9-yl)-5-(methylsulfanylmethyl)oxolane-3,4-diol	R00075 R00175 R00179 R00180 R01401 R01402 R01920 R02869 R03019 R03072 R03271 R03726 R08359 R08939 R08940 R09072	ko00270 Cysteine and methionine metabolism ko00908 Zeatin biosynthesis map01060 Biosynthesis of plant secondary metabolites ko01100 Metabolic pathways	2.3.1.184 2.4.2.28 2.5.1.4 2.5.1.16 2.5.1.22 2.5.1.23 2.5.1.24 2.5.1.25 2.5.1.38 2.5.1.43 3.2.2.9 3.2.2.16 3.3.1.2 4.4.1.14
868	342.171	3.38	341.163	341.164	-3.29329	5,8,13,13a-Tetrahydrocolumbamine	C20H23NO4	CAS: 483-34-1 PubChem: 6807 ChEBI: 17772 KNApSAcK: C00025632 3DMET: B01718 NIKKAJI: J34.147I	C04118	(13aS)-3,9,10-trimethoxy-6,8,13,13a-tetrahydro-5H-isoquinolino[2,1-b]isoquinolin-2-ol	R03722 R03835 R04077 R04400	ko00950 Isoquinoline alkaloid biosynthesis map01063 Biosynthesis of alkaloids derived from shikimate pathway ko01110 Biosynthesis of secondary metabolites	1.3.3.8 1.14.21.5 2.1.1.89 2.1.1.117
360	174.088	0.93	173.08	173.081	-6.4915	5-Guanidino-2-oxopentanoate	C6H11N3O3	CAS: 3715-10-4 PubChem: 6525 ChEBI: 28116 3DMET: B00640 NIKKAJI: J616.728D	C03771	5-(diaminomethylideneamino)-2-oxopentanoic acid	R02923 R02924 R03178 R03250 R08197	ko00330 Arginine and proline metabolism ko00472 D-Arginine and D-ornithine metabolism ko01100 Metabolic pathways	1.4.3.3 2.6.1.21 2.6.1.84 4.1.1.75
861	339.11	3.04	338.1	338.102	-6.5766	p-Coumaroyl quinic acid	C16H18O8	PubChem: 14353 ChEBI: 15937 3DMET: B05612 NIKKAJI: J93.937D	C12208	(1S,3R,4R,5R)-1,3,4-trihydroxy-5-[(E)-3-(4-hydroxyphenyl)prop-2-enoyl]oxycyclohexane-1-car	R04342 R07432	ko00940 Phenylpropanoid biosynthesis ko00941 Flavonoid biosynthesis ko00945 Stilbenoid, diarylheptanoid and gingerol biosynthesis ko01110 Biosynthesis of secondary metabolites	1.14.13.36 2.3.1.133
734	292.084	2.39	291.079	291.077	7.82073	Prontosil	C12H13N5O2S	CAS: 103-12-8 PubChem: 9776 ChEBI: 8464 NIKKAJI: J8.625H	C07573	4-[(2,4-diaminophenyl)diazenyl]benzenesulfonamide	0	0	0
1451	536.228	4.37	535.222	535.221	1.63755	Asperlicin	C31H29N5O4	CAS: 93413-04-8 PubChem: 13853 KNApSAcK: C00017731 NIKKAJI: J41.423I	C11688	(7S)-7-[[(2S)-4-hydroxy-2-(2-methylpropyl)-1-oxo-3,3a-dihydro-2H-imidazo[1,2-a]indol-4-yl]	0	map07117 Benzodiazepine family	0
1099	419.098	4.3	418.089	418.091	-3.64408	5'-Butyrylphosphoinosine	C14H19N4O9P	PubChem: 8669 3DMET: B02025 NIKKAJI: J2.767.314G	C06435	[[(2R,3S,4R,5R)-3,4-dihydroxy-5-(6-oxo-3H-purin-9-yl)oxolan-2-yl]methoxy-hydroxyphosphoryl	R01690	ko00230 Purine metabolism	3.6.1.20
579	233.12	4.39	232.113	232.112	4.20679	2-Oxo-10-methylthiodecanoic acid	C11H20O3S	PubChem: 96023640 KNApSAcK: C00007651 NIKKAJI: J2.806.179J	C17232	10-methylsulfanyl-2-oxodecanoic acid	R08646 R08647	ko00966 Glucosinolate biosynthesis ko01110 Biosynthesis of secondary metabolites	1.1.1.- 2.6.1.-
1308	465.244	5.33	464.241	464.237	8.9963	Testosterone glucuronide	C25H36O8	CAS: 1180-25-2 PubChem: 13316 ChEBI: 28835 LIPIDMAPS: LMST05010012 3DMET: B04208 NIKKAJI: J752.948A	C11134	(2S,3S,4S,5R,6R)-6-[[(8R,9S,10R,13S,14S,17S)-10,13-dimethyl-3-oxo-1,2,6,7,8,9,11,12,14,15,	R02502	ko00140 Steroid hormone biosynthesis	2.4.1.17
276	156.078	0.81	155.07	155.071	-8.53519	L-Histidine	C6H9N3O2	CAS: 71-00-1 PubChem: 3435 ChEBI: 15971 KNApSAcK: C00001363 PDB-CCD: HIS 3DMET: B01171 NIKKAJI: J4.881J	C00135	(2S)-2-amino-3-(1H-imidazol-5-yl)propanoic acid	R01158 R01159 R01160 R01161 R01163 R01164 R01166 R01167 R01168 R01169 R01991 R01992 R03655 R08412 R08413	ko00340 Histidine metabolism ko00410 beta-Alanine metabolism ko00970 Aminoacyl-tRNA biosynthesis map01060 Biosynthesis of plant secondary metabolites map01065 Biosynthesis of alkaloids derived from histidine and purine ko01100 Metabolic pathways ko01110 Biosynthesis of secondary metabolites ko02010 ABC transporters ko04974 Protein digestion and absorption	1.1.1.23 2.1.1.44 2.1.1.- 2.3.1.33 2.6.1.38 3.4.13.3 3.4.13.20 4.1.1.22 4.1.1.28 4.3.1.3 6.1.1.21 6.3.2.11
1701	616.308	5.46	615.296	615.3	-6.70173	6'''-Deamino-6'''-hydroxyneomycin C	C23H45N5O14	PubChem: 96023933	C17588	(2R,3S,4R,5R,6R)-5-amino-2-(aminomethyl)-6-[(1R,2R,3S,4R,6S)-4,6-diamino-2-[(2S,3R,4S,5R)-	R08901 R08902	ko00524 Butirosin and neomycin biosynthesis ko01110 Biosynthesis of secondary metabolites	1.1.3.- 3.5.1.-
433	183.082	8.14	182.073	182.075	-9.46624	Fluoren-9-ol	C13H10O	CAS: 1689-64-1 PubChem: 8936 ChEBI: 16904 3DMET: B01030 NIKKAJI: J7.758E	C06711	9H-fluoren-9-ol	R05349 R05350 R05422 R05494	ko00624 Polycyclic aromatic hydrocarbon degradation ko01100 Metabolic pathways	1.1.1.256 1.14.12.12 1.14.-.-
371	177.057	7.49	176.051	176.049	7.8185	2-Oxo-6-methylthiohexanoic acid	C7H12O3S	PubChem: 96023624 KNApSAcK: C00007648 NIKKAJI: J2.805.986H	C17216	6-methylsulfanyl-2-oxohexanoic acid	R08625 R08626 R08627	ko00966 Glucosinolate biosynthesis ko01110 Biosynthesis of secondary metabolites	1.1.1.- 2.3.3.- 2.6.1.-
1060	403.266	3.85	402.262	402.259	8.14507	Erythronolide B	C21H38O7	PubChem: 8861 ChEBI: 27977 3DMET: B02079 NIKKAJI: J14.506H	C06635	(3R,4S,5S,6R,7R,9R,11R,12S,13R,14R)-14-ethyl-4,6,7,12-tetrahydroxy-3,5,7,9,11,13-hexamethy	R05270 R05530	ko00522 Biosynthesis of 12-, 14- and 16-membered macrolides ko01110 Biosynthesis of secondary metabolites	1.-.-.- 2.4.1.-
1840	646.322	11.02	645.315	645.315	-0.50138	Aconitine	C34H47NO11	CAS: 302-27-2 PubChem: 8357 ChEBI: 2430 KNApSAcK: C00001611 3DMET: B01970 NIKKAJI: J9.871J	C06091		R06195	ko00904 Diterpenoid biosynthesis map01066 Biosynthesis of alkaloids derived from terpenoid and polyketide	0
589	234.15	3.31	233.145	233.143	7.61951	Hexahomomethionine	C11H23NO2S	PubChem: 96023641 KNApSAcK: C00007649 NIKKAJI: J2.806.180C	C17233	2-amino-10-methylsulfanyldecanoic acid	R08647 R08675	ko00966 Glucosinolate biosynthesis	1.14.13.- 2.6.1.-
719	287.062	4.02	286.057	286.054	7.95805	5'-Phosphoribosylglycinamide	C7H15N2O8P	PubChem: 6578 ChEBI: 18349 KNApSAcK: C00007395 PDB-CCD: GAR 3DMET: B04915 NIKKAJI: J372.863C	C03838	[(2R,3S,4R,5R)-5-[(2-aminoacetyl)amino]-3,4-dihydroxyoxolan-2-yl]methyl dihydrogen phospha	R04144 R04325 R04326 R06974	ko00230 Purine metabolism ko01100 Metabolic pathways ko01110 Biosynthesis of secondary metabolites	2.1.2.2 2.1.2.- 6.3.4.13
1621	599.254	0.8	598.243	598.247	-6.55845	Magnesium protoporphyrin monomethyl ester	C35H34MgN4O4	PubChem: 7143 ChEBI: 15432 KNApSAcK: C00007372 3DMET: B01754	C04536	magnesium 3-[8,13-bis(ethenyl)-18-(3-methoxy-3-oxopropyl)-3,7,12,17-tetramethylporphyrin-2	R04237 R06265 R06268	ko00860 Porphyrin and chlorophyll metabolism ko01100 Metabolic pathways ko01110 Biosynthesis of secondary metabolites	1.14.13.81 2.1.1.11
112	130.098	0.94	129.09	129.091	-4.05568	4-Guanidinobutanal	C5H11N3O	PubChem: 5624 ChEBI: 16671 PDB-CCD: ALG 3DMET: B00474 NIKKAJI: J1.191.009B	C02647	2-(4-oxobutyl)guanidine	R03177 R03178	ko00330 Arginine and proline metabolism ko01100 Metabolic pathways	1.2.1.54 4.1.1.75
696	283.265	10.92	282.256	282.258	-6.46062	(9Z)-Octadecenoic acid	C18H34O2	CAS: 112-80-1 PubChem: 3978 ChEBI: 16196 LIPIDMAPS: LMFA01030002 LMFA01030763 LipidBank: DFA0111 KNApSAcK: C00001232 PDB-CCD: OLA 3DMET: B00158 NIKKAJI: J2.460K	C00712	(Z)-octadec-9-enoic acid	R02813 R02814 R08176	ko00061 Fatty acid biosynthesis ko01040 Biosynthesis of unsaturated fatty acids map01060 Biosynthesis of plant secondary metabolites	3.1.2.2 3.1.2.14 4.2.1.53
1517	570.229	5.24	569.226	569.222	6.98572	Descarbamoylnovobiocin	C30H35NO10	PubChem: 582866 3DMET: B04529 NIKKAJI: J2.783.701H	C12476	N-[7-[(2R,3R,4S,5R)-3,4-dihydroxy-5-methoxy-6,6-dimethyloxan-2-yl]oxy-2-hydroxy-8-methyl-4	R06771 R06772	ko00401 Novobiocin biosynthesis ko01110 Biosynthesis of secondary metabolites	0
316	164.072	4.33	163.063	163.065	-9.34329	3-Methyldioxyindole	C9H9NO2	PubChem: 8127 ChEBI: 28254 3DMET: B05121 NIKKAJI: J562.257C	C05834	3-hydroxy-3-methyl-1H-indol-2-one	R03092	ko00380 Tryptophan metabolism	0
533	215.119	7.79	214.111	214.112	-6.64866	Harmaline	C13H14N2O	CAS: 304-21-2 PubChem: 8766 KNApSAcK: C00001735 3DMET: B02059 NIKKAJI: J11.607F	C06536	7-methoxy-1-methyl-3,4-dihydro-2H-pyrido[3,4-b]indole	R08484 R08485 R08486	map01063 Biosynthesis of alkaloids derived from shikimate pathway	1.3.-.- 1.5.-.-
699	284.098	3.47	283.092	283.09	4.86221	Guanosine	C10H13N5O5	CAS: 118-00-3 PubChem: 3677 ChEBI: 16750 KNApSAcK: C00019679 PDB-CCD: GMP 3DMET: B01233 NIKKAJI: J10.076E	C00387	2-amino-9-[(2R,3R,4S,5R)-3,4-dihydroxy-5-(hydroxymethyl)oxolan-2-yl]-3H-purin-6-one	R01227 R01228 R01677 R02145 R02147 R02148	ko00230 Purine metabolism ko01100 Metabolic pathways	2.4.2.1 2.4.2.15 2.7.1.73 3.1.3.5 3.1.3.6 3.2.2.1 3.2.2.8 3.5.4.15
522	212.13	1.25	211.121	211.122	-7.21648	Mescaline	C11H17NO3	CAS: 54-04-6 PubChem: 8776 ChEBI: 28346 KNApSAcK: C00001419 3DMET: B02067 NIKKAJI: J4.150E	C06546	2-(3,4,5-trimethoxyphenyl)ethanamine	R08444	map01063 Biosynthesis of alkaloids derived from shikimate pathway	0
309	163.04	2.7	162.032	162.033	-8.16845	Umbelliferone	C9H6O3	CAS: 93-35-6 PubChem: 11506 ChEBI: 27510 KNApSAcK: C00002503 3DMET: B02855 NIKKAJI: J4.673F	C09315	7-hydroxychromen-2-one	0	map01061 Biosynthesis of phenylpropanoids ko01110 Biosynthesis of secondary metabolites	2.5.1.-
704	285.098	3.25	284.093	284.091	5.90107	Psilocybin	C12H17N2O4P	CAS: 520-52-5 PubChem: 9779 ChEBI: 8614 NIKKAJI: J6.604D	C07576	[3-[2-(dimethylamino)ethyl]-1H-indol-4-yl] dihydrogen phosphate	R08480	map01063 Biosynthesis of alkaloids derived from shikimate pathway	0
519	210.114	0.94	209.105	209.106	-5.37312	Anhalamine	C11H15NO3	PubChem: 14376 NIKKAJI: J12.290D	C12231	6,7-dimethoxy-1,2,3,4-tetrahydroisoquinolin-8-ol	R08445	map01063 Biosynthesis of alkaloids derived from shikimate pathway	0
656	265.182	7.57	264.173	264.175	-7.65995	5-Hydroxy-1-(4-hydroxyphenyl)-3-decanone	C16H24O3	PubChem: 96024074	C17747	5-hydroxy-1-(4-hydroxyphenyl)decan-3-one	R08798 R08802	ko00945 Stilbenoid, diarylheptanoid and gingerol biosynthesis ko01110 Biosynthesis of secondary metabolites	0
1515	569.317	5.81	568.305	568.31	-9.19145	Protoporphyrinogen IX	C34H40N4O4	CAS: 7412-77-3 PubChem: 4317 ChEBI: 15435 KNApSAcK: C00007371 3DMET: B00236 NIKKAJI: J1.944.003F	C01079	3-[18-(2-carboxyethyl)-8,13-bis(ethenyl)-3,7,12,17-tetramethyl-5,10,15,20,21,22,23,24-octa	R03220 R03222 R06895	ko00860 Porphyrin and chlorophyll metabolism ko01100 Metabolic pathways ko01110 Biosynthesis of secondary metabolites	1.3.3.3 1.3.3.4 1.3.99.22
318	164.108	0.94	163.1	163.101	-9.34121	(R)-2-Methylimino-1-phenylpropan-1-ol	C10H13NO	PubChem: 7000 ChEBI: 16825 NIKKAJI: J2.750.203B	C04351	(1R)-2-methylimino-1-phenylpropan-1-ol	R03614	ko00360 Phenylalanine metabolism ko01100 Metabolic pathways	1.5.1.18
102	128.952	13.16	127.943	127.944	-8.00002	Dichloroacetate	C2H2Cl2O2	CAS: 79-43-6 PubChem: 13331 ChEBI: 36386 PDB-CCD: TF4 NIKKAJI: J2.834G	C11149	2,2-dichloroacetic acid	R07103 R07123 R09143	ko00625 Chloroalkane and chloroalkene degradation ko00980 Metabolism of xenobiotics by cytochrome P450	0
548	219.103	4.02	218.098	218.096	8.60372	2-Oxo-9-methylthiononanoic acid	C10H18O3S	PubChem: 96023636 KNApSAcK: C00007654 NIKKAJI: J2.806.101C	C17228	9-methylsulfanyl-2-oxononanoic acid	R08642 R08643 R08644	ko00966 Glucosinolate biosynthesis ko01110 Biosynthesis of secondary metabolites	1.1.1.- 2.3.3.- 2.6.1.-
681	277.218	9.05	276.209	276.211	-7.32615	Stearidonic acid	C18H28O2	CAS: 20290-75-9 PubChem: 47205608 LIPIDMAPS: LMFA01030169 LMFA01030357 KNApSAcK: C00000405 NIKKAJI: J381.480G	C16300	(6Z,9Z,12Z,15Z)-octadeca-6,9,12,15-tetraenoic acid	R07861	ko00592 alpha-Linolenic acid metabolism	1.14.19.-
326	166.052	3.18	165.046	165.045	8.9457	L-Methionine S-oxide	C5H11NO3S	CAS: 3226-65-1 PubChem: 5898 ChEBI: 17016 3DMET: B04873 NIKKAJI: J231.856C	C02989	(2S)-2-amino-4-methylsulfinylbutanoic acid	R02025	ko00270 Cysteine and methionine metabolism	1.8.4.13 1.8.4.14
1034	397.215	3.4	396.205	396.208	-7.88367	Echitovenine	C23H28N2O4	PubChem: 13948 3DMET: B05544 NIKKAJI: J143.635J	C11784		R05870	ko00901 Indole alkaloid biosynthesis ko01110 Biosynthesis of secondary metabolites	0
590	235.058	0.78	234.053	234.051	6.73545	2-Hydroxy-6-oxo-6-(2-hydroxyphenyl)-hexa-2,4-dienoate	C12H10O5	PubChem: 9933 ChEBI: 1135 36538 3DMET: B01102 NIKKAJI: J2.548.883K	C07731	(3E,5Z)-6-hydroxy-6-(2-hydroxyphenyl)-2-oxohexa-3,5-dienoic acid	R05360 R05411	ko00621 Dioxin degradation ko01100 Metabolic pathways	1.13.11.- 3.7.1.8
591	235.182	3.54	234.173	234.175	-6.93311	Lidocaine	C14H22N2O	CAS: 137-58-6 PubChem: 9284 NIKKAJI: J5.631F	C07073	2-(diethylamino)-N-(2,6-dimethylphenyl)acetamide	R08293 R08294 R08300	ko00982 Drug metabolism - cytochrome P450	1.14.14.1 3.1.1.1
398	181.052	2.44	180.046	180.045	5.42336	5-Methylthio-D-ribose	C6H12O4S	PubChem: 5987 ChEBI: 16895 3DMET: B01630 NIKKAJI: J1.615.621C	C03089	(2R,3R,4S,5S)-5-(methylsulfanylmethyl)oxolane-2,3,4-triol	R01401 R04143	ko00270 Cysteine and methionine metabolism map01060 Biosynthesis of plant secondary metabolites ko01100 Metabolic pathways	2.7.1.100 3.2.2.9 3.2.2.16
1604	593.273	11.21	592.269	592.266	4.35014	Pheophorbide a	C35H36N4O5	CAS: 15664-29-6 PubChem: 96024241 NIKKAJI: J37.194G J431.514F	C18021		R08921 R08974 R08975 R09033	ko00860 Porphyrin and chlorophyll metabolism ko01110 Biosynthesis of secondary metabolites	1.14.12.20 3.1.1.82
1764	631.019	0.78	630.017	630.012	7.42274	UDP-6-sulfoquinovose	C15H24N2O19P2S	PubChem: 13689 ChEBI: 15855 LIPIDMAPS: LMSL01010001 PDB-CCD: USQ 3DMET: B04271 NIKKAJI: J2.774.860K	C11521	[(2S,3S,4S,5R,6R)-6-[[[(2R,3S,4R,5R)-5-(2,4-dioxopyrimidin-1-yl)-3,4-dihydroxyoxolan-2-yl]	R05775 R06867	ko00520 Amino sugar and nucleotide sugar metabolism ko00561 Glycerolipid metabolism	3.13.1.1
510	206.119	2.52	205.114	205.112	7.19821	Tetrahomomethionine	C9H19NO2S	PubChem: 96023633 NIKKAJI: J2.806.043B	C17225	2-amino-8-methylsulfanyloctanoic acid	R08638 R08673	ko00966 Glucosinolate biosynthesis	1.14.13.- 2.6.1.-
811	322.215	5.95	321.209	321.208	3.66257	Phenazocine	C22H27NO	CAS: 127-35-5 PubChem: 13954 NIKKAJI: J5.392I	C11790		0	map07039 Opioid analgesics	0
1238	449.252	5.13	448.247	448.245	4.40929	Glutathionylaminopropylcadaverine	C18H36N6O5S	PubChem: 51090895 NIKKAJI: J1.828.071J	C16566	(2S)-2-amino-5-[[(2R)-1-[[2-[3-(5-aminopentylamino)propylamino]-2-oxoethyl]amino]-1-oxo-3-	R08351 R08354 R08355	ko00480 Glutathione metabolism	3.5.1.- 6.3.1.9
1168	435.236	5.07	434.231	434.229	4.55161	Glutathionylspermidine	C17H34N6O5S	CAS: 33932-35-3 PubChem: 8032 ChEBI: 16613 PDB-CCD: TS5 3DMET: B01889	C05730	(2S)-2-amino-5-[[(2R)-1-[[2-[3-(4-aminobutylamino)propylamino]-2-oxoethyl]amino]-1-oxo-3-s	R01917 R01918 R03822 R08350	ko00480 Glutathione metabolism ko01100 Metabolic pathways	3.5.1.78 3.5.1.- 6.3.1.8 6.3.1.9
1982	727.197	3.62	726.191	726.19	1.06921	Lampranthin II	C34H34N2O16	CAS: 32074-65-0 PubChem: 10745 KNApSAcK: C00001594 3DMET: B02220 NIKKAJI: J338.613I	C08552	(2S)-1-[(2E)-2-[(2S)-2,6-dicarboxy-2,3-dihydro-1H-pyridin-4-ylidene]ethylidene]-6-hydroxy-	R08823	ko00965 Betalain biosynthesis	2.3.1.-
800	318.302	7.94	317.293	317.295	-5.74721	Phytosphingosine	C18H39NO3	CAS: 554-62-1 PubChem: 14291 ChEBI: 46961 LIPIDMAPS: LMSP01030001 LipidBank: DLB0039 3DMET: B04437 NIKKAJI: J13.584D	C12144	(2S,3S,4R)-2-aminooctadecane-1,3,4-triol	R06525 R06527 R06528	ko00600 Sphingolipid metabolism ko01100 Metabolic pathways	3.5.1.23
1505	565.154	3.55	564.148	564.147	2.26262	Apigenin 7-O-[beta-D-apiosyl-(1->2)-beta-D-glucoside]	C26H28O14	CAS: 26544-34-3 PubChem: 7413 ChEBI: 15932 KNApSAcK: C00001019 3DMET: B01799 NIKKAJI: J41.409C	C04858	7-[(2S,3R,4S,5S,6R)-3-[(2S,3R,4R)-3,4-dihydroxy-4-(hydroxymethyl)oxolan-2-yl]oxy-4,5-dihyd	R04526 R04618	ko00944 Flavone and flavonol biosynthesis	2.3.1.115 2.4.2.25
1373	481.302	3.79	480.299	480.294	9.32014	Emetine	C29H40N2O4	CAS: 483-18-1 PubChem: 11612 ChEBI: 4781 KNApSAcK: C00001849 3DMET: B02952 NIKKAJI: J9.377G	C09421	(2S,3R,11bS)-2-[[(1R)-6,7-dimethoxy-1,2,3,4-tetrahydroisoquinolin-1-yl]methyl]-3-ethyl-9,1	R05892	ko00950 Isoquinoline alkaloid biosynthesis map01063 Biosynthesis of alkaloids derived from shikimate pathway ko01100 Metabolic pathways ko01110 Biosynthesis of secondary metabolites	0
984	380.259	2.6	379.249	379.251	-6.91775	Sphingosine 1-phosphate	C18H38NO5P	CAS: 26993-30-6 PubChem: 8381 ChEBI: 37550 LIPIDMAPS: LMSP01050001 LipidBank: PSP6001 3DMET: B05165 NIKKAJI: J627.163D	C06124	[(E,2S,3R)-2-amino-3-hydroxyoctadec-4-enyl] dihydrogen phosphate	R01926 R06516 R06521	ko00600 Sphingolipid metabolism ko01100 Metabolic pathways ko04020 Calcium signaling pathway ko04080 Neuroactive ligand-receptor interaction ko04666 Fc gamma R-mediated phagocytosis	2.7.1.91 3.1.3.4 3.1.3.- 4.1.2.27 4.1.2.-

## Sheet: KNApSAcK Mapping of_A_japonicum
Supplementary Table 2: KNApSAcK Mapping of the mass features identified in Aconitum japonicum
Alignment ID	m/Z	RT	Formula	Formula Mass	Mass Submitted	Delta Mass (ppm)	Metabolite	Organism	Reference	Genus	Family	Kingdom
1610	595.166	4.08	C27H30O15	594.158	594.159	-0.426245	C00002557	Dalbergia nitidula	Harborne,Phytochemical Dictionary Second Edition,Taylor and Francis,(1999),Chapter38;Harborne,The Handbook of Natural Flavonoids,1,(1999),549,C-glycosylflavones;Narayanan,Indian J.Chem.,9,(1971),14;van Heerden,J.Chem.Soc.,Perkin Trans.,1,(1980),2463	Dalbergia	Fabaceae	Plantae
1682	611.163	3.89	C27H30O16	610.153	610.156	-4.32454	C00004248	Sideritis leucantha	Harborne, The Handbook of Natural Flavonoids, 1, (1999), 3.Flavone O-glycosides, John Wiley & Son;Barberan,J.Nat.Prod.,58,(1985),28	Sideritis	Labiatae	Plantae
867	341.139	3.6	C20H20O5	340.131	340.132	-2.79245	C00000997	Humulus lupulus	Harborne,Phytochemical Dictionary Second Edition,Taylor and Francis,(1999),Chapter36	Humulus	Cannabaceae	Plantae
1231	449.104	4.35	C21H20O11	448.101	448.097	8.5649	C00001039	Pterocarpus marsupium	Harborne,Phytochemical Dictionary Second Edition,Taylor and Francis,(1999),Chapter37	Pterocarpus	Fabaceae	Plantae
842	331.191	3.48	C20H26O4	330.183	330.184	-1.55741	C00000015	Allium cepa	Nojiri,Biosci.Biotech.Biochem.,57,(1993),2031	Allium	Alliaceae	Plantae
2003	757.22	3.59	C33H40O20	756.211	756.213	-1.6263	C00004303	Campanula persicifolia	Harborne, The Handbook of Natural Flavonoids, 1, (1999), 3.Flavone O-glycosides, John Wiley & Son;Teslov,Khim.Prir.Soedin,(1988),593	Campanula	Campanulaceae/Lobeliaceae	Plantae
1504	565.156	3.54	C26H28O14	564.148	564.149	-1.80439	C00001019	Apium graveolens	Harborne,Phytochemical Dictionary Second Edition,Taylor and Francis,(1999),Chapter37	Apium	Apiaceae	Plantae
1548	581.151	3.68	C26H28O15	580.143	580.144	-1.21232	C00004278	Dacrydium spp.	Harborne, The Handbook of Natural Flavonoids, 1, (1999), 3.Flavone O-glycosides, John Wiley & Son;Markham,J.Nat.Prod.,50,(1987),660	Dacrydium	Podocarpaceae	Plantae
1161	433.114	4.17	C21H20O10	432.106	432.107	-3.41742	C00001017	Salvia triloba	Lu,Phytochem.,59,(2002),117	Salvia	Labiatae	Plantae
1307	465.1	3.89	C20H34Br2O2	464.093	464.093	-0.145271	C00039419	Laurencia irieii	Howard,Tetrahedron Lett.,(1982),3847	0	0	0
646	259.099	3.93	C15H14O4	258.089	258.092	-9.35573	C00000212	Allium spp.	Goda,105th Annual Meeting of the Pharmacological Society of Japan,(1985),468	Allium	Alliaceae	Plantae
840	331.156	3.7	C19H22O5	330.147	330.149	-6.05711	C00000005	Arabidopsis thaliana	Tudynski,Appl. Microbiol. Biotechnol.,66,(2005),597	Arabidopsis	Cruciferae	Plantae
709	287.057	4.01	C15H10O6	286.048	286.049	-5.19317	C00000674	Prosopis affinis	Gianinetto,Lloydia,38,(1975),265	Prosopis	Fabaceae	Plantae
868	342.171	3.38	C20H23NO4	341.163	341.164	-3.26917	C00001832	Corydalis caseana	Harborne,Phytochemical Dictionary Second Edition,Taylor and Francis,(1999),Chapter21	Corydalis	Fumariaceae	Plantae
1607	595.149	4.09	C30H26O13	594.137	594.142	-7.20815	C00004173	Perilla frutescens	Harborne, The Handbook of Natural Flavonoids, 1, (1999), 3.Flavone O-glycosides, John Wiley & Son;Agric.Biol.Chem.,45,(1981),1855	Perilla	Labiatae	Plantae
1613	595.285	11.21	C36H38N2O6	594.273	594.278	-7.63384	C00001811	Daphnandra aromatica	Harborne,Phytochemical Dictionary Second Edition,Taylor and Francis,(1999),Chapter21	Daphnandra	Monimiaceae	Plantae
1169	435.238	5.08	C24H34O7	434.23	434.231	-0.85233	C00003400	Ajuga remota	Harborne,Phytochemical Dictionary Second Edition,Taylor and Francis,(1999),Chapter52	Ajuga	Labiatae	Plantae
1618	597.181	4.16	C27H32O15	596.174	596.174	0.16238	C00000946	Butea frondosa	Harborne, The Handbook of Natural Flavonoids, 2, (1999), 386,Flavanones and dihydroflavonols;Lal,J.Indian Chem.Soc.,12,(1935),262;Rao,J.Sci.Ind.Res.India,8B,(1949),178	Butea	Fabaceae	Plantae
928	360.255	3.87	C22H33NO3	359.246	359.248	-5.23213	C00001612	Delphinium ajacis	Harborne,Phytochemical Dictionary Second Edition,Taylor and Francis,(1999),Chapter19	Delphinium	Ranunculaceae	Plantae
257	153.056	2.44	C8H8O3	152.047	152.049	-9.73004	C00000486	Eriodictyon angustifolium	Harborne,Phytochemical Dictionary Second Edition,Taylor and Francis,(1999),Chapter40	Eriodictyon	Hydrophyllaceae	Plantae
961	376.251	3.1	C22H33NO4	375.241	375.244	-8.16808	C00001645	Icacina guesfeldtii	Onokoko,Phytochem.,19,(1980),303	Icacina	Icacinaceae	Plantae
1985	727.212	3.25	C32H38O19	726.201	726.205	-5.50056	C00005204	Monnina sylvatica	Harborne, The Handbook of Natural Flavonoids, 1, (1999), 297.Flavonol O-glycosides;De Simone,Phytochem.,29,(1990),3690;Bashir,Phytochem.,30,(1991),3781	Monnina	Polygalaceae	Plantae
1255	451.231	4.5	C24H34O8	450.225	450.224	2.54209	C00015582	Streptomyces sp. Mer-VD1207	Naruse,J.Antibiotics 53,(2000),579	Streptomyces	Streptomycetaceae	Bacteria
763	303.052	3.89	C13H10N4O3S	302.047	302.045	7.40744	C00017094	Streptomyces sp. BA10988 (FERM P-10490)	Oka,J.Antibiotics 44,(1991),486	Streptomyces	Streptomycetaceae	Bacteria
689	279.229	10.94	C18H30O2	278.225	278.222	8.82975	C00001216	Aleurites cordata	Harborne,Phytochemical Dictionary Second Edition,Taylor and Francis,(1999),Chapter6	Aleurites	Euphorbiaceae	Plantae
1987	727.214	3.6	C31H48Br2N6O4	726.21	726.207	4.89709	C00028474	Oscillatoria agardhii	Koretschuny-Rapp,Ger.Offen.DE,(1996),4437772	0	0	0
1001	387.177	7.52	C22H26O6	386.173	386.17	8.06637	C00000640	Fagara heitzii	Mbaze,Phytochem.,70,(2009),1442	Fagara	Rutaceae	Plantae
1037	399.252	9.89	C25H34O4	398.246	398.245	1.72262	C00012080	Iva xanthofolia	Bholmann,Phytochem.,18,(1979),1892	Iva	Asteraceae	Plantae
1338	471.276	3.16	C29H34N4O2	470.268	470.269	-2.22679	C00042406	Penicillium rivulum Frisvad	Dalsgaard,J.Nat.Prod.,68,(2005),258	Penicillium	Trichocomaceae	Fungi
1399	495.278	3.59	C23H42O11	494.273	494.271	3.61872	C00042661	Solanum lanceolatum	Herrera-Salgado,J.Nat.Prod.,68,(2005),1031	Solanum	Solanaceae	Plantae
1080	409.184	0.93	C21H28O8	408.178	408.177	3.17097	C00003387	Crepis sibirica L.	Zidorn,Phytochem.,69,(2008),2270	Crepis	Asteraceae	Plantae
1400	495.274	3.98	C30H38O6	494.267	494.267	0.0311526	C00011592	Coreocarpus arizonicus	Jolad,Phytochem.,27,(1988),3545	Coreocarpus	Asteraceae	Plantae
726	288.126	2.82	C16H17NO4	287.116	287.119	-9.98033	C00001563	Brunsvigia cooperi	Harborne,Phytochemical Dictionary Second Edition,Taylor and Francis,(1999),Chapter17	Brunsvigia	Amaryllidaceae	Plantae
1104	419.101	4.33	C20H18O10	418.09	418.094	-8.91375	C00004217	Juniperus communis	Harborne, The Handbook of Natural Flavonoids, 1, (1999), 3.Flavone O-glycosides, John Wiley & Son;Lamer-Zarawska,Pol.J.Chem.,54,(1980),213	Juniperus	Cupressaceae	Plantae
918	358.239	2.96	C22H31NO3	357.23	357.232	-4.28207	C00001663	Brachycaudus napelli Schrk.	Liu,J.Nat.Prod.,59,(1996),135	0	0	0
656	265.182	7.57	C16H24O3	264.173	264.175	-7.491	C00003126	Abies balsamea	Harborne,Phytochemical Dictionary Second Edition,Taylor and Francis,(1999),Chapter50	Abies	Pinaceae	Plantae
1511	567.422	11.46	C40H54O2	566.412	566.415	-4.84202	C00003771	Eschscholzia californica	Strain,J. Biol. Chem.,123,(1938),425	Eschscholzia	Papaveraceae	Plantae
755	300.16	3.23	C18H21NO3	299.152	299.153	-2.2731	C00001837	Papaver somniferum	Harborne,Phytochemical Dictionary Second Edition,Taylor and Francis,(1999),Chapter21	Papaver	Papaveraceae	Plantae
1071	408.219	2.81	C25H29NO4	407.21	407.212	-5.80813	C00001803	Ancistrocladus qriffithii	Bringmann,Phytochem.,61,(2002),195	Ancistrocladus	Ancistrocladaceae	Plantae
1684	612.165	3.79	C27H31O16	611.161	611.158	6.03179	C00002378	Malus spp.	Harborne, The Handbook of Natural Flavonoids, 2, (1999), 1,Anthocyanins;Willstatter,Ann,401(1913),189	Malus	Rosaceae	Plantae
836	330.207	3.39	C20H27NO3	329.199	329.2	-1.6094	C00001643	Aconitum heterophyllum	Harborne,Phytochemical Dictionary Second Edition,Taylor and Francis,(1999),Chapter19	Aconitum	Ranunculaceae	Plantae
1265	453.269	3.4	C25H40O5S	452.26	452.262	-4.59566	C00014979	Ircinia sp.	Yang,J.Antibiotics 56,(2003),783	0	0	0
336	167.071	2.01	C9H10O3	166.063	166.064	-7.40299	C00000150	Lactobacillus plantarum MiLAB 393	Strom,Appl. Microbiol. Biotechnol.,68,(2002),4322	Lactobacillus	Lactobacillaceae	Firmicutes
807	321.207	5.95	C19H28O4	320.199	320.2	-4.57268	C00003148	Tetradymia glabrata	Harborne,Phytochemical Dictionary Second Edition,Taylor and Francis,(1999),Chapter50	Tetradymia	Asteraceae	Plantae
401	181.072	0.83	C7H8N4O2	180.065	180.065	-0.544354	C00001509	Ilex perado	Bohinc,Planta Med.,28,(1975),374	Ilex	Aquifoliaceae	Plantae
399	181.07	1.9	C6H12O6	180.063	180.063	1.46931	C00001117	Arabidopsis thaliana	Nikiforova,Plant Physiol.,138,(2005),304	Arabidopsis	Cruciferae	Plantae
585	233.12	4.34	C11H20O3S	232.113	232.113	0.825832	C00007651	Arabidopsis thaliana	Textor,Planta,218,(2004),1026	Arabidopsis	Cruciferae	Plantae
1040	400.25	4.14	C24H33NO4	399.241	399.243	-5.17231	C00001665	Spiraea japonica var. acuminata	Harborne,Phytochemical Dictionary Second Edition,Taylor and Francis,(1999),Chapter19	Spiraea	Rosaceae	Plantae
1138	425.144	0.8	C20H24O10	424.137	424.137	0.526812	C00002496	Ruta chalepensis	Harborne,Phytochemical Dictionary Second Edition,Taylor and Francis,(1999),Chapter35	Ruta	Rutaceae	Plantae
584	233.119	4.1	C14H16O3	232.11	232.111	-5.51106	C00002426	Ageratina scorodonoides	Harborne,Phytochemical Dictionary Second Edition,Taylor and Francis,(1999),Chapter34	Ageratina	Asteraceae	Plantae
512	207.066	3.15	C11H10O4	206.058	206.058	-2.01274	C00002433	Lathyrus hirsutus	Robeson,Phytochem.,19,(1980),2171	Lathyrus	Fabaceae	Plantae
545	219.103	3.6	C13H14O3	218.094	218.095	-5.17774	C00002399	Abrotanella spp.	Harborne,Phytochemical Dictionary Second Edition,Taylor and Francis,(1999),Chapter33	Abrotanella	Asteraceae	Plantae
1076	408.273	2.96	C23H37NO5	407.267	407.266	3.31417	C00001622	Aconitum varigatum	Khaimova,Tetrahedron,27,(1971),819	Aconitum	Ranunculaceae	Plantae
549	219.104	3.87	C10H18O3S	218.098	218.097	3.85893	C00007654	Arabidopsis thaliana	Textor,Planta,218,(2004),1026	Arabidopsis	Cruciferae	Plantae
1093	417.25	4.35	C21H36O8	416.241	416.243	-4.57769	C00011543	Aeginetia indica	Dinghe,Indian J.Chem.,11,(1973),404;Dinghe,Indian J.Chem.,15,(1977),546;Endo,Chem.Pharm.Bull.,27,(1979),2807	Aeginetia	Orobanchaceae	Plantae
1049	402.266	3.14	C24H35NO4	401.257	401.259	-4.77235	C00011359	Aspergillus microcysticus	Cole,Handbook of Secondary Fungal Metabolites,Volume I,(2003);von Keller-Schierlein,Helvetica Chimica Acta,62,(1979),1501	Aspergillus	Trichocomaceae	Fungi
675	272.129	2.7	C16H17NO3	271.121	271.122	-3.24627	C00001565	Urginea altissima	Miyakado,Phytochem.,14,(1975),2717	Urginea	Hyacinthaceae	Plantae
620	249.187	8.07	C16H24O2	248.178	248.179	-6.8239	C00000483	Laurencia nipponica	Jones,Chem.Br,2,(1966),6	0	0	0
347	169.051	2.4	C8H8O4	168.042	168.044	-8.71688	C00000258	Populus pseudosimonii	Pei,Zhongcaoyao,14,(1983),433	Populus	Salicaceae	Plantae
751	299.203	11.37	C20H26O2	298.193	298.196	-9.53568	C00022306	Hedychium spicatum	Sharma,Phytochem.,14,(1975),1059	Hedychium	Zingiberaceae	Plantae
705	285.224	11.08	C20H28O	284.214	284.217	-8.82445	C00031046	Chamaecyparis pisifera	Yatagi,Phytochem.,19,(1980),1149	Chamaecyparis	Cupressaceae	Plantae
880	344.26	3.55	C22H33NO2	343.251	343.253	-4.35321	C00001616	Aconitum anthora	Edwards,Can.J.Chem.,32,(1954),465	Aconitum	Ranunculaceae	Plantae
1011	391.285	11.54	C24H38O4	390.277	390.278	-2.34153	C00022099	Chlorodesmis fastigiata	Wright,J. Nat. Prod.,53,(1990),845	Chlorodesmis	Udoteaceae	Plantae
793	314.213	3.49	C20H27NO2	313.204	313.206	-4.93108	C00018776	Streptomyces sp. MC67-C1 (FERM-P 580)	Umezawa,J. Antibiotics 23,(1970),20	Streptomyces	Streptomycetaceae	Bacteria
230	151.06	2.04	C5H10O5	150.053	150.053	-0.667217	C00001131	Streptomyces coelicolor A3(2)	Pospisil,J.Nat.Prod.,70,(2007),768	Streptomyces	Streptomycetaceae	Bacteria
1347	477.244	3.52	C26H36O8	476.241	476.237	9.43761	C00032417	Trillium erectum L.	Grove,J.Am.Pharm.Assoc.,27,(1938),457	Trillium	Trilliaceae	Plantae
1034	397.215	3.4	C28H28O2	396.209	396.208	2.28816	C00040569	Tubastaea sp.	Blunt,Nat.Prod.Rep.,27,(2010),165	0	0	0
1551	581.161	3.69	C30H28O12	580.158	580.154	7.33044	C00007879	Salix interior	Harborne, The Handbook of Natural Flavonoids, 2, (1999), 115,Chalcones,dihydrochalcones and aurones;Vinokurov,Khim.Prir.Soedin,15,(1979),406	Salix	Salicaceae	Plantae
1085	411.253	3.16	C26H34O4	410.246	410.245	0.697205	C00015520	Amorpha fruticosa	Mitscher,Phytochem.,20,(1981),781	Amorpha	Fabaceae	Plantae
1316	466.281	3.46	C25H39NO7	465.273	465.274	-2.94653	C00027682	Delphinium uncinatum Hook f.and Thomas	Ulbelen,Phytochem.,47,(1998),1141	Delphinium	Ranunculaceae	Plantae
1628	599.412	11.16	C40H54O4	598.402	598.405	-4.5343	C00022923	Asterina amurensis	Maoka,Comp. Biochem. Physiol.,93B,(1989),829	0	0	0
802	319.153	2.87	C18H22O5	318.147	318.146	3.45836	C00003025	Gibberella zeae	Harborne,Phytochemical Dictionary Second Edition,Taylor and Francis,(1999),Chapter47	Gibberella	Nectriaceae	Fungi
1164	434.233	5.08	C27H31NO4	433.225	433.226	-0.958076	C00023581	Aspergillus flavus sclerotia	Cole,Handbook of Toxic Fungal Metabolites,Academic Press, (1981),398-401;Cole,J.Agric.Food Chem.,29,(1981),293-295;Gallagher,Tet.Lett.,21,(1980),235-238	Aspergillus	Trichocomaceae	Fungi
1139	425.27	2.61	C27H36O4	424.261	424.262	-2.27197	C00023127	Phaeodactylum tricornutum	Shaw,Mar. Biol.,124,(1995),467	Phaeodactylum	Phaeodactylaceae	Chromalveolata
739	293.213	8.7	C18H28O3	292.204	292.206	-7.4564	C00000363	Zea mays	Hamberg,Biochim. Biophys. Acta.,920,(1987),76	Zea	Poaceae	Plantae
775	307.226	8.25	C19H30O3	306.219	306.219	2.19214	C00018630	Monascus ruber M82121	Endo,J. Antibiotics,38,(1985),321	Monascus	Elaphomycetaceae	Fungi
600	237.077	4.64	C12H12O5	236.068	236.07	-6.98973	C00002501	Aleurites fordii	Harborne,Phytochemical Dictionary Second Edition,Taylor and Francis,(1999),Chapter35	Aleurites	Euphorbiaceae	Plantae
1300	463.286	4.26	C30H38O4	462.277	462.279	-4.35636	C00007987	Helichrysum polycladum	Harborne, The Handbook of Natural Flavonoids, 2, (1999), 115,Chalcones,dihydrochalcones and aurones;Bohlmann,Phytochem.,18,(1979),1033;Bohlmann,Phytochem.,19,(1980),873	Helichrysum	Asteraceae	Plantae
869	342.245	3.99	C22H31NO2	341.235	341.238	-7.16311	C00001651	Garrya ovata var. lindheimeri	Harborne,Phytochemical Dictionary Second Edition,Taylor and Francis,(1999),Chapter19	Garrya	Garryaceae	Plantae
1278	454.28	3.17	C24H39NO7	453.273	453.273	-0.156508	C00001632	Delphinium triste	Batbayar,Phytochem.,62,(2003),543	Delphinium	Ranunculaceae	Plantae
860	339.109	3.5	C16H18O8	338.1	338.101	-3.71486	C00002717	Arachis paraguariensis	Harborne,Phytochemical Dictionary Second Edition,Taylor and Francis,(1999),Chapter42	Arachis	Fabaceae	Plantae
861	339.11	3.04	C19H16NO5	338.103	338.102	1.2543	C00026152	Thalictrum rogosum	Wu-N.Wu,Lloydia,39,(1976),65; Mitscher,Lloydia,35,(1972),167	Thalictrum	Ranunculaceae	Plantae
892	346.203	2.3	C20H27NO4	345.194	345.196	-5.54816	C00007769	Lupinus hirsutus	Ohmiya,The Alkaloids,47,(1995),1,Lupine alkaloids;Takamatsu,Phytochem.,29,(1990),3923	Lupinus	Fabaceae	Plantae
912	353.268	9.26	C21H36O4	352.261	352.261	0.670211	C00003457	Montanoa tomentosa	Levine,J. Am. Chem. Soc.,101,(1979),3404	Montanoa	Asteraceae	Plantae
917	355.104	3.09	C16H18O9	354.095	354.097	-6.04745	C00002500	Baptisia bracteata	Markham,Phytochem.,9,(1970),2359	Baptisia	Fabaceae	Plantae
569	230.082	1.87	C13H11NO3	229.074	229.075	-5.37086	C00002159	Orixa japonica	Ito,J.Nat.Prod.,67,(2004),1800	Orixa	Rutaceae	Plantae
1095	418.26	3.8	C24H35NO5	417.252	417.253	-4.07503	C00015078	Aspergillus sp. AJ117509	Tomikawa,J.Antibiotics 55,(2002),666	Aspergillus	Trichocomaceae	Fungi
1428	510.306	3.83	C27H43NO8	509.299	509.299	-0.11033	C00001609	Consolida ambigua	Harborne,Phytochemical Dictionary Second Edition,Taylor and Francis,(1999),Chapter19	Consolida	Ranunculaceae	Plantae
1666	607.245	10.88	C36H34N2O7	606.237	606.237	-1.19111	C00001828	Dicentra canadensis	Harborne,Phytochemical Dictionary Second Edition,Taylor and Francis,(1999),Chapter21	Dicentra	Fumariaceae	Plantae
1087	413.21	3.92	C23H28N2O5	412.2	412.202	-6.06873	C00024525	Haplophyton cimicidum A.DC.	Bartlett,C.R.Acad.Sci.,249,(1959),1259	Haplophyton	Apocynaceae	Plantae
324	165.076	2.2	C6H12O5	164.068	164.068	0.304422	C00001118	Arabidopsis thaliana	Fiehn,Anal.Chem.,72,(2000),3573	Arabidopsis	Cruciferae	Plantae
1320	467.229	4.52	C24H34O9	466.22	466.221	-2.44705	C00003192	Fusarium spp.	Humburg,Tetrahedron,24,(1968),3329;Hamburg,Phytochem.,8,(1969),2405	0	0	0
1624	599.413	10.97	C33H58O9	598.408	598.405	4.44496	C00042294	Hippasteria phrygiana	Levina,J.Nat.Prod.,68,(2005),1541	Hippasteria	Goniasteridae	Animalia
1105	419.264	3.81	C21H38O8	418.257	418.257	0.345822	C00011406	Helicia cochinchinensis	Morimura,Phytochem.,67,(2006),2681	Helicia	Proteaceae	Plantae
1091	416.244	4.35	C24H33NO5	415.236	415.237	-2.04794	C00024825	Aconitum coreanum	Bessonova,Khim.Prir.Soedin.,23,(1987),690; Reinecke,Tetrahedron,42,(1986),6621; Reinecke,Heterocycles,24,(1986),49; Bessonova,Khim.Prir.Soedin.,17,(1981),91	Aconitum	Ranunculaceae	Plantae
1403	496.229	3.63	C28H33NO7	495.226	495.221	8.84217	C00011361	Aspergillus flavipes	Zhou,J.Nat.Prod.,67,(2004),328	Aspergillus	Trichocomaceae	Fungi
1157	432.203	2.77	C23H29NO7	431.194	431.196	-3.75993	C00016336	Nectria coccinea A56-95	Eilbert,J.Antibiotics 50,(1997),443	Nectria	Hypocreaceae	Fungi
1941	677.243	5.87	C33H40O15	676.237	676.236	1.6223	C00004211	Valeriana wallichii	Harborne, The Handbook of Natural Flavonoids, 1, (1999), 3.Flavone O-glycosides, John Wiley & Son;Chari,Phytochem.,16,(1977),1110	Valeriana	Valerianaceae/Linnaeaceae/Dipsacaceae/Diervillaceae	Plantae
1342	475.252	4.35	C30H34O5	474.241	474.244	-7.80058	C00004023	Morus rubra	Harborne, The Handbook of Natural Flavonoids, 1, (1999), 2.Flavones, John Wiley & Son;Deshpande,Indian J.Chem.,12,(1974),431	Morus	Moraceae	Plantae
862	339.219	5.95	C19H30O5	338.209	338.211	-5.91196	C00003187	Parabenzoin trilobum Nakai.	Wada,Tetrahedron Lett.,(1968),4673	Parabenzoin	Lauraceae	Plantae
1202	439.23	3.29	C23H34O8	438.225	438.222	6.94737	C00012401	Inula cuspidata	Bohlmann,Phytochem.,21,(1982),157;Bohlmann,Phytochem.,21,(1982),1443	Inula	Asteraceae	Plantae
1206	439.289	3.41	C29H34N4	438.278	438.282	-8.61652	C00001754	Neisosperma kilneri	Batchily,Ann.Pharm.Fr.,43,(1985),513	0	0	0
1241	450.115	3.8	C21H21O11	449.108	449.108	1.92151	C00002374	Sinarundinaria spp.	Fossen,Biochem.Syst.Ecol.,30,(2002),855	Sinarundinaria	Poaceae	Plantae
795	316.119	3.98	C17H17NO5	315.111	315.112	-4.60437	C00001572	Ungernia sewerzowii	Sadykov,Khim.Prir.Soedin.,(1972),134	Ungernia	Amaryllidaceae	Plantae
1305	464.245	5.32	C25H37NO5S	463.239	463.238	3.06641	C00045902	Sorangium cellulosum	Hardt,J.Nat.Prod.,64,(2001),847	0	0	0
780	308.093	0.96	C18H13NO4	307.084	307.086	-3.79582	C00026005	Cissampelos pareira L.	Morita,Chem.Pharm.Bull.,41,(1993),1418	Cissampelos	Menispermaceae	Plantae
1303	464.242	4.53	C28H33NO5	463.236	463.235	2.48172	C00011362	Rosellinia necatrix	Cole,Handbook of Secondary Fungal Metabolites,Volume I,(2003);Kimura,Agric.Biol.Chem.,53,(1989),1699	Rosellinia	Xylariaceae	Fungi
1472	546.273	3.41	C29H39NO9	545.262	545.266	-6.67879	C00024811	Consolida glandulosa	Almanza,Phytochem.,44,(1997),739	Consolida	Ranunculaceae	Plantae
526	213.076	0.79	C10H12O5	212.068	212.069	-2.59376	C00002692	Carica papaya	Harborne,Phytochemical Dictionary Second Edition,Taylor and Francis,(1999),Chapter41	Carica	Caricaceae	Plantae
1002	387.188	0.81	C20H35BrO2	386.182	386.18	4.45311	C00000874	Marginosporum aberrans	Ohta,Phytochem.,16,(1977),1085	0	0	0
788	312.198	4.85	C20H25NO2	311.189	311.191	-6.73064	C00001664	Spiraea japonica var. fortunei	Harborne,Phytochemical Dictionary Second Edition,Taylor and Francis,(1999),Chapter19	Spiraea	Rosaceae	Plantae
1477	551.14	4.29	C25H26O14	550.132	550.132	-0.123619	C00005192	Pancratium maritium	Harborne, The Handbook of Natural Flavonoids, 1, (1999), 297.Flavonol O-glycosides;El-Moghazy,Fitoterapia,51,(1980),179;Ali,Fitoterapia,52,(1981),209	Pancratium	Amaryllidaceae	Plantae
1670	607.291	11.44	C36H38N4O5	606.284	606.284	0.159669	C00000332	Diospyros kaki	Hayashi,Syokubutu kagaku kennkyukai syouwa 52-nendo taikai kenkyu hapyo kiroku syuu,(1977),9	Diospyros	Ebenaceae	Plantae
1673	609.265	10.84	C24H40N4O14	608.254	608.258	-6.44719	C00000380	Streptomyces sp. AJ9463	Isogai,Agric.Biol.Chem,53,(1989),2825;Nishimoto,J.Antibiotics,44,(1991),716;Zhou,J.Antibiotics,46,(1993),1582	Streptomyces	Streptomycetaceae	Bacteria
166	139.04	2.06	C7H6O3	138.032	138.033	-7.45836	C00000206	Populus pseudosimonii	Pei,Zhongcaoyao,14,(1983),433	Populus	Salicaceae	Plantae
958	374.234	4.16	C22H31NO4	373.225	373.227	-4.05938	C00025007	Spiraea japonica	Sun,Heterocycles,24,(1986),2105	Spiraea	Rosaceae	Plantae
1605	595.109	4.16	C29H22O14	594.101	594.102	-1.62958	C00008875	Camellia sinensis	Harborne, The Handbook of Natural Flavonoids, 2, (1999), 355,Flavans and proanthocyanidins;Coxon,Tetrahedron,28,(1972),2819;Hashimoto,Chem.Pharm.Bull.,37,(1989),77	Camellia	Theaceae	Plantae
1203	439.281	2.93	C28H38O4	438.277	438.273	8.41056	C00036557	Iryanthera juruensis	Silva,Phytochem.,57,(2001),437	Iryanthera	Myristicaceae	Plantae
1358	480.294	11.37	C26H41NO7	479.288	479.287	2.6688	C00001631	Delphinium corymbosum Rgl.	Narzullaev,Khim.Prir.Soedin.,(1974),412	Delphinium	Ranunculaceae	Plantae
320	165.056	3.05	C9H8O3	164.047	164.049	-8.40871	C00000152	Lens esculenta	El-Negoumy,Rev.Latinoam.Quim.,18,(1987),88	Lens	Fabaceae	Plantae
1368	481.24	3.72	C25H36O9	480.236	480.233	6.47432	C00012372	Inula eupatorioides	Baruah,J.Org.Chem.,47,(1982),137;Maruyama,Phytochem.,29,(1990),547	Inula	Asteraceae	Plantae
1089	416.207	3	C23H29NO6	415.199	415.2	-1.29066	C00001800	Papaver alpinum	Harborne,Phytochemical Dictionary Second Edition,Taylor and Francis,(1999),Chapter21	Papaver	Papaveraceae	Plantae
1162	433.241	3.67	C21H36O9	432.236	432.234	4.87974	C00037304	Tessaria integrifolia Ruiz.et Pavon	Ono,Phytochem.,53,(2000),479	Tessaria	Asteraceae	Plantae
697	283.264	10.84	C18H34O2	282.256	282.257	-4.75887	C00000345	Alicyclobacillus acidocaldarius	Moore,J. Nat. Prod.,58,(1995),590	Alicyclobacillus	Alicyclobacillaceae	Bacteria
875	344.223	2.57	C21H29NO3	343.215	343.216	-2.2719	C00024884	Aconitum spp.	Zheng,Acta Chim.Sinica,45,(1987),328	Aconitum	Ranunculaceae	Plantae
538	217.108	4.48	C10H16O5	216.1	216.101	-5.78402	C00000847	Salvia officinalis	Funk,Arch. Biochem. Biophys.,294,(1992),306	Salvia	Labiatae	Plantae
403	181.123	11.27	C11H16O2	180.115	180.116	-4.40715	C00000319	Actinidia polygama	Yoshihara,Chem.Lett.,(1978),433;Murai,Planta Med.,37,(1979),234	Actinidia	Actinidiaceae	Plantae
388	180.067	2.01	C9H9NO3	179.058	179.06	-7.15067	C00017751	Streptomyces No. NH435-hF3	Umezawa,J.Antibiotics,39,(1986),170	Streptomyces	Streptomycetaceae	Bacteria
386	180.067	12.76	C6H13NO3S	179.062	179.06	8.32379	C00017678	Streptomyces verticillus var. quintum ME3-AG3	Aoyagi,J.Antibiotics,42,(1989),883	Streptomyces	Streptomycetaceae	Bacteria
588	234.15	3.54	C14H19NO2	233.142	233.142	-3.19415	C00026589	Murraya paniculata	Kinoshita,Phytochem.,28,(1989),147	Murraya	Rutaceae	Plantae
506	205.099	2.79	C10H17ClO2	204.092	204.091	1.88126	C00037428	Mentha longifolia	Ali,Phytochem.,59,(2002),889	Mentha	Labiatae	Plantae
469	194.119	12.53	C11H15NO2	193.11	193.112	-8.51751	C00001865	Pachycereus pecten-arboriginum	Strombon,Acta Pharm.Suec.,15,(1978),127	Pachycereus	Cactaceae	Plantae
343	168.103	0.95	C9H13NO2	167.095	167.096	-7.74939	C00001354	Erwinia amylovora	Harborne,Phytochemical Dictionary Second Edition,Taylor and Francis,(1999),Chapter10	Erwinia	Enterobacteriaceae	Bacteria
641	258.112	0.85	C15H15NO3	257.105	257.105	0.660448	C00015416	Aspergillus ustus TC 1118	Kohno,J.Antibiotics 52,(1999),913	Aspergillus	Trichocomaceae	Fungi
1594	591.252	4.08	C36H34N2O6	590.242	590.245	-5.65313	C00025264	Cyclea atjehensis Forman	Tantisewie,Tetrahedron,46,(1990),325	Cyclea	Menispermaceae	Plantae
1604	593.273	11.21	C34H40O9	592.267	592.266	2.04186	C00032031	Garcinia hanburyi	Sukpondma,Chem.Pharm.Bull.,53,(2005),850	Garcinia	Clusiaceae/Clusiaceae-Guttiferae	Plantae
1250	450.286	3.67	C25H39NO6	449.278	449.279	-2.8614	C00001627	Delphinium uncinatum Hook f.and Thomas	Ulbelen,Phytochem.,47,(1998),1141	Delphinium	Ranunculaceae	Plantae
1372	481.299	3.75	C30H40O5	480.288	480.291	-8.01428	C00020978	Helichrysum splendidum	Jakupovic,Phytochem.,28,(1989),1119	Helichrysum	Asteraceae	Plantae
1464	543.311	3.6	C30H42N2O7	542.299	542.304	-8.89147	C00028652	Aconitum finetianum Hand-Mazz.	Jiang,Zhongcaoyao,13,(1982),5	Aconitum	Ranunculaceae	Plantae
1329	468.292	3.75	C25H41NO7	467.288	467.285	8.08735	C00001621	Aconitum deiphinifolium	Aiyar,Phytochem.,25,(1986),973	Aconitum	Ranunculaceae	Plantae
146	137.061	1.34	C8H8O2	136.052	136.054	-8.04137	C00000750	Streptomyces humidus S5-55	Saleem,Nat.Prod.Rep.,27,(2010),238	Streptomyces	Streptomycetaceae	Bacteria
1239	449.253	5.12	C25H36O7	448.246	448.246	0.178376	C00012073	Ferula ugamica	Wada,Tetrahedron Lett.,(1968),4673;Wada,Tetrahedron Lett.,(1968),4677	Ferula	Apiaceae	Plantae
1438	523.309	2.89	C33H38N4O2	522.299	522.301	-3.72786	C00011303	Aspergillus ochraceus	Cole,Handbook of Secondary Fungal Metabolites,Volume I,(2003);Guzman,J.Nat.Prod.,55,(1992),931	Aspergillus	Trichocomaceae	Fungi
1401	495.313	4.29	C31H42O5	494.303	494.306	-4.85349	C00030560	Jaspis sp.	Tang,Chem.Pharm.Bull.,54,(2006),4	0	0	0
1856	647.265	0.94	C40H38O8	646.257	646.258	-2.25198	C00008095	Morus alba	Harborne, The Handbook of Natural Flavonoids, 2, (1999), 115,Chalcones,dihydrochalcones and aurones;Ikuta,Chem.Pharm.Bull.,34,(1986),2471;Hano,Heterocycles,27,(1988),2315	Morus	Moraceae	Plantae
1855	647.239	5.83	C38H34N2O8	646.232	646.232	-0.47579	C00024236	Citrus paradisi	Takemura,Chem.Pharm.Bull.,46,(1998),693	Citrus	Rutaceae	Plantae
1308	465.244	5.33	C25H36O8	464.241	464.237	9.03535	C00015597	Streptomyces sp. Mer-VD1207	Naruse,J.Antibiotics 53,(2000),579	Streptomyces	Streptomycetaceae	Bacteria
1280	455.275	3	C28H38O5	454.272	454.268	8.80701	C00033134	Withania somnifera	Zhao,Chem.Pharm.Bull.,50,(2002),760	Withania	Solanaceae	Plantae
252	152.108	1.77	C9H13NO	151.1	151.1	-4.03379	C00001405	Catha edulis	Harborne,Phytochemical Dictionary Second Edition,Taylor and Francis,(1999),Chapter11	Catha	Celastraceae	Plantae
784	309.098	3.57	C15H16O7	308.09	308.091	-3.31294	C00003069	Allamanda cathartica	Harborne,Phytochemical Dictionary Second Edition,Taylor and Francis,(1999),Chapter49	Allamanda	Apocynaceae	Plantae
1515	569.317	5.81	C34H40N4O4	568.305	568.31	-9.26924	C00001989	Discaria americana	Giacomelli,J.Nat.Prod.,64,(2001),997	Discaria	Rhamnaceae	Plantae
1262	452.279	3.35	C28H37NO4	451.272	451.271	2.0722	C00011334	Phomopsis spp.	Cole,Handbook of Secondary Fungal Metabolites,Volume I,(2003);Cole,J.Agric.Food Chem.,29,(1981),205	Phomopsis	Valsaceae	Fungi
215	149.06	2.27	C9H8O2	148.052	148.053	-4.68786	C00000170	Populus spp.	Harborne,Phytochemical Dictionary Second Edition,Taylor and Francis,(1999),Chapter42	Populus	Salicaceae	Plantae
1130	424.266	2.58	C23H37NO6	423.262	423.259	7.71242	C00028195	Delphinium nudicaule Torr.et Gray.	Kilanthaivel,Heterocycles,23,(1985),2515	Delphinium	Ranunculaceae	Plantae
1659	605.327	4.84	C33H48O10	604.325	604.319	8.81017	C00017690	Sporothrix sp. KAC-1985	Nakanishi,J.Antibiotics,42,(1989),1049	Sporothrix	Ophiostomataceae	Fungi
1668	607.252	10.93	C34H38O10	606.246	606.244	3.42086	C00039513	Kadsura angustifolia	Gao,J.Nat.Prod.,71,(2008),558	Kadsura	Schisandraceae	Plantae
1695	615.407	10.97	C40H54O5	614.397	614.4	-4.06694	C00023027	Rhizobium lupini	Kleinig,Helv. Chim. Acta,60,(1977),254	Rhizobium	Rhizobiaceae	Bacteria
1257	451.289	3.34	C18H38N6O7	450.28	450.282	-3.16677	C00018122	Streptomyces hofunensis sp. nov. MK-88	Nara,J. Antibiotics,30,(1977),17	Streptomyces	Streptomycetaceae	Bacteria
1259	452.267	3.39	C24H37NO7	451.257	451.259	-4.92182	C00027685	Delphinium majus	Chen,J.Nat.Prod.,72,(2009),18	Delphinium	Ranunculaceae	Plantae
376	178.088	0.94	C10H11NO2	177.079	177.081	-8.72461	C00018703	Streptomyces amakusaensis	Anzai,J. Antibiotics Series A,15,(1962),110	Streptomyces	Streptomycetaceae	Bacteria
1351	479.281	11.27	C30H38O5	478.272	478.273	-2.92558	C00008020	Boronia inconspicua	Harborne, The Handbook of Natural Flavonoids, 2, (1999), 115,Chalcones,dihydrochalcones and aurones;Ahsan,Phytochem.,36,(1994),799	Boronia	Rutaceae	Plantae
724	288.06	4	C15H11O6	287.056	287.053	9.19521	C00006612	Camellia sinensis	Harborne, The Handbook of Natural Flavonoids, 2, (1999), 1,Anthocyanins;Roberts,J.Sci.Food Agric.,9,(1958),217;Ozawa,Agric.Biol.Chem.,46,(1982),1079	Camellia	Theaceae	Plantae
1674	609.273	11.16	C27H44O15	608.268	608.265	4.59861	C00010654	Penstemon confertus	Gering,Phytochem.,26,(1987),753,3011	Penstemon	Plantaginaceae	Plantae
1676	609.312	11.44	C35H44O9	608.299	608.304	-9.35485	C00003409	Euphorbia poisonii	Harborne,Phytochemical Dictionary Second Edition,Taylor and Francis,(1999),Chapter52	Euphorbia	Euphorbiaceae	Plantae
1465	543.315	5.28	C28H46O10	542.309	542.307	3.27146	C00032405	Tricalysia dubia OHWI	Otuka,Chem.Pharm.Bull.,55,(2007),1600	Tricalysia	Rubiaceae	Plantae
1467	544.29	4.53	C30H41NO8	543.283	543.283	1.09288	C00025577	Cephalotaxus harringtonia var.drupacea	Takano,J.Nat.Prod.,59,(1996), 965	Cephalotaxus	Cephalotaxaceae	Plantae
690	282.171	2.53	C15H23NO4	281.163	281.163	-1.83281	C00016060	Streptomyces sp. SANK 61296	Morishita,J.Antibiotics 51,(1998),531	Streptomyces	Streptomycetaceae	Bacteria
1021	393.247	2.54	C19H36O8	392.241	392.239	4.0653	C00031347	Sedum sarmentosum	Ninomiya,Chem.Pharm.Bull.,55,(2007),1185	Sedum	Crassulaceae	Plantae
1015	392.245	2.71	C22H33NO5	391.236	391.237	-3.70717	C00001642	Aconitum heterophyllum	Harborne,Phytochemical Dictionary Second Edition,Taylor and Francis,(1999),Chapter19	Aconitum	Ranunculaceae	Plantae
994	384.218	4.71	C23H29NO4	383.21	383.211	-2.77949	C00016776	Streptomyces anulatus T688-8	Nihei,J.Antibiotics 46,(1993),25	Streptomyces	Streptomycetaceae	Bacteria
1545	579.26	10.93	C34H34N4O5	578.253	578.253	0.167189	C00045005	Phellodendron amurense var.wilsonii	Wu,J.Nat.Prod.,66,(2003),1207	Phellodendron	Rutaceae	Plantae
727	290.104	2.89	C15H15NO5	289.095	289.097	-7.61324	C00002129	Sarcomelicope argyrophylla	Brum-Bousquet,Planta Med.,(1985),536	Sarcomelicope	Rutaceae	Plantae
746	296.202	5.22	C20H25NO	295.194	295.195	-3.41851	C00016010	Pseudonocardia sp. CL38489	Dekker,J. Antibiotics,51,(1998),145	Pseudonocardia	Pseudonocardiaceae	--
754	300.125	4.44	C17H17NO4	299.116	299.118	-6.23675	C00000662	Populus trichocarpa	Chaves,phytochem.,46,(1997),879	Populus	Salicaceae	Plantae
1482	553.152	3.84	C25H28O14	552.148	552.145	5.58194	C00005788	Chrysosplenium americanum	Harborne, The Handbook of Natural Flavonoids, 1, (1999), 297.Flavonol O-glycosides;Bohm,Biochem.Syst.Ecol,7,(1979),195;Collins,Z.Naturforsch.,36,(1981),730	Chrysosplenium	Saxifragaceae	Plantae
1490	557.289	4.65	C35H40O6	556.282	556.282	1.55579	C00044540	Artocarpus communis	Chan,J.Nat.Prod.,66,(2003),427	Artocarpus	Moraceae	Plantae
844	332.224	2.83	C20H29NO3	331.215	331.217	-6.88299	C00001950	Lycopodium megastachyum	Harborne,Phytochemical Dictionary Second Edition,Taylor and Francis,(1999),Chapter22	Lycopodium	Lycopodiaceae	Plantae
1116	421.277	3.21	C28H36O3	420.266	420.27	-7.56314	C00003759	Salacia spp.	Harborne,Phytochemical Dictionary Second Edition,Taylor and Francis,(1999),Chapter59	Salacia	Celastraceae	Plantae
1029	394.259	2.27	C22H35NO5	393.252	393.252	-1.27225	C00024930	Delphinium macrocentrum	Benn,Heterocycles,26,(1987),2331	Delphinium	Ranunculaceae	Plantae
1121	422.255	2.5	C23H35NO6	421.246	421.248	-3.2895	C00014999	Penicillium sp. E-2128	Koizumi,J.Antibiotics 56,(2003),891	Penicillium	Trichocomaceae	Fungi
1617	597.16	4.07	C30H28O13	596.153	596.153	-0.39011	C00007895	Bidens pilosa	Harborne, The Handbook of Natural Flavonoids, 2, (1999), 115,Chalcones,dihydrochalcones and aurones;Hoffmann,Planta Med.,54,(1988),52	Bidens	Asteraceae	Plantae
370	177.056	3.3	C10H8O3	176.047	176.049	-6.69948	C00000553	Daldinia concentrica	Allport,J.chem.Soc,(1960),654	Daldinia	Xylariaceae	Fungi
250	152.072	12.76	C8H9NO2	151.063	151.065	-8.57262	C00018213	Streptomyces nigellus MD824-CG2	Hazato,J. Antibiotics,32,(1979),91	Streptomyces	Streptomycetaceae	Bacteria
352	170.083	0.88	C8H11NO3	169.074	169.076	-9.64267	C00001424	Solanum tuberosum L.	Szopa,Phytochem.,58,(2001),315	Solanum	Solanaceae	Plantae
151	138.056	12.76	C7H7NO2	137.048	137.049	-6.89594	C00001401	Arabidopsis thaliana	Basset,PNAS,101,(2004),1496	Arabidopsis	Cruciferae	Plantae
1146	430.259	4.59	C25H35NO5	429.252	429.252	-0.466656	C00016307	Stachybotrys microspora IFO 30018	Kohyama,J.Antibiotics 50,(1997),172	0	0	0
1394	490.316	4.15	C28H43NO6	489.309	489.309	-0.174604	C00038058	Fusarium oxysporum EPH2RAA	Zhan,J.Nat.Prod.,70,(2007),327	0	0	0
1405	496.291	3.65	C26H41NO8	495.283	495.284	-1.02215	C00027680	Aconitum subcuneatum Nakai	Bando,Heterocycles,16,(1981),1723;Wada,Chem.Pharm.Bull.,33,(1985),3658	Aconitum	Ranunculaceae	Plantae
1127	424.215	4.02	C22H33NO5S	423.208	423.208	0.0480929	C00028452	Fasciospongia rimosa	Higa,PCT Int.Appl.WO97,(1997),10242	0	0	0
1144	429.23	11.53	C25H32O6	428.22	428.223	-7.55405	C00011613	Senecio oxyodontus	Bohimann,Phytochem.,17,(1978),1591	Senecio	Asteraceae	Plantae
1757	630.329	6	C34H47NO10	629.32	629.321	-2.26724	C00001639	Aconitum falconeri	Harborne,Phytochemical Dictionary Second Edition,Taylor and Francis,(1999),Chapter19	Aconitum	Ranunculaceae	Plantae
1700	616.311	5.63	C33H45NO10	615.304	615.303	1.8253	C00001644	Aconitum tortuosum	Ochiai,Chem.Pharm.Bull.,8,(1960),976	Aconitum	Ranunculaceae	Plantae
1167	434.29	4	C25H39NO5	433.283	433.283	-0.46202	C00016398	Pseudoalteromonas sp. F-420	Yoshikawa,J.Antibiotics 50,(1997),949	Pseudoalteromonas	Alteromonadaceae	Bacteria
1194	438.286	3.28	C24H39NO6	437.278	437.278	-1.11042	C00028277	Aconitum kusnezoffii Reichb.	Zhengbang,Nat.Prod.Res.Dev.,9,(1997),9	Aconitum	Ranunculaceae	Plantae
615	248.129	2.79	C14H17NO3	247.121	247.122	-3.15688	C00002742	Fagara tessmannii	Okorie,Phytochem.,15,(1976),1799	Fagara	Rutaceae	Plantae
73	121.065	12.76	C8H8O	120.058	120.058	-2.57102	C00002685	Cistus creticus	Harborne,Phytochemical Dictionary Second Edition,Taylor and Francis,(1999),Chapter41	Cistus	Cistaceae	Plantae
1178	436.271	3.47	C24H37NO6	435.262	435.264	-3.2983	C00028158	Delphinium elatum L.var.'black night'	Park,J.Nat.Prod.,58,(1995),291	Delphinium	Ranunculaceae	Plantae
440	184.099	0.93	C9H13NO3	183.09	183.091	-9.17725	C00029643	Scoparia dulcis L.	Giang,Chem.Pharm.Bull.,54,(2006),546	Scoparia	Plantaginaceae	Plantae
341	168.066	12.76	C8H9NO3	167.058	167.059	-5.86853	C00007509	Arabidopsis thaliana	Lum,Planta,215,(2002),870	Arabidopsis	Cruciferae	Plantae
1435	513.307	5.05	C28H40N4O5	512.3	512.299	1.26268	C00028625	Nostoc muscorum	Wipf,J.Org.Chem.,61,(1996),6517	0	0	0
552	220.119	2.43	C10H13N5O	219.112	219.112	-0.97427	C00000091	Mercurialis ambigua	Dauphin,Planta,144,(1979),113	Mercurialis	Euphorbiaceae	Plantae
999	386.271	4.37	C24H35NO3	385.262	385.264	-5.52756	C00001659	Garrya ovata var. lindheimeri	Harborne,Phytochemical Dictionary Second Edition,Taylor and Francis,(1999),Chapter19	Garrya	Garryaceae	Plantae
1005	388.25	3.52	C23H33NO4	387.241	387.243	-4.55788	C00015172	CL47745	Sugie,J.Antibiotics 55,(2002),25	0	0	0
1870	649.327	5.4	C34H48O12	648.315	648.32	-7.62986	C00017691	Sporothrix sp. KAC-1985	Nakanishi,J.Antibiotics 42,(1989),1049	Sporothrix	Ophiostomataceae	Fungi
922	360.219	3.04	C21H29NO4	359.21	359.211	-4.35714	C00015091	Aquatica (HK1821)	He,J.Antibiotics 55,(2002),821	0	0	0
936	362.234	2.82	C21H31NO4	361.225	361.227	-4.19423	C00015171	Pezicula sp. CL11877	Sugie,J.Antibiotics 55,(2002),19	Pezicula	Dermateaceae	Fungi
942	362.271	2.74	C22H35NO3	361.262	361.263	-4.23393	C00024881	Consolida amibigua	Pelletier,Heterocycles,9,(1978),1241; Pelletier,J.Am.Chem.Soc.,101,(1979),492	Consolida	Ranunculaceae	Plantae
325	166.051	1.73	C8H7NO3	165.043	165.044	-8.06126	C00035531	Ascochyta sonchi	Evidente,Phytochem.,65,(2004),475	Ascochyta	Incertae sedis	Fungi
1675	609.269	11.09	C34H40O10	608.262	608.262	0.86139	C00042969	Garcinia scortechinii	Sukpondma,J.Nat.Prod.,68,(2005),1010	Garcinia	Clusiaceae/Clusiaceae-Guttiferae	Plantae
1683	612.152	3.8	C30H27O14	611.14	611.145	-7.43361	C00006801	Silene dioica	Harborne, The Handbook of Natural Flavonoids, 2, (1999), 1,Anthocyanins;Kamsteeg,Z.Naturforsch.,C.,33,(1978),475	Silene	Caryophyllaceae	Plantae
122	132.103	1.82	C6H13NO2	131.095	131.096	-9.11465	C00001334	Limonium vulgare	Harborne,Phytochemical Dictionary Second Edition,Taylor and Francis,(1999),Chapter10	Limonium	Plumbaginaceae	Plantae
1768	631.341	5.86	C42H46O5	630.335	630.333	1.74674	C00000505	Aplidium longithorax	Hossain,J.Org.Chem,62,(1997),3810	0	0	0
591	235.182	3.54	C14H22N2O	234.173	234.175	-6.87615	C00002208	Diplotropis martiusii	Kinghorn,Phytochem.,21,(1982),2269	Diplotropis	Fabaceae	Plantae
590	235.059	0.78	C12H10O5	234.053	234.051	6.83556	C00025292	Ancistrocladus heyneanus	Govindachari,Indian J.Chem.,9,(1971),1042	Ancistrocladus	Ancistrocladaceae	Plantae
1772	631.353	5.82	C35H50O10	630.34	630.346	-8.60762	C00039076	Dysoxylum gaudichaudianum	Chen,J.Nat.Prod.,70,(2007),312	Dysoxylum	Meliaceae	Plantae
809	322.199	5.94	C18H27NO4	321.194	321.192	6.80215	C00026167	Cynoglossum officinale	Liddell,Nat.Prod.Rep.,15,(1998),363	Cynoglossum	Boraginaceae	Plantae
1501	561.301	0.81	C31H44O9	560.299	560.294	8.94069	C00017122	Streptomyces cavourensis SANK 67386	Nakagawa,J.Antibiotics 44,(1991),803	Streptomyces	Streptomycetaceae	Bacteria
199	147.046	3.04	C9H6O2	146.037	146.038	-9.88869	C00002460	Scabiosa comosa	Dargaeva,Khim.Prir.Soedin.,(1976),387	Scabiosa	Dipsacaceae/Diervillaceae/Linnaeaceae/Valerianaceae	Plantae
1476	549.25	11	C32H36O8	548.241	548.243	-2.74591	C00020970	Artemisia anomala	Jakupovic,Phytochem.,26,(1987),2777	Artemisia	Asteraceae	Plantae
308	163.04	3.08	C9H6O3	162.032	162.033	-8.82229	C00002503	Vicia sativa	Kovaleva,Khim. Prir. Soedin.,(1986),778	Vicia	Fabaceae	Plantae
1750	628.312	5.99	C35H41N5O6	627.306	627.305	1.37179	C00043425	Penicillium ribeum	Dalsgaard,J.Nat.Prod.,67,(2004),878	Penicillium	Trichocomaceae	Fungi
1810	637.213	0.8	C30H36O15	636.205	636.205	-0.00481826	C00006300	Linum maritimum	Harborne, The Handbook of Natural Flavonoids, 1, (1999), 549,C-glycosylflavones;Wagner,Z.Naturforsch. B.,27,(1972),809	Linum	Linaceae	Plantae
380	179.036	2.44	C9H6O4	178.027	178.028	-9.07093	C00002422	Begonia nantoensis	Wu,Chem.Pharm.Bull.,52,(2004),345	Begonia	Begoniaceae	Plantae
1268	453.274	3.08	C27H36N2O4	452.268	452.267	1.73372	C00027245	Alangium longiflorum	Sakurai,Phytochem.,67,(2006),894	Alangium	Cornaceae/Aucubaceae/Garryaceae/Helwingiaceae	Plantae
681	277.218	9.05	C18H28O2	276.209	276.211	-7.21704	C00000405	Acrosiphonia coalita	Bernart,J. Nat. Prod.,56,(1993),245	Acrosiphonia	Flavobacteriaceae	Bacteria
1323	467.284	2.9	C30H34N4O	466.273	466.277	-8.28229	C00028894	Aspidosperma ramiflorum	Marques,Phytochem.,41,(1996),963	Aspidosperma	Apocynaceae	Plantae
1324	467.276	3.45	C29H38O5	466.272	466.269	6.65014	C00037387	Cassia kleinii W&A	Anu,Phytochem.,59,(2002),425	Cassia	Fabaceae	Plantae
2014	785.464	11.64	C41H68O14	784.461	784.457	5.46023	C00003500	Astragalus membranaceus	Harborne,Phytochemical Dictionary Second Edition,Taylor and Francis,(1999),Chapter53	Astragalus	Fabaceae	Plantae
616	248.13	3.35	C17H15N2	247.124	247.123	3.64168	C00026849	Strychnos melioniana	Bickel,Helv.Chim.Acta,38,(1955),649	Strychnos	Longaniaceae	Plantae
1726	617.421	10.97	C40H56O5	616.413	616.414	-1.70121	C00022947	Nannochloropsis salina	Egeland,Dr. Ing. thesis Norwegian University of Science and Technology,Trondheim,(1996)	0	0	0
1208	440.266	2.57	C23H37NO7	439.257	439.258	-3.23502	C00002104	Parsonsia heterophylla	Harborne,Phytochemical Dictionary Second Edition,Taylor and Francis,(1999),Chapter26	Parsonsia	Apocynaceae	Plantae
1725	617.348	5.81	C31H52O12	616.346	616.341	8.03701	C00036974	Cussonia racemosa	Liva,Phytochem.,60,(2002),339	Cussonia	Araliaceae	Plantae
1223	447.254	3.97	C29H34O4	446.246	446.247	-3.1686	C00019236	Morus mongolica	Shi,J. Nat. Prod.,64,(2001),181	Morus	Moraceae	Plantae
1217	444.275	4.19	C26H37NO5	443.267	443.268	-1.69254	C00024979	Spiraea japonica var.acuminata	Hao,Heterocycles,36,(1993),825	Spiraea	Rosaceae	Plantae
276	156.078	0.81	C6H9N3O2	155.069	155.071	-8.68639	C00001363	Trifolium pratense L.	Wong,Chem.Ind.(London),(1961),1963;Harper,J.Chem.Soc.,Chem.Commun.,(1965),310;Kazakov,Khim.Prir.Soedin.,(1976),258	Trifolium	Fabaceae	Plantae
894	346.239	2.99	C21H31NO3	345.23	345.231	-2.69294	C00015634	Bacterium SANK 71896	Kono,J.Antibiotics 53,(2000),753	0	0	0
264	153.075	2.08	C5H12O5	152.068	152.068	2.30124	C00001156	Fabiana imbricata	Harborne,Phytochemical Dictionary Second Edition,Taylor and Francis,(1999),Chapter4	Fabiana	Solanaceae	Plantae
1444	528.296	4.63	C30H41NO7	527.288	527.289	-0.987841	C00018626	Carallococcus caralloides Cc c127	Irschik,J. Antibiotics,38,(1985),145	0	0	0
557	225.198	7.18	C13H24N2O	224.189	224.191	-9.63538	C00002016	Withania somnifera	Harborne,Phytochemical Dictionary Second Edition,Taylor and Francis,(1999),Chapter25	Withania	Solanaceae	Plantae
1449	530.276	4.38	C29H39NO8	529.268	529.269	-2.75157	C00024810	Consolida glandulosa	Almanza,Phytochem.,44,(1997),739	Consolida	Ranunculaceae	Plantae
1450	535.272	11.44	C25H42O12	534.268	534.265	5.80844	C00031390	Staphylea bumalda DC.	Yu,Chem.Pharm.Bull.,53,(2005),800	Staphylea	Staphyleaceae	Plantae
1568	586.231	0.89	C30H35NO11	585.221	585.223	-3.95163	C00016065	Nocardia pseudobrasiliensis IFM 0624 (JCM 9894)	Tanaka,J.Antibiotics 51,(1998),589	Nocardia	Nocardiaceae	Bacteria
698	284.093	3.23	C16H13NO4	283.084	283.086	-4.82413	C00024251	Oricia gabonensis	Khalid,Phytochem.,20,(1981),2761	Oricia	Rutaceae	Plantae
897	346.275	3.73	C22H35NO2	345.267	345.268	-3.60353	C00002343	Himantandra baccata	Harborne,Phytochemical Dictionary Second Edition,Taylor and Francis,(1999),Chapter31	Himantandra	Himantandraceae	Plantae
1451	536.228	4.37	C30H33NO8	535.221	535.221	-0.946357	C00025578	Cephalotaxus fortuneri	Wang,Acta Pharm.Sin.,27,(1992),173	Cephalotaxus	Cephalotaxaceae	Plantae
1639	601.322	5.95	C36H44N2O6	600.32	600.315	8.68471	C00049233	Erythroxylum moonii	Atta-Ur-Rahman,Phytochem.,48,(1998),377	Erythroxylum	Erythroxylaceae	Plantae
1869	649.299	5.4	C37H44O10	648.293	648.292	2.19666	C00003431	Gnidia lamprantha	Harborne,Phytochemical Dictionary Second Edition,Taylor and Francis,(1999),Chapter52	Gnidia	Thymelaeaceae	Plantae
1524	572.284	4.93	C31H41NO9	571.278	571.277	1.59006	C00024798	Consolida glandulosa	Almanza,Phytochem.,44,(1997),739	Consolida	Ranunculaceae	Plantae
629	250.144	4.16	C14H19NO3	249.136	249.137	-2.12762	C00002070	Ruspolia hypocrateriformis	Harborne,Phytochemical Dictionary Second Edition,Taylor and Francis,(1999),Chapter25	Ruspolia	Acanthaceae	Plantae
1514	568.327	5.8	C33H45NO7	567.32	567.32	-1.09418	C00027689	Delphinium munzianum Kit Tan	Fuente,Phytochem.,39,(1995),1467	Delphinium	Ranunculaceae	Plantae
226	151.038	12.76	C8H6O3	150.032	150.031	4.46912	C00002666	Piper philippinum	Chen,Phytochem.,68,(2007),2101	Piper	Piperaceae	Plantae
593	236.093	2.05	C12H13NO4	235.084	235.086	-5.38375	C00026062	Thalictrum flavum L.	Umarov,Khim.Prir.Soedin.,(1973),683	Thalictrum	Ranunculaceae	Plantae
1507	565.322	3.39	C27H48O12	564.315	564.314	0.44913	C00045837	Dendrobium nobile	Zhao,J.Nat.Prod.,64,(2001),1196	Dendrobium	Orchidaceae	Plantae
602	238.11	1.88	C12H15NO4	237.1	237.102	-9.76623	C00028091	Papaver pseudo-orientale	Sariyar,J.Nat.Prod.,53,(1990),1302	Papaver	Papaveraceae	Plantae
1516	569.329	5.68	C38H40N4O	568.32	568.321	-2.13193	C00025187	Strychnos ignatti Berg.	Pingsuthiwong,M.S.Thesis,Fac.Pharm.Sci.,Chulalongkorn Univ.Bangkok,(1986).	Strychnos	Longaniaceae	Plantae
1537	574.303	4.66	C31H43NO9	573.294	573.296	-3.38669	C00038781	Aconitum hemsleyanum var.circinatum	Gao,J.Nat.Prod.,70,(2007),876	Aconitum	Ranunculaceae	Plantae
749	298.217	4.03	C20H27NO	297.209	297.21	-2.55395	C00024936	Delphinium tongolense	Waisov,Khim.Prir.Soedin.,23,(1987),407; Sakai,Chem.Pharm.Bull.,30,(1982),4579; He,Zhongcaoyao,28,(1997),392	Delphinium	Ranunculaceae	Plantae
1585	588.319	5.26	C33H41N5O5	587.311	587.312	-1.45424	C00028743	Zizyphus nummularia	Devi,Phytochem.,26,(1987),3374	0	0	0
1502	562.301	3.85	C31H39N5O5	561.295	561.293	3.37762	C00001719	Claviceps purpurea	Harborne,Phytochemical Dictionary Second Edition,Taylor and Francis,(1999),Chapter20	Claviceps	Clavicipitaceae	Fungi
578	232.135	2.84	C14H17NO2	231.126	231.128	-8.63059	C00002178	Esenbeckia leiocarpa	Harborne,Phytochemical Dictionary Second Edition,Taylor and Francis,(1999),Chapter27	Esenbeckia	Rutaceae	Plantae
1584	588.317	5.02	C32H45NO9	587.309	587.309	0.355001	C00028494	Aconitum hemslevanum Protiz var.pengshinese W.J.Zhang	Wang,Chin.Chem.Lett.,6,(1995),109	Aconitum	Ranunculaceae	Plantae
211	148.062	0.9	C5H9NO4	147.053	147.055	-9.28756	C00001358	Trifolium pratense L.	Wong,Chem.Ind.(London),(1961),1963;Harper,J.Chem.Soc.,Chem.Commun.,(1965),310;Kazakov,Khim.Prir.Soedin.,(1976),258	Trifolium	Fabaceae	Plantae
732	291.11	2.89	C12H18O8	290.1	290.102	-7.4319	C00029438	Anoectochilus formosanus	Du,J.Nat.Med.,62,(2008),132	Anoectochilus	Orchidaceae	Plantae
1789	632.384	5.51	C36H49N5O5	631.373	631.377	-5.15359	C00027213	Paliurus hemsleyanus	Lin,Helv.Chim.Acta,86,(2003),127	Paliurus	Rhamnaceae	Plantae
747	297.083	10.89	C15H21BrO	296.078	296.076	6.26405	C00012505	Laurencia imbricata	Coll,Aust.J.Chem.,42,(1989),1685	0	0	0
737	293.147	0.83	C15H20N2O4	292.142	292.14	7.13212	C00017542	Streptomyces pulveraceus subsp. epiderstagenes RK-441	Osada,J.Antibiotics,42,(1989),1599	Streptomyces	Streptomycetaceae	Bacteria
734	292.084	2.39	C14H13NO6	291.074	291.077	-8.37035	C00001575	Lycoris radiata	Harborne,Phytochemical Dictionary Second Edition,Taylor and Francis,(1999),Chapter17	Lycoris	Amaryllidaceae	Plantae
521	212.056	3.15	C9H9NO5	211.048	211.049	-5.45441	C00001582	Beta valgaris	Mabry,J.Nat.Prod.,64,(2001),1598	Beta	Chenopodiaceae	Plantae
1126	423.257	2.52	C27H34O4	422.246	422.25	-9.97991	C00040802	Glyptopetalum sclerocarpum	Sotanaphun,Phytochem.,49,(1998),1749	Glyptopetalum	Celastraceae	Plantae
1247	450.229	4.64	C27H31NO5	449.22	449.222	-4.23053	C00024910	Aconitum sanyoense	Pelletier,Tetrahedron Lett.,(1971),795; Sakai,Chem.Pharm.Bull.,5,(1957),1; Sakai,Chem.Pharm.Bull.,6,(1958),448	Aconitum	Ranunculaceae	Plantae
1010	390.265	3.7	C23H35NO4	389.257	389.258	-2.60737	C00024832	Aconitum alboviolaceum	Hao,Phytochem.,30,(1991),3494	Aconitum	Ranunculaceae	Plantae
1420	502.24	3.93	C27H35NO8	501.236	501.233	6.87012	C00018702	Streptomyces griseofuscus nov. sp.	Marie,J. Antibiotics Series A,15,(1962),98	Streptomyces	Streptomycetaceae	Bacteria
1434	513.291	3.56	C27H44O7S	512.281	512.284	-5.56152	C00046619	Aphelasterias japonica	Ivanchina,J.Nat.Prod.,63,(2000),1178	Aphelasterias	Asteriidae	Animalia
988	382.221	3.71	C20H31NO6	381.215	381.214	3.97199	C00002122	Symphytum officinale	Kim,J.Nat.Prod.,64,(2001),251	Symphytum	Boraginaceae	Plantae
1264	452.301	3.81	C25H41NO6	451.293	451.294	-0.743417	C00028038	Delphinium stapeliosum	Diaz,J.Nat.Prod.,63,(2000),1136	Delphinium	Ranunculaceae	Plantae
1409	497.26	12.78	C23H36N4O8	496.253	496.252	1.79466	C00016652	Streptomyces anakusaensis KO-8119	Haneda,J.Antibiotics 47,(1994),774	Streptomyces	Streptomycetaceae	Bacteria
1334	470.276	2.69	C24H39NO8	469.268	469.268	-1.3986	C00028472	Aconitum leucostomum Worosch.	Yue,J.Nat.Prod.,59,(1996),277	Aconitum	Ranunculaceae	Plantae
1348	478.279	3.34	C26H39NO7	477.273	477.272	1.31803	C00016767	Pseudoarachniotus roseus (HIL Y-30499)	Roy,J.Antibiotics 45,(1992),1592	0	0	0
1749	627.333	4.8	C40H42N4O3	626.326	626.325	0.587056	C00036585	Strychnos guianensis	Penelle,Phytochem.,58,(2001),619	Strychnos	Longaniaceae	Plantae
1291	462.25	3.01	C25H35NO7	461.241	461.243	-4.05659	C00007770	Lupinus hirsutus	Ohmiya,The Alkaloids,47,(1995),1,Lupine alkaloids;Takamatsu,Phytochem.,29,(1990),3923	Lupinus	Fabaceae	Plantae
1397	494.311	4.29	C27H43NO7	493.304	493.304	0.261881	C00002272	Zygadenus intermedius	Heyl,J.Am.Chem.Soc.,35,(1913),258	0	0	0
339	167.093	2.28	C6H14O5	166.084	166.085	-7.2252	C00036426	Carum carvi L.	Matsumura,Phytochem.,61,(2002),455	Carum	Apiaceae	Plantae
1038	400.213	3.79	C23H29NO5	399.205	399.206	-3.88398	C00024953	Aconitum sczukinii	Chen,Nat.Prod.R&D.,3,(1991),1; Chen,Acta Chim.Sinica,51,(1993),825	Aconitum	Ranunculaceae	Plantae
1041	401.216	3.78	C20H32O8	400.21	400.209	1.98509	C00012860	Pluchea arguta	Ahmad,J.Nat.Prod.,52,(1989),861	Pluchea	Asteraceae	Plantae
1766	631.331	6.2	C38H46O8	630.319	630.324	-6.90936	C00019931	Citrus hassaku	Masuda,Phytochem.,31,(1992),1363	Citrus	Rutaceae	Plantae
1692	615.341	6.14	C31H50O12	614.33	614.334	-6.17988	C00015095	Streptomyces sp. GEX1 (FERM BP-5347)	Sakai,J.Antibiotics 55,(2002),855	Streptomyces	Streptomycetaceae	Bacteria
977	378.265	12.76	C22H35NO4	377.257	377.258	-2.95538	C00001649	Aconitum falconeri	Atta-ur-Rahman,J.Nat.Prod.,63,(2000),1393	Aconitum	Ranunculaceae	Plantae
1982	727.197	3.62	C34H34N2O16	726.191	726.19	1.11473	C00001589	Gomphrena globosa	Harborne,Phytochemical Dictionary Second Edition,Taylor and Francis,(1999),Chapter18	Gomphrena	Amaranthaceae	Plantae
967	377.252	2.76	C19H36O7	376.246	376.244	4.73083	C00029659	Sedum sarmentosum	Ninomiya,Chem.Pharm.Bull.,55,(2007),1185	Sedum	Crassulaceae	Plantae
433	183.082	8.14	C13H10O	182.073	182.075	-9.65879	C00001276	Carlina vulgaris	Harborne,Phytochemical Dictionary Second Edition,Taylor and Francis,(1999),Chapter8	Carlina	Asteraceae	Plantae
1980	721.376	10.99	C38H56O13	720.372	720.369	4.39818	C00029742	Anagallis arvensis L.	Yamada,Tetrahedron Lett.,(1977),2099	Anagallis	Myrsinaceae	Plantae
1381	484.291	3.42	C25H41NO8	483.283	483.283	-0.0129419	C00031096	Aconitum hemsleyanum PRITZ	Zhou,Chem.Pharm.Bull.,51,(2003),592	Aconitum	Ranunculaceae	Plantae
1333	469.299	3.32	C29H40O5	468.288	468.292	-9.28737	C00038466	Antrodia camphorata	Chen,J.Nat.Prod.,70,(2007),989	Antrodia	Meripilaceae	Fungi
1440	524.303	5.87	C31H41NO6	523.293	523.296	-5.03637	C00011338	Magnaporthe grisea	Cole,Handbook of Secondary Fungal Metabolites,Volume I,(2003);Nukina,Agric.Biol.Chem,55,(1987),2625	Magnaporthe	Magnaporthaceae	Fungi
393	180.139	1	C11H17NO	179.131	179.132	-6.75135	C00001983	Calopogonium fulva	Harborne,Phytochemical Dictionary Second Edition,Taylor and Francis,(1999),Chapter23	Calopogonium	Fabaceae	Plantae
1312	466.271	3.09	C27H35N3O4	465.263	465.263	-1.43343	C00040623	Aspergillus variecolor	Wang,J.Nat.Prod.,70,(2007),1558	Aspergillus	Trichocomaceae	Fungi
509	206.119	2.32	C12H15NO2	205.11	205.112	-7.0441	C00002279	Bellardia montana	Ralph,Phytochem.,25,(1986),972	Bellardia	Orobanchaceae	Plantae
508	206.119	2.53	C9H19NO2S	205.114	205.112	7.43997	C00007641	Arabidopsis thaliana	Textor,Planta,218,(2004),1026	Arabidopsis	Cruciferae	Plantae
2015	786.47	11.64	C41H63N5O10	785.457	785.462	-6.27695	C00042784	Nocardia sp. TP-A0674	Ikeda,J.Nat.Prod.,68,(2005),1061	Nocardia	Nocardiaceae	Bacteria
1534	573.329	5.47	C29H48O11	572.32	572.321	-3.07725	C00035283	Guloa crenulata	Magid,Phytochem.,66,(2005),2714	0	0	0
1532	573.308	5.38	C32H44O9	572.299	572.301	-3.82762	C00023827	Ganoderma lucidum	Kikuchi,Chem.Pharm.Bull.,33,(1985),2624-2627	Ganoderma	Ganodermataceae	Fungi
1531	573.297	4.94	C34H40N2O6	572.289	572.29	-2.42277	C00014993	Stachybotrys microspora IFO 30018	Hu,J.Antibiotics 56,(2003),832	0	0	0
1218	445.12	10.88	C21H25BrN4O2	444.116	444.113	7.35263	C00026823	Pycnoclavella kottae	Appleton,J.Org.Chem.,67,(2002),5402	Pycnoclavella	Clavelinidae	Animalia
1229	448.27	3.98	C25H37NO6	447.262	447.263	-1.86832	C00028138	Delphinium peregrinum var. elongatum	Fuente,Phytochem.,39,(1995),1459	Delphinium	Ranunculaceae	Plantae
1271	454.219	3.16	C26H31NO6	453.215	453.212	6.87131	C00033899	Heimia salicifolia	Rumalla,Phytochem.,69,(2008),1756	Heimia	Lythraceae	Plantae
743	294.098	2.28	C14H15NO6	293.09	293.091	-2.3417	C00018339	Streptomyces griseorubiginosus S551	Shimizu,J. Antibiotics,34,(1981),649	Streptomyces	Streptomycetaceae	Bacteria
704	285.098	3.25	C13H16O7	284.09	284.091	-4.64882	C00030466	Citrullus colocynthis (L.)	Yoshikawa,Chem.Pharm.Bull.,55,(2007),428	Citrullus	Cucurbitaceae	Plantae
1553	581.319	3.25	C29H40N8O5	580.312	580.312	1.10785	C00001416	Hordeum vulgare	Harborne,Phytochemical Dictionary Second Edition,Taylor and Francis,(1999),Chapter11	Hordeum	Poaceae	Plantae
267	154.088	1.46	C8H11NO2	153.079	153.08	-8.78596	C00001408	Cytisus scoparius	Harborne,Phytochemical Dictionary Second Edition,Taylor and Francis,(1999),Chapter11	Cytisus	Fabaceae	Plantae
1311	466.232	3.04	C26H31N3O5	465.226	465.225	2.68165	C00002326	Codonocarpus australis	Harborne,Phytochemical Dictionary Second Edition,Taylor and Francis,(1999),Chapter31	Codonocarpus	Gyrostemonaceae	Plantae
699	284.098	3.47	C10H13N5O5	283.092	283.09	4.75116	C00001496	Croton tiglium	Harborne,Phytochemical Dictionary Second Edition,Taylor and Francis,(1999),Chapter14	Croton	Euphorbiaceae	Plantae
1559	584.322	6.06	C33H45NO8	583.315	583.315	-0.524806	C00041163	Taxus yunnanensis	Baloglu,J.Nat.Prod.,62,(1999),1448	Taxus	Taxaceae	Plantae
2044	1185.54	11.21	C57H84O26	1184.53	1184.54	-8.6454	C00046181	Dracaena angustifolia	Tran,J.Nat.Prod.,64,(2001),1127	Dracaena	Dracaenaceae	Plantae
1326	468.235	3.52	C27H33NO6	467.231	467.227	7.20039	C00016525	Aspergillus fumigatus FO-1289-2501	Tomoda,J.Antibiotics 48,(1995),495	Aspergillus	Trichocomaceae	Fungi
2034	819.275	0.93	C50H42O11	818.273	818.268	5.4855	C00038185	Microtropis fokienensis	Chen,J.Nat.Prod.,70,(2007),202	Microtropis	Celastraceae	Plantae
1827	644.343	6.66	C35H49NO10	643.336	643.336	-0.274747	C00029176	Veratrum oblongum Loes.f.	Kadota,Phytochem.,38,(1995),777	Veratrum	Melanthiaceae	Plantae
1345	477.15	2.1	C22H24N2O10	476.143	476.142	1.62022	C00047738	Aspergillus aculeatus	Ingavat,J.Nat.Prod.,72,(2009),2049	Aspergillus	Trichocomaceae	Fungi
736	293.066	0.91	C14H12O7	292.058	292.059	-2.46803	C00038040	Penicillium bilaii	Capon,J.Nat.Prod.,70,(2007),1746	Penicillium	Trichocomaceae	Fungi
1539	575.301	4.99	C35H42O7	574.293	574.293	-0.295759	C00049819	Melia volkensii	Rogers,J.Nat.Prod.,61,(1998),64	Melia	Meliaceae	Plantae
1341	475.255	4.34	C29H34N2O4	474.252	474.248	8.29526	C00011356	Pseuderotium zonatum	Feng,J.Nat.Prod.,65,(2002),1274	0	0	0
1339	474.249	4.34	C26H35NO7	473.241	473.242	-1.41803	C00016116	Stachybotrys microspora IFO 30018	Hasumi,J.Antibiotics 51,(1998),1059	0	0	0
2030	813.493	11.94	C41H64N8O9	812.48	812.485	-7.01291	C00028306	Annona glabra	Li,Phytochem.,50,(1999),1047	Annona	Annonaceae	Plantae
1173	436.236	3.13	C23H33NO7	435.226	435.229	-7.40106	C00029139	Delphinium tongolense Franch.	He,Chin.Chem.Lett.,8,(1997),791	Delphinium	Ranunculaceae	Plantae
1170	435.263	3.2	C21H38O9	434.252	434.255	-8.61421	C00045846	Dictamnus dasycarpus	Chang,J.Nat.Prod.,64,(2001),935	Dictamnus	Rutaceae	Plantae
1414	498.285	4.2	C29H39NO6	497.278	497.278	0.0290321	C00024923	Aconitum kojimae Ohwi var.lassiocarpium	Takayama,Tetrahedron Lett.,30,(1989),3441	Aconitum	Ranunculaceae	Plantae
871	343.174	3.37	C18H22N4O3	342.169	342.167	7.79454	C00038446	Penicillium aurantiogriseum SP0-19	Xin,J.Nat.Prod.,70,(2007),853	Penicillium	Trichocomaceae	Fungi
1861	647.346	5.81	C36H46N4O7	646.337	646.338	-2.43479	C00016605	Chondromyces crocatus Cm c2	Kunze,J.Antibiotics 48,(1995),1262	Chondromyces	Polyangiaceae	Bacteria
1426	508.289	3.68	C27H41NO8	507.283	507.282	2.74747	C00001635	Delphinium majus	Chen,J.Nat.Prod.,72,(2009),18	Delphinium	Ranunculaceae	Plantae
192	145.051	0.92	C6H8O4	144.042	144.043	-8.08654	C00017967	Streptomyces eurythermus MCRL 0738	Umino,J.Antibiotics,26,(1973),506	Streptomyces	Streptomycetaceae	Bacteria
1479	551.163	3.81	C28H26N2O10	550.159	550.155	6.03738	C00016623	Fusarium merismoides CORDA NR6356	Ohshima,J.Antibiotics 47,(1994),639	0	0	0
1496	558.306	5.01	C31H43NO8	557.299	557.298	1.15523	C00038782	Aconitum hemsleyanum var.circinatum	Gao,J.Nat.Prod.,70,(2007),876	Aconitum	Ranunculaceae	Plantae
841	331.167	1.9	C18H22N2O4	330.158	330.16	-5.34999	C00018500	Streptomyces melanovinaceus nov. sp.	Tomita,J. Antibiotics,36,(1983),463	Streptomyces	Streptomycetaceae	Bacteria
1060	403.266	3.85	C21H38O7	402.262	402.259	8.02965	C00050297	Laggera pterodonta	Zhao,J.Nat.Prod.,60,(1997),545	Laggera	Asteraceae	Plantae
1006	389.11	4.64	C16H20O11	388.101	388.103	-6.60155	C00010582	Ixora chinensis	Takeda,Phytochem.,14,(1975),2647	Ixora	Rubiaceae	Plantae
984	380.259	2.6	C25H33NO2	379.251	379.251	-0.775854	C00017846	Stigmatella aurantiaca Sg a15	Kunze,J.Antibiotics,40,(1987),258	0	0	0
949	364.248	2.44	C21H33NO4	363.241	363.24	1.47285	C00001623	Delphinium cardiopetalum	Harborne,Phytochemical Dictionary Second Edition,Taylor and Francis,(1999),Chapter19	Delphinium	Ranunculaceae	Plantae
1886	660.339	5.88	C35H49NO11	659.331	659.332	-1.91426	C00029255	Aconitum hemsleyanum PRITZ	Zhou,Chem.Pharm.Bull.,51,(2003),592	Aconitum	Ranunculaceae	Plantae
932	360.266	3.01	C21H33N3O2	359.257	359.258	-2.9122	C00026321	Bowdichia virgilioides	Barbosa-Filho,J.Asian Nat.Prod.Res.,6,(2004),11	Bowdichia	Fabaceae	Plantae
1462	542.311	5.38	C31H43NO7	541.304	541.304	0.0539196	C00001614	Anopterus macleayanus F.Muell.	Denne,Tetrahedron Lett.,(1972),2727;Hart,Aust.J.Chem.,29,(1976),1319	Anopterus	Escalloniaceae	Plantae
904	348.275	4.05	C18H37NO5	347.267	347.268	-1.87247	C00032771	Broussonetia kazinoki SIEB.	Shibano,Chem.Pharm.Bull.,48,(2000),1281	Broussonetia	Moraceae	Plantae
908	350.234	2.79	C20H31NO4	349.225	349.227	-4.91105	C00025374	Lycopodium annotinum	Rodewald,Bull.Acad.Pol.Sci.Ser.Sci.Chim.,15,(1967),579	Lycopodium	Lycopodiaceae	Plantae
1841	646.323	6	C34H47NO11	645.315	645.316	-0.948678	C00001611	Aconitum manshuricum	Ishimi,J.Nat.Med.,60,(2006),255	Aconitum	Ranunculaceae	Plantae
222	150.093	2.33	C9H11NO	149.084	149.085	-9.11947	C00001406	Catha edulis	Harborne,Phytochemical Dictionary Second Edition,Taylor and Francis,(1999),Chapter11	Catha	Celastraceae	Plantae
1388	488.265	4.3	C27H37NO7	487.257	487.258	-2.09541	C00024891	Delphinium geyeri	Grnia,J.Org.Chem.,51,(1986),390	Delphinium	Ranunculaceae	Plantae
1393	490.275	4.29	C29H35N3O4	489.263	489.268	-9.94746	C00028957	Zizyphus jujube var. inermis	Martinez-Luis,Phytochem.,68,(2007),1882	0	0	0
1396	494.276	3.59	C26H39NO8	493.268	493.269	-1.93874	C00029696	Delphinium anthriscifolium var.savatieri	Song,Chem.Pharm.Bull.,56,(2007),918	Delphinium	Ranunculaceae	Plantae
1387	487.288	2.63	C25H42O9	486.283	486.28	5.46882	C00019369	Gaillardia aestivalis	Herz,Phytochem.,30,(1991),1273	Gaillardia	Asteraceae	Plantae
1377	483.303	3.74	C32H38N2O2	482.293	482.295	-4.34399	C00043849	Chaetomium globosum CANUN60	Jiao,J.Nat.Prod.,67,(2004),1722	Chaetomium	Chaetomiaceae	Fungi
1969	688.265	0.94	C34H41NO14	687.253	687.257	-6.72027	C00018144	Streptomyces coeruleorubidus sp. ME130-A4	Komiyama,J. Antibiotics,30,(1977),619	Streptomyces	Streptomycetaceae	Bacteria
1835	645.345	6.71	C40H44N4O4	644.336	644.338	-2.27773	C00025862	Ervatamia pandacaqui	Henriques,Tetrahedron Lett.,(1978),3707	Ervatamia	Apocynaceae	Plantae
1519	570.303	5.6	C22H43N5O12	569.291	569.296	-9.48842	C00018173	Bacillus circulans MCRL 5003	Takeda,J. Antibiotics,31,(1978),247	Bacillus	Bacillaceae	Bacteria
1836	645.347	6.64	C32H52O13	644.341	644.34	1.81302	C00044007	Acremonium striatisporum KMM4401	Afiyatullov,J.Nat.Prod.,67,(2004),1047	Acremonium	Hypocreaceae	Fungi
1499	559.308	5.23	C35H42O6	558.298	558.301	-4.98743	C00013542	Macaranga denticulata	Sutthivaiyakit,Tetrahedron,58,(2002),3619	Macaranga	Euphorbiaceae	Plantae
829	326.093	0.93	C20H11N3O2	325.085	325.086	-2.45145	C00027892	Arcyria denudata	Steglich,Pure Appl.Chem.,61,(1989),281;Steglich,Angew.Chem.Int.Ed.Engl.,19,(1980),459	Arcyria	Arcyriaceae	Amoebozoa
832	327.091	2.12	C12H14N4O7	326.086	326.084	6.51755	C00018409	Streptomyces hygroscopicus IM7912T	Tanaka,J. Antibiotics,35,(1982),272	Streptomyces	Streptomycetaceae	Bacteria
1495	558.309	4.77	C32H39N5O4	557.3	557.301	-2.0075	C00027212	Paliurus hemsleyanus	Lin,Helv.Chim.Acta,86,(2003),127	Paliurus	Rhamnaceae	Plantae
1061	404.244	3.2	C23H33NO5	403.236	403.237	-1.61289	C00024894	Aconitum delphinifolium	Kutathaivel,Phytochem.,27,(1988),3998	Aconitum	Ranunculaceae	Plantae
825	325.239	8.25	C19H32O4	324.23	324.232	-5.13228	C00016637	Streptomyces sp. NK10958	Kobayashi,J.Antibiotics 47,(1994),697	Streptomyces	Streptomycetaceae	Bacteria
1065	406.26	3.02	C23H35NO5	405.252	405.252	-1.72809	C00028469	Aconitum leucostomum Worosch.	Xiao-yi,Acta Bot.Sin.,38,(1996),995	Aconitum	Ranunculaceae	Plantae
678	275.199	8.3	C18H26O2	274.193	274.191	7.13557	C00022189	Capsicum annuum	Maoka,J. Agric. Food Chem.,49,(2001),1601	Capsicum	Solanaceae	Plantae
1566	585.327	6.06	C38H40N4O2	584.315	584.32	-8.03847	C00001702	Strychnos toxifera	Zlotos,J.Nat.Prod.,66,(2003),119	Strychnos	Longaniaceae	Plantae
329	166.088	2.28	C9H11NO2	165.079	165.08	-8.14728	C00001386	Zyzzya fuliginosa	Tasdemir,Chem.Pharm.Bull.,49,(2001),1428	0	0	0
477	196.134	1.1	C11H17NO2	195.126	195.127	-5.6105	C00042775	Pilocereus chrysacanthus	Bruhn,Phytochem.,16,(1977),622	Pilocereus	Cactaceae	Plantae
1655	604.312	4.84	C32H45NO10	603.304	603.305	-0.790451	C00027683	Aconitum kusnezoffii Reichb.	Zhengbang,Nat.Prod.Res.Dev.,9,(1997),9	Aconitum	Ranunculaceae	Plantae
307	159.093	2.78	C10H10N2	158.084	158.086	-8.38296	C00002058	Nicotiana tabacum	Harborne,Phytochemical Dictionary Second Edition,Taylor and Francis,(1999),Chapter25	Nicotiana	Solanaceae	Plantae
586	233.192	8.25	C16H24O	232.183	232.184	-6.92627	C00050106	Piper gibbilimbum	Orjala,J.Nat.Prod.,61,(1998),939	Piper	Piperaceae	Plantae
594	236.13	2.48	C13H17NO3	235.121	235.123	-9.6977	C00001881	Lophophora williamsii	Harborne,Phytochemical Dictionary Second Edition,Taylor and Francis,(1999),Chapter21	Lophophora	Cactaceae	Plantae
1792	633.236	5.51	C35H36O11	632.226	632.229	-5.15884	C00014749	Calycopteris floribunda	Mayer,Phytochem.,65,(2004),593	Calycopteris	Combretaceae	Plantae
1621	599.254	0.8	C35H34MgN4O4	598.243	598.247	-6.4791	C00007372	Arabidopsis thaliana	Nakajima,Phytochem.,60,(2002),275;Lange,Plant Mol.Biol.,51,(2003),925	Arabidopsis	Cruciferae	Plantae
1622	599.343	6.35	C31H50O11	598.335	598.336	-0.687086	C00032871	Cussonia racemosa	Harinantenaina,Chem.Pharm.Bull.,50,(2002),268	Cussonia	Araliaceae	Plantae
318	164.108	0.94	C10H13NO	163.1	163.101	-9.2551	C00017956	Streptomyces olivaceus SF-973	Tsuruoka,J.Antibiotics,26,(1973),168	Streptomyces	Streptomycetaceae	Bacteria
567	228.233	6.52	C14H29NO	227.225	227.226	-3.56032	C00045988	Haliclona sp. 1031	Clark,J.Nat.Prod.,64,(2001),1568	0	0	0
1690	614.334	6.57	C34H47NO9	613.325	613.327	-3.00239	C00018806	Streptomyces sp. A 461	Gyimesi,J. Antibiotics 24,(1971),277	Streptomyces	Streptomycetaceae	Bacteria
413	182.082	1.78	C9H11NO3	181.074	181.075	-6.24233	C00001397	Arabidopsis thaliana	Lange,Plant Mol.Biol.,51,(2003),925	Arabidopsis	Cruciferae	Plantae
1738	619.308	5.31	C40H42O6	618.298	618.3	-3.69478	C00015876	Spiranthes sinensis var. amoena	Tezuka,Chem.Pharm.Bull.,38,(1990),629	Spiranthes	Orchidaceae	Plantae
1752	628.349	6.41	C35H49NO9	627.341	627.342	-1.26148	C00028276	Aconitum carmichaeli	Shim,Chem.Pharm.Bull.,51,(2003),999	Aconitum	Ranunculaceae	Plantae
1744	621.272	11.13	C36H36N4O6	620.263	620.265	-1.99695	C00000323	Diospyros kaki	Hayashi,Syokubutu kagaku kennkyukai syouwa 52-nendo taikai kenkyu hapyo kiroku syuu,(1977),9-	Diospyros	Ebenaceae	Plantae
1742	619.346	5.39	C34H50O10	618.34	618.339	2.54596	C00032831	Solanum cilistum	Zhu,Chem.Pharm.Bull.,49,(2001),1440	Solanum	Solanaceae	Plantae
459	188.072	2.79	C11H9NO2	187.063	187.065	-7.45742	C00000111	Lens culinaris	Hofinger,Phytochem.,19,(1970),1757;Hofinger,Phytochem.,14,(1975),475	Lens	Fabaceae	Plantae
462	190.051	3.08	C10H7NO3	189.043	189.044	-7.03784	C00026453	Ephedra pachyclada ssp.sinaica	Michael,Nat.Prod.Rep.,15,(1998),595	Ephedra	Ephedraceae	Plantae
1691	614.352	6.17	C31H51NO11	613.346	613.345	1.9368	C00018059	Streptomyces platensis subsp. malvinus N-33	Furumai,J. Antibiotics,28,(1975),775	Streptomyces	Streptomycetaceae	Bacteria
1602	593.22	11.2	C29H36O13	592.216	592.213	4.16688	C00044985	Ligustrum robustum	He,J.Nat.Prod.,66,(2003),851	Ligustrum	Oleaceae	Plantae
658	267.271	10.92	C18H34O	266.261	266.264	-9.60652	C00036248	Frullania scandens	Asakawa,Phytochem.,62,(2003),439	Frullania	Jubulaceae	Plantae
660	268.156	2.32	C14H21NO4	267.147	267.149	-5.85963	C00002029	Codonopsis clematidea	Harborne,Phytochemical Dictionary Second Edition,Taylor and Francis,(1999),Chapter25	Codonopsis	Campanulaceae/Lobeliaceae	Plantae
676	272.153	4.34	C16H19N2O2	271.145	271.146	-3.57994	C00014926	Penicillium citrinum Thom 1910	Kozlovsky,J.Antibiotics 56,(2003),488	Penicillium	Trichocomaceae	Fungi
654	264.161	3.9	C15H21NO3	263.152	263.153	-4.86412	C00017102	Acremonium sp. BX86	Teshima,J.Antibiotics 44,(1991),685	Acremonium	Hypocreaceae	Fungi
1811	637.263	11.21	C35H40O11	636.257	636.256	2.26099	C00033911	Chloranthus spicatus	Xu,J.Nat.Prod.,70,(2007),1987	Chloranthus	Chloranthaceae	Plantae
1777	632.31	11.19	C33H45NO11	631.299	631.302	-5.00913	C00028576	Aconitum makchangense	Tamura,J.Am.Chem.Soc.,58,(1936),1059	Aconitum	Ranunculaceae	Plantae
1871	649.332	5.84	C38H48O9	648.33	648.324	8.34388	C00047157	Garcinia hanburyi	Tao,J.Nat.Prod.,72,(2009),117	Garcinia	Clusiaceae/Clusiaceae-Guttiferae	Plantae
913	354.156	0.94	C17H23NO7	353.147	353.149	-4.16668	C00017253	Streptomyces platensis AB3217	Kanbe,J.Antibiotics 45,(1992),458	Streptomyces	Streptomycetaceae	Bacteria
720	287.062	4.22	C7H15N2O8P	286.057	286.055	7.26574	C00007395	Arabidopsis thaliana	Boldt,Physiologia Plantarum,117,(2003),297	Arabidopsis	Cruciferae	Plantae
1073	408.24	3.23	C22H33NO6	407.231	407.233	-4.75346	C00031029	Aconitum piepunense	Cai,Chem.Pharm.Bull.,54,(2006),779	Aconitum	Ranunculaceae	Plantae
1240	449.274	3.98	C18H36N6O7	448.265	448.267	-4.40811	C00018240	Micromonospora olivoasterospora CS-26	Sugimoto,J. Antibiotics,32,(1979),868	Micromonospora	Micromonosporaceae	Bacteria
910	353.088	3.08	C16H17ClN2O5	352.083	352.08	6.17989	C00000121	Pisum sativum	Marumo,Planta,90,(1970),208	Pisum	Fabaceae	Plantae
316	164.072	4.33	C9H9NO2	163.063	163.065	-9.16827	C00018586	Aspergillus fumigatus No. 5239	Umehara,J. Antibiotics,37,(1984),469	Aspergillus	Trichocomaceae	Fungi
906	350.177	4.21	C22H23NO3	349.168	349.17	-6.10005	C00034306	Aglaia tenuicaulis	Greger,Phytochem.,69,(2008),928	Aglaia	Meliaceae	Plantae
1932	676.337	6.3	C35H49NO12	675.325	675.33	-6.1415	C00001648	Aconitum fischeri	Harborne,Phytochemical Dictionary Second Edition,Taylor and Francis,(1999),Chapter19	Aconitum	Ranunculaceae	Plantae
1070	408.187	0.93	C18H25N5O6	407.18	407.179	3.0945	C00017704	Myceliophthora thermophila M4323	Yaginuma,J.Antibiotics,42,(1989),1362	0	0	0
1457	540.338	4.11	C26H45N5O7	539.332	539.331	1.25207	C00018372	Isaria felina	Baute,J. Antibiotics,34,(1981),1261	0	0	0
541	218.119	3.03	C13H15NO2	217.11	217.112	-8.49715	C00002360	Securinega suffruticosa var. amamiensis	Ohsaki,J.Nat.Prod.,70,(2007),2003	Securinega	Phyllanthaceae	Plantae
409	181.144	0.98	C11H18NO	180.139	180.137	8.96895	C00002319	Teclea sudanica	Fish,Fitoterapia,48,(1977),170	Teclea	Rutaceae	Plantae
933	361.222	3.02	C21H30NO4	360.217	360.215	7.66177	C00025028	Aconitum palmatum	Jiang,J.Nat.Prod.,54,(1991),525	Aconitum	Ranunculaceae	Plantae
272	156.016	0.72	C5H3N2O4	155.009	155.009	1.66475	C00007300	Arabidopsis thaliana	Hewitt,Plant Physiol.Biochem.,43,(2005),91	Arabidopsis	Cruciferae	Plantae
1353	480.221	3.73	C24H33NO9	479.216	479.214	3.98174	C00040114	Saussurea pulchella	Yang,J.Nat.Prod.,71,(2008),678	Saussurea	Asteraceae	Plantae
1226	448.259	3.67	C27H33N3O3	447.252	447.252	0.823682	C00023602	Penicillium roqueforti strain B26	Polonsky,J.C.S.Chem.Commun.,(1980),601-602;Prange,Tet.Lett.,22,(1981),1977-1980	Penicillium	Trichocomaceae	Fungi
901	348.218	2.68	C20H29NO4	347.21	347.211	-3.6437	C00042411	Convolvulus siculus ssp.mauritanicus	Jenett-Siems,Phytochem.,49,(1998),1449	Convolvulus	Convolvulaceae	Plantae
1471	544.724	0.79	C13H8Br4O4	543.716	543.717	-2.78308	C00044428	Rhodomela confervoides	Fan,J.Nat.Prod.,66,(2003),455	0	0	0
565	228.197	11.26	C13H25NO2	227.189	227.19	-6.57823	C00047003	Andrachne aspera	Mill,J.Nat.Prod.,63,(2000),762	Andrachne	Phyllanthaceae	Plantae
559	226.182	6.19	C13H23NO2	225.173	225.175	-7.74766	C00027808	Adalia bipunctata	Lognay,J.Nat.Prod.,59,(1996),510	0	0	0
335	167.035	11.53	C8H6O4	166.027	166.027	-3.70343	C00031034	Piper philippinum	Chen,Phytochem.,68,(2007),2101	Piper	Piperaceae	Plantae
1249	450.25	2.98	C24H35NO7	449.241	449.243	-3.71976	C00027994	Delphinium caeruleum Jacq.ex.Cambss.	Wang,Chin.Chem.Lett.,7,(1996),139;Wang,Phytochem.,42,(1996),569	Delphinium	Ranunculaceae	Plantae
473	195.031	2.44	C9H6O5	194.022	194.023	-9.27859	C00020030	Pelargonium sidoides	Kayser,Phytochem.,39,(1995),1181	Pelargonium	Geraniaceae	Plantae
1254	451.112	4.16	C22H23ClO8	450.108	450.105	7.82451	C00020530	Lasiolaena santosii	Bohlmann,Phytochem.,20,(1981),1613	Lasiolaena	Asteraceae	Plantae
1630	600.318	5.97	C33H45NO9	599.309	599.31	-1.48755	C00001633	Delphinium stapeliosum	Diaz,J.Nat.Prod.,63,(2000),1136	Delphinium	Ranunculaceae	Plantae
1083	410.255	3.15	C22H35NO6	409.246	409.248	-2.89725	C00047599	Isaria tenuipes BCC12625	Bunyapaiboonsri,J.Nat.Prod.,72,(2009),756	0	0	0
889	345.264	5.12	C22H34NO2	344.259	344.257	6.18949	C00027907	Aconitum orochryseum	Wangchuk,J.Nat.Prod.,70,(2007),1808	Aconitum	Ranunculaceae	Plantae
1812	637.307	11	C35H44N2O9	636.305	636.3	7.63388	C00025205	Rauwolfia serpentina	Shiddiqui,J.Nat.Prod.,50,(1987),238	Rauwolfia	Apocynaceae	Plantae
1084	410.279	2.82	C25H35N3O2	409.273	409.272	1.71972	C00040680	Xenorhabdus nematophilus	Lang,J.Nat.Prod.,71,(2008),1074	Xenorhabdus	Enterobacteriaceae	--
1075	408.263	2.88	C25H33N3O2	407.257	407.256	3.81521	C00041509	Dovyalis abyssinica	Rasmussen,J.Nat.Prod.,69,(2006),1300	Dovyalis	Flacourtiaceae	Plantae
1868	649.152	2.13	C33H28O14	648.148	648.144	5.37232	C00015006	Acremonium sp. LL-Cyan 416	He,J.Antibiotics 56,(2003),923	Acremonium	Hypocreaceae	Fungi
1867	648.344	5.8	C34H49NO11	647.331	647.336	-8.90138	C00038407	Aconitum japonicum	Wada,J.Nat.Prod.,70,(2007),1854	Aconitum	Ranunculaceae	Plantae
1857	647.281	0.94	C37H42O10	646.278	646.274	6.45855	C00003433	Daphne tangutica	Zhuang,Planta Med.,45,(1982),172	Daphne	Thymelaeaceae	Plantae
140	136.077	2.24	C8H9NO	135.068	135.07	-9.69606	C00007327	Arabidopsis thaliana	Wittstock,J.Biol.Chem.,275,(2000),14659	Arabidopsis	Cruciferae	Plantae
1222	446.281	4.2	C28H35N3O2	445.273	445.273	-0.665131	C00028167	Alangium bussyanum	Diallo,Phytochem.,40,(1995),975	Alangium	Cornaceae/Aucubaceae/Garryaceae/Helwingiaceae	Plantae
1220	446.253	3.97	C25H35NO6	445.246	445.246	0.930517	C00025039	Aconitum vesoense var. macroyesoense	Wada,J.Nat.Prod.,70,(2007),1854	Aconitum	Ranunculaceae	Plantae
1433	513.199	0.88	C24H32O12	512.189	512.192	-4.38717	C00035962	Tabebuia avellanedae	Awale,Chem.Pharm.Bull.,53,(2005),710	Tabebuia	Bignoniaceae	Plantae
992	384.008	2.39	C11H13NO10S2	382.998	383.001	-6.3615	C00018423	Streptomyces pluracidomyceticus nov. sp. (PA-41746)	Tsuji,J. Antibiotics,35,(1982),536	Streptomyces	Streptomycetaceae	Bacteria
1679	610.336	6.57	C31H43N7O6	609.327	609.329	-2.03731	C00027067	Vaccaria segetalis	Morita,Tetrahedron Lett.,35,(1994),9593	Vaccaria	Caryophyllaceae	Plantae
1432	512.302	5.05	C30H41NO6	511.293	511.294	-2.02525	C00011347	Phomopsis sp.	Cole,Handbook of Secondary Fungal Metabolites,Volume I,(2003);Tomioka,Chem.Pharm.Bull.,35,(1991),291	Phomopsis	Valsaceae	Fungi
997	384.928	0.72	C12H8Cl4N2O4	383.924	383.921	8.31949	C00042898	Streptomyces fumanus	Charan,J.Nat.Prod.,68,(2005),277	Streptomyces	Streptomycetaceae	Bacteria
1042	401.954	1.85	C12H13Br2N5O	400.949	400.946	5.89184	C00029066	Agelas sventres	Assmann,J.Nat.Prod.,64,(2001),1593	0	0	0
1661	606.249	10.86	C32H35N3O9	605.237	605.241	-6.43352	C00043863	Xestospongia sp.	Amnuoypol,J.Nat.Prod.,67,(2004),1023	0	0	0
1375	482.291	4.97	C29H39NO5	481.283	481.284	-1.45483	C00036996	Daldinia concenitrica	Stadler,Phytochem.,56,(2001),787	Daldinia	Xylariaceae	Fungi
1893	661.334	6.22	C39H48O9	660.33	660.327	4.70914	C00030343	Garcinia hanburyi	Han,Chem.Pharm.Bull.,54,(2006),265	Garcinia	Clusiaceae/Clusiaceae-Guttiferae	Plantae
1373	481.302	3.79	C29H40N2O4	480.299	480.294	9.33634	C00001849	Cephalis acuminata	Battersby,J.Chem.Soc.,(1959),3512	0	0	0
1419	501.293	2.9	C28H40N2O6	500.289	500.286	6.02348	C00038350	Acremonium sp. MST-MF588a	Ratnayake,J.Nat.Prod.,71,(2008),403	Acremonium	Hypocreaceae	Fungi
1970	700.275	6	C39H41NO11	699.268	699.268	-0.375232	C00043086	Delphinium trifoliolatum	Zhou,J.Nat.Prod.,68,(2005),1076	Delphinium	Ranunculaceae	Plantae
1429	512.198	0.88	C21H29N5O10	511.191	511.191	1.79705	C00018536	Micromonospora sp. SF-1917	Shomura,J. Antibiotics,36,(1983),1300	Micromonospora	Micromonosporaceae	Bacteria
1017	392.28	3.5	C23H37NO4	391.272	391.273	-0.932526	C00028951	Aconitum hemsleyanum var. circinatum	Gao,J.Nat.Prod.,70,(2007),876	Aconitum	Ranunculaceae	Plantae
1181	437.273	2.74	C22H36N4O5	436.269	436.266	6.06677	C00016670	Streptomyces eurythermus R353-21	Suzuki,J.Antibiotics 47,(1994),982	Streptomyces	Streptomycetaceae	Bacteria
1423	506.312	2.86	C28H43NO7	505.304	505.305	-1.12964	C00027681	Delphinium davisii Munz	Ulbelen,J.Nat.Prod.,59,(1996),360	Delphinium	Ranunculaceae	Plantae
1558	583.436	11.12	C37H58O5	582.428	582.429	-0.169268	C00023973	Hericium erinaceum strain CBS 233.87	Arnone,J.Nat.Prod.,57,(1994),602-606	Hericium	Hericiaceae	Fungi
1912	663.347	6.23	C32H54O12S	662.334	662.339	-8.64463	C00034605	Allium minutiflorum	Barile,Phytochem.,68,(2007),596	Allium	Alliaceae	Plantae
1427	509.266	2.18	C29H36N2O6	508.257	508.258	-2.13799	C00016096	Streptomyces purpeofuscus 2887-SVS2	Tanaka,J.Antibiotics 51,(1998),880	Streptomyces	Streptomycetaceae	Bacteria
1902	662.319	5.28	C34H47NO12	661.31	661.312	-3.17185	C00001610	Aconitum karakolicum	Harborne,Phytochemical Dictionary Second Edition,Taylor and Francis,(1999),Chapter19	Aconitum	Ranunculaceae	Plantae
1578	586.877	0.78	C22H11BrCl4N2O4	585.866	585.87	-7.49823	C00048771	Streptomyces sp.	Blunt,Nat.Prod.Rep.,27,(2010),165	Streptomyces	Streptomycetaceae	Bacteria
1731	618.298	4.94	C37H44ClNO5	617.291	617.291	0.125847	C00023574	Penicillium crustosum	Jesus,J.Chem.Soc.Perkin Trans.1,(1983),1847-1856	Penicillium	Trichocomaceae	Fungi
1442	526.301	3.97	C27H43NO9	525.294	525.294	0.491975	C00002258	Veratrum lobelianum Bernh.	Bondarenko,Khim.Prir.Soedin.,(1971),854	Veratrum	Melanthiaceae	Plantae
978	379.261	2.68	C26H34O2	378.256	378.254	6.23065	C00048094	Emericella rugulosa	Moosophon,J.Nat.Prod.,72,(2009),1442	0	0	0
1158	432.239	3.67	C24H33NO6	431.231	431.232	-1.70617	C00018556	Myxococcus fulvus strain Mx f50	Irschik,J. Antibiotics,36,(1983),1651	Myxococcus	Myxoccaceae	Bacteria
1733	618.32	5.63	C35H43N3O7	617.31	617.313	-3.92477	C00046414	Anabaena spiroides	Kaya,J.Nat.Prod.,65,(2002),920	Anabaena	Euphorbiaceae	Plantae
1567	585.453	11.64	C37H60O5	584.444	584.446	-2.47846	C00023974	Hericium erinaceum strain CBS 233.87	Arnone,J.Nat.Prod.,57,(1994),602-606	Hericium	Hericiaceae	Fungi
522	212.13	1.25	C11H17NO3	211.121	211.122	-7.01083	C00001419	Anhalonium lewinii	Kapadia,J.Pharm.Sci.,57,(1968),2017	0	0	0
952	366.171	3.88	C22H23NO4	365.163	365.164	-2.78045	C00028756	Corydalis caucasia	Sener,Int.J.Crude Drugs,27,(1989),161	Corydalis	Fumariaceae	Plantae
1988	735.418	0.81	C36H62O15	734.409	734.411	-2.93057	C00041697	Physalis nicandroides var.attenuata	Maldonado,J.Nat.Prod.,69,(2006),1511	Physalis	Solanaceae	Plantae
1453	537.228	4.36	C27H36O11	536.226	536.221	8.65017	C00030914	Pachyclavularia violacea	Ito,Chem.Pharm.Bull.,55,(2007),1671	0	0	0
533	215.119	7.79	C13H14N2O	214.111	214.112	-6.58755	C00001735	Banisteria caapi	Harborne,Phytochemical Dictionary Second Edition,Taylor and Francis,(1999),Chapter20	Banisteria	Malpighiaceae	Plantae
947	364.213	3.71	C20H29NO5	363.205	363.206	-3.16765	C00042412	Convolvulus siculus	Jenett-Siems,Phytochem.,49,(1998),1449	Convolvulus	Convolvulaceae	Plantae
1215	444.236	3.37	C25H33NO6	443.231	443.229	3.98042	C00024899	Aconitum coreanum	Liu,J.China Pharm.Univ.,24,(1993),63	Aconitum	Ranunculaceae	Plantae
129	135.045	1.88	C8H6O2	134.037	134.038	-9.28187	C00000211	Pharbitis purpurea	Suzuki,Agric. Biol. Chem.,52,(1988),1013	Pharbitis	Convolvulaceae	Plantae
507	206.103	2.79	C8H15NO5	205.095	205.096	-2.44253	C00036886	Eugenia jambolana	Wawtson,Phytochem.,56,(2001),265	Eugenia	Myrtaceae	Plantae
1820	644.308	5.22	C32H45N5O7S	643.304	643.301	4.73495	C00029167	Lyngbya sp. NIH309	Luesch,J.Nat.Prod.,65,(2002),996	0	0	0
968	378.227	3.06	C21H31NO5	377.22	377.219	2.38471	C00047460	Isaria tenuipes BCC12625	Bunyapaiboonsri,J.Nat.Prod.,72,(2009),756	0	0	0
1977	712.33	5.08	C38H49NO12	711.325	711.323	3.30719	C00043439	Daphniphyllum calycinum	Bitar,J.Nat.Prod.,67,(2004),1094	Daphniphyllum	Daphniphyllaceae	Plantae
519	210.114	0.94	C11H15NO3	209.105	209.106	-5.40491	C00042228	Anhalonium lewinii	Kapadia,J.Pharm.Sci.,57,(1968),2017	0	0	0
1293	462.285	5.99	C26H39NO6	461.278	461.278	0.248087	C00045916	Sorangium cellulosum	Hardt,J.Nat.Prod.,64,(2001),847	0	0	0
1518	570.25	5.24	C29H35N3O9	569.237	569.243	-9.4755	C00011300	Penicillium brasilianum	Cole,Handbook of Secondary Fungal Metabolites,Volume I,(2003);Cole,Handbook of Toxic Fungal Metabolites,(1981),374	Penicillium	Trichocomaceae	Fungi
1517	570.229	5.24	C30H35NO10	569.226	569.222	6.9793	C00001968	Celastrus paniculatus	Wagner,Tetrahedron,31,(1975),1949;den Hertog,Tetrahedron Lett.,(1973),845	Celastrus	Celastraceae	Plantae
1298	463.1	0.79	C25H18O9	462.095	462.092	5.75342	C00017064	Streptomyces sp. DO-116	Kara,J.Antibiotics 44,(1991),33	Streptomyces	Streptomycetaceae	Bacteria
355	171.994	13	C4H7Cl2NO2	170.985	170.987	-9.00459	C00016488	Streptomyces armentosus var. armentosus UC2862	Robert,J.Antibiotics 48,(1995),347	Streptomyces	Streptomycetaceae	Bacteria
1112	420.275	3.34	C24H37NO5	419.267	419.267	-0.596873	C00039040	Aconitum toxicum	Csupor,J.Nat.Prod.,71,(2008),1779	Aconitum	Ranunculaceae	Plantae
1687	614.3	5.72	C31H43N5O6S	613.293	613.292	1.60009	C00034525	Lyngbya majuscula	Tan,Phytochem.,68,(2007),954	0	0	0
701	284.296	11.52	C18H37NO	283.288	283.289	-5.32582	C00037572	Rhizoclonium hieroglyphicum	Dembitsky,Phytochem.,54,(2000),965	Rhizoclonium	Cladophoraceae	Viridiplantae
1837	646.233	5.85	C26H39N5O12S	645.232	645.225	9.5608	C00016647	Ustilaginoidea virens	Koiso,J.Antibiotics 47,(1994),765	Ustilaginoidea	Incertae sedis	Fungi
1319	467.221	4.5	C26H30N2O6	466.21	466.214	-7.80086	C00040117	Saussurea pulchella	Yang,J.Nat.Prod.,71,(2008),678	Saussurea	Asteraceae	Plantae
1590	590.297	4.59	C31H43NO10	589.289	589.289	-1.0639	C00038780	Aconitum hemsleyanum var.circinatum	Gao,J.Nat.Prod.,70,(2007),876	Aconitum	Ranunculaceae	Plantae
1508	566.074	2.47	C15H25N3O16P2	565.071	565.067	7.22247	C00019342	Escherichia coli	Chojnacki,Acta Biochim. Polon.,18,(1971),347	Escherichia	Enterobacteriaceae	--
366	176.106	0.87	C11H13NO	175.1	175.098	7.37006	C00023599	Tricholoma sciodes	Garlaschelli,Tetrahedron,50,(1994),3571-3574	Tricholoma	Tricholomataceae	Fungi
1958	678.323	5.88	C37H47N3O7S	677.313	677.316	-3.6201	C00015657	Streptomyces sp. MJ672-m3	Hosokawa,J.Antibiotics 53,(2000),886	Streptomyces	Streptomycetaceae	Bacteria
596	236.166	3.74	C14H21NO2	235.157	235.159	-6.35586	C00028377	Huperzia serrata	Tan,Chin.Chem.Lett.,13,(2002),331	Huperzia	Lycopodiaceae	Plantae
800	318.302	7.94	C18H39NO3	317.293	317.295	-5.76574	C00007543	Arabidopsis thaliana	Lynch,New Phytologist,161,(2004),677	Arabidopsis	Cruciferae	Plantae
1129	424.263	2.65	C24H38ClNO3	423.254	423.256	-4.9657	C00044905	Lyngbya majuscula	Nogle,J.Nat.Prod.,66,(2003),217	0	0	0
1746	626.334	4.8	C35H47NO9	625.325	625.327	-2.46502	C00017773	Rhizopus sp. No. F-1360	Kiyoto,J.Antibiotics,39,(1986),762	Rhizopus	Mucoraceae	Fungi
640	256.265	11.1	C16H33NO	255.256	255.258	-5.51942	C00037269	Boronella koniambiensis	Grougnet,J.Nat.Prod.,68,(2005),1083	Boronella	Rutaceae	Plantae
90	122.097	2.57	C8H11N	121.089	121.09	-8.87107	C00001426	Musa sapientum	Harborne,Phytochemical Dictionary Second Edition,Taylor and Francis,(1999),Chapter11	Musa	Musaceae	Plantae
1806	635.308	5.5	C29H42N6O10	634.296	634.301	-7.38132	C00017976	Arthrobacter oxamicetus sp. nov. No.B302-B 75	Konishi,J.Antibiotics,26,(1973),752	Arthrobacter	Micrococcaceae	Bacteria
2031	815.198	4.46	C45H34O15	814.19	814.191	-1.66193	C00013283	Geranium niveum	Calzada,Planta Med.,67,(2001),677	Geranium	Geraniaceae	Plantae
777	308.078	2.13	C14H13NO7	307.069	307.07	-3.97881	C00001577	Lycoris longituba	Harborne,Phytochemical Dictionary Second Edition,Taylor and Francis,(1999),Chapter17	Lycoris	Amaryllidaceae	Plantae
371	177.057	7.49	C7H12O3S	176.051	176.049	7.90358	C00007648	Arabidopsis thaliana	Textor,Planta,218,(2004),1026	Arabidopsis	Cruciferae	Plantae
1600	592.275	11.21	C33H39N2O8	591.271	591.268	4.42723	C00047166	Alstonia macrophylla	Hirasawa,J.Nat.Prod.,72,(2009),304	Alstonia	Apocynaceae	Plantae
618	249.161	1.95	C14H20N2O2	248.152	248.154	-5.42268	C00014955	Streptomyces sp. UMA-044	Zhang,J.Antibiotics 56,(2003),673	Streptomyces	Streptomycetaceae	Bacteria
2035	819.266	0.94	C39H46O19	818.263	818.259	5.38426	C00040429	Chukrasia tabularis var. velutina	Zhang,J.Nat.Prod.,70,(2007),1616	Chukrasia	Meliaceae	Plantae
1595	591.259	11.21	C34H38O9	590.252	590.252	0.100406	C00024108	Swietenia mahagoni JACQ.	Kadota S.,Chem.Pharm.Bull.,38,(1990),639-651	Swietenia	Meliaceae	Plantae
1309	466.223	4.44	C27H31NO6	465.215	465.216	-2.11906	C00024874	Delphinium grandiflorum	Li,Acta Chim.Sinica,51,(1993),915	Delphinium	Ranunculaceae	Plantae
756	300.234	4.1	C20H29NO	299.225	299.227	-6.37979	C00024838	Consolida hellespontica	Mody,Tetrahedron,34,(1978),2421; Desai,Heterocycles,36,(1993),1081	Consolida	Ranunculaceae	Plantae
631	251.032	0.78	C11H10N2OS2	250.023	250.025	-6.6759	C00026995	Brassica carinata	Pedras,Phytochem.,53,(2000),161	Brassica	Cruciferae	Plantae
2036	832.467	7.24	C41H69NO16	831.462	831.46	2.53964	C00018001	Nocardia mexicana IFO 3927	Nakahama,J. Antibiotics,27,(1974),605	Nocardia	Nocardiaceae	Bacteria
369	176.129	1.9	C8H17NO3	175.121	175.121	-2.74172	C00041987	Echinodictyum sp.	Capon,J.Nat.Prod.,68,(2005),179	0	0	0
632	251.147	2.32	C11H22O6	250.142	250.14	7.25544	C00029357	Camellia sinensis	Yoshikawa,Chem.Pharm.Bull.,56,(2008),1297	Camellia	Theaceae	Plantae
1527	572.322	5.47	C32H45NO8	571.315	571.315	-0.535829	C00031503	Aconitum carmichaeli	Shim,Chem.Pharm.Bull.,51,(2003),999	Aconitum	Ranunculaceae	Plantae
771	306.097	2.97	C15H15NO6	305.09	305.09	0.372583	C00026457	Melicope semecarpifolia	Chen,Planta Med.,69,(2003),542	Melicope	Rutaceae	Plantae
2032	815.509	12.34	C43H74O14	814.508	814.502	7.53034	C00018200	Streptomyces ribosidificus TM-481	Seto,J. Antibiotics,31,(1978),929	Streptomyces	Streptomycetaceae	Bacteria
769	305.151	0.93	C16H20N2O4	304.142	304.144	-5.31464	C00018843	Streptomyces achromogenes var. tomaymyceticus No. A-2127	Arima,J. Antibiotics,25,(1972),437	Streptomyces	Streptomycetaceae	Bacteria
764	303.136	0.95	C15H23ClO4	302.128	302.129	-0.783162	C00020302	Phoma asparagi	Ichihara,Tetrahedron Lett.,(1984),3209	Phoma	Incertae sedis	Fungi
766	304.083	3.64	C15H13NO6	303.074	303.076	-6.05922	C00026390	Vepris punctata	Chaturvedula,J.Nat.Prod.,66,(2003),532	Vepris	Rutaceae	Plantae
1754	629.352	6.41	C40H44N4O3	628.341	628.344	-4.74622	C00037227	Strychnos guianensis	Penelle,Phytochem.,53,(2000),1057	Strychnos	Longaniaceae	Plantae
1269	453.304	3.82	C29H40O4	452.293	452.297	-9.64814	C00042369	Nephthea chabrolii	Su,J.Nat.Prod.,68,(2005),1651	0	0	0
1745	624.354	6.76	C36H49NO8	623.346	623.347	-1.61387	C00044868	Aconitum hemsleyanum var.leucanthus	Li,J.Nat.Prod.,66,(2003),269	Aconitum	Ranunculaceae	Plantae
1619	598.34	6.37	C34H47NO8	597.33	597.333	-4.27915	C00027706	Aconitum hemslevanum Protiz var.pengshinese W.J.Zhang	Wang,Chin.Chem.Lett.,6,(1995),109	Aconitum	Ranunculaceae	Plantae
2020	791.298	4.96	C35H50O20	790.29	790.291	-1.87211	C00010775	Dipsacus sylvestris	Jensen,Phytochem.,18,(1979),273	Dipsacus	Dipsacaceae/Diervillaceae/Linnaeaceae/Valerianaceae	Plantae
574	231.127	3.42	C14H16NO2	230.118	230.12	-7.90805	C00027205	Carduus crispus	Zhang,Tetrahedron,58,(2002),6795	Carduus	Asteraceae	Plantae
218	150.058	3.15	C5H11NO2S	149.051	149.05	4.86937	C00001379	Arabidopsis thaliana	Nikiforova,Plant Physiol.,138,(2005),304	Arabidopsis	Cruciferae	Plantae
850	335.255	4.81	C20H34N2S	334.244	334.247	-9.13619	C00028264	Nephteis fasicularis	Palil,Tetrahedron Lett.,38,(1997),363	0	0	0
1092	417.214	2.99	C20H32O9	416.205	416.207	-5.98486	C00021084	Geigeria ornativa	Zdero,Phytochem.,28,(1989),3105	Geigeria	Asteraceae	Plantae
1739	619.327	5.4	C30H46N6O6S	618.32	618.32	0.696124	C00039780	Didemnum molle	Donia,J.Nat.Prod.,71,(2008),941	Didemnum	Didemnidae	Animalia
1850	646.399	5.84	C36H55NO9	645.388	645.392	-6.26164	C00016197	Micromonospora n. sp. A92-306401	Fehr,J.Antibiotics 49,(1996),230	Micromonospora	Micromonosporaceae	Bacteria
1480	551.265	10.93	C32H38O8	550.257	550.258	-2.46314	C00048205	Xylocarpus granatum	Li,J.Nat.Prod.,72,(2009),2110	Xylocarpus	Meliaceae	Plantae
361	175.12	0.81	C6H14N4O2	174.112	174.113	-8.31551	C00001340	Arabidopsis thaliana	Nikiforova,Plant Physiol.,138,(2005),304	Arabidopsis	Cruciferae	Plantae
700	284.102	1.92	C15H13N3O3	283.096	283.095	3.06524	C00041425	Cephalanceropsis gracilis	Wu,J.Nat.Prod.,69,(2006),1467	0	0	0
1486	556.29	4.66	C31H41NO8	555.283	555.283	-0.0112638	C00029802	Aconitum manshuricum	Ishimi,J.Nat.Med.,60,(2006),255	Aconitum	Ranunculaceae	Plantae
461	189.076	2.79	C8H12O5	188.068	188.068	1.32902	C00000773	Methanococcus voltae	White,Biochemistry,33,(1994),7077;White,Biochemisty,28,(1989),860	Methanococcus	Methanococcaceae	Euryarchaeota
458	188.036	2.78	C7H9NO3S	187.03	187.029	9.57248	C00050208	Agelas dispar	Cafieri,J.Nat.Prod.,61,(1998),1171	0	0	0
818	324.073	1.74	C14H18BrN3O	323.063	323.066	-7.73356	C00043958	Tambja eliora	Berlinck,J.Nat.Prod.,67,(2004),510	Tambja	Polyceridae	Animalia
1940	677.203	5.87	C32H36O16	676.2	676.196	6.67192	C00017780	Streptomyces olivaceus	Fiedler,J.Antibiotics,39,(1986),856	Streptomyces	Streptomycetaceae	Bacteria
1541	575.308	4.81	C28H46O12	574.299	574.301	-3.47661	C00032402	Tricalysia dubia OHWI	Otuka,Chem.Pharm.Bull.,55,(2007),1600	Tricalysia	Rubiaceae	Plantae
1344	476.303	4.79	C27H41NO6	475.293	475.296	-5.75539	C00045917	Sorangium cellulosum	Hardt,J.Nat.Prod.,64,(2001),847	0	0	0
1390	489.27	4.29	C25H36N4O6	488.263	488.263	0.740099	C00016183	Streptomyces neyagawaensis SL-387	Chung,J. Antibiotics,49,(1996),99	Streptomyces	Streptomycetaceae	Bacteria
820	324.11	2.33	C15H17NO7	323.101	323.103	-7.49501	C00007576	Arabidopsis thaliana	Bednarek,PlantPhysiol,(2005)	Arabidopsis	Cruciferae	Plantae
1500	560.317	5.23	C31H45NO8	559.315	559.309	9.46493	C00002081	Liparis auriculata	Harborne,Phytochemical Dictionary Second Edition,Taylor and Francis,(1999),Chapter26	Liparis	Orchidaceae	Plantae
830	326.088	1.89	C14H15NO8	325.08	325.081	-4.17462	C00001579	Hymenocallis litroralis	Pettit,J.Nat.Prod.,58,(1995),756	Hymenocallis	Amaryllidaceae	Plantae
823	325.092	2.69	C15H16O8	324.085	324.085	-1.5615	C00032165	Stellera chamaejasme L.	Jiang,Chem.Pharm.Bull.,50,(2002),137	Stellera	Thymelaeaceae	Plantae
822	325.077	2.14	C16H21BrO2	324.072	324.07	8.85378	C00044678	Cymopolia barbata	Takamatsu,J.Nat.Prod.,66,(2003),605	Cymopolia	Dasycladaceae	Viridiplantae
2022	792.316	4.93	C42H49NO14	791.315	791.309	7.93835	C00037537	Taxus canadensis	Zhang,Phytochem.,54,(2000),221	Taxus	Taxaceae	Plantae
