# Supplementary material for: Multi-omics analysis reveals tissue-specific biosynthesis and accumulation of diterpene alkaloids in Aconitum japonicum
Source: J Nat Med. 2025 Mar 20;79(3):499–516. doi: 10.1007/s11418-025-01881-y (PMC12058934; doi:10.1007/s11418-025-01881-y)
Supplement: Supplementary file 3 — Supplementary file3 (XLSX 61 KB) [file 11418_2025_1881_MOESM3_ESM.xlsx]

## Sheet: Sheet1
Supplementary Table 3: List of MS/MS based annotated metabolites and their accumulation pattern across the four tissues of Aconitum japonicum
Alignment_ID	m/Z	RT	Metabolite_Name	MS/MS spectrum	Leaf1_MSp	Leaf2_MSp	Leaf3_MSp	Leaf4_MSp	Leaf5_MSp	Mother_root1_MSp	Mother_root2_MSp	Mother_root3_MSp	Mother_root4_MSp	Mother_root5_MSp	Daughter_root1_MSp	Daughter_root2_MSp	Daughter_root3_MSp	Daughter_root4_MSp	Daughter_root5_MSp	Rootlet1_MSp	Rootlet2_MSp
18	102.13	12.55	1-Hexylamine	102.12937 42;102.13477 16;	2177	2372	2346	2615	2299	963	2365	2137	1043	2790	2246	2232	2326	900	2458	1183	1189
19	104.109	0.82	Choline	60.07931 18;60.08577 16;104.09887 22;104.11051 263;	16824	16402	16110	17034	17803	15222	14603	15211	15202	17068	27233	27703	28079	28863	29309	5533	5750
62	116.072	0.82	Proline	70.06212 17;70.06615 36;99.0462 18;116.06442 33;116.07101 61;	0	0	88	0	25	380	449	614	487	483	3578	3862	4164	3587	3932	0	0
65	118.088	0.87	Betaine	118.0789 59;118.08704 47;	1259	1561	1570	1394	1424	566	841	724	953	568	569	395	541	528	477	1567	1621
66	118.087	1.2	Valine	72.08205 21;98.9876 17;118.08377 16;	608	801	785	695	785	1226	1088	1167	1109	1307	1852	1989	2085	2200	1996	284	286
69	120.066	0.85	L-Homoserine	74.06602 22;102.04273 17;	2136	2531	2198	2224	2344	1175	972	1162	1019	1131	1332	1422	1557	1321	1347	373	234
92	123.046	0.94	BENZOIC ACID	109.04356 30;123.04205 43;123.05302 16;	2412	2144	2216	2270	2257	372	353	525	426	493	1398	1734	1236	1446	1407	0	16
99	127.04	0.91	THYMINE	71.05207 16;84.04504 208;100.04714 19;126.07306 16;127.03942 38;	1862	1856	1981	1866	1837	2706	2578	2870	2955	2591	716	837	993	679	863	773	706
111	130.051	0.84	L-5-Oxoproline	84.04115 252;84.04735 682;102.05713 17;130.036 17;130.04836 487;130.05592 255;130.10274 16;	29933	31325	30368	31948	31341	140057	120885	138808	119206	140571	67360	69931	67671	69766	67768	734	910
122	132.103	1.82	Leucine	86.09776 299;87.09894 16;94.05627 17;132.09514 38;	3349	3793	3800	3391	3461	10370	8758	10237	9115	10454	14428	15257	15934	15454	16351	2856	3085
125	134.047	0.85	Aspartic acid	74.02375 58;81.07286 16;88.04119 32;116.03237 39;134.01062 16;	2169	2645	2323	2163	2353	5232	5296	5737	5202	5332	6699	7091	7008	7180	6666	2222	2439
132	135.046	2.05	S-dimethylsulfonium propionic acid	107.05392 16;121.06808 43;135.04344 18;	1892	1839	1865	1984	826	16	16	16	37	0	64	106	47	95	96	0	0
137	136.077	0.93	Adenine	91.04152 48;91.05521 2126;92.05299 79;92.06121 105;93.05108 21;94.06496 18;107.05338 16;109.06686 66;117.05127 18;118.06475 20;119.0507 1697;120.05283 51;124.59082 27;136.01755 16;136.04324 18;136.05104 16;136.07689 1928;136.09592 21;	2425	2556	1808	2096	2452	489	483	558	469	407	77222	89992	81823	100165	81438	1968	1821
152	138.056	0.9	PARA-AMINOBENZOIC ACID	91.06215 16;94.06058 34;94.06634 20;136.07976 16;137.08907 27;137.99626 16;138.03473 16;138.05659 951;	33097	36376	34782	34217	34896	3561	2859	3396	2832	3101	19396	20243	20891	20936	19612	721	914
158	138.093	1.82	Hydroxyphenethylamine	77.03611 17;77.0416 24;77.0469 45;91.05637 17;93.07291 86;94.07858 16;103.04803 19;103.05422 29;121.04418 17;121.06594 2019;121.27614 16;122.06615 59;122.07285 17;123.06307 16;131.75116 17;138.09271 41;138.09731 17;	19772	21542	21965	23484	21598	72	48	162	154	113	3741	4027	3853	4573	3877	0	43
202	147.046	3.51	Coumarin	91.04591 16;91.05903 67;119.04777 32;119.05869 43;120.04777 16;139.00679 16;147.04268 442;	12038	12594	11762	13625	12645	2350	1918	2491	1921	2352	141	206	198	155	133	34	64
206	147.078	0.84	Glutamine	84.02525 16;84.03262 18;84.04603 647;85.04872 17;101.07558 47;102.0519 73;102.06095 17;110.0162 16;112.04531 17;118.05042 23;129.99954 17;130.03256 36;130.0511 2063;131.05515 98;147.07684 421;147.08427 190;	3128	3645	3553	3559	3499	78618	66193	74736	64675	75988	29462	30054	29211	29494	29796	104	56
217	150.057	2.06	L-Methionine	68.0472 19;93.07095 17;94.06261 36;94.0722 68;108.03598 25;111.02087 18;122.0603 367;123.06767 17;124.43808 27;133.98512 21;135.0461 17;150.02695 17;150.05656 980;150.09317 20;	29218	18866	28825	31212	29465	71	47	97	133	68	17549	22344	12291	48527	34508	0	271
222	150.093	2.33	D-Cathinone	91.05357 42;110.02094 20;119.0431 17;121.07509 18;150.09575 190;	23	0	0	0	0	63	0	84	0	20	5668	6458	5608	6335	6234	0	0
223	150.092	0.94	3-Methyladenine	70.06902 16;80.05004 22;81.08057 17;86.10151 16;91.04668 16;91.05312 88;91.05843 96;92.06493 16;107.05193 165;108.05098 16;108.05721 24;109.061 66;109.06989 62;110.06832 16;110.0767 16;117.05918 39;118.066 16;119.02849 16;119.03969 22;119.05131 186;120.05329 17;121.03525 19;121.0684 69;123.0563 20;131.08025 16;133.05325 19;134.05838 17;134.06729 27;135.04425 18;135.06505 255;135.07138 229;135.086…	302	83	0	127	39	1763	1862	1888	1762	1847	102529	112159	115444	123390	116076	90	127
274	156.077	0.75	Histidine	93.04115 16;110.06907 76;110.07804 18;112.08766 19;112.09308 25;156.04622 17;156.07378 45;156.08696 16;	108	39	69	37	117	1188	930	982	699	1036	2291	2422	2497	2351	2191	18	26
285	158.083	2.36	N-Tigloylglycine	68.98375 16;112.08014 21;113.0724 24;116.07473 18;158.08759 17;	1366	1207	1263	1327	1401	18	38	20	60	17	37	71	0	83	0	20	32
307	159.093	2.78	Nicotyrine	91.0507 17;106.04644 18;132.08023 16;132.09195 22;159.09286 122;	703	559	579	393	702	1227	1042	1279	1022	1119	3343	3008	3142	3220	3592	0	74
308	163.041	3.08	Umbelliferone	89.03848 82;116.05157 16;117.03787 59;118.03481 23;135.04573 66;136.04854 18;145.02162 17;145.02943 50;147.04562 43;163.04149 485;	9413	9221	8505	12063	10106	33	39	36	41	33	40	103	61	0	78	0	16
314	164.072	2.2	L-beta-Homomethionine	55.01897 18;108.08423 28;109.09126 16;136.05875 17;136.06586 48;136.07674 243;136.0842 95;137.07253 41;137.07921 17;150.93207 18;151.07486 20;164.04494 16;164.058 46;164.07095 1534;164.08705 17;	2787	1004	1902	1872	3462	966	3819	1410	3325	1852	67934	77506	10436	17562	13765	39	37
322	165.057	1.78	4-Coumaric acid	95.04719 19;119.0478 18;121.06623 17;123.0538 23;124.05135 18;137.05806 95;137.06944 16;147.03708 40;147.04353 33;148.03983 23;149.07019 35;165.05 17;165.06065 25;	727	749	688	572	900	4169	3375	3975	3068	3867	1572	1825	1735	1743	1815	0	0
330	166.087	0.94	L-(-)-Phenylalanine	78.04324 30;81.06934 16;100.93139 16;104.05742 22;107.05057 74;109.03139 17;110.03109 18;119.04967 33;120.08067 77;121.06696 70;122.06595 16;134.06119 18;135.04584 17;135.07191 17;137.06543 104;138.06351 18;142.43701 18;148.07973 36;148.85074 16;149.05496 23;149.06795 23;149.09053 17;150.05663 21;150.07162 23;150.09261 183;151.06985 38;151.09302 39;151.09857 19;152.0656 24;164.10028 20;166.04813 …	3602	2621	2572	4233	3160	68146	55686	64576	54491	67809	27049	21419	39128	11479	14953	18	52
340	168.067	2.17	PyridoxaL	104.0465 33;123.0482 66;132.0452 36;133.02705 16;150.05635 16;168.06966 30;	1408	990	742	1866	1594	79	53	20	71	0	49	102	151	98	93	0	17
361	175.12	0.81	L-Arginine	60.05607 133;60.06208 21;61.0594 21;69.01107 17;69.95596 27;70.0561 31;70.064 303;70.06775 462;71.05923 16;72.08573 17;98.06474 24;112.08382 33;112.09059 88;113.07252 26;113.08562 17;114.09055 18;114.10559 48;115.09254 22;115.68509 27;116.06283 78;116.07226 825;117.0632 17;117.07962 34;122.36019 16;130.08543 35;130.10226 632;140.07619 16;157.09285 27;157.10458 37;157.11478 71;158.0621 16;158.0954…	484	102	236	218	0	43494	34700	40337	32136	42581	253815	277563	277249	263614	267965	0	0
372	177.055	3.33	7-HYDROXY-4-METHYLCOUMARIN	117.03471 19;121.07704 20;134.03012 16;135.04506 20;145.02893 32;176.0825 21;177.049 160;177.06352 16;	1428	1582	1583	1839	1863	184	282	305	219	246	181	216	154	191	289	43	22
380	179.036	2.44	Daphnetin	69.00058 16;77.03894 21;83.01695 20;95.02132 16;95.04127 16;95.05311 16;105.03377 53;107.04945 35;123.04557 37;133.03314 52;133.65781 19;134.02763 21;134.04182 18;135.03592 16;139.04591 21;151.04036 17;161.03172 44;179.03214 148;	20	0	0	0	0	11496	13976	14430	12229	12081	6216	4139	5620	4462	4689	0	0
389	180.067	4.33	D-(+)-Glucosamine	77.03963 23;98.98689 30;100.94969 20;121.0621 20;123.06742 16;134.03918 16;134.05583 23;135.06834 20;141.95943 19;150.05894 20;162.06053 33;163.05052 17;165.0293 19;180.0685 313;	115	41	22	101	78	302	102	330	219	0	4889	6301	5108	8243	7937	0	0
393	180.139	1	Candicine	91.05003 17;91.05766 16;93.97863 16;121.06676 210;122.07423 37;147.94028 22;165.07973 20;180.13908 139;	20	16	25	17	0	808	929	710	813	954	9971	12281	12201	13481	12603	20	39
404	181.123	10.96	Jasmololone	124.07657 28;125.05179 22;125.05868 55;139.98573 33;163.1122 16;181.07864 20;181.11761 20;181.12343 40;	1488	1906	1169	2444	1537	41	65	86	36	43	60	95	34	115	36	48	80
413	182.082	1.78	Tyr (amino acid)	97.97047 21;119.05038 16;122.06768 17;123.04239 18;136.07246 21;136.08237 143;147.05002 18;165.05936 43;182.05266 16;182.07753 22;	928	903	799	794	866	5004	4043	4816	4045	4713	2120	2378	2391	2475	2489	44	71
433	183.08	8.14	Galactitol	105.03801 16;165.05507 21;181.05934 16;182.04456 21;183.08038 43;	1184	1350	1307	1696	1544	1612	1282	1040	1320	1448	1132	866	1198	1572	1256	823	1135
437	184.075	0.86	Phosphocholine	86.09554 26;86.1005 63;124.98071 17;124.98991 16;125.00346 16;125.01025 19;184.07434 222;	1388	1505	1511	1549	1462	1231	906	3060	915	3633	2682	6518	6120	6446	2426	83	124
491	198.09	0.93	Dihydroxyphenylalanine amino acid	91.05416 16;110.07146 52;196.13141 16;198.0892 70;	33	36	0	0	20	2939	4047	3278	2659	1150	26864	16130	17818	17387	24638	1502	1507
506	205.098	2.79	L-Tryptophan	90.04963 16;93.05297 16;115.05125 54;115.06006 33;116.06674 21;117.06213 47;118.06342 197;118.07028 172;119.06696 18;128.04919 18;132.08002 16;133.08853 17;143.06934 75;143.07503 71;144.06519 20;144.07475 44;144.0797 103;144.0863 76;145.08514 65;146.02141 21;146.04564 51;146.05542 244;146.06238 639;147.05869 17;147.06859 20;147.07368 39;148.06776 17;159.09 17;159.0983 50;160.09816 17;163.73064 16…	12104	13175	12826	13664	12521	25010	19192	24963	20496	23864	45180	47555	48155	49382	51743	190	97
516	209.062	7.67	Sinapyl aldehyde	105.0358 17;126.97406 17;152.0625 16;152.07256 18;154.07266 16;209.05917 132;	615	1088	204	343	1188	812	466	594	1241	328	1465	802	642	268	652	76	197
518	209.154	3.34	Apo-9-zeaxanthinone	83.04741 19;104.05239 25;109.06395 20;141.06639 16;209.09886 17;209.15814 16;	1327	1432	1409	1372	1380	130	112	118	112	147	119	171	141	113	201	41	33
550	219.103	4.55	L-beta-homotryptophan-HCl	115.05657 16;128.06313 19;139.96252 18;165.07881 16;169.0594 24;189.09546 20;201.07724 17;202.10278 16;219.09744 16;219.10573 61;	194	180	171	192	145	2035	1905	2609	2139	2286	237	206	195	116	223	120	104
552	220.118	2.43	Pantothenate (Vitamin B5)	55.05186 17;90.05529 22;98.01679 17;106.55202 17;128.03366 16;176.02957 16;179.03413 16;202.08803 55;220.12224 83;	346	335	396	209	363	2462	2555	3004	2373	2680	4179	4156	4406	4349	4029	814	1007
557	225.195	7.18	Cuscohygrine	81.07454 20;101.93795 18;137.96364 16;225.18137 16;225.19875 37;	690	489	396	864	553	1769	1222	1738	1085	1748	633	884	427	424	1054	32	32
564	228.196	6.88	Andrachcinidine	95.08183 20;123.0815 33;146.90071 18;147.10725 21;	1400	1596	2196	1466	1482	1282	1454	2155	1575	999	2078	1380	1849	1644	1205	1166	1229
584	233.118	4.1	Melatonin	97.06519 17;137.06328 131;175.06668 18;233.11128 80;233.12326 34;	2514	2514	2740	2755	2810	16	16	16	16	0	19	0	0	59	24	22	22
589	234.15	3.31	Cinnamoylcholine	89.04187 16;109.05203 17;115.06089 22;129.05814 16;137.06219 18;149.06259 18;161.05896 16;161.07208 22;164.06735 32;175.0713 19;175.08397 27;176.07904 21;189.08742 18;217.12604 16;233.1077 16;234.13379 17;234.14833 96;234.15721 59;	5217	6051	5498	5872	5613	0	0	0	0	0	16	0	0	0	0	0	0
599	237.078	3.99	7-Hydroxy-3-methoxypereflorin	105.02135 16;105.03467 296;189.06166 66;237.07588 24;	5980	6356	6065	6744	6444	18	20	23	0	0	84	17	0	18	18	0	17
609	244.109	4.89	Cytidine-5'-monophosphate	116.04443 21;185.06834 35;227.08028 103;228.08156 16;244.11369 36;	0	0	0	0	0	0	0	0	0	18	0	123	23	538	0	0	0
621	250.146	4.1	Ruspolinone	79.05844 31;137.08296 23;138.06396 20;233.11119 59;233.13246 27;250.14299 23;	3109	3318	3541	3958	3449	0	16	0	0	0	38	0	0	0	0	0	19
626	250.147	3.49	4-Coumaroylcholine	119.04551 16;129.07143 28;131.04585 33;161.0748 16;163.04749 18;172.08136 16;189.09329 16;191.04291 20;191.0797 16;215.11954 20;233.11792 36;233.12961 53;234.11729 18;250.14011 120;	4433	3687	4405	4285	5047	0	0	0	0	0	17	26	0	0	0	0	0
640	256.265	11.1	Hexadecanamide	74.86884 21;256.26483 53;	6643	7594	7979	7715	7631	7637	6904	8547	7152	6389	10636	11080	8433	7972	8190	7280	8694
675	272.13	2.7	Trichostachine	107.05167 20;115.0528 17;122.06181 16;161.05984 34;181.09975 16;229.17146 17;255.09947 48;270.1557 16;272.09988 22;272.11685 32;272.12982 126;	2950	4038	3995	206	3673	170	123	154	105	122	1217	1258	2095	578	334	22	0
690	282.171	2.53	Cycloheximide	84.08337 18;115.05772 22;177.0778 18;206.11856 218;248.13272 25;268.08792 17;282.17114 35;	3395	3433	3608	5355	3438	0	0	0	0	0	0	0	0	0	0	0	0
700	284.098	1.92	Guanosine	110.03878 16;121.06739 25;135.03716 17;152.04204 17;152.05228 20;152.0648 96;152.06978 31;153.06242 18;242.02429 16;	1443	1634	1147	1025	1331	36	43	100	36	76	123	146	88	84	146	29	40
701	284.296	11.52	Octadecanamide	136.06706 19;201.66922 19;284.28857 34;284.33701 20;	3777	3894	4175	3880	3993	3659	3526	4283	3611	3395	4058	6019	4004	3791	3670	3322	4080
714	287.056	4.17	Luteolin	67.01044 18;70.03776 17;93.03466 17;97.02629 17;103.05799 18;105.03243 18;110.99677 17;111.00985 16;121.02528 22;121.03209 46;127.03001 17;128.06747 17;129.06993 40;135.0195 18;137.01553 20;137.02599 17;147.043 50;152.99879 20;153.00932 47;153.02162 135;154.0247 17;156.05554 17;157.06439 16;158.06749 20;165.00827 18;165.01848 54;165.02786 19;181.01558 16;185.06898 16;196.04703 18;205.01231 18;213…	61451	64458	55955	68786	55642	0	0	121	17	0	0	0	74	132	46	21	167
716	287.064	3.86	5-Phosphoribosylglycineamide	93.04269 18;107.05346 16;109.03148 16;110.03816 16;121.02124 23;127.05622 20;137.02921 21;153.01547 93;153.02673 19;154.02817 16;155.039 18;157.06799 37;159.56348 21;161.02933 17;163.53902 18;165.01833 18;165.02423 19;166.02448 20;176.08052 21;183.18384 21;195.01935 23;213.06157 19;241.04939 16;286.23438 20;287.02725 30;287.05322 1901;287.06937 364;287.12289 16;	6819	1810	3500	8049	1779	0	33	20	0	0	0	0	16	33	16	16	16
739	293.214	8.7	2-Cyclopentene-1-octanoic acid	67.05604 16;94.07779 17;95.05018 18;97.06828 20;105.07991 16;121.06791 21;145.10634 22;159.12259 17;190.13612 19;207.14256 17;229.15302 21;233.15179 16;259.20969 18;275.15753 21;275.20117 110;276.20352 32;293.21301 92;293.23505 16;	1621	1822	684	3645	1518	0	33	20	20	0	120	81	0	93	123	37	33
763	303.052	3.89	Quercetin	140.06723 17;245.04837 28;303.03839 33;303.05307 84;303.06369 69;	1680	1793	1231	2219	1455	32	37	33	18	0	23	57	0	23	94	0	0
780	308.094	0.96	L-Glutathione	78.01978 17;135.0434 17;162.02251 16;179.03236 37;308.10297 20;	0	0	0	37	39	4915	672	4312	1378	3371	73	97	130	97	150	16	0
816	324.073	2.06	Cytidine-5'-monophosphate	55.02102 20;56.76044 16;93.0322 55;93.0379 89;106.06622 47;107.05032 140;111.01391 42;111.04414 16;112.04157 20;116.05029 17;123.04824 16;134.06323 33;135.04419 148;139.03761 215;139.04431 166;140.04593 16;141.05275 17;150.04803 21;150.05769 31;151.06818 18;152.04565 37;152.05688 50;152.07227 1357;153.07336 74;153.07951 53;178.15778 17;198.05536 16;204.05862 17;286.87823 17;324.07492 17;	11778	13378	13892	11957	12714	0	0	113	30	20	416	373	315	271	588	0	0
842	331.193	3.48	Prutenin	55.05631 16;143.09035 22;159.1165 37;169.10695 20;171.11888 18;249.17651 20;267.16962 27;285.16776 20;287.20514 16;295.17319 17;302.07016 29;303.20456 23;313.16833 36;331.19318 67;	0	26	0	21	0	257	372	465	303	480	132	49	36	66	54	1256	1317
844	332.225	2.83	Megastachine	93.06688 20;98.06567 16;188.97699 16;248.88016 20;270.20905 16;296.21365 29;314.21133 32;315.21313 26;316.18033 16;331.18939 17;332.2132 49;332.22385 74;	77	93	69	88	99	1401	1271	1447	1167	1564	1642	1723	1317	1833	1786	86	58
860	339.109	3.5	3-O-Coumaroylquinic acid;3-O-p-Coumaroyl quinic acid	119.04726 29;146.04817 20;147.03624 98;147.04573 333;148.05504 18;162.0318 16;278.01233 16;	2423	2568	2263	2665	2581	37	22	16	20	26	0	0	16	0	47	30	17
867	341.138	3.6	8-Prenylnaringenin	129.06563 18;137.06039 16;138.06616 21;145.09027 16;187.07996 16;189.06694 17;189.095 16;206.06207 16;206.07356 16;219.08684 16;225.06371 16;234.07326 18;237.09492 16;240.10001 18;257.18088 19;267.98825 25;311.12881 16;323.11499 46;326.24771 17;327.25266 18;341.13528 32;341.15121 68;	112	201	87	78	81	2644	2223	2705	2297	2749	120	92	142	169	136	73	141
869	342.244	3.99	Lindheimerine	83.04892 16;143.08545 16;147.11838 23;148.09325 21;216.05168 18;227.07483 18;284.1207 16;326.23804 18;342.2373 168;342.2616 16;	21	23	20	0	20	1725	1495	1625	1386	1865	665	1022	728	753	1146	285	121
879	344.26	3.64	Veatchine	58.04408 17;74.0635 16;86.06072 19;86.06745 20;88.07517 16;94.05588 20;100.07704 16;117.07103 16;123.04129 19;128.10652 26;129.07188 16;153.0761 26;155.08643 34;157.10754 19;158.07619 16;159.08293 18;171.11957 18;174.13841 16;175.05959 18;175.16322 17;181.10776 29;185.12679 21;187.15398 20;197.14032 17;204.04982 16;211.14012 24;213.12811 44;221.13666 16;224.15367 16;225.17192 16;225.18098 21;240.…	52	20	0	54	0	137	0	0	145	226	49893	57730	59887	56276	85104	818	766
901	348.219	2.68	Liconosine A	84.07774 16;144.10796 17;157.10086 18;215.14355 20;235.16109 18;298.19308 41;302.17822 20;330.19241 17;330.20312 38;331.21072 19;347.24384 18;348.22101 252;	16	0	0	0	0	4550	3798	5048	4100	4538	288	326	307	274	336	1113	1022
906	350.176	4.21	Tenaglin	91.05457 21;103.05836 33;121.06901 16;121.07586 22;230.11826 66;309.01007 16;345.21854 22;349.24149 16;350.15237 16;350.18845 129;	2024	2347	3088	623	2244	16	22	23	16	0	0	0	0	16	0	0	16
926	360.254	2.95	Napelline	69.04155 16;84.08815 20;95.08923 16;99.10659 20;119.08873 23;130.07692 24;131.08073 21;133.08139 17;135.08372 16;138.12105 16;153.07477 16;157.09586 16;174.14169 18;181.08896 27;183.12337 17;186.12915 16;190.15411 17;191.08664 16;197.13272 21;198.14914 16;209.13757 18;217.674 17;224.27637 20;233.12814 17;238.16397 24;253.1627 16;290.2034 16;313.22476 17;313.80099 17;324.22101 16;325.23392 18;325.…	7108	8147	7472	8223	6353	54548	53914	64453	54519	64867	70710	79645	78503	82081	84283	45640	46420
928	360.254	3.87	Brunonine	129.07468 18;291.06863 16;314.21094 16;360.24017 73;360.25644 229;	2326	2880	2925	2785	2475	1681	1685	1922	1507	1802	16191	19528	18293	8040	7441	826	977
936	362.235	2.82	Tricalysiamide C	249.41949 16;255.04839 16;344.19165 19;344.22806 20;344.24103 20;360.23254 16;360.25583 17;361.21179 19;362.21515 23;362.23126 87;362.24496 35;	198	165	258	219	271	1872	1475	1708	1345	1500	299	561	562	472	401	324	235
952	366.169	3.88	Isopentenyl-Adenine-9-glucoside	119.0539 19;137.054 19;137.06145 57;177.06413 16;243.13629 22;366.16858 30;366.21692 17;	958	1347	1537	404	942	0	0	18	0	0	0	17	16	0	0	0	0
958	374.233	4.16	SONGORINE N-OXIDE	98.37328 16;145.10461 27;193.10191 17;195.10901 21;198.13852 18;223.14407 16;295.16617 17;374.22678 229;374.24289 191;374.2637 74;374.27466 28;	66	43	33	35	18	2359	3476	3663	2938	3096	712	599	527	748	683	796	758
965	376.246	3.43	Icaceine	64.80309 30;73.04555 16;192.59517 18;195.11458 17;198.1284 25;211.11375 17;220.97284 17;239.1991 19;283.15424 17;296.05652 18;310.15906 16;375.93268 16;376.18674 17;376.24805 189;	2377	2495	2917	3115	2578	1547	1715	1964	1815	1959	3273	3648	3837	3627	3975	508	487
966	376.248	2.71	Neotuberostemonine	92.00787 19;135.04108 24;145.10478 17;165.71895 17;169.11237 18;181.10492 16;249.16113 16;301.18851 16;308.20868 18;346.55637 21;358.25397 16;360.20093 16;360.25775 80;376.24435 257;	463	529	594	280	367	2205	3794	2550	2114	3194	2687	2733	2463	2963	2862	1018	1527
971	378.265	2.62	Karakoline	152.14389 17;191.17133 22;207.1337 18;234.13699 21;248.26277 17;306.5787 18;324.2334 20;325.23056 16;330.24615 16;342.23837 17;360.21555 17;360.25397 179;360.76636 23;361.24432 53;361.26236 21;362.23029 16;363.26306 17;376.1839 23;378.19492 20;378.23276 28;378.26505 1778;	189	161	157	206	308	74169	9744	102870	85833	93602	1145	10477	27849	37455	24650	7084	10434
988	382.224	3.71	Symlandine	157.0683 19;163.0773 17;176.07364 16;177.08115 20;177.09326 22;274.17984 50;302.17761 16;304.18759 16;320.19058 98;321.15262 21;336.03394 17;346.16592 16;364.19815 16;364.21771 24;364.60846 17;366.21573 16;367.21127 16;381.20895 22;382.21762 47;	2344	2394	2856	2560	2811	0	16	21	18	19	0	0	0	0	0	0	0
1004	388.249	3.92	Daphgraciline	212.15787 16;328.23334 63;328.24417 36;388.21576 32;388.23303 116;388.25323 493;	895	1090	1003	946	797	14917	14276	17668	13620	16659	4837	5389	5279	5534	7031	13839	14231
1006	389.109	4.64	Erinoside	105.04008 20;237.07475 53;237.08534 44;257.06705 23;287.06189 22;387.14258 20;389.09995 16;	1612	2076	1673	2306	1787	0	0	16	16	0	0	19	17	17	16	20	25
1010	390.265	3.7	Daphnigraciline	131.08833 16;185.12692 20;311.22647 17;354.24219 16;372.21997 16;373.23898 16;388.2518 16;390.23407 21;390.26398 254;390.28983 21;	100	58	65	126	123	314	217	252	227	221	2439	1746	2174	1781	1841	212	32
1013	392.244	2.54	Heteratisine	123.09863 17;124.11336 16;169.10461 16;193.09956 17;200.78976 16;230.9557 18;239.19449 18;296.23608 16;357.22058 18;374.23334 56;375.24393 17;392.24689 703;	279	174	289	251	325	14275	15839	20195	16903	17382	1219	1425	1212	1424	1412	8944	8917
1017	392.279	3.5	10'-Apozeaxanthinal	58.06945 16;71.05077 18;133.0789 16;181.10474 23;288.57019 19;328.18738 18;328.21967 17;342.23914 17;360.26428 20;391.25204 16;392.25131 18;392.27505 301;392.29132 101;	20	29	42	70	42	4418	3943	4455	3841	5468	1081	1114	753	1144	1144	191	163
1027	394.259	2.14	Chuanfuming	131.0853 18;328.22476 17;344.20798 16;348.22113 29;353.53366 16;358.22195 20;376.26147 33;392.22516 20;393.2514 17;394.22067 18;394.26346 338;	48	146	201	80	110	13536	11372	13848	10005	13549	5670	6783	5863	6098	7736	799	776
1028	394.26	0.94	Macrocentrine	173.96205 21;193.09991 16;256.15378 16;265.16278 19;393.14069 17;394.22354 18;394.2562 235;	16	17	22	0	18	299	254	479	209	414	34	36	44	41	20	1719	1607
1044	402.264	3.08	Gymnastatin H	87.02989 17;105.07377 17;108.08205 22;117.07576 21;124.958 16;129.06467 21;133.07109 20;147.12222 16;151.0703 18;153.0713 22;158.10532 18;160.12419 31;161.11389 17;169.10419 16;171.1219 16;175.11514 20;190.57684 17;193.10274 17;193.11053 17;195.11978 18;205.36174 16;206.11346 17;207.11319 16;211.11993 16;213.14066 16;214.1456 16;216.17046 35;221.13138 18;221.14664 28;233.12369 17;234.14651 16;236…	84535	21838	90607	35767	13657	166914	30021	169358	150830	34026	80057	91159	87074	93092	98157	24353	9311
1072	408.234	2.22	Piepunensine A	309.12762 17;349.07941 16;372.21704 25;408.00284 19;408.19727 17;408.24228 216;	36	24	39	32	26	1693	1810	2874	1681	2109	64	85	84	52	110	3570	3703
1078	408.275	12.76	Cammaconine	154.13475 16;167.08162 21;214.08592 34;241.17035 17;323.42001 20;326.00696 17;370.06247 16;381.99625 20;392.69495 16;408.26022 45;408.28958 52;	277	35	37	563	198	1830	1134	1359	1332	1763	327	330	752	1076	1201	459	489
1089	416.206	3	Alpinine	246.42662 25;294.64639 17;313.20947 16;372.20612 16;372.22159 61;416.20996 304;	17	20	16	38	40	2864	4618	3575	3239	2266	81	36	55	48	32	1992	1892
1090	416.244	4.69	Spiratine B	67.05599 36;93.07063 19;105.07623 16;107.08475 20;108.04636 16;147.12408 20;164.07092 21;171.11241 23;174.1286 16;184.16577 21;198.10822 16;200.10851 18;204.09776 16;208.09914 16;219.12215 16;237.15079 16;239.14337 17;260.84113 18;326.72726 17;327.18784 20;356.2001 21;356.21948 39;416.19019 16;416.24277 2418;	566	601	0	0	0	62009	81153	83226	69163	67002	84277	88637	90940	89418	95015	15695	16413
1101	419.098	3.69	Juglanin;Kaempferol 3-O-arabinoside	223.17459 21;278.95844 24;287.05606 120;364.31165 16;418.26968 17;419.07355 53;419.09531 39;419.11118 17;	1962	2211	2032	2522	1970	0	0	0	16	0	0	0	24	27	0	0	30
1104	419.098	4.33	Scutellarein 6-xyloside	111.00854 20;213.06055 18;214.06172 16;287.06021 277;288.05115 93;289.04807 20;366.06329 16;419.09009 16;	1907	2462	1616	3028	1678	22	36	59	0	33	21	16	0	0	0	24	16
1112	420.276	3.34	Dolaconine	84.08843 26;84.10732 16;91.05759 16;137.10237 16;172.12978 17;227.15253 20;274.10953 16;380.20612 16;402.26715 33;403.27777 26;420.26129 142;420.29489 26;	2259	2209	2253	2873	2215	48600	47983	52802	43495	53704	51653	49304	50403	51366	55113	13070	12245
1135	424.27	2.74	Senbusine A	124.10753 21;128.05658 21;211.10933 17;232.66302 17;344.02548 18;356.22354 17;424.2691 253;	144	132	114	162	92	3205	2742	2900	2145	3110	1502	1330	1343	1698	1743	592	535
1138	425.144	0.8	Ginkgolide J	252.03539 18;253.03062 16;	0	0	0	0	0	33	70	64	20	80	4440	4848	4949	4220	4654	0	0
1161	433.113	4.17	Kaempferol-7-O-alpha-L-rhamnoside	85.03439 16;129.05075 16;153.00719 27;167.14331 23;177.27669 16;287.04404 60;287.06638 108;288.02008 16;288.0491 54;288.06894 16;433.10278 16;	2119	2354	1988	2572	1931	0	0	32	0	0	21	0	0	0	0	16	18
1176	436.27	2.74	Delelatine	58.07215 16;98.10509 17;143.08922 16;169.09833 16;173.13783 19;194.12343 16;205.10901 16;216.12813 18;223.15787 21;262.68399 17;296.19202 16;343.04187 18;400.26038 34;418.26077 117;423.10818 20;436.19678 20;436.22714 20;436.27203 1160;436.3255 24;	729	918	770	777	918	2698	1376	2831	2113	2945	11035	14039	11049	10582	17735	292	216
1190	438.286	3.61	10-Hydroxytalatizamine	58.07071 19;79.0547 16;91.06226 25;93.06827 17;102.08932 21;108.08141 18;109.75255 18;121.06338 16;122.09801 20;128.0667 21;128.11363 20;129.07899 19;152.10928 20;154.12601 20;155.08789 17;156.08983 20;157.06419 16;159.1161 20;170.11162 17;171.08432 16;174.10075 16;179.0863 34;192.08583 18;193.10742 17;195.11359 25;197.13493 16;202.16016 16;207.1205 20;212.11703 17;213.13452 16;219.1273 16;219.15…	19727	23553	17542	26498	18457	8453	6513	9635	6415	9787	11913	16130	15576	16773	18488	2068	2358
1193	438.286	2.92	Foresticine	88.07223 33;156.09317 17;193.10681 19;209.16443 21;374.20374 16;438.28336 35;438.30658 16;	335	464	388	388	349	4472	3656	4986	3739	4646	1497	1698	1830	1696	2036	201	334
1196	438.287	3.07	Neoline	81.03786 22;108.07839 45;109.06105 16;122.09451 18;154.11665 19;154.12424 48;180.08675 17;196.13126 16;204.10355 16;211.11734 20;220.16223 19;223.11484 31;242.11336 18;258.14209 16;311.15601 16;338.211 20;343.20081 16;356.21365 18;356.23126 18;356.24963 16;357.21405 24;362.21872 25;362.24576 16;388.22452 18;388.24277 18;388.27029 16;388.87531 16;389.22601 21;391.21112 20;420.28207 53;438.23227 16…	234	306	215	111	77	10289	9638	11543	9285	10733	3763	3669	4689	4432	4869	12582	13205
1209	440.268	2.2	Macrocentridine	146.10971 19;220.95885 17;229.95183 18;266.41708 19;438.13016 17;440.26709 169;440.29053 37;440.37747 16;	17	26	0	54	16	1389	798	1422	957	1477	378	293	257	290	296	205	224
1229	448.27	3.98	Daphnioldhanin B	182.09851 20;198.12993 16;342.20618 16;363.36652 25;370.22491 16;370.25186 20;388.23663 31;388.24768 19;443.61447 22;448.26776 269;448.30264 16;	203	378	374	338	369	13190	12463	16307	11532	14897	3840	5038	4673	5271	6519	5116	5371
1235	449.105	4.36	Quercetin 3-O-L-rhamnoside	171.0425 16;285.22531 16;286.65811 16;287.04626 16;287.06549 129;288.06619 58;288.08047 17;449.11224 16;	1689	1821	1554	2613	1535	25	20	30	16	26	17	18	16	0	0	0	0
1248	450.228	4.4	Hypognavine	173.95535 17;275.12897 24;311.17087 26;328.18866 16;450.19513 16;450.21246 19;450.23233 100;450.25406 20;	59	99	72	51	91	561	529	583	414	820	1150	514	1445	1154	1402	579	420
1249	450.25	2.98	Caerunine	159.24721 31;183.07169 44;245.75986 23;287.64023 20;344.17139 16;354.16446 20;354.19736 16;354.2338 24;355.21475 17;372.22504 33;375.11307 17;390.23975 17;412.17438 16;436.2691 18;445.36722 22;449.24075 16;450.23599 93;450.25888 34;450.27631 22;	41	34	49	39	72	895	1476	1432	1378	681	858	683	877	551	800	1031	1093
1252	450.285	3.35	Erythrophleguine	145.03178 18;197.07332 20;199.11049 31;238.72325 26;247.10927 16;251.12752 34;265.15808 16;271.16306 17;291.22733 17;400.26309 16;404.09955 20;432.26801 18;450.24609 23;450.25986 23;450.28119 179;	2166	2651	2278	2749	2466	25429	5250	26960	19684	26160	41059	46095	44051	7651	54872	1541	4687
1260	452.266	3.08	Olivimine	156.09161 20;240.73741 16;370.2106 25;435.26453 16;452.22586 24;452.24652 50;452.26227 45;452.29169 44;	127	98	117	92	123	4300	3328	5127	2887	4459	2871	3334	3002	3190	1028	1723	1946
1278	454.28	3.17	Fuziline	93.07714 38;142.08022 21;175.10527 18;187.07619 22;211.14584 20;222.14714 18;264.33853 24;265.16156 18;293.17303 16;354.09744 17;362.67438 16;373.90152 17;376.21619 24;377.16528 16;377.21878 20;415.11298 17;418.22943 16;420.24063 16;422.25623 65;436.2627 66;436.28088 16;437.26459 16;438.28345 17;454.20798 16;454.2496 46;454.28085 2305;	143	33	0	0	153	202814	173636	199332	161035	206064	36462	43147	41652	41346	44285	17602	18011
1313	466.279	2.9	Dehydroacosanine	110.02435 26;114.95953 16;121.05666 19;171.07899 16;200.1546 20;214.15788 16;219.08513 18;284.03983 19;326.21185 17;388.24469 16;416.25089 17;448.27982 25;449.25723 17;466.18658 21;466.24384 16;466.26932 140;466.28061 334;466.40744 17;	4668	5621	5079	5474	5328	2221	1785	2282	1740	2317	5064	5966	5312	5789	6501	493	411
1314	466.283	2.86	18-Demethoxypubescenine	221.13197 16;279.13068 17;388.2702 16;406.23495 23;406.25989 27;406.28854 16;407.27094 16;464.22723 18;466.24698 40;466.26437 94;466.28271 37;	260	804	219	675	370	2481	2144	2295	1698	2541	1164	1649	869	1045	1773	1175	1269
1330	468.292	3.4	Delsoline	252.15495 25;437.21295 16;450.26135 20;468.23505 16;468.26651 43;468.2915 56;468.30841 121;	0	0	0	20	18	1465	1462	1733	1346	1265	332	308	206	487	471	1635	1599
1334	470.275	2.69	Linearilin	131.0986 18;470.27081 65;470.31122 16;	37	0	16	0	16	2069	1773	1796	2013	2017	166	335	168	170	220	448	364
1345	477.146	2.1	Cirsimarin	107.07291 21;152.06676 107;152.07712 19;153.0728 20;154.07286 21;163.06468 20;200.0704 24;254.01131 16;290.05405 18;303.13593 19;308.07245 204;309.07568 16;309.08835 49;310.0835 16;458.11917 16;476.1297 20;477.15439 62;	687	0	507	383	750	0	0	0	0	0	0	0	21	16	16	0	0
1351	479.279	11.27	Bipinnatone A	151.07893 19;195.13486 24;207.11101 18;222.16562 19;273.03543 16;375.23788 16;401.21356 18;462.29654 33;479.26511 40;479.28555 53;479.30609 24;	418	790	296	1179	626	17	18	0	16	72	0	38	53	0	23	0	16
1357	480.296	3.74	Delcorine	56.03476 20;56.04784 18;56.0508 16;58.06354 40;58.06705 19;59.04544 18;60.55625 17;71.04523 16;71.05204 16;72.07162 17;72.07656 23;72.0847 71;79.05881 16;81.03239 28;84.07399 16;84.08582 48;85.02991 16;88.07973 18;91.05811 18;93.07072 19;96.07956 33;98.09185 17;98.09561 36;98.10069 24;102.05272 16;102.09395 279;102.16843 16;103.03498 16;105.07341 36;108.08044 168;109.08692 45;110.3656 26;114.0898…	34657	37706	32830	40123	37677	996780	865999	967594	823215	1010479	633898	738168	698928	771066	755796	85179	89210
1382	484.29	2.92	Swatinine	160.12151 17;182.10847 16;202.14391 16;376.21295 16;390.16818 17;434.2403 27;483.22632 26;484.28976 159;	26	21	47	0	24	1932	1989	2542	1859	2005	306	388	297	249	281	286	469
1385	486.273	2.63	Mesaconine	97.0629 16;209.09224 16;223.02928 17;224.10115 25;243.1315 17;245.10101 16;258.07666 16;268.1405 16;360.18719 20;372.18301 16;378.16394 19;379.69342 17;405.59689 16;436.16232 16;436.2319 56;436.2648 17;468.26331 16;474.75073 17;486.23517 35;486.27167 1474;	0	27	16	0	0	9243	10835	12398	11167	12195	923	464	402	427	580	3007	5631
1388	488.264	4.3	9-Deoxyglanduline	67.04619 16;125.09557 16;143.08696 18;154.07899 28;169.09927 16;170.07985 16;173.08702 30;178.15843 16;179.08003 20;183.11458 16;194.10461 19;195.14378 19;197.0975 27;205.11017 16;212.14737 17;221.13763 25;226.12578 16;236.13678 16;237.12485 25;237.15359 19;238.1532 16;248.14087 23;252.17508 49;254.70444 17;262.15543 16;264.16025 16;264.18085 22;277.15802 20;280.04144 18;280.22638 18;287.04968 45…	33484	39159	23985	48223	25747	5460	3630	7056	3322	6807	1207	2230	1559	2262	2968	209	189
1404	496.291	3.37	14-Acetyldelcosine	108.08288 19;174.1723 17;203.13266 18;225.11647 18;235.10748 16;268.16428 17;283.19339 18;386.23593 20;460.19565 16;479.27472 16;496.21094 26;496.25787 21;496.28833 536;	40	17	40	17	79	6391	5549	6940	4948	7555	1164	1205	1405	1496	1400	633	748
1405	496.29	3.65	6-O-Acetyl-14-O-methyldelphinifoline	58.06752 19;108.08543 18;129.07819 18;133.05321 28;136.11935 41;141.04959 27;154.12088 17;154.13351 17;155.12419 18;173.09491 17;181.10899 16;183.09705 16;183.11377 16;186.09988 18;192.10757 22;194.09071 25;212.14952 22;233.12015 16;236.26772 31;237.13036 16;249.13304 16;254.4516 16;258.1142 16;263.14536 20;283.12958 19;297.14166 18;297.15839 16;299.16525 16;323.18753 17;324.07077 16;330.79535 16…	0	247	96	0	250	193573	166476	195625	156092	198710	29630	35116	32057	34054	31254	7294	7058
1418	500.283	2.9	8-methoxymesaconine/Aconine	152.11792 29;198.40543 19;202.07996 16;215.10634 16;218.14514 22;225.10988 18;233.09714 16;252.13507 16;255.16092 20;279.09113 18;345.17557 17;369.20471 17;386.16068 16;386.97772 21;405.2095 16;418.15518 16;418.22226 17;419.22086 34;432.84225 24;450.23499 54;450.25793 16;451.25742 16;468.22339 20;482.26202 16;498.90433 17;499.26114 16;499.29764 16;500.21246 16;500.2533 110;500.28467 1364;	17	52	45	18	54	12731	12587	14826	12719	14506	3075	3644	3374	3061	3312	6347	6447
1424	506.314	3.35	14-Acetylperegrine;14-O-Acetylperegrine	190.16664 18;326.23447 16;326.26382 16;327.25497 16;327.26517 21;383.15289 20;506.26489 20;506.31265 84;506.3436 17;	0	23	21	20	17	1636	1953	2200	1666	2028	325	221	257	241	228	1069	1018
1428	510.308	3.83	Tricornine	155.09541 17;155.11595 16;157.0692 16;170.11546 20;197.10051 16;204.07031 17;218.62386 23;219.11272 24;396.21976 16;450.28134 16;489.17081 18;492.25711 28;510.24551 17;510.28387 102;510.30832 174;510.3349 82;	60	67	17	26	46	3679	2883	3288	2697	3574	2047	2592	1880	2497	2658	403	370
1478	551.14	3.84	Scutellarein 7-xylosyl-(1->2)-xyloside;6-Hydroxyapigenin 7-xylosyl-(1->2)-xyloside;5,6-Dihydroxy-2-(4-hydroxyphenyl)-7-[(2-O-beta-D-xylopyranosyl-beta-D-xylopyranosyl)oxy]-4H-1-benzopyran-4-one	73.02707 55;97.02909 33;115.03504 16;115.04383 16;133.05402 69;158.05174 20;183.07681 16;192.981 16;195.46207 20;229.05373 36;242.95641 25;270.59021 18;284.18298 23;286.97421 17;287.02197 18;287.05585 3315;288.03244 17;288.05515 237;288.0643 509;289.05792 39;289.0676 20;318.05344 16;333.0954 16;353.06058 17;365.04932 16;403.49442 19;419.05338 37;419.09702 2571;420.0351 26;420.09082 159;420.11206 …	28675	31936	26778	34345	27829	0	50	0	32	0	36	0	16	0	0	0	0
1502	562.303	3.85	Ergocornine	192.0741 17;251.08179 16;296.23215 21;296.24945 16;406.22461 36;519.33704 21;562.20343 17;562.25201 16;562.29352 103;	16	0	18	40	22	930	1361	1167	955	670	0	0	19	0	16	68	107
1504	565.157	3.54	Apiin	307.05997 24;339.09836 16;349.01245 16;365.92615 16;377.078 20;392.10001 21;403.12097 16;428.12619 20;443.62332 16;445.086 22;451.09384 16;482.88873 22;511.12488 20;511.13867 19;548.15833 16;564.289 37;565.12817 21;565.16431 71;565.18671 73;	1631	1528	1567	1393	1437	18	19	45	0	17	0	0	0	23	17	0	0
1511	567.422	11.46	3-Hydroxyechinenone;3-Hydroxy-beta,beta-caroten-4-one	85.10651 20;105.07458 50;107.07034 17;122.10695 17;137.1058 17;148.12729 23;149.1326 18;189.12418 25;197.13644 17;199.15002 17;213.166 16;229.14943 17;335.22534 20;411.30008 20;446.31079 21;567.37689 17;567.39856 20;567.4256 32;	0	460	195	394	0	0	0	0	0	0	0	0	0	0	0	0	0
1526	572.322	5.38	14-O-Anisoylneoline	186.12823 16;266.06564 16;293.17249 21;420.12781 31;420.2648 16;421.27249 16;508.28226 21;509.23563 18;540.31067 17;541.27203 32;572.263 17;572.28265 16;572.31812 184;572.34833 43;	2660	3152	1835	3850	2298	2807	2130	2074	2272	3589	8347	4325	11528	5920	3818	1045	1036
1536	574.299	5	Benzoylhyaconine	248.09277 29;510.27072 17;542.24017 17;542.31146 28;574.30371 173;574.32764 20;	146	188	186	303	156	3429	2759	3855	2739	3808	259	238	316	294	233	1512	1829
1583	588.317	5.34	Circinadine A	124.0444 20;135.04543 253;136.04999 38;137.05728 18;152.10773 16;154.11823 32;155.12784 21;178.07924 21;191.09607 16;197.14085 23;219.11749 17;239.13496 20;260.11685 16;265.18771 17;269.15796 22;297.17932 18;342.18335 16;349.80371 16;353.19916 17;368.14853 16;378.39615 24;415.82077 31;431.8024 17;490.03067 25;505.03961 22;525.28076 21;538.24176 16;538.25488 43;538.27911 38;538.30328 19;539.05859 …	0	0	0	51	33	52838	38521	56027	35420	56608	43058	63583	53715	65568	67638	1423	998
1590	590.295	4.59	Benzoylmeaconine	105.03955 20;165.09581 20;185.01125 23;222.0641 16;307.01602 18;317.87241 18;369.19611 16;476.22214 16;493.71088 17;514.75458 24;526.23669 32;527.25916 27;540.25659 50;540.27863 19;558.24799 32;575.32294 16;590.06244 16;590.29572 1803;590.38055 16;	34	34	36	19	82	31594	28475	34684	27893	33754	502	322	605	488	494	9988	9932
1604	593.276	11.21	Phaeophorbide a	118.6639 20;129.83182 26;158.06088 16;165.02106 34;253.15154 17;265.13507 19;271.3139 18;275.65485 20;279.11249 16;285.79782 17;314.26688 17;345.14679 17;358.61942 20;385.67242 19;387.20316 20;401.33197 19;405.19595 18;412.80942 19;415.23279 19;417.21832 35;420.18866 16;422.60373 20;431.1741 58;432.20084 47;433.21603 16;433.23544 105;434.23297 34;435.24176 19;443.14224 18;445.20129 57;445.22885 2…	67685	84392	39503	80009	60416	144	606	748	266	179	623	348	138	802	148	163	189
1610	595.164	4.08	Kaempferol-7-neohesperidoside	71.05167 17;85.03291 29;127.03679 17;129.05836 17;147.06029 17;147.07762 16;148.06952 24;189.07401 19;206.3101 22;241.05037 18;255.08591 16;283.59091 18;286.97211 17;286.99384 18;287.0108 22;287.02621 76;287.05673 4661;287.86697 25;288.05713 392;288.06778 383;288.09305 17;289.05237 16;289.06625 33;408.81158 17;433.10977 19;449.05814 16;449.09442 152;449.11072 221;450.08194 16;450.0968 36;450.1340…	27427	30645	5826	35275	6194	17	0	34	0	40	0	0	0	0	0	16	63
1627	599.409	11.27	Idoxanthin;3,3',4'-Trihydroxy-beta,beta-caroten-4-one	106.94387 17;119.08519 20;134.15622 19;135.07991 17;137.09688 20;147.08566 20;147.09431 17;157.1021 17;163.1196 16;164.12457 19;165.08617 53;165.09612 55;203.14175 16;206.12964 18;208.14291 34;211.16135 17;221.14128 66;221.15726 161;223.15939 16;247.17497 35;263.18689 27;269.17719 20;286.18573 23;287.20108 17;299.198 16;301.21887 26;310.21411 16;313.21011 18;325.22592 16;326.50815 17;427.27945 16…	1915	3586	1605	4389	2711	20	53	56	0	17	46	36	0	0	0	0	0
1631	600.317	5.95	Delphinine	99.05078 19;107.08566 18;108.08066 16;169.09666 18;180.0873 16;181.08546 17;187.07793 25;196.14362 16;219.11072 33;220.14166 16;223.08897 20;223.12706 16;233.13474 16;244.14749 16;256.14087 16;257.38058 16;277.46527 19;287.17325 20;295.16782 17;308.0394 28;322.71582 21;330.85196 20;361.53094 27;375.99405 21;376.2926 16;386.22577 16;418.2056 16;431.20654 20;435.14282 20;439.56305 17;444.23438 21;4…	1194	1811	1273	1997	1456	72758	72827	84062	67203	77194	25604	57430	23534	57677	46878	24480	26313
1655	604.313	4.84	14-Benzoylaconine	261.11356 18;319.11133 16;397.2077 27;444.21585 16;554.2619 20;562.8371 22;573.18317 21;586.32056 16;604.21851 17;604.26379 17;604.30945 1167;604.35925 19;	0	0	61	17	33	19635	17700	22100	16921	21795	623	845	897	610	938	6102	6319
1666	607.249	10.88	Cancentrine	409.22375 16;419.22769 17;432.189 16;446.14014 21;446.21658 20;453.15259 20;460.17365 17;460.21329 16;463.23367 19;465.19434 26;475.21509 17;475.23938 20;478.24014 29;491.18301 16;518.22137 16;519.21857 40;520.23248 18;547.17041 16;547.21832 16;547.23755 17;547.27014 36;548.22412 17;548.2608 64;563.26532 17;564.87878 16;571.23389 23;580.15271 20;580.30627 18;599.50153 24;606.1983 56;606.24695 137…	1777	2987	1203	2380	1083	0	97	124	38	56	57	37	54	86	22	17	22
1678	610.339	6.48	Segetalin A;(-)-Segetalin A	416.26233 22;445.30124 20;462.28711 23;610.32996 83;610.35754 29;610.3786 16;	305	290	128	615	97	0	0	46	17	39	60	0	0	0	96	0	0
1681	611.159	3.79	Cyanidin-3,5-di-O-glucoside	85.02793 39;127.04298 19;145.04427 38;190.20636 17;258.05011 21;287.01764 19;287.05566 1479;288.039 39;288.05334 78;288.06641 125;289.06046 18;290.04871 19;377.07809 20;431.07803 16;432.12024 23;449.10303 94;449.11722 112;450.07913 16;450.11395 16;611.12048 17;611.16724 88;	9489	11211	9214	11573	9702	0	0	0	0	0	16	0	0	0	0	21	21
1682	611.158	3.89	Rutin	97.03232 18;99.03259 16;129.05327 34;267.21536 20;287.04349 49;288.05682 17;303.01736 17;303.04733 397;303.07416 16;304.03714 16;304.05649 37;465.08591 19;611.13354 18;611.17773 16;	1962	2338	1682	2685	1749	17	0	35	25	16	65	0	0	17	115	20	0
1689	614.333	6.03	Chasmaconitine	199.1163 17;300.87018 19;314.15735 17;366.17282 16;400.25809 19;417.24844 16;428.22543 19;436.23526 23;460.20029 17;460.24658 26;460.27075 16;460.29684 24;475.19904 18;492.24969 17;492.28482 111;492.30429 26;494.30399 16;514.41901 18;556.28149 36;556.30487 34;557.27899 20;614.30927 127;614.33911 670;	103	224	204	187	183	11989	9281	13086	8735	12328	3832	5907	4759	5894	6707	309	130
1700	616.299	5.63	Hypaconitine	111.08066 18;112.02332 20;172.11169 17;181.06566 17;216.19925 17;217.1051 18;234.09718 18;235.11899 37;253.13057 20;267.13831 22;306.14417 16;325.16379 16;327.14853 25;352.08267 16;352.1976 17;375.86734 21;387.17676 24;442.19904 17;462.21506 17;474.20999 21;480.24939 16;481.55984 17;506.24072 20;506.27029 17;524.25519 16;538.28223 16;538.30573 31;551.26581 20;552.27771 20;556.0932 17;556.22345 18…	634	544	592	675	609	130926	112156	143081	19878	139131	29264	38312	34549	39214	43681	19551	21103
1726	617.418	10.97	Sugikurojin J	69.03346 20;69.06822 30;96.05296 16;97.06753 26;109.06474 17;109.10759 42;117.09309 16;121.10156 19;123.11417 17;123.12103 16;131.08382 16;135.0757 19;145.10068 21;151.07008 16;162.09435 16;167.10216 41;167.10884 43;169.12534 16;181.12804 20;183.1221 17;184.12051 32;191.11218 20;197.13484 16;199.15137 18;203.14178 19;205.19839 20;207.1364 16;219.10677 18;223.16365 20;233.15306 58;253.19363 16;257…	4072	4258	1722	5644	2615	65	0	0	21	36	58	60	23	52	60	33	19
1745	624.355	6.76	Methyl glucosyl-3,4-dehydro-apo-8'-lycopenate	444.28101 17;476.25879 17;476.27902 35;477.28625 16;477.31104 20;624.28162 36;624.34161 172;624.3847 22;	68	126	66	123	132	462	139	417	309	358	0	1031	673	1130	1359	0	0
1757	630.327	6	Indaconitine	210.08617 24;492.12991 20;538.26105 16;568.2569 30;570.26593 16;570.30487 16;572.30957 23;599.30139 17;630.30725 80;630.32593 21;630.36188 33;	41	132	68	165	146	6933	5163	7298	4465	6915	1184	1281	1023	1229	1632	800	927
1759	630.328	6.2	Falaconitine	285.05826 17;508.25558 17;538.28418 18;539.26202 20;539.28326 26;570.28113 26;570.29999 18;572.30756 18;583.27393 18;585.32825 16;629.35138 21;630.28979 87;630.3269 497;630.35406 91;	2724	3088	2306	3935	2755	294822	263736	317804	250301	311702	86640	94775	91353	98366	109976	248414	259560
1775	632.308	5.51	Mesaconitine	105.0322 23;105.03828 16;326.18976 17;411.82117 17;431.62527 16;512.27313 16;540.258 53;542.27783 22;556.27527 20;572.29718 22;573.26202 16;573.30133 17;632.30804 618;632.34454 68;	4079	3612	3078	5228	5792	957594	877644	1013786	855603	1002129	239940	288687	278168	297518	326237	337160	352460
1827	644.346	6.66	Bulleyaconitine A	122.84245 37;372.10339 16;458.78271 21;524.28357 16;524.30615 18;552.23016 19;553.28021 21;554.29492 16;584.31055 69;644.30511 34;644.34393 599;644.37695 121;	22	17	17	0	0	2004	1566	2798	1900	3318	14661	12220	14089	11015	11927	32	21
1829	644.345	6.6	Crassicauline A	96.06896 21;108.07279 18;109.18452 16;122.09885 25;135.04024 121;135.04715 104;148.11978 18;174.13583 22;183.08754 22;215.10483 16;220.18869 16;281.08234 21;310.47876 18;359.25931 17;372.84412 16;381.14777 16;385.14532 16;400.25858 20;423.55746 20;435.21146 21;441.89297 24;444.0972 38;448.61511 16;456.24075 17;488.20856 17;488.24478 16;488.27203 17;489.22556 21;492.24661 18;492.27893 39;492.31363…	20	50	20	126	0	9560	5742	9695	5500	9826	43595	63646	58226	68398	75169	126	130
1842	646.323	5.85	Aconitine	239.06972 16;368.19656 16;368.84866 18;382.2081 22;387.26123 16;469.15131 24;526.26147 17;547.07617 19;558.97168 17;586.27924 21;586.32812 27;587.3053 17;596.27051 16;646.32074 756;	5411	5325	4651	7303	6760	535603	499761	581878	484533	564112	219273	253238	241551	230415	290287	222623	229460
1856	647.268	0.94	Taxumairol Z	154.06287 16;154.08713 140;307.1004 22;647.27563 41;	2597	3404	3011	2007	2547	17	20	27	23	32	150	156	151	206	260	0	0
1888	660.338	6.32	Yunaconitine	113.05529 16;135.0175 20;135.03859 74;154.13002 16;190.0925 16;227.09157 20;352.57196 20;353.14151 20;353.19138 16;357.21765 16;374.33188 18;384.45068 16;425.52277 21;448.37643 17;479.22589 22;486.65353 21;508.27945 18;514.10437 27;523.3172 21;536.24963 18;536.26855 18;540.27386 36;568.22101 16;568.24548 24;568.29425 84;575.05103 16;589.88251 18;600.26373 36;600.30389 256;600.32709 262;601.30261 …	714	449	497	608	369	10642	53484	3621	8856	57719	16136	89980	66381	83490	23907	17439	2153
1899	662.316	4.95	Aconifine	121.02715 23;510.22562 18;542.24158 20;602.31488 22;602.33728 20;662.3075 200;662.3418 34;	59	46	117	52	72	8014	6534	7971	5801	8830	1267	1721	1690	1589	1758	424	552
1927	676.332	5.91	Jesaconitine	93.254 28;111.0811 20;135.04662 63;139.59599 16;185.82472 18;207.04871 16;267.62326 16;273.10132 25;297.0603 17;344.21933 21;367.1767 16;368.18478 19;369.1868 17;415.03687 16;459.06079 16;542.91522 16;556.28503 25;556.29968 17;557.75653 21;566.2865 17;567.20728 17;585.27875 16;616.30939 48;616.32855 33;617.30493 38;617.32452 20;619.27478 23;627.31885 27;676.33643 1788;676.38959 45;	12231	11250	4121	14751	14637	1137825	804872	1290193	1082464	504066	421293	518412	483533	525308	562473	243400	260831
1977	712.331	5.08	Daphcalycinosidine C	73.89086 35;314.21735 16;322.41953 34;342.24167 23;464.26242 23;464.28555 90;464.84354 20;465.26038 20;465.2933 37;467.24457 16;668.31854 23;712.30951 34;712.3396 236;712.37329 32;	22	0	43	34	17	992	1052	1544	1112	1253	123	34	109	75	127	2072	2119
1987	727.209	3.6	Kaempferol 3-(2Gal-apiosylrobinobioside)	85.03596 26;145.04616 18;243.07526 16;287.05478 161;287.06644 40;288.02621 16;288.06061 16;309.11459 17;415.1156 17;419.05704 27;419.06934 33;419.1015 217;419.11731 57;420.06604 21;420.10156 34;422.10873 36;565.16248 16;581.13287 16;600.00439 21;727.13983 28;727.20636 51;	1928	1673	1626	1830	1615	0	16	0	16	16	0	0	0	0	0	0	0
2002	757.217	3.14	Quercetin-3-O-alpha-L-rhamnopyranosyl(1-2)-beta-D-glucopyranoside-7-O-alpha-L-rhamnopyranoside; LC-ESI-QTOF; MS2; CE (Flavonoid)	287.03412 27;287.04932 88;287.06497 27;287.07773 20;449.10858 52;611.08649 17;611.16278 22;612.17957 16;757.22595 55;757.29205 17;	1144	1572	1223	1475	1267	0	20	0	0	0	0	0	16	0	0	0	0
2003	757.219	3.59	Kaempferol 3-gentiobioside-7-rhamnoside;Kaempferol 3-glucoside-(1->6)-glucoside-7-alpha-L-rhamnoside;7-[(6-deoxy-alpha-L-mannopyranosyl)oxy]-3-[(6-O-beta-D-glucopyranosyl-beta-D-glucopyranosyl)oxy]-5-hydroxy-2-(4-hydroxyphenyl)-4H-1-benzopyran-4-one	127.03668 21;147.06511 32;193.09636 20;287.00653 19;287.02765 19;287.04874 81;287.06168 200;288.06064 38;449.13901 18;485.8678 20;595.17487 18;757.21851 16;	1811	1942	1845	1721	1714	0	0	18	0	0	17	17	0	0	0	0	0
2014	785.462	11.64	Astragaloside IV	141.7124 16;239.15327 26;309.41031 16;583.41895 27;785.31396 17;785.38641 22;785.46478 326;	1277	1732	1033	2205	1793	20	22	16	0	0	40	454	58	36	72	0	0
