# Supplementary material for: Multi-omics analysis reveals tissue-specific biosynthesis and accumulation of diterpene alkaloids in Aconitum japonicum
Source: J Nat Med. 2025 Mar 20;79(3):499–516. doi: 10.1007/s11418-025-01881-y (PMC12058934; doi:10.1007/s11418-025-01881-y)
Supplement: Supplementary file 5 — Supplementary file5 (XLSX 26 KB) [file 11418_2025_1881_MOESM5_ESM.xlsx]

## Sheet: SSR_stats
Supplementary Table 5: List of SSRs being identified in Aconitum japonicum
RESULTS OF MICROSATELLITE SEARCH	A.japonicum
Total number of sequences examined	129760
Total number of identified SSRs	18572
Number of SSR containing sequences	16214
Number of sequences containing more than 1 SSR	2092
Distribution to different repeat type classes
---------------------------------------------
Unit size	Number of SSRs
1	12689
2	1898
3	3615
4	72
5	92
6	206

## Sheet: Identified_SSRs
Specifications
==============
Sequence source file: "Aj_Trinity_CDHIT.fasta"
Definement of microsatellites (unit size / minimum number of repeats):
(1/10) (2/6) (3/5) (4/5) (5/5) (6/5)
Maximal number of bases interrupting 2 SSRs in a compound microsatellite: 100
Supplementary Table 5: List of SSRs being identified in Aconitum japonicum
Supplementary Table 5: List of SSRs being identified in Aconitum japonicum
Frequency of identified SSR motifs
----------------------------------
Repeats	5	6	7	8	9	10	11	12	13	14	15	16	17	18	19	20	21	22	23	24	25	26	27	28	29	30	31	32	33	34	35	36	total
A	-	-	-	-	-	2468	1708	1466	1213	879	559	331	187	80	41	56	26	29	26	15	6	10	8	3	1	1	2		1			1	9117
C	-	-	-	-	-	42	24	21	7	7	9	3	3			6			1								1						124
G	-	-	-	-	-	28	22	13	8	1	3					1																	76
T	-	-	-	-	-	1807	642	307	199	124	75	55	28	28	20	22	11	8	17	11	5	5	3	2		3							3372
AC	-	33	14	7	6		1	3	2																								66
AG	-	108	76	36	17	9	11	4		1		3		1		1		1															268
AT	-	62	40	16	11	11		4		2	1	1																					148
CA	-	34	13	6	3	1	3	1	2	1			1	1		1																	67
CG	-	1	3																														4
CT	-	164	123	67	27	21	22	17	1	6	6	3	2		2	1			2	1													465
GA	-	101	51	34	15	7	4	1	1	2			1																				217
GC	-	4	2																														6
GT	-	24	7	9	1	2		2																									45
TA	-	54	41	35	26	3	7	6	1			1																					174
TC	-	167	78	61	30	16	9	8	5		3	6	2	1	1		1			4													392
TG	-	31	7	2	2			1								2								1									46
AAC	28	7	5	2																													42
AAG	113	46	12	14		3																											188
AAT	11	2	1																														14
ACA	22	11	5	4		1	2																										45
ACC	58	26	11	2			1																										98
ACG	3	1	3			1																											8
ACT	17	1	4																														22
AGA	100	24	6	10	2	3	2				1																						148
AGC	39	19	12	8		1																											79
AGG	23	9	1																														33
AGT	11	1	2																														14
ATA	8		3																														11
ATC	19	5	9	5	1			1	1																								41
ATG	28	9	1	2		1																											41
ATT	29	7	3						1																								40
CAA	72	15	16	14	1	2	5		2										3									1					131
CAC	55	21	15	12	2	2				2																							109
CAG	65	42	12	9	1	5	1		1			1																					137
CAT	17	8	8	2		1			3																								39
CCA	75	25	15	9	3	1	1																										129
CCG	12	4	2																														18
CCT	59	22	11																														92
CGA	13	9	2	3	2		1																										30
CGC	10	3																															13
CGG	3	2	1	1			1																										8
CGT	3	3	1		1																												8
CTA	9		1																														10
CTC	60	22	11	5																													98
CTG	19	8	2	2																													31
CTT	90	43	17	11		2	2		1		4																						170
GAA	154	75	23	13	4	9	4	1	1	3			1																				288
GAC	31	4	3	4	1				1																								44
GAG	36	15	6	1																													58
GAT	31	15	5	1	1			1																									54
GCA	42	13	13	4	1	1				2																							76
GCC	9	2	1																														12
GCG	7	2	2																														11
GCT	39	2	4	1	1																												47
GGA	33	7	9	1																													50
GGC	14	5	1		1																												21
GGT	37	14	7																														58
GTA	4	8	2	1	1																												16
GTC	8	1					1																										10
GTG	44	10	7																														61
GTT	6	1	1		1											2																	11
TAA	4	5	2					1																									12
TAC	7	3																															10
TAG	3	1																															4
TAT	17	9	2	1			1																										30
TCA	31	12	4	5		3						1	4			1	1				1												63
TCC	42	22	3	1																													68
TCG	14		2																														16
TCT	129	50	33	18	4	5	2	6		1	2																						250
TGA	27	11	1	2		1	1																										43
TGC	37	8	5		3	2		1																									56
TGG	36	15	13	2	1																												67
TGT	16	4	2			1									1												1						25
TTA	38	18	8	1	2	1			2	1					1																		72
TTC	120	37	11	12		6	6	1	1																								194
TTG	26	8	2			1	1	1				2																					41
AAAC	2																																2
AAAG	5	1																															6
AAAT	1	3																															4
AACA	1																																1
AAGA	1			1																													2
AAGG	1																																1
AATA		1																															1
ACAA	1																																1
ACCT	1																																1
AGAT					2																												2
AGCC	1																																1
ATCC	2																																2
ATGT	1																																1
CAGT	1																																1
CCTA		1																															1
CGAG	1																																1
CGAT	3																																3
CTCC	1																																1
CTCG	1																																1
CTGC	1																																1
CTTT	1																																1
GAAA	1																																1
GACC		1																															1
GACT		1																															1
GAGC	1																																1
GATG		1																															1
GCAA					1																												1
GCTC	1																																1
GTAT	1																																1
GTTT		1																															1
TATT	1																																1
TCGA	2																																2
TCGC	1																																1
TCTT	1		1																														2
TGAA	1																																1
TGCT	2																																2
TGGA				1																													1
TGTA		1																															1
TGTT	2																																2
TTAT	1	1																															2
TTCT	2																																2
TTGT	1																																1
TTTA	6																																6
TTTC			1																														1
TTTG	3																																3
AAAAC	1																																1
AAAAG	2																																2
AAAGA	2																																2
AACCA	2																																2
AAGAG				1																													1
AAGGC	1																																1
AATCC	2																																2
AATCG	1																																1
ACCCG		1																															1
AGAAG	4			1																													5
AGAGA	5																																5
AGAGG		1																															1
CAAAA	2																																2
CAAAC	1																																1
CAACA	1																																1
CACCC	2																																2
CAGAG	1	1																															2
CCAAT	1																																1
CCCGA	1																																1
CCGAC		1																															1
CTATA	1																																1
CTCAA	1																																1
CTCTC	3																																3
CTCTT	3	3				1																											7
CTTCT	11																																11
GAAAG		1																															1
GAAGA	4	1																															5
GAGAA	1																																1
GAGAG	3																																3
GAGCA	2																																2
GAGGA	1																																1
GATTT	1																																1
GCTAT	1																																1
GGATT	1																																1
TAGAT	1																																1
TCATC	1																																1
TCCCT	1																																1
TCTCT	2	2	1																														5
TGAGT	1																																1
TGGAT	1																																1
TGTAT						1																											1
TGTGT	1																																1
TGTTG	2																																2
TTCTC					1																												1
TTGTG	1																																1
TTTGG	1																																1
TTTTC	1																																1
AAACCA	1		1																														2
AAACTC	1																																1
AAATCC		1																															1
AACACC	1																																1
AACGCC							1																										1
AACGGA								1																									1
AAGAGG	2				1																												3
AAGCAG	1																																1
AAGGAC								1																									1
AAGGAG						1																											1
AATCCA			1																														1
AATCCC	1																																1
ACAACG												1																					1
ACCAAC					1																												1
ACCCTA		2																															2
ACCGCC	2																																2
ACGAGG		1																															1
ACTCTC				1																													1
ACTGCT	4																																4
AGAAAA	1																																1
AGAAAG	1																																1
AGAAGG		2	1																														3
AGAGAA	1																																1
AGAGAC				2								3																					5
AGAGGA		3																															3
AGAGGT			1																														1
AGAGTG		1																															1
AGATAG		2																															2
AGCACC		1			2																												3
AGCAGG	1	1		1																													3
AGCGGC	1																																1
AGGCAG			1																														1
AGGGTT	1																																1
AGTGTT		1			1																												2
ATCTCA	1																																1
ATGAAG	1																																1
ATGTTG	3																																3
CAAAGG	1																																1
CAACAC		1																															1
CAACCA		1																															1
CAATGC	1																																1
CACAGC	1																																1
CACCAA		1																															1
CACCCA	1																																1
CACCTC	1																																1
CACGGA		1																															1
CAGAGC	1																																1
CAGCAA	1				1		1																										3
CAGGCA	2																																2
CATCAC		4																															4
CATCGC			1																														1
CATCTC	2																																2
CCAACA	2	1																															3
CCAATA						1																											1
CCAATC			1																														1
CCACTG				1																													1
CCACTT		1																															1
CCATCA	1																																1
CCATGT			1																														1
CCCACT	1																																1
CCCATG	1																																1
CCCTAA	1				2																												3
CCCTGG			1																														1
CCGACG			2																														2
CCTCCA	1	3																															4
CGCCAC	1																																1
CGCTCT		1																															1
CGGAGA		1																															1
CGTGAG								1																									1
CTCACG								1																									1
CTCCAC			1																														1
CTCCAT	1																																1
CTCCGT			1																														1
CTCCTG	2																																2
CTCCTT				2																													2
CTCTAC	1																																1
CTCTCC		2																															2
CTCTTT	1	1																															2
CTGCCA			1																														1
CTTCAC	1																																1
CTTCTA		1																															1
CTTCTC	1																																1
GAACTC	1																																1
GAAGAG	1																																1
GACCAG		3																															3
GAGAGC	1																																1
GAGCCT	1						1																										2
GAGGAA	2																																2
GAGGAC		2																															2
GAGGTA	1																																1
GAGTCG	3																																3
GAGTGA	1																																1
GATGAA	1																																1
GATGAC	1																																1
GATGAG	1																																1
GCACCA	1																																1
GCAGAG		1																															1
GCAGGC									1																								1
GCATCA									1																								1
GCCACT			1																														1
GCCGCT	1																																1
GCGTCG		1																															1
GGAAGA		1																															1
GGAAGG	1																																1
GGAGAA		1			1																												2
GGCACA					2	1																											3
GGTGGA	2																																2
GGTTTT	1																																1
GTCCCA		2																															2
GTTAGT					1																												1
GTTTTG	2																																2
TAGAGG	1																																1
TATGGG			1																														1
TATTTT	1																																1
TCCAAC				1																													1
TCCACC	3																																3
TCCCTC	1																																1
TCCGAC			2																														2
TCCTCT	4																																4
TCCTTC	1																																1
TCGAGA		2																															2
TCGCCA		1																															1
TCTCAA	1																																1
TCTCCC	1																																1
TCTGTC	1																																1
TCTGTG						1																											1
TCTTCG	1																																1
TGAAGA	1			3				1																									5
TGACGA			1																														1
TGAGCC					1																												1
TGCTAC	1																																1
TGTGGA				1																													1
TGTTGG		1																															1
TTCATC	1																																1
TTGCTG	1																																1
TTGGTG				1																													1
TTTAGG	1																																1
TTTTGA								1																									1
TTTTGT	1																																1
Frequency of classified repeat types (considering sequence complementary)
-------------------------------------------------------------------------
Repeats	5	6	7	8	9	10	11	12	13	14	15	16	17	18	19	20	21	22	23	24	25	26	27	28	29	30	31	32	33	34	35	36	total
A/T	-	-	-	-	-	4275	2350	1773	1412	1003	634	386	215	108	61	78	37	37	43	26	11	15	11	5	1	4	2		1			1	12489
C/G	-	-	-	-	-	70	46	34	15	8	12	3	3			7			1								1						200
AC/GT	-	122	41	24	12	3	4	7	4	1			1	1		3								1									224
AG/CT	-	540	328	198	89	53	46	30	7	9	9	12	5	2	3	2	1	1	2	5													1342
AT/AT	-	116	81	51	37	14	7	10	1	2	1	2																					322
CG/CG	-	5	5																														10
AAC/GTT	170	46	31	20	2	5	8	1	2			2			1	2			3								1	1					295
AAG/CTT	706	275	102	78	10	28	16	8	3	4	7		1																				1238
AAT/ATT	107	41	19	2	2	1	1	1	3	1					1																		179
ACC/GGT	305	111	68	25	6	3	2			2																							522
ACG/CGT	72	18	11	7	4	1	2		1																								116
ACT/AGT	51	14	9	1	1																												76
AGC/CTG	241	92	48	24	6	9	1	1	1	2		1																					426
AGG/CCT	253	97	41	8																													399
ATC/ATG	153	60	28	17	2	6	1	2	4			1	4			1	1				1												281
CCG/CGG	55	18	7	1	1		1																										83
AAAC/GTTT	10	1																															11
AAAG/CTTT	11	1	2	1																													15
AAAT/ATTT	9	5																															14
AAGC/CTTG	2				1																												3
AAGG/CCTT	1																																1
AATG/ATTC	1																																1
ACAT/ATGT	2	1																															3
ACCG/CGGT		1																															1
ACCT/AGGT	1	1																															2
ACTG/AGTC	1	1																															2
AGAT/ATCT					2																												2
AGCC/CTGG	1																																1
AGCG/CGCT	5																																5
AGGC/CCTG	1																																1
AGGG/CCCT	1																																1
ATCC/ATGG	2	1		1																													4
ATCG/ATCG	5																																5
AAAAC/GTTTT	3																																3
AAAAG/CTTTT	5																																5
AAACC/GGTTT	4																																4
AAAGG/CCTTT		1																															1
AAATC/ATTTG	1																																1
AACAC/GTGTT	5																																5
AACTC/AGTTG	2																																2
AAGAG/CTCTT	30	6	1	2	1	1																											41
AAGGC/CCTTG	1																																1
AAGGG/CCCTT	1																																1
AATAC/ATTGT						1																											1
AATCC/ATTGG	5																																5
AATCG/ATTCG	1																																1
AATCT/AGATT	1																																1
ACCCC/GGGGT	2																																2
ACCCG/CGGGT	1	2																															3
ACTAT/AGTAT	1																																1
AGAGC/CTCTG	3	1																															4
AGAGG/CCTCT	7	1																															8
AGATG/ATCTC	1																																1
AGCAT/ATGCT	1																																1
AAAAAC/GTTTTT	1																																1
AAAAAG/CTTTTT	1																																1
AAAAAT/ATTTTT	1																																1
AAAACC/GGTTTT	4		1																														5
AAAATC/ATTTTG								1																									1
AAACCT/AGGTTT	1																																1
AAACGG/CCGTTT								1																									1
AAACTC/AGTTTG	1																																1
AAAGAG/CTCTTT	3	1																															4
AAAGGC/CCTTTG	1																																1
AAATCC/ATTTGG		1	1																														2
AACACC/GGTGTT	3	4		1	1																												9
AACACT/AGTGTT		1			2																												3
AACAGC/CTGTTG	2				1		1																										4
AACATC/ATGTTG	3																																3
AACCAC/GGTTGT		1																															1
AACCCT/AGGGTT	2	2			2																												6
AACGAC/CGTTGT												1																					1
AACGCC/CGTTGG							1																										1
AACTCC/AGTTGG				1																													1
AACTCG/AGTTCG	1																																1
AAGACG/CGTCTT	1																																1
AAGAGG/CCTCTT	9	4			1																												14
AAGATG/ATCTTC	4			3				1																									8
AAGCAG/CTGCTT	1																																1
AAGGAC/CCTTGT								1																									1
AAGGAG/CCTTCT	2	3	1	2	1	1																											10
AAGGGG/CCCCTT	1																																1
AAGGTG/ACCTTC	1																																1
AAGTAG/ACTTCT		1																															1
AAGTGG/ACTTCC		1																															1
AATACC/ATTGGT						1																											1
AATCCC/ATTGGG	1		1																														2
AATCTC/AGATTG	2																																2
AATGCC/ATTGGC	1																																1
ACACAG/CTGTGT						1																											1
ACACCC/GGGTGT	1																																1
ACACGG/CCGTGT		1																															1
ACAGAG/CTCTGT	1			2								3																					6
ACAGCC/CTGTGG	1																																1
ACAGGC/CCTGTG	2				2	1																											5
ACATCC/ATGTGG				1																													1
ACATGG/ATGTCC			1																														1
ACCAGC/CTGGTG	1	1			2																												4
ACCAGG/CCTGGT		3																															3
ACCATC/ATGGTG	1	4																															5
ACCCAT/ATGGGT			1																														1
ACCGCC/CGGTGG	3																																3
ACCTCC/AGGTGG	7	3	1																														11
ACCTCT/AGAGGT	3		1																														4
ACGAGG/CCTCGT		3																															3
ACGATG/ATCGTC	1		1																														2
ACGCCG/CGGCGT		1	2																														3
ACGCTC/AGCGTG								2																									2
ACGGAG/CCGTCT		1	1																														2
ACTCCC/AGTGGG	1																																1
ACTCCG/AGTCGG	3		2																														5
ACTCTC/AGAGTG	1	1		1																													3
ACTGCC/AGTGGC			2	1																													3
ACTGCT/AGCAGT	5																																5
ACTGGG/AGTCCC		2																															2
AGAGAT/ATCTCT		2																															2
AGAGCC/CTCTGG	1																																1
AGAGCG/CGCTCT	1	1																															2
AGAGGC/CCTCTG		1	1																														2
AGAGGG/CCCTCT	2	2																															4
AGATCG/ATCTCG		2																															2
AGATGG/ATCTCC	3																																3
AGCAGG/CCTGCT	3	1		1																													5
AGCATC/ATGCTG									1																								1
AGCCTG/AGGCTC	1				1		1																										3
AGCGGC/CCGCTG	2																																2
AGGATG/ATCCTC	1																																1
AGGCGC/CCTGCG									1																								1
AGGGCC/CCCTGG			1																														1
ATCGCC/ATGGCG		1	1																														2
ATGCCC/ATGGGC	1																																1
