# Supplementary material for: Multi-omics analysis reveals tissue-specific biosynthesis and accumulation of diterpene alkaloids in Aconitum japonicum
Source: J Nat Med. 2025 Mar 20;79(3):499–516. doi: 10.1007/s11418-025-01881-y (PMC12058934; doi:10.1007/s11418-025-01881-y)
Supplement: Supplementary file 6 — Supplementary file6 (XLSX 10450 KB) [file 11418_2025_1881_MOESM6_ESM.xlsx]

## Sheet: Sheet1
Supplementary Table 6: Blastx based annotation result, corresponding GO terms, and KEGG pathways for all the assembled transcripts of Aconitum japonicum, and their expression values across four tissues
Sequence name	Sequence desc.	Sequence length	Hit desc.	GOTerms	Enzymes	KeggMaps	Hit ACC	E-Value	Similarity	Bit-Score	Alignment length	Positives	FPKM_Leaf	FPKM_Rootlet	FPKM_Mother_root	FPKM_Daughter_root
TR1|c0_g1_i1	---NA---	288	No Blast Hit	0	0	0							0	1.59	0	1.11
TR2|c0_g2_i1	---NA---	252	No Blast Hit	0	0	0							6.41	0	0.81	0
TR3|c0_g1_i1	---NA---	363	No Blast Hit	0	0	0							2.06	0	0	0.36
TR4|c0_g1_i1	---NA---	312	No Blast Hit	0	0	0							2.71	0	0	0
TR4|c0_g2_i1	---NA---	259	No Blast Hit	0	0	0							2	0	0	0
TR5|c0_g1_i1	AC011621_1 retroelement pol poly	226	gi|147774273|emb|CAN76793.1|hypothetical protein VITISV_026680 [Vitis vinifera]	0	0	0	CAN76793	1.78549e-08	61.5385	59.3066	52	32	2.84	0	0	0.99
TR6|c0_g1_i1	---NA---	280	No Blast Hit	0	0	0							0	0	1.28	0.59
TR7|c0_g1_i1	---NA---	278	No Blast Hit	0	0	0							6.83	0	1.3	0
TR8|c0_g1_i1	---NA---	247	No Blast Hit	0	0	0							0	0	1.71	1.56
TR9|c0_g2_i1	copia-type poly	245	gi|4753889|emb|CAB42059.1|Tpv2-1c [Phaseolus vulgaris]	binding	0	0	CAB42059	7.09096e-21	82.1429	77.411	56	46	4.58	0	0	0.8
TR10|c0_g1_i1	---NA---	515	No Blast Hit	0	0	0							0	0	0.92	0.64
TR10|c1_g1_i1	---NA---	247	No Blast Hit	0	0	0							0	0	0.85	0.78
TR11|c0_g2_i1	---NA---	343	No Blast Hit	0	0	0							4.55	0	0	0
TR12|c0_g1_i1	phytochelatin synthase	279	gi|27448224|gb|AAO13809.1|AF384110_1phytochelatins synthase [Allium sativum]	secondary metabolic process;biosynthetic process;transferase activity;binding;cellular process	ec:2.3.2.15	0	AAO13809	4.76814e-37	97.2222	139.043	72	70	0	3.4	0	3.55
TR13|c0_g1_i1	---NA---	249	No Blast Hit	0	0	0							2.2	2.21	0.84	0
TR14|c0_g1_i1	---NA---	244	No Blast Hit	0	0	0							0	0	1.76	0
TR15|c0_g1_i1	---NA---	305	No Blast Hit	0	0	0							0	0	0	0.49
TR16|c0_g1_i1	interferon-induced GTP-binding mx,	256	gi|224114123|ref|XP_002332430.1|predicted protein [Populus trichocarpa] gi|222832399|gb|EEE70876.1| predicted protein [Populus trichocarpa]	nucleotide binding;cytoplasm;metabolic process;hydrolase activity	0	0	XP_002332430, EEE70876	3.05562e-37	88.8889	136.346	81	72	0	0	2.35	0.72
TR17|c0_g1_i1	---NA---	226	No Blast Hit	0	0	0							0	0	1.08	0.99
TR19|c0_g1_i1	---NA---	379	No Blast Hit	0	0	0							0	0	0.73	0.34
TR20|c0_g1_i1	---NA---	247	No Blast Hit	0	0	0							6.73	0	1.71	0
TR21|c0_g1_i1	---NA---	248	No Blast Hit	0	0	0							4.44	0	0	0
TR22|c0_g1_i1	---NA---	283	No Blast Hit	0	0	0							3.29	0	0	0.57
TR23|c0_g1_i1	---NA---	268	No Blast Hit	0	0	0							0	0	2.82	0
TR24|c0_g1_i1	auxin-repressed	445	gi|388281860|dbj|BAM15888.1|putative auxin-repressed protein, partial [Pyrus pyrifolia var. culta]	catalytic activity;signal transduction;metabolic process;response to endogenous stimulus	0	0	BAM15888	1.35473e-24	92.3077	99.3673	52	48	0.75	4.5	0	1.57
TR25|c0_g1_i1	---NA---	369	No Blast Hit	0	0	0							1	3.03	0.38	0.35
TR27|c0_g1_i1	rubber elongation factor	326	gi|255542728|ref|XP_002512427.1|Rubber elongation factor protein, putative [Ricinus communis] gi|223548388|gb|EEF49879.1| Rubber elongation factor protein, putative [Ricinus communis]	membrane;response to endogenous stimulus;translation factor activity, RNA binding;vacuole;transport	0	0	XP_002512427, EEF49879	6.44371e-37	80.5556	134.806	108	87	0	2.5	0	0.44
TR28|c0_g1_i1	---NA---	295	No Blast Hit	0	0	0							3.02	0	0.58	0
TR29|c0_g1_i1	---NA---	404	No Blast Hit	0	0	0							1.73	0	0.33	2.13
TR30|c0_g1_i1	---NA---	330	No Blast Hit	0	0	0							1.22	2.45	0.93	0.85
TR31|c0_g1_i1	hypothetical protein VITISV_025621	239	gi|147789754|emb|CAN67410.1|hypothetical protein VITISV_025621 [Vitis vinifera]	0	0	0	CAN67410	3.87175e-06	71.7949	52.373	39	28	0	0	3.71	0
TR32|c0_g1_i1	cc-nbs-lrr resistance	232	gi|224090421|ref|XP_002335004.1|cc-nbs-lrr resistance protein [Populus trichocarpa] gi|222832589|gb|EEE71066.1| cc-nbs-lrr resistance protein [Populus trichocarpa]	0	0	0	XP_002335004, EEE71066	1.09239e-15	67.5676	80.1073	74	50	2.64	0	0	0
TR33|c0_g2_i1	---NA---	412	No Blast Hit	0	0	0							0.84	0	1.6	0
TR34|c0_g1_i1	multiple RNA-binding domain-containing 1-like	248	gi|297736978|emb|CBI26179.3|unnamed protein product [Vitis vinifera]	0	0	0	CBI26179	6.61985e-10	70.2128	60.4622	47	33	2.22	0	1.69	0.77
TR35|c0_g2_i1	---NA---	233	No Blast Hit	0	0	0							2.61	2.62	2.98	0
TR36|c0_g1_i1	---NA---	251	No Blast Hit	0	0	0							6.47	0	0	0
TR37|c0_g1_i1	phospholipase D4	293	gi|339252250|ref|XP_003371348.1|cuticle collagen dpy-7 [Trichinella spiralis] gi|316968429|gb|EFV52707.1| cuticle collagen dpy-7 [Trichinella spiralis]	membrane	0	0	XP_003371348, EFV52707	3.27396e-26	73.9583	109.768	96	71	0	6.15	0	0
TR38|c0_g1_i1	---NA---	274	No Blast Hit	0	0	0							3.53	0	1.34	0
TR39|c0_g1_i1	---NA---	240	No Blast Hit	0	0	0							2.41	0	0.92	0.84
TR40|c0_g1_i1	---NA---	265	No Blast Hit	0	0	0							0	1.91	2.17	1.32
TR41|c0_g1_i1	---NA---	267	No Blast Hit	0	0	0							7.47	0	0.71	0.65
TR42|c0_g1_i1	Serine threonine kinase	350	gi|242039053|ref|XP_002466921.1|hypothetical protein SORBIDRAFT_01g016720 [Sorghum bicolor] gi|241920775|gb|EER93919.1| hypothetical protein SORBIDRAFT_01g016720 [Sorghum bicolor]	cell;membrane;binding;kinase activity	0	0	XP_002466921, EER93919	1.46537e-12	62.8205	72.4034	78	49	3.3	1.1	0.84	0.77
TR43|c0_g1_i1	retrotransposon , , unclassified	688	gi|78183243|emb|CAJ00274.1|hypothetical protein [Lotus japonicus]	0	0	0	CAJ00274	1.13042e-53	63.4259	196.438	216	137	4.1	0	0.31	0.29
TR44|c0_g1_i1	---NA---	277	No Blast Hit	0	0	0							0	0	2.62	0
TR44|c0_g2_i1	---NA---	306	No Blast Hit	0	0	0							1.4	0	1.07	0.49
TR45|c0_g1_i1	---NA---	397	No Blast Hit	0	0	0							2.67	0	0.68	0.63
TR46|c0_g1_i1	---NA---	374	No Blast Hit	0	0	0							1.96	0.99	0.37	0.34
TR47|c0_g1_i1	transmembrane 111-like	300	gi|297741801|emb|CBI33106.3|unnamed protein product [Vitis vinifera] gi|297741806|emb|CBI33111.3| unnamed protein product [Vitis vinifera]	protein metabolic process;mitochondrion;membrane;cellular component organization;endoplasmic reticulum;anatomical structure morphogenesis;transport;cell growth	0	0	CBI33106, CBI33111	1.26439e-43	98.8506	150.984	87	86	23.37	63.08	51.25	43.43
TR48|c0_g1_i1	---NA---	338	No Blast Hit	0	0	0							9.34	0	0	0
TR49|c0_g1_i1	---NA---	289	No Blast Hit	0	0	0							4.72	12.65	4.8	0.55
TR50|c0_g1_i1	---NA---	351	No Blast Hit	0	0	0							2.19	0	0.42	0.38
TR51|c1_g1_i1	kinase Xa21	236	gi|224116466|ref|XP_002331904.1|predicted protein [Populus trichocarpa] gi|222874576|gb|EEF11707.1| predicted protein [Populus trichocarpa]	nucleotide binding;cytoplasm;membrane;kinase activity	0	0	XP_002331904, EEF11707	5.53968e-08	71.7949	57.7658	78	56	0	0	5.76	4.38
TR52|c0_g1_i1	---NA---	420	No Blast Hit	0	0	0							4.89	0	0.31	0
TR53|c0_g1_i1	---NA---	258	No Blast Hit	0	0	0							0	18.25	19.23	19.01
TR54|c0_g1_i1	---NA---	317	No Blast Hit	0	0	0							2.63	1.32	0.5	0
TR55|c0_g1_i1	Os04g0357300, partial	602	gi|242088963|ref|XP_002440314.1|hypothetical protein SORBIDRAFT_09g029620 [Sorghum bicolor] gi|241945599|gb|EES18744.1| hypothetical protein SORBIDRAFT_09g029620 [Sorghum bicolor]	cellular component organization;DNA metabolic process;hydrolase activity	0	0	XP_002440314, EES18744	2.46908e-39	68.4729	153.295	203	139	4.39	0.49	0.37	0
TR56|c0_g1_i1	glycosyl hydrolase family 17	416	gi|147842438|emb|CAN71832.1|hypothetical protein VITISV_033608 [Vitis vinifera]	hydrolase activity	0	0	CAN71832	3.58713e-12	53.9683	62.3882	126	68	0.83	0.83	0.63	0.29
TR57|c0_g1_i1	heat shock 70	290	gi|388518753|gb|AFK47438.1|unknown [Lotus japonicus]	nucleotide binding;carbohydrate metabolic process;response to biotic stimulus;response to external stimulus;catalytic activity;membrane;cytosol;cellular process;response to stress	0	0	AFK47438	2.95744e-10	84.4828	60.8474	58	49	4.69	25.13	25.04	8.75
TR57|c0_g2_i1	heat shock 70	261	gi|388518753|gb|AFK47438.1|unknown [Lotus japonicus]	nucleotide binding;carbohydrate metabolic process;response to biotic stimulus;response to external stimulus;catalytic activity;membrane;cytosol;cellular process;response to stress	ec:1.3.1.74	0	AFK47438	2.22773e-10	84.4828	60.8474	58	49	5.9	7.9	15.73	4.8
TR58|c0_g1_i1	---NA---	357	No Blast Hit	0	0	0							3.18	0	0.41	1.12
TR59|c0_g1_i1	---NA---	263	No Blast Hit	0	0	0							3.86	3.88	1.47	2.69
TR60|c0_g2_i1	---NA---	395	No Blast Hit	0	0	0							2.69	0.9	0.34	0.63
TR61|c0_g1_i1	---NA---	274	No Blast Hit	0	0	0							5.29	0	0	0
TR62|c0_g1_i1	---NA---	257	No Blast Hit	0	0	0							0	0	0.78	0.71
TR63|c0_g2_i1	---NA---	502	No Blast Hit	0	0	0							1.25	0.63	1.2	0.22
TR64|c0_g2_i1	heat shock STI-like	920	gi|357481949|ref|XP_003611260.1|Stress-induced-phosphoprotein [Medicago truncatula] gi|355512595|gb|AES94218.1| Stress-induced-phosphoprotein [Medicago truncatula]	nucleus;response to abiotic stimulus;cytosol;plasma membrane;response to stress	0	0	XP_003611260, AES94218	1.65322e-137	81.2698	412.535	315	256	0	2.31	0	0.71
TR65|c0_g1_i1	---NA---	318	No Blast Hit	0	0	0							1.31	0	0.5	0.46
TR66|c0_g1_i1	Histone-lysine N-methyltransferase ATX4	258	gi|357501093|ref|XP_003620835.1|Histone-lysine N-methyltransferase ATX4 [Medicago truncatula] gi|355495850|gb|AES77053.1| Histone-lysine N-methyltransferase ATX4 [Medicago truncatula]	0	0	0	XP_003620835, AES77053	1.72734e-09	69.7674	58.5362	43	30	0	0	0.77	0.7
TR66|c0_g2_i1	---NA---	409	No Blast Hit	0	0	0							0.85	0	1.62	0.3
TR67|c0_g1_i1	---NA---	233	No Blast Hit	0	0	0							0	0	2.98	0
TR68|c0_g1_i1	---NA---	379	No Blast Hit	0	0	0							2.88	1.93	1.1	5.05
TR69|c0_g1_i1	---NA---	250	No Blast Hit	0	0	0							4.36	0	2.49	0.76
TR70|c0_g1_i1	retrotransposon , , Ty1-copia subclass	282	gi|147804664|emb|CAN66637.1|hypothetical protein VITISV_011340 [Vitis vinifera]	nucleic acid binding;cytoplasm;DNA metabolic process	0	0	CAN66637	5.68951e-47	91.2088	170.629	91	83	3.31	0	1.26	1.74
TR71|c0_g1_i1	lipid binding ,	313	gi|296084587|emb|CBI25608.3|unnamed protein product [Vitis vinifera]	nucleus;signal transduction;cytosol;lipid binding;biosynthetic process;plasma membrane	0	0	CBI25608	7.4249e-47	83.4951	168.318	103	86	1.35	0	0.51	1.88
TR72|c0_g1_i1	---NA---	252	No Blast Hit	0	0	0							0	0	2.44	0
TR73|c0_g1_i1	---NA---	336	No Blast Hit	0	0	0							4.72	0	0.45	0
TR74|c0_g1_i1	---NA---	266	No Blast Hit	0	0	0							1.88	0	1.43	0.66
TR75|c0_g1_i1	---NA---	586	No Blast Hit	0	0	0							1.52	0	0.39	1.78
TR76|c0_g1_i1	---NA---	329	No Blast Hit	0	0	0							1.23	0	1.87	0.43
TR77|c0_g2_i1	---NA---	282	No Blast Hit	0	0	0							4.97	1.66	0	0.58
TR78|c0_g1_i1	AT4G10710 , partial	390	gi|147775767|emb|CAN64799.1|hypothetical protein VITISV_017318 [Vitis vinifera]	post-embryonic development;biosynthetic process;nucleolus;DNA metabolic process;response to stress;cell cycle;nucleoplasm;tropism;response to abiotic stimulus;cytosol;hydrolase activity	0	0	CAN64799	5.74481e-67	92.9688	227.254	128	119	7.33	0.92	3.15	0.97
TR79|c0_g1_i1	---NA---	245	No Blast Hit	0	0	0							6.87	0	0.87	0
TR80|c0_g1_i1	copia LTR rider	230	gi|130582|sp|P10978.1|POLX_TOBACRecName: Full=Retrovirus-related Pol polyprotein from transposon TNT 1-94; Includes: RecName: Full=Protease; Includes: RecName: Full=Reverse transcriptase; Includes: RecName: Full=Endonuclease gi|20045|emb|CAA32025.1| unnamed protein product [Nicotiana tabacum]	nucleic acid binding;protein metabolic process;nuclease activity;biosynthetic process;transferase activity;DNA metabolic process	0	0	P10978, CAA32025	6.43164e-19	83.6364	75.0998	55	46	5.41	0	0	0
TR80|c0_g2_i1	copia LTR rider	234	gi|56694211|gb|AAW22873.1|putative polyprotein [Solanum lycopersicum]	nuclease activity;transferase activity;binding;DNA metabolic process	ec:3.1	0	AAW22873	1.36848e-22	77.7778	99.3673	81	63	2.58	0	0.98	0.9
TR81|c0_g1_i1	---NA---	307	No Blast Hit	0	0	0							5.58	0	0	0.98
TR82|c0_g1_i1	---NA---	299	No Blast Hit	0	0	0							5.88	0	0	0
TR83|c0_g1_i1	---NA---	417	No Blast Hit	0	0	0							6.6	0	0	0
TR84|c0_g1_i1	---NA---	254	No Blast Hit	0	0	0							2.1	0	0.8	0
TR85|c0_g2_i1	---NA---	298	No Blast Hit	0	0	0							0	0	0.56	0
TR86|c0_g1_i1	---NA---	280	No Blast Hit	0	0	0							0	1.69	1.28	0
TR87|c0_g1_i1	---NA---	237	No Blast Hit	0	0	0							0	5.01	0	1.73
TR88|c0_g1_i1	fatty acid hydroxylase	289	gi|147860330|emb|CAN81862.1|hypothetical protein VITISV_033282 [Vitis vinifera]	cellular protein modification process;endoplasmic reticulum;biosynthetic process;extracellular region;protein binding;cell death;mitochondrion;membrane;lipid metabolic process;hydrolase activity	0	0	CAN81862	4.55333e-12	94.5946	69.707	37	35	3.15	0	1.2	0.55
TR89|c0_g1_i1	---NA---	359	No Blast Hit	0	0	0							1.05	1.06	1.2	0.37
TR90|c0_g1_i1	---NA---	273	No Blast Hit	0	0	0							3.55	1.78	0.68	0
TR91|c0_g1_i1	---NA---	225	No Blast Hit	0	0	0							2.88	0	1.09	0
TR92|c0_g1_i1	---NA---	333	No Blast Hit	0	0	0							0	1.21	0.92	0.42
TR93|c0_g1_i1	---NA---	304	No Blast Hit	0	0	0							0	0	2.17	1
TR94|c0_g1_i1	---NA---	350	No Blast Hit	0	0	0							3.3	0	0	0.39
TR95|c0_g1_i1	RING-H2 finger ATL13	429	gi|225445706|ref|XP_002269611.1|PREDICTED: RING-H2 finger protein ATL13 [Vitis vinifera]	0	0	0	XP_002269611	1.46582e-29	68.0328	120.553	122	83	0	2.38	0.6	0.55
TR96|c0_g1_i1	---NA---	260	No Blast Hit	0	0	0							0	0	0	0.69
TR97|c0_g1_i1	---NA---	229	No Blast Hit	0	0	0							2.74	0	0	1.9
TR98|c0_g1_i1	---NA---	250	No Blast Hit	0	0	0							2.18	0	0.83	0
TR99|c0_g1_i1	---NA---	269	No Blast Hit	0	0	0							1.84	0	2.1	0.64
TR100|c0_g1_i1	---NA---	278	No Blast Hit	0	0	0							1.71	0	0	2.98
TR101|c0_g1_i1	---NA---	263	No Blast Hit	0	0	0							5.8	0	0.74	0
TR102|c0_g1_i1	PREDICTED: uncharacterized protein LOC100242119	322	gi|225427224|ref|XP_002280507.1|PREDICTED: uncharacterized protein LOC100242119 [Vitis vinifera]	0	0	0	XP_002280507	2.60844e-16	67.3684	81.2629	95	64	47.19	15.38	55	40.65
TR103|c0_g1_i1	unknown	265	gi|388500250|gb|AFK38191.1|unknown [Lotus japonicus]	protein metabolic process;protein binding;membrane;endoplasmic reticulum;cellular process	0	0	AFK38191	8.6784e-07	82.8571	52.7582	35	29	3.8	0	0	0.66
TR104|c0_g1_i1	---NA---	260	No Blast Hit	0	0	0							7.93	0	0	0.69
TR105|c0_g1_i1	histone deacetylase	508	gi|347558872|gb|AEP04146.1|histone deacetylase 6 [Musa acuminata AAA Group]	nucleus;response to abiotic stimulus;post-embryonic development;cellular component organization;cellular protein modification process;biosynthetic process;nucleobase-containing compound metabolic process;hydrolase activity	ec:3.5.1.98	0	AEP04146	4.37689e-14	92.8571	70.8626	42	39	1.23	1.24	1.41	1.08
TR106|c0_g1_i1	---NA---	334	No Blast Hit	0	0	0							1.19	0	0.91	0.42
TR107|c0_g1_i1	---NA---	268	No Blast Hit	0	0	0							0	0	0	0
TR108|c0_g1_i1	---NA---	362	No Blast Hit	0	0	0							1.04	0	1.58	1.09
TR109|c0_g1_i1	phenylalanine ammonia-lyase	268	gi|3288718|dbj|BAA31258.1|phenylalanine ammonia-lyase [Vitis vinifera]	secondary metabolic process;cytoplasm;catalytic activity;catabolic process;biosynthetic process;cellular process	ec:4.3.1.25-ammonia-lyase;ec:4.3.1.24-ammonia-lyase	Phenylalanine metabolism;Phenylpropanoid biosynthesisPhenylalanine metabolism;Phenylpropanoid biosynthesis	BAA31258	4.2065e-46	94.3182	159.844	88	83	0	35.31	8.46	2.58
TR110|c0_g2_i1	---NA---	398	No Blast Hit	0	0	0							11.53	0.89	1.02	0.62
TR111|c0_g1_i1	---NA---	239	No Blast Hit	0	0	0							0	12.24	0.93	3.39
TR112|c0_g1_i1	---NA---	323	No Blast Hit	0	0	0							0	1.27	0.48	0.44
TR113|c0_g1_i1	---NA---	380	No Blast Hit	0	0	0							0	2.88	0.37	0.67
TR114|c0_g1_i1	---NA---	309	No Blast Hit	0	0	0							0	4.15	1.58	2.9
TR115|c0_g1_i1	Receptor kinase	244	gi|357484449|ref|XP_003612512.1|Receptor-like protein kinase [Medicago truncatula] gi|355513847|gb|AES95470.1| Receptor-like protein kinase [Medicago truncatula]	nucleotide binding;membrane;cellular protein modification process;kinase activity	0	0	XP_003612512, AES95470	5.9447e-22	75	98.2117	80	60	2.31	0	0.88	0
TR115|c0_g2_i1	Receptor kinase	237	gi|224117950|ref|XP_002317696.1|predicted protein [Populus trichocarpa] gi|222858369|gb|EEE95916.1| predicted protein [Populus trichocarpa]	nucleotide binding;membrane;kinase activity	0	0	XP_002317696, EEE95916	2.20928e-21	70.5128	96.6709	78	55	2.49	0	0	0
TR116|c0_g1_i1	---NA---	227	No Blast Hit	0	0	0							2.8	14.07	0	1.95
TR117|c0_g1_i1	EPIDERMAL PATTERNING FACTOR	249	gi|147771557|emb|CAN78177.1|hypothetical protein VITISV_037684 [Vitis vinifera]	membrane;post-embryonic development;cell differentiation;anatomical structure morphogenesis	0	0	CAN78177	8.41516e-12	67.7419	65.4698	62	42	6.6	0	0	0.77
TR118|c0_g1_i1	---NA---	242	No Blast Hit	0	0	0							0	4.74	0	0
TR119|c0_g3_i1	---NA---	280	No Blast Hit	0	0	0							0	0	0	1.18
TR120|c0_g1_i1	---NA---	337	No Blast Hit	0	0	0							0	0	0.9	0.82
TR121|c0_g1_i1	---NA---	291	No Blast Hit	0	0	0							3.11	0	0	0.54
TR122|c0_g1_i1	hypothetical protein MBM_06623	225	gi|406862356|gb|EKD15407.1|hypothetical protein MBM_06623 [Marssonina brunnea f. sp. 'multigermtubi' MB_m1]	membrane	0	0	EKD15407	6.85188e-18	89.1892	82.4185	74	66	0	11.54	0	0
TR123|c0_g1_i1	---NA---	397	No Blast Hit	0	0	0							0	0	1.02	0.31
TR124|c0_g1_i1	---NA---	276	No Blast Hit	0	0	0							3.47	0	0	0
TR125|c0_g1_i1	---NA---	326	No Blast Hit	0	0	0							3.74	0	0.48	0
TR126|c0_g1_i1	---NA---	233	No Blast Hit	0	0	0							5.22	0	0.99	0
TR127|c0_g1_i1	copia-type poly	240	gi|297744326|emb|CBI37296.3|unnamed protein product [Vitis vinifera]	nucleic acid binding;DNA metabolic process	0	0	CBI37296	6.35107e-30	80.5195	121.709	77	62	0	2.42	1.84	0
TR128|c0_g1_i1	---NA---	245	No Blast Hit	0	0	0							0	0	0	0.8
TR128|c0_g2_i1	---NA---	225	No Blast Hit	0	0	0							0	0	0	0
TR129|c0_g1_i1	---NA---	381	No Blast Hit	0	0	0							0.95	0.96	1.45	0.67
TR130|c0_g1_i1	MYB transcription factor	462	gi|255541536|ref|XP_002511832.1|r2r3-myb transcription factor, putative [Ricinus communis] gi|223549012|gb|EEF50501.1| r2r3-myb transcription factor, putative [Ricinus communis]	nucleus;DNA binding;transcription factor activity, sequence-specific DNA binding;flower development;response to endogenous stimulus;biosynthetic process;nucleobase-containing compound metabolic process	0	0	XP_002511832, EEF50501	9.69094e-78	90.2256	244.202	133	120	1.41	0	0.27	0.99
TR131|c0_g1_i1	---NA---	252	No Blast Hit	0	0	0							4.27	0	0.81	0
TR132|c0_g1_i1	hypothetical protein	295	gi|347826687|emb|CCD42384.1|hypothetical protein [Botryotinia fuckeliana]	0	0	0	CCD42384	4.57455e-11	64.557	67.0106	79	51	0	3.03	0	0
TR133|c0_g1_i1	---NA---	341	No Blast Hit	0	0	0							0	1.16	1.76	0
TR134|c0_g1_i1	---NA---	259	No Blast Hit	0	0	0							10.01	0	1.52	0.7
TR135|c0_g1_i1	cation calcium exchanger 4	569	gi|225442089|ref|XP_002272580.1|PREDICTED: cation/calcium exchanger 4 [Vitis vinifera]	cellular homeostasis;response to abiotic stimulus;mitochondrion;membrane;vacuole;transporter activity;response to stress	0	0	XP_002272580	1.27734e-76	83.871	252.292	186	156	0.53	1.06	0.6	1.3
TR136|c0_g1_i1	---NA---	268	No Blast Hit	0	0	0							0	1.86	2.12	0.65
TR137|c0_g1_i1	---NA---	233	No Blast Hit	0	0	0							2.61	5.24	0	0
TR138|c0_g1_i1	hypothetical protein VITISV_017409	525	gi|147773858|emb|CAN63016.1|hypothetical protein VITISV_017409 [Vitis vinifera]	0	0	0	CAN63016	2.94502e-06	69.5652	41.5874	46	32	1.76	0	0.45	0
TR139|c0_g1_i1	Aconitate hydratase	236	gi|224133986|ref|XP_002327728.1|predicted protein [Populus trichocarpa] gi|222836813|gb|EEE75206.1| predicted protein [Populus trichocarpa]	catabolic process;cellular protein modification process;Golgi apparatus;biosynthetic process;extracellular region;vacuole;plastid;nucleotide binding;response to abiotic stimulus;RNA binding;catalytic activity;cytosol;generation of precursor metabolites and energy;signal transduction;nucleobase-containing compound metabolic process;transport;plasma membrane;response to stress;carbohydrate metaboli…	ec:4.2.1.3-hydratase	Citrate cycle (TCA cycle);Glyoxylate and dicarboxylate metabolism;Carbon fixation pathways in prokaryotes	XP_002327728, EEE75206	6.99427e-41	97.3333	151.754	75	73	0	5.06	0	0
TR140|c0_g1_i1	---NA---	266	No Blast Hit	0	0	0							3.76	0	1.43	0
TR141|c0_g1_i1	---NA---	253	No Blast Hit	0	0	0							2.12	0	0.81	1.47
TR142|c0_g1_i1	---NA---	383	No Blast Hit	0	0	0							0	0	0.36	0.33
TR142|c0_g2_i1	---NA---	247	No Blast Hit	0	0	0							0	0	1.71	0.78
TR143|c0_g1_i1	---NA---	239	No Blast Hit	0	0	0							0	0	0.93	5.09
TR143|c0_g2_i1	---NA---	320	No Blast Hit	0	0	0							0	0	0	2.71
TR144|c0_g2_i1	---NA---	265	No Blast Hit	0	0	0							1.9	3.81	0	0
TR145|c0_g1_i1	---NA---	242	No Blast Hit	0	0	0							0	0	2.7	0
TR146|c0_g1_i1	---NA---	492	No Blast Hit	0	0	0							0.64	0	0.25	0.91
TR147|c0_g1_i1	---NA---	247	No Blast Hit	0	0	0							4.49	0	4.27	0
TR148|c0_g1_i1	Pentatricopeptide repeat-containing	365	gi|297737392|emb|CBI26593.3|unnamed protein product [Vitis vinifera]	mitochondrion;membrane;nucleobase-containing compound metabolic process;plastid	0	0	CBI26593	1.11466e-55	83.4711	189.889	121	101	1.02	0	3.51	1.43
TR149|c0_g1_i1	---NA---	271	No Blast Hit	0	0	0							1.81	0	0	0.63
TR150|c0_g1_i1	---NA---	250	No Blast Hit	0	0	0							2.18	0	2.49	1.52
TR151|c0_g1_i1	---NA---	265	No Blast Hit	0	0	0							1.9	1.91	0	1.32
TR152|c0_g1_i1	---NA---	289	No Blast Hit	0	0	0							0	1.58	0.6	0
TR153|c0_g1_i1	---NA---	230	No Blast Hit	0	0	0							5.41	0	0	0.94
TR154|c0_g1_i1	G-type lectin S-receptor-like serine threonine- kinase At1g34300-like	375	gi|296083668|emb|CBI23657.3|unnamed protein product [Vitis vinifera]	membrane;binding;kinase activity	0	0	CBI23657	2.60428e-15	56	77.7962	100	56	0	2.95	0.37	0
TR155|c0_g1_i1	---NA---	312	No Blast Hit	0	0	0							2.71	0	1.03	0.47
TR156|c0_g1_i1	---NA---	264	No Blast Hit	0	0	0							0	0	2.19	0
TR157|c0_g1_i1	---NA---	276	No Blast Hit	0	0	0							1.74	3.48	3.97	1.21
TR158|c0_g1_i1	ribonuclease H At1g65750-like	253	gi|147843483|emb|CAN79964.1|hypothetical protein VITISV_024481 [Vitis vinifera]	0	0	0	CAN79964	9.49182e-08	57.8947	47.7506	57	33	0	0	0.81	1.47
TR158|c0_g2_i1	hypothetical protein VITISV_001714	271	gi|147779566|emb|CAN61157.1|hypothetical protein VITISV_001714 [Vitis vinifera]	membrane;binding	0	0	CAN61157	1.69419e-11	66.2338	68.5514	77	51	5.42	0	0	0
TR159|c0_g1_i1	histone H4	262	gi|195617808|gb|ACG30734.1|histone H4 [Zea mays]	embryo development;signal transduction;cellular protein modification process;biosynthetic process;extracellular region;DNA metabolic process;cell cycle;regulation of gene expression, epigenetic;response to stress;nucleoplasm;DNA binding;protein binding;RNA binding;catalytic activity;membrane;cellular component organization;cell differentiation	0	0	ACG30734	2.39656e-22	83.6364	92.4337	55	46	1.95	1.96	4.45	0.68
TR160|c0_g1_i1	---NA---	227	No Blast Hit	0	0	0							0	16.89	29.86	23.36
TR161|c0_g1_i1	---NA---	231	No Blast Hit	0	0	0							8.02	2.68	6.1	3.71
TR163|c0_g1_i1	---NA---	234	No Blast Hit	0	0	0							5.16	2.59	0	0
TR164|c0_g1_i1	---NA---	281	No Blast Hit	0	0	0							0	0	0.64	0.58
TR165|c0_g1_i1	---NA---	269	No Blast Hit	0	0	0							3.67	0	2.1	0
TR167|c0_g1_i1	---NA---	306	No Blast Hit	0	0	0							1.4	1.41	1.07	0
TR168|c0_g1_i1	G-type lectin S-receptor-like serine threonine- kinase At1g34300-like	376	gi|296081766|emb|CBI20771.3|unnamed protein product [Vitis vinifera]	nucleotide binding;membrane;cellular protein modification process;kinase activity	0	0	CBI20771	4.14482e-12	65.7895	48.1358	38	25	0.97	0.98	0.37	1.02
TR169|c0_g1_i1	---NA---	238	No Blast Hit	0	0	0							0	0	0.94	1.72
TR170|c0_g1_i1	---NA---	497	No Blast Hit	0	0	0							0	0.64	1.46	0.89
TR171|c0_g1_i1	---NA---	225	No Blast Hit	0	0	0							2.88	2.89	0	0
TR172|c0_g1_i1	---NA---	250	No Blast Hit	0	0	0							2.18	2.19	4.15	2.28
TR173|c0_g1_i1	---NA---	227	No Blast Hit	0	0	0							11.22	0	0	0
TR173|c0_g2_i1	---NA---	251	No Blast Hit	0	0	0							2.16	0	0	0
TR174|c0_g1_i1	---NA---	265	No Blast Hit	0	0	0							0	1.91	0	0
TR175|c0_g1_i1	calmodulin-binding transcription activator 3-like	270	gi|147860441|emb|CAN82565.1|hypothetical protein VITISV_033674 [Vitis vinifera]	catalytic activity;metabolic process;binding;cellular process	0	0	CAN82565	1.03557e-15	65.5172	80.4925	87	57	0	0	2.08	0
TR176|c0_g1_i1	---NA---	273	No Blast Hit	0	0	0							1.78	3.57	5.42	1.86
TR177|c0_g1_i1	---NA---	259	No Blast Hit	0	0	0							0	0	0.76	0
TR178|c0_g1_i1	NADH-ubiquinone oxidoreductase chain,	264	gi|147820288|emb|CAN71467.1|hypothetical protein VITISV_038988 [Vitis vinifera]	mitochondrion;membrane	0	0	CAN71467	5.7842e-18	95.3488	83.9593	43	41	1.91	1.92	1.46	0.67
TR179|c0_g1_i1	---NA---	448	No Blast Hit	0	0	0							0	0.74	0.85	2.08
TR180|c0_g1_i1	condensin-2 complex subunit H2	585	gi|255551827|ref|XP_002516959.1|conserved hypothetical protein [Ricinus communis] gi|223544047|gb|EEF45573.1| conserved hypothetical protein [Ricinus communis]	nucleolus;DNA metabolic process;response to stress	0	0	XP_002516959, EEF45573	3.44227e-36	63.2653	142.124	196	124	1.01	0.51	2.13	0.18
TR181|c0_g1_i1	---NA---	299	No Blast Hit	0	0	0							2.94	0	0	0.51
TR182|c0_g1_i1	---NA---	445	No Blast Hit	0	0	0							2.24	1.5	0.86	0
TR183|c0_g1_i1	RING U-box domain-containing	365	gi|225468779|ref|XP_002262663.1|PREDICTED: uncharacterized protein LOC100246586 [Vitis vinifera]	nucleus;catabolic process;cellular protein modification process;binding;transferase activity	0	0	XP_002262663	4.162e-17	85.7143	58.151	35	30	2.04	0	1.17	0.36
TR183|c0_g2_i1	RING U-box domain-containing	512	gi|225468779|ref|XP_002262663.1|PREDICTED: uncharacterized protein LOC100246586 [Vitis vinifera]	nucleus;catabolic process;cellular protein modification process;binding;transferase activity	0	0	XP_002262663	4.22955e-17	85.7143	58.151	35	30	1.22	0	0.23	0.43
TR184|c0_g1_i1	---NA---	416	No Blast Hit	0	0	0							0.83	0.83	1.26	0.29
TR185|c0_g1_i1	zinc ion binding	245	gi|242047728|ref|XP_002461610.1|hypothetical protein SORBIDRAFT_02g005340 [Sorghum bicolor] gi|241924987|gb|EER98131.1| hypothetical protein SORBIDRAFT_02g005340 [Sorghum bicolor]	nucleus	0	0	XP_002461610, EER98131	1.44478e-30	74.0741	122.479	81	60	0	0	0	0.8
TR186|c0_g1_i1	G-type lectin S-receptor-like serine threonine- kinase At1g34300-like	233	gi|356532652|ref|XP_003534885.1|PREDICTED: G-type lectin S-receptor-like serine/threonine-protein kinase At5g24080-like [Glycine max]	0	0	0	XP_003534885	6.08778e-15	60.4651	76.6406	86	52	0	7.86	0	0.91
TR187|c0_g1_i1	retrotransposon , , unclassified	603	gi|19920114|gb|AAM08546.1|AC079935_18Putative retroelement [Oryza sativa Japonica Group] gi|31431697|gb|AAP53436.1| retrotransposon protein, putative, unclassified [Oryza sativa Japonica Group]	nucleic acid binding;catalytic activity;nucleobase-containing compound metabolic process	0	0	AAM08546, AAP53436	2.47728e-10	60	67.781	90	54	0.97	0	0.74	0.51
TR188|c0_g1_i1	PREDICTED: uncharacterized protein LOC100241364	245	gi|359481534|ref|XP_002274013.2|PREDICTED: uncharacterized protein LOC100241364 [Vitis vinifera]	0	0	0	XP_002274013	3.40749e-07	58.9041	53.5286	73	43	9.16	2.3	4.36	1.59
TR189|c0_g1_i1	---NA---	302	No Blast Hit	0	0	0							0	0	15.95	2.52
TR190|c0_g1_i1	---NA---	251	No Blast Hit	0	0	0							2.16	8.66	0	0
TR191|c0_g1_i1	---NA---	269	No Blast Hit	0	0	0							1.84	0	0.7	0.64
TR192|c0_g1_i1	---NA---	283	No Blast Hit	0	0	0							3.29	1.65	1.88	0.57
TR192|c0_g2_i1	---NA---	252	No Blast Hit	0	0	0							2.14	0	0.81	0
TR193|c0_g2_i1	---NA---	301	No Blast Hit	0	0	0							2.9	1.46	0.55	1.52
TR194|c0_g1_i1	---NA---	246	No Blast Hit	0	0	0							4.53	0	2.59	0
TR195|c0_g1_i1	Unknown	305	gi|94731837|emb|CAJ55200.1|Unknown [Lawsonia intracellularis PHE/MN1-00]	0	0	0	CAJ55200	7.22801e-16	59.5745	76.6406	94	56	0	5.68	0	0
TR197|c0_g1_i1	---NA---	241	No Blast Hit	0	0	0							0	2.4	0.91	0
TR198|c0_g1_i1	---NA---	229	No Blast Hit	0	0	0							8.21	0	0	1.9
TR199|c0_g1_i1	---NA---	281	No Blast Hit	0	0	0							50.09	31.86	41.37	40.25
TR200|c0_g1_i1	WRKY transcription factor,	436	gi|296087892|emb|CBI35175.3|unnamed protein product [Vitis vinifera]	DNA binding;transcription factor activity, sequence-specific DNA binding;protein binding;membrane;biosynthetic process;nucleobase-containing compound metabolic process	0	0	CBI35175	5.59465e-74	87.9195	233.802	149	131	0.77	1.55	0.29	1.89
TR201|c0_g1_i1	---NA---	280	No Blast Hit	0	0	0							0	0	1.28	0.59
TR202|c0_g1_i1	---NA---	307	No Blast Hit	0	0	0							1.4	0	1.07	0
TR203|c0_g1_i1	stress-associated endoplasmic reticulum 2-like	356	gi|359496950|ref|XP_003635381.1|PREDICTED: stress-associated endoplasmic reticulum protein 2-like isoform 1 [Vitis vinifera] gi|359496952|ref|XP_003635382.1| PREDICTED: stress-associated endoplasmic reticulum protein 2-like isoform 2 [Vitis vinifera]	mitochondrion;membrane;endoplasmic reticulum;response to stress	0	0	XP_003635381, XP_003635382	6.73408e-22	95.5882	91.6633	68	65	0	3.21	0.41	0.75
TR204|c0_g1_i1	ribonuclease H At1g65750-like	256	gi|147805881|emb|CAN76026.1|hypothetical protein VITISV_027817 [Vitis vinifera]	catalytic activity;membrane;binding;nucleobase-containing compound metabolic process	0	0	CAN76026	2.85051e-14	72.8814	76.6406	59	43	4.11	0	0.78	0
TR205|c0_g1_i1	---NA---	252	No Blast Hit	0	0	0							2.14	0	1.63	0
TR206|c0_g1_i1	---NA---	292	No Blast Hit	0	0	0							3.08	0	1.18	0
TR207|c0_g1_i1	---NA---	469	No Blast Hit	0	0	0							6.22	2.08	2.38	0
TR208|c0_g1_i1	---NA---	284	No Blast Hit	0	0	0							1.63	0	1.87	1.14
TR209|c0_g1_i1	---NA---	224	No Blast Hit	0	0	0							0	0	1.11	1.01
TR210|c0_g1_i1	---NA---	250	No Blast Hit	0	0	0							0	0	0.83	0.76
TR211|c0_g1_i1	---NA---	243	No Blast Hit	0	0	0							2.34	2.35	0.89	0
TR212|c0_g1_i1	GLO-like MADS-box	259	gi|186909243|gb|ACC94228.1|PISTILLATA-like protein type I [Aconitum sinomontanum]	nucleus;DNA binding;transcription factor activity, sequence-specific DNA binding;protein binding;biosynthetic process;nucleobase-containing compound metabolic process	0	0	ACC94228	9.00209e-45	92.9412	152.91	85	79	0	2.01	1.52	0
TR213|c0_g1_i1	---NA---	277	No Blast Hit	0	0	0							3.44	0	1.31	0
TR214|c0_g1_i1	---NA---	226	No Blast Hit	0	0	0							2.84	0	2.16	0
TR215|c0_g1_i1	---NA---	255	No Blast Hit	0	0	0							4.15	0	0.79	0
TR216|c0_g1_i1	lysine histidine transporter	331	gi|224055677|ref|XP_002298598.1|lysine/histidine transporter [Populus trichocarpa] gi|222845856|gb|EEE83403.1| lysine/histidine transporter [Populus trichocarpa]	plasma membrane;plastid;transporter activity;cellular process	0	0	XP_002298598, EEE83403	2.84516e-27	90.8046	107.457	87	79	1.21	1.22	0.93	0
TR217|c0_g1_i1	---NA---	378	No Blast Hit	0	0	0							2.89	0	0.37	0
TR218|c0_g1_i1	---NA---	325	No Blast Hit	0	0	0							3.76	0	0.48	0.88
TR219|c0_g1_i1	---NA---	476	No Blast Hit	0	0	0							0.68	0	1.03	2.61
TR220|c0_g2_i1	---NA---	305	No Blast Hit	0	0	0							0	0	0.54	1.98
TR221|c0_g1_i1	---NA---	226	No Blast Hit	0	0	0							0	0	2.16	2.96
TR222|c0_g1_i1	---NA---	229	No Blast Hit	0	0	0							0	2.75	1.04	0
TR223|c0_g1_i1	---NA---	273	No Blast Hit	0	0	0							1.78	1.78	0.68	0.62
TR224|c0_g1_i1	---NA---	260	No Blast Hit	0	0	0							0	0	0	0
TR224|c0_g2_i1	---NA---	455	No Blast Hit	0	0	0							0.72	0	0.55	0.25
TR225|c0_g1_i1	---NA---	255	No Blast Hit	0	0	0							4.15	0	2.37	0.72
TR226|c0_g1_i1	---NA---	231	No Blast Hit	0	0	0							0	8.04	0	0.93
TR227|c0_g1_i1	hypothetical protein VITISV_039312	344	gi|147857526|emb|CAN82505.1|hypothetical protein VITISV_039312 [Vitis vinifera]	nucleic acid binding;membrane;transferase activity;DNA metabolic process	0	0	CAN82505	4.09014e-14	79.1667	75.8702	48	38	0	0	0	0.79
TR227|c0_g2_i1	---NA---	230	No Blast Hit	0	0	0							2.7	0	0	2.82
TR228|c0_g1_i1	---NA---	384	No Blast Hit	0	0	0							1.88	0	0.36	0.33
TR229|c0_g1_i1	---NA---	243	No Blast Hit	0	0	0							0	0	0	0
TR231|c0_g1_i1	PREDICTED: uncharacterized protein LOC100827873	247	gi|357129015|ref|XP_003566164.1|PREDICTED: uncharacterized protein LOC100827873 [Brachypodium distachyon]	0	0	0	XP_003566164	3.82786e-08	66.0714	57.7658	56	37	0	0	0	0
TR232|c0_g1_i1	---NA---	236	No Blast Hit	0	0	0							2.52	0	0.96	0.88
TR233|c0_g1_i1	---NA---	243	No Blast Hit	0	0	0							0	0	0.89	0.81
TR234|c0_g1_i1	---NA---	457	No Blast Hit	0	0	0							4.31	0	0	0
TR235|c0_g1_i1	---NA---	239	No Blast Hit	0	0	0							0	0	0.93	1.7
TR236|c0_g1_i1	transposon , , CACTA, En Spm sub-class	241	gi|147794504|emb|CAN71609.1|hypothetical protein VITISV_013246 [Vitis vinifera]	0	0	0	CAN71609	5.71629e-32	83.75	127.102	80	67	2.39	0	4.54	0
TR238|c0_g1_i1	---NA---	299	No Blast Hit	0	0	0							1.47	0	1.12	0.51
TR239|c0_g2_i1	reverse transcriptase, partial	269	gi|147864936|emb|CAN81537.1|hypothetical protein VITISV_012160 [Vitis vinifera]	catalytic activity;binding;DNA metabolic process	0	0	CAN81537	4.86665e-20	70.1299	90.1225	77	54	0	0	0.7	0.64
TR240|c0_g2_i1	---NA---	339	No Blast Hit	0	0	0							1.16	0	1.33	0.81
TR241|c0_g1_i1	GDSL esterase lipase 7-like	345	gi|224120728|ref|XP_002330937.1|predicted protein [Populus trichocarpa] gi|222873131|gb|EEF10262.1| predicted protein [Populus trichocarpa]	hydrolase activity	0	0	XP_002330937, EEF10262	4.35275e-09	67.8571	61.2326	56	38	0	0	0.43	1.97
TR242|c0_g1_i1	---NA---	234	No Blast Hit	0	0	0							2.58	2.59	0.98	0.9
TR243|c0_g1_i1	---NA---	296	No Blast Hit	0	0	0							0	0	0	3.67
TR244|c0_g1_i1	---NA---	388	No Blast Hit	0	0	0							0	2.79	1.06	3.57
TR245|c0_g1_i1	---NA---	295	No Blast Hit	0	0	0							0	0	0.58	1.06
TR246|c0_g1_i1	---NA---	224	No Blast Hit	0	0	0							2.91	0	1.11	0
TR247|c0_g1_i1	---NA---	459	No Blast Hit	0	0	0							3.56	0.72	0.54	0.5
TR248|c0_g1_i1	---NA---	277	No Blast Hit	0	0	0							3.44	1.73	0	0
TR250|c0_g1_i1	---NA---	625	No Blast Hit	0	0	0							0	1.87	0.71	0.16
TR251|c0_g1_i1	Splicing factor U2af small subunit B	247	gi|294463000|gb|ADE77038.1|unknown [Picea sitchensis]	nucleotide binding;nucleus;response to abiotic stimulus;RNA binding;post-embryonic development;cellular process	0	0	ADE77038	1.03551e-14	86.0465	75.485	43	37	2.24	0	0	1.56
TR252|c0_g1_i1	---NA---	295	No Blast Hit	0	0	0							0	0	0.58	1.58
TR254|c0_g1_i1	---NA---	291	No Blast Hit	0	0	0							0	0	0.59	1.09
TR255|c0_g1_i1	---NA---	283	No Blast Hit	0	0	0							3.29	0	0	0
TR255|c0_g2_i1	hypothetical protein VITISV_022851	299	gi|147843330|emb|CAN78431.1|hypothetical protein VITISV_022851 [Vitis vinifera]	catalytic activity;metabolic process;binding	0	0	CAN78431	2.59056e-09	57.8947	62.3882	95	55	5.88	0	0	0
TR256|c0_g1_i1	---NA---	296	No Blast Hit	0	0	0							3	0	0	0.52
TR257|c0_g1_i1	endoribonuclease l-psp	263	gi|156040439|ref|XP_001587206.1|Brt1 [Sclerotinia sclerotiorum 1980] gi|154696292|gb|EDN96030.1| Brt1 [Sclerotinia sclerotiorum 1980 UF-70]	0	0	0	XP_001587206, EDN96030	1.47164e-33	88.7324	122.094	71	63	0	5.82	0	0
TR258|c0_g1_i1	---NA---	302	No Blast Hit	0	0	0							2.88	1.45	1.1	0.5
TR259|c0_g1_i1	---NA---	269	No Blast Hit	0	0	0							0	0	1.4	0
TR260|c0_g1_i1	zinc knuckle (CCHC-type) family	254	gi|224064265|ref|XP_002301412.1|predicted protein [Populus trichocarpa] gi|222843138|gb|EEE80685.1| predicted protein [Populus trichocarpa]	nucleic acid binding	0	0	XP_002301412, EEE80685	1.73308e-18	70.5128	87.0409	78	55	0	0	1.6	0.73
TR262|c0_g1_i1	---NA---	265	No Blast Hit	0	0	0							0	0	1.45	0.66
TR263|c0_g1_i1	organelle transcript processing 82, partial	317	gi|347954542|gb|AEP33771.1|organelle transcript processing 82, partial [Thlaspi arvense]	nucleobase-containing compound metabolic process	0	0	AEP33771	1.63589e-15	58.6538	80.4925	104	61	0	1.32	1	0
TR264|c0_g1_i1	1-aminocyclopropane-1-carboxylate oxidase homolog 10-like	304	gi|356528695|ref|XP_003532935.1|PREDICTED: LOW QUALITY PROTEIN: 1-aminocyclopropane-1-carboxylate oxidase homolog 10-like [Glycine max]	0	0	0	XP_003532935	2.33971e-08	58	59.3066	100	58	0	2.86	0.54	1.49
TR265|c0_g1_i1	---NA---	242	No Blast Hit	0	0	0							0	4.74	0.9	0
TR266|c0_g1_i1	cytochrome P450 NADPH-reductase	270	gi|226506352|ref|NP_001146345.1|uncharacterized protein LOC100279923 [Zea mays] gi|219886721|gb|ACL53735.1| unknown [Zea mays]	0	0	0	NP_001146345, ACL53735	2.57161e-13	50	71.2478	90	45	0	0	0	0.64
TR268|c0_g1_i1	---NA---	327	No Blast Hit	0	0	0							1.24	0	1.42	0.43
TR269|c0_g1_i1	ATP citrate lyase, subunit 2	322	gi|406861623|gb|EKD14677.1|ATP citrate lyase, subunit 2 [Marssonina brunnea f. sp. 'multigermtubi' MB_m1]	nucleotide binding;nucleus;catalytic activity;metabolic process;cytosol;cellular process	0	0	EKD14677	2.41731e-29	100	117.857	57	57	0	5.13	0	0
TR270|c0_g1_i1	---NA---	449	No Blast Hit	0	0	0							0.74	0	0.56	0.78
TR270|c0_g2_i1	---NA---	296	No Blast Hit	0	0	0							0	1.51	1.72	0
TR271|c0_g2_i1	histone H2B	252	gi|297810193|ref|XP_002872980.1|hypothetical protein ARALYDRAFT_912258 [Arabidopsis lyrata subsp. lyrata] gi|297318817|gb|EFH49239.1| hypothetical protein ARALYDRAFT_912258 [Arabidopsis lyrata subsp. lyrata]	nucleus;DNA binding;protein binding;cellular component organization	0	0	XP_002872980, EFH49239	3.39701e-16	97.3684	75.485	38	37	32.04	66.48	39.04	58.78
TR272|c0_g1_i1	---NA---	235	No Blast Hit	0	0	0							0	0	1.94	0
TR273|c0_g1_i1	---NA---	472	No Blast Hit	0	0	0							2.74	0	0.26	0.24
TR274|c0_g1_i1	---NA---	271	No Blast Hit	0	0	0							5.42	3.63	0.69	0
TR275|c0_g1_i1	---NA---	338	No Blast Hit	0	0	0							0	0	1.78	0.82
TR276|c0_g1_i1	---NA---	247	No Blast Hit	0	0	0							2.24	22.52	20.5	3.91
TR277|c0_g1_i1	---NA---	345	No Blast Hit	0	0	0							3.38	0	0	0
TR278|c0_g1_i1	---NA---	244	No Blast Hit	0	0	0							0	0	0	4.03
TR279|c0_g1_i1	---NA---	460	No Blast Hit	0	0	0							0.71	0	1.63	0.25
TR280|c0_g1_i1	---NA---	225	No Blast Hit	0	0	0							0	2.89	0	0
TR281|c0_g1_i1	---NA---	248	No Blast Hit	0	0	0							0	0	3.38	0
TR282|c0_g1_i1	---NA---	235	No Blast Hit	0	0	0							0	0	1.94	0
TR283|c0_g1_i1	---NA---	234	No Blast Hit	0	0	0							5.16	0	0.98	0
TR284|c0_g1_i1	---NA---	245	No Blast Hit	0	0	0							0	0	0.87	0.8
TR284|c0_g2_i1	---NA---	274	No Blast Hit	0	0	0							1.76	0	0	0.62
TR285|c0_g1_i1	---NA---	232	No Blast Hit	0	0	0							0	7.95	0	0
TR286|c0_g1_i1	---NA---	275	No Blast Hit	0	0	0							3.5	0	0	0
TR287|c0_g1_i1	cell surface ,	461	gi|159127726|gb|EDP52841.1|cell surface protein, putative [Aspergillus fumigatus A1163]	cell wall;cellular component organization	0	0	EDP52841	2.41295e-16	58.7156	83.1889	109	64	0	4.27	0	0
TR288|c0_g1_i1	Gibberellin receptor GID1,	324	gi|225453826|ref|XP_002277119.1|PREDICTED: probable carboxylesterase 8-like [Vitis vinifera]	0	0	0	XP_002277119	5.12138e-13	61.1111	71.633	90	55	3.78	13.93	0.48	0
TR289|c0_g1_i1	---NA---	354	No Blast Hit	0	0	0							2.15	0	0	0.76
TR290|c0_g1_i1	hypothetical protein VITISV_032735	229	gi|147792513|emb|CAN65627.1|hypothetical protein VITISV_032735 [Vitis vinifera]	0	0	0	CAN65627	2.8089e-06	64	52.7582	50	32	2.74	0	1.04	0
TR291|c0_g1_i1	POLX_TOBAC ame: Full=Retrovirus-related Pol poly from transposon TNT 1-94 Includes: ame: Full=Protease Includes: ame: Full=Reverse transcriptase Includes: ame: Full=Endonuclease	241	gi|130582|sp|P10978.1|POLX_TOBACRecName: Full=Retrovirus-related Pol polyprotein from transposon TNT 1-94; Includes: RecName: Full=Protease; Includes: RecName: Full=Reverse transcriptase; Includes: RecName: Full=Endonuclease gi|20045|emb|CAA32025.1| unnamed protein product [Nicotiana tabacum]	nuclease activity;transferase activity;binding;DNA metabolic process	ec:3.1	0	P10978, CAA32025	2.88934e-09	72.9167	61.6178	48	35	14.33	0	0	0
TR292|c0_g1_i1	transposon , , Mutator sub-class	307	gi|242079489|ref|XP_002444513.1|hypothetical protein SORBIDRAFT_07g023090 [Sorghum bicolor] gi|241940863|gb|EES14008.1| hypothetical protein SORBIDRAFT_07g023090 [Sorghum bicolor]	cytoplasm;binding	0	0	XP_002444513, EES14008	1.60941e-23	69.3878	103.605	98	68	8.38	1.4	2.13	0.49
TR293|c0_g1_i1	RNA-directed DNA polymerase (Reverse transcriptase)	234	gi|124301268|gb|ABN04852.1|RNA-directed DNA polymerase (Reverse transcriptase) [Medicago truncatula]	metabolic process;transferase activity;cellular process	0	0	ABN04852	6.55983e-17	73.3333	82.4185	75	55	0	0	0.98	0
TR294|c0_g1_i1	EST gb	254	gi|224102215|ref|XP_002312593.1|predicted protein [Populus trichocarpa] gi|222852413|gb|EEE89960.1| predicted protein [Populus trichocarpa]	mitochondrion;membrane;cellular component organization;cell differentiation;anatomical structure morphogenesis;pollination;cell growth	0	0	XP_002312593, EEE89960	4.09645e-36	89.2857	139.043	84	75	6.29	0	0	1.46
TR295|c0_g1_i1	O-acyltransferase WSD1	234	gi|297741254|emb|CBI32385.3|unnamed protein product [Vitis vinifera]	membrane;lipid metabolic process;biosynthetic process;transferase activity;cellular process	ec:2.3.1	0	CBI32385	7.01155e-20	74.026	89.3521	77	57	5.16	0	0	0
TR296|c0_g1_i1	---NA---	393	No Blast Hit	0	0	0							2.72	0	1.73	0
TR297|c0_g1_i1	---NA---	249	No Blast Hit	0	0	0							2.2	0	0.84	0.77
TR298|c0_g1_i1	chromosome condensation regulator	358	gi|296083663|emb|CBI23652.3|unnamed protein product [Vitis vinifera]	protein binding;signal transduction;mitochondrion;cellular component organization;cell differentiation;lipid binding;anatomical structure morphogenesis;chromatin binding;pollination;cell growth	0	0	CBI23652	3.04112e-64	91.5966	219.55	119	109	1.06	4.25	0	0
TR299|c0_g1_i1	---NA---	293	No Blast Hit	0	0	0							3.06	0	1.17	0
TR300|c0_g1_i1	---NA---	290	No Blast Hit	0	0	0							3.13	0	1.19	1.09
TR301|c0_g1_i1	---NA---	239	No Blast Hit	0	0	0							0	9.8	0	0
TR302|c0_g1_i1	---NA---	415	No Blast Hit	0	0	0							2.49	0	0.32	0
TR303|c0_g1_i1	---NA---	404	No Blast Hit	0	0	0							2.6	0	0.33	0
TR304|c0_g1_i1	oleate delta-12 desaturase	321	gi|406860528|gb|EKD13586.1|Delta(12) fatty acid desaturase [Marssonina brunnea f. sp. 'multigermtubi' MB_m1]	catalytic activity;membrane;lipid metabolic process	ec:1.14.19	0	EKD13586	1.15259e-56	92.3077	192.2	104	96	0	5.15	0	0
TR305|c0_g1_i1	---NA---	277	No Blast Hit	0	0	0							0	0	4.59	0.6
TR306|c0_g1_i1	---NA---	381	No Blast Hit	0	0	0							0.95	0.96	1.82	0.67
TR307|c0_g1_i1	---NA---	311	No Blast Hit	0	0	0							1.36	1.37	0.52	0
TR307|c0_g2_i1	---NA---	287	No Blast Hit	0	0	0							0	0	0	1.68
TR308|c0_g1_i1	SIN3 component, histone deacetylase complex	490	gi|224100205|ref|XP_002311786.1|SIN3 component, histone deacetylase complex [Populus trichocarpa] gi|222851606|gb|EEE89153.1| SIN3 component, histone deacetylase complex [Populus trichocarpa]	response to endogenous stimulus;biosynthetic process;nucleobase-containing compound metabolic process;intracellular	0	0	XP_002311786, EEE89153	1.24614e-29	63.4328	124.405	134	85	3.89	0.65	0.74	0.68
TR309|c0_g1_i1	---NA---	467	No Blast Hit	0	0	0							2.09	0.7	0.27	0.98
TR310|c0_g2_i1	---NA---	436	No Blast Hit	0	0	0							0	1.55	3.53	0
TR311|c0_g1_i1	hAT family dimerisation domain containing	305	gi|356550973|ref|XP_003543854.1|PREDICTED: uncharacterized protein LOC100780312 [Glycine max]	cytoplasm;binding	0	0	XP_003543854	4.51745e-19	62.6866	67.0106	67	42	0	0	1.62	0
TR312|c0_g1_i1	---NA---	383	No Blast Hit	0	0	0							0	7.59	0	0
TR313|c0_g1_i1	---NA---	243	No Blast Hit	0	0	0							7.01	0	0	0
TR314|c0_g1_i1	---NA---	303	No Blast Hit	0	0	0							2.86	0	2.19	0.5
TR315|c0_g1_i1	---NA---	234	No Blast Hit	0	0	0							2.58	0	1.96	2.69
TR316|c0_g1_i1	---NA---	328	No Blast Hit	0	0	0							3.7	3.72	0.47	0.43
TR317|c0_g1_i1	---NA---	229	No Blast Hit	0	0	0							2.74	0	4.16	0.95
TR318|c0_g1_i1	---NA---	387	No Blast Hit	0	0	0							0.93	0	0.35	0.33
TR319|c0_g1_i1	NADH-ubiquinone oxidoreductase	312	gi|154315521|ref|XP_001557083.1|hypothetical protein BC1G_04333 [Botryotinia fuckeliana B05.10]	catalytic activity;mitochondrion;membrane;metabolic process	ec:1.6.5.3-reductase (H+-translocating)	Oxidative phosphorylation	XP_001557083	4.8548e-57	91.2621	187.578	103	94	0	9.52	0	0
TR320|c0_g1_i1	---NA---	252	No Blast Hit	0	0	0							2.14	2.14	1.63	0
TR321|c0_g1_i1	---NA---	252	No Blast Hit	0	0	0							0	0	0	0
TR321|c0_g2_i1	---NA---	289	No Blast Hit	0	0	0							1.57	0	1.2	0
TR322|c0_g1_i1	---NA---	242	No Blast Hit	0	0	0							2.36	2.37	1.8	0
TR323|c0_g1_i1	---NA---	332	No Blast Hit	0	0	0							0	0	0.92	0
TR324|c0_g1_i1	---NA---	277	No Blast Hit	0	0	0							3.44	0	0	0.6
TR325|c0_g1_i1	Peptidase aspartic, active site	275	gi|89887334|gb|ABD78322.1|polyprotein [Primula vulgaris]	nucleic acid binding;nucleus;protein metabolic process;DNA metabolic process;hydrolase activity	0	0	ABD78322	1.10245e-26	84.7222	112.464	72	61	0	0	2.67	0
TR326|c0_g1_i1	---NA---	240	No Blast Hit	0	0	0							0	0	0.92	0
TR327|c0_g1_i1	unnamed protein product	297	gi|297744477|emb|CBI37739.3|unnamed protein product [Vitis vinifera]	metabolic process;binding;cellular process	0	0	CBI37739	9.46003e-12	49.4949	70.0922	99	49	1.49	1.5	1.14	0
TR328|c0_g1_i1	---NA---	228	No Blast Hit	0	0	0							2.77	0	0	0
TR329|c0_g2_i1	---NA---	386	No Blast Hit	0	0	0							0.93	0	1.07	0.65
TR330|c0_g1_i1	retrotransposon , , Ty3-gypsy subclass	228	gi|32492098|emb|CAE05336.1|OSJNBa0079M09.6 [Oryza sativa Japonica Group]	nucleic acid binding;catalytic activity;DNA metabolic process	0	0	CAE05336	3.47442e-12	66.2162	67.3958	74	49	2.77	0	1.05	0
TR331|c0_g1_i1	---NA---	277	No Blast Hit	0	0	0							0	0	1.31	0
TR332|c0_g1_i1	---NA---	322	No Blast Hit	0	0	0							1.28	1.28	0.49	0.45
TR333|c0_g1_i1	---NA---	245	No Blast Hit	0	0	0							13.74	0	0.87	0
TR334|c0_g2_i1	---NA---	549	No Blast Hit	0	0	0							0.55	1.11	0.42	0
TR335|c0_g1_i1	---NA---	309	No Blast Hit	0	0	0							0	0	2.1	1.45
TR336|c0_g1_i1	---NA---	225	No Blast Hit	0	0	0							2.88	0	1.09	0
TR337|c0_g1_i1	PREDICTED: uncharacterized protein LOC100258199	522	gi|225466227|ref|XP_002267333.1|PREDICTED: uncharacterized protein LOC100258199 [Vitis vinifera]	0	0	0	XP_002267333	2.68046e-09	45.7831	63.929	166	76	0	0	0.23	1.67
TR338|c0_g1_i1	GRAS family transcription factor	462	gi|296087337|emb|CBI33711.3|unnamed protein product [Vitis vinifera]	biosynthetic process;nucleobase-containing compound metabolic process	0	0	CBI33711	9.21397e-80	86.9281	244.202	153	133	4.94	0	0	0
TR339|c0_g1_i1	---NA---	295	No Blast Hit	0	0	0							3.02	0	1.15	0
TR340|c0_g1_i1	---NA---	277	No Blast Hit	0	0	0							6.89	0	0	0.6
TR341|c0_g1_i1	---NA---	268	No Blast Hit	0	0	0							0	0	1.41	0
TR342|c0_g1_i1	---NA---	253	No Blast Hit	0	0	0							0	0	0	1.47
TR342|c0_g2_i1	---NA---	228	No Blast Hit	0	0	0							0	2.78	1.05	0
TR343|c0_g1_i1	---NA---	297	No Blast Hit	0	0	0							2.98	0	0.57	0.52
TR344|c0_g1_i1	---NA---	248	No Blast Hit	0	0	0							0	0	3.38	0
TR345|c0_g2_i1	---NA---	240	No Blast Hit	0	0	0							0	0	0.92	0
TR346|c0_g1_i1	DNA-binding SMUBP-2-like	355	gi|297805152|ref|XP_002870460.1|hypothetical protein ARALYDRAFT_493645 [Arabidopsis lyrata subsp. lyrata] gi|297316296|gb|EFH46719.1| hypothetical protein ARALYDRAFT_493645 [Arabidopsis lyrata subsp. lyrata]	nucleotide binding;DNA binding;catabolic process;plastid;cellular process	0	0	XP_002870460, EFH46719	4.64398e-50	82.906	179.874	117	97	5.36	0	0.41	0.38
TR347|c0_g1_i1	---NA---	236	No Blast Hit	0	0	0							2.52	0	3.84	2.63
TR348|c0_g1_i1	---NA---	293	No Blast Hit	0	0	0							6.13	0	0.58	0
TR349|c0_g2_i1	---NA---	426	No Blast Hit	0	0	0							0	0	0.61	1.4
TR350|c0_g1_i1	probable beta-D-xylosidase 5-like	539	gi|356574315|ref|XP_003555294.1|PREDICTED: LOW QUALITY PROTEIN: probable beta-D-xylosidase 5-like [Glycine max]	carbohydrate metabolic process;catabolic process;cell wall;extracellular region;cellular process;hydrolase activity	ec:3.2.1.55-end alpha-L-arabinofuranosidase;ec:3.2.1.37-1,4-beta-xylosidase	Amino sugar and nucleotide sugar metabolismStarch and sucrose metabolism;Amino sugar and nucleotide sugar metabolism	XP_003555294	1.63851e-65	77.8409	224.942	176	137	0.57	0	0.65	1.99
TR351|c0_g1_i1	---NA---	351	No Blast Hit	0	0	0							1.09	0	2.5	1.15
TR353|c0_g1_i1	---NA---	335	No Blast Hit	0	0	0							1.19	0	0	0.42
TR354|c0_g1_i1	hypothetical protein VITISV_040742	397	gi|147777526|emb|CAN75944.1|hypothetical protein VITISV_040742 [Vitis vinifera]	0	0	0	CAN75944	1.60804e-06	52.8736	42.743	87	46	2.67	1.79	0.34	0
TR355|c0_g1_i1	---NA---	299	No Blast Hit	0	0	0							1.47	0	1.68	0
TR356|c0_g1_i1	---NA---	391	No Blast Hit	0	0	0							0	0	0.35	0.96
TR357|c0_g1_i1	pentatricopeptide repeat-containing	237	gi|255559709|ref|XP_002520874.1|pentatricopeptide repeat-containing protein, putative [Ricinus communis] gi|223540005|gb|EEF41583.1| pentatricopeptide repeat-containing protein, putative [Ricinus communis]	embryo development;mitochondrion;post-embryonic development;cellular component organization;DNA metabolic process;plastid;cell cycle;reproduction	0	0	XP_002520874, EEF41583	7.90573e-28	83.3333	114.775	78	65	4.99	0	2.85	0
TR358|c0_g1_i1	---NA---	335	No Blast Hit	0	0	0							0	0	1.81	0.42
TR360|c0_g1_i1	---NA---	241	No Blast Hit	0	0	0							2.39	0	9.09	2.49
TR361|c0_g1_i1	---NA---	363	No Blast Hit	0	0	0							2.06	0	0.79	0.36
TR362|c0_g1_i1	---NA---	255	No Blast Hit	0	0	0							12.46	0	0	0
TR363|c0_g1_i1	---NA---	486	No Blast Hit	0	0	0							0	3.3	1	0.69
TR364|c0_g1_i1	---NA---	232	No Blast Hit	0	0	0							5.28	0	1	0
TR365|c0_g1_i1	Tudor PWWP MBT	299	gi|389739777|gb|EIM80969.1|hypothetical protein STEHIDRAFT_161976 [Stereum hirsutum FP-91666 SS1]	nucleus;DNA binding;biosynthetic process;nucleobase-containing compound metabolic process	0	0	EIM80969	3.32039e-37	78.7879	139.813	99	78	0	5.91	0.56	0
TR366|c0_g1_i1	glycyl-tRNA synthetase	226	gi|224285368|gb|ACN40407.1|unknown [Picea sitchensis]	nucleotide binding;cytoplasm;catalytic activity;nucleobase-containing compound metabolic process;translation	ec:6.1.1.14-ligase	Aminoacyl-tRNA biosynthesis	ACN40407	4.20797e-36	87.8378	137.502	74	65	0	0	1.08	5.91
TR368|c0_g1_i1	hypothetical protein MTR_3g008460	280	gi|357455855|ref|XP_003598208.1|hypothetical protein MTR_3g008460 [Medicago truncatula] gi|355487256|gb|AES68459.1| hypothetical protein MTR_3g008460 [Medicago truncatula]	0	0	0	XP_003598208, AES68459	3.0685e-07	60.2564	55.0694	78	47	0	0	0.64	0.59
TR369|c0_g1_i1	---NA---	380	No Blast Hit	0	0	0							0	2.88	1.1	1.01
TR369|c0_g2_i1	---NA---	357	No Blast Hit	0	0	0							0	0	0.41	0
TR370|c0_g1_i1	TBC1 domain family member	307	gi|224140847|ref|XP_002323790.1|predicted protein [Populus trichocarpa] gi|222866792|gb|EEF03923.1| predicted protein [Populus trichocarpa]	plastid	0	0	XP_002323790, EEF03923	1.18336e-08	78.3784	59.3066	37	29	0	0	1.6	0.49
TR371|c0_g1_i1	---NA---	224	No Blast Hit	0	0	0							2.91	0	1.11	1.01
TR373|c0_g1_i1	ADP-ribosylation factor GTPase-activating AGD14	315	gi|255580246|ref|XP_002530953.1|HIV-1 rev binding protein, hrbl, putative [Ricinus communis] gi|223529468|gb|EEF31425.1| HIV-1 rev binding protein, hrbl, putative [Ricinus communis]	0	0	0	XP_002530953, EEF31425	1.31726e-11	74.2857	43.1282	35	26	1.33	2.67	1.52	0.93
TR374|c0_g1_i1	14 kDa proline-rich	424	gi|225427033|ref|XP_002271619.1|PREDICTED: 14 kDa proline-rich protein DC2.15 [Vitis vinifera]	protein metabolic process;endoplasmic reticulum;lipid binding;extracellular region;transport;plastid;response to stress;cellular process;thylakoid;response to biotic stimulus;response to abiotic stimulus;protein binding;response to external stimulus;membrane;hydrolase activity	0	0	XP_002271619	5.66048e-22	85.2941	94.3597	68	58	2.41	0	0	0.56
TR375|c0_g1_i1	---NA---	241	No Blast Hit	0	0	0							0	7.19	1.82	3.32
TR376|c0_g1_i1	---NA---	258	No Blast Hit	0	0	0							0	0	0	0.7
TR377|c0_g1_i1	---NA---	284	No Blast Hit	0	0	0							1.63	1.64	0	0.57
TR378|c0_g1_i1	---NA---	235	No Blast Hit	0	0	0							7.65	0	0	0
TR379|c0_g1_i1	---NA---	558	No Blast Hit	0	0	0							1.08	1.63	0.21	0.38
TR381|c0_g2_i1	cellulose synthase, partial	246	gi|296279090|gb|ADH04377.1|cellulose synthase 7A [Salix sachalinensis]	carbohydrate metabolic process;post-embryonic development;cellular component organization;cellular protein modification process;biosynthetic process;binding;transferase activity;plasma membrane;plastid	ec:2.4.1.12-synthase (UDP-forming)	Starch and sucrose metabolism	ADH04377	2.35574e-50	96.25	172.94	80	77	0	2.28	0.86	0
TR382|c0_g1_i1	---NA---	270	No Blast Hit	0	0	0							3.64	0	1.39	0
TR383|c0_g1_i1	IQ calmodulin-binding region Myosin head, motor region Prefoldin	287	gi|124360175|gb|ABN08188.1|IQ calmodulin-binding region; Myosin head, motor region; Prefoldin [Medicago truncatula]	0	0	0	ABN08188	7.63025e-06	69.7368	51.9878	76	53	3.2	6.42	0.61	0
TR384|c0_g2_i1	AF372935_1 At1g55160	559	gi|307136278|gb|ADN34105.1|hypothetical protein [Cucumis melo subsp. melo]	mitochondrion;membrane;plastid	0	0	ADN34105	6.07734e-45	67.6471	156.762	170	115	0.54	0.54	0.62	0.76
TR385|c0_g1_i1	---NA---	268	No Blast Hit	0	0	0							7.4	1.86	0	0
TR386|c0_g1_i1	---NA---	558	No Blast Hit	0	0	0							3.24	0	0.21	0
TR387|c0_g1_i1	---NA---	235	No Blast Hit	0	0	0							2.55	0	0	0.89
TR388|c0_g1_i1	---NA---	225	No Blast Hit	0	0	0							0	0	0	1
TR388|c0_g2_i1	---NA---	298	No Blast Hit	0	0	0							4.44	0	0.56	0
TR390|c0_g2_i1	---NA---	338	No Blast Hit	0	0	0							0	0	0.89	0.82
TR391|c0_g1_i1	---NA---	322	No Blast Hit	0	0	0							0	0	0.49	0
TR391|c0_g2_i1	---NA---	229	No Blast Hit	0	0	0							2.74	0	1.04	0
TR392|c0_g1_i1	3-5 exonuclease,	272	gi|255573515|ref|XP_002527682.1|3-5 exonuclease, putative [Ricinus communis] gi|223532913|gb|EEF34681.1| 3-5 exonuclease, putative [Ricinus communis]	nucleus;nuclease activity;plastid	0	0	XP_002527682, EEF34681	2.85937e-22	73.2558	95.1301	86	63	0	0	1.37	1.88
TR393|c0_g1_i1	pectin methyltransferase QUA2	240	gi|12324243|gb|AAG52090.1|AC012680_1unknown protein, 5' partial; 69506-67937 [Arabidopsis thaliana]	carbohydrate metabolic process;endosome;multicellular organismal development;membrane;response to endogenous stimulus;cellular component organization;Golgi apparatus;biosynthetic process;transferase activity	0	0	AAG52090	2.25469e-35	83.5443	132.494	79	66	0	31.49	7.35	15.11
TR394|c0_g1_i1	---NA---	245	No Blast Hit	0	0	0							2.29	2.3	0	0.8
TR395|c0_g1_i1	---NA---	281	No Blast Hit	0	0	0							1.67	0	0	0
TR395|c0_g1_i2	---NA---	342	No Blast Hit	0	0	0							2.29	0	0.44	0.4
TR396|c0_g1_i1	---NA---	334	No Blast Hit	0	0	0							0	0	0.91	1.67
TR397|c0_g1_i1	---NA---	452	No Blast Hit	0	0	0							0.73	0	0.28	0.77
TR398|c0_g1_i1	---NA---	375	No Blast Hit	0	0	0							1.95	0	0.37	0.69
TR399|c0_g1_i1	---NA---	245	No Blast Hit	0	0	0							4.58	2.3	3.49	4.78
TR400|c0_g1_i1	pentatricopeptide repeat-containing	318	gi|359495515|ref|XP_002265720.2|PREDICTED: putative pentatricopeptide repeat-containing protein At3g25060, mitochondrial-like [Vitis vinifera]	mitochondrion;cellular component organization;DNA metabolic process;cell cycle;reproduction	0	0	XP_002265720	4.28898e-46	79.2453	166.007	106	84	2.61	0	0	1.37
TR401|c0_g1_i1	---NA---	260	No Blast Hit	0	0	0							0	7.97	0	0
TR402|c0_g1_i1	retrotransposon , , Ty1-copia subclass	258	gi|77556436|gb|ABA99232.1|retrotransposon protein, putative, Ty1-copia subclass [Oryza sativa Japonica Group]	nucleic acid binding;mitochondrion;membrane;DNA metabolic process;plastid	0	0	ABA99232	6.35829e-32	77.2727	122.479	88	68	8.08	0	0	0
TR403|c0_g1_i1	---NA---	225	No Blast Hit	0	0	0							14.38	0	0	0
TR404|c0_g1_i1	---NA---	336	No Blast Hit	0	0	0							1.18	0	0.45	1.65
TR404|c0_g2_i1	---NA---	248	No Blast Hit	0	0	0							0	0	0.85	0
TR405|c0_g1_i1	---NA---	336	No Blast Hit	0	0	0							1.18	0	2.25	0.41
TR407|c0_g1_i1	---NA---	271	No Blast Hit	0	0	0							0	9.07	0	0
TR408|c0_g1_i1	---NA---	273	No Blast Hit	0	0	0							1.78	0	0.68	0.62
TR409|c0_g1_i1	---NA---	272	No Blast Hit	0	0	0							0	7.19	2.73	0
TR410|c0_g1_i1	---NA---	282	No Blast Hit	0	0	0							1.66	0	0	0
TR410|c0_g2_i1	---NA---	267	No Blast Hit	0	0	0							0	0	0	0
TR411|c0_g1_i1	hypothetical protein SORBIDRAFT_01g047585	275	gi|242042287|ref|XP_002468538.1|hypothetical protein SORBIDRAFT_01g047585 [Sorghum bicolor] gi|241922392|gb|EER95536.1| hypothetical protein SORBIDRAFT_01g047585 [Sorghum bicolor]	0	0	0	XP_002468538, EER95536	1.80673e-06	52.9412	53.5286	85	45	3.5	3.51	1.33	0.61
TR412|c0_g1_i1	---NA---	372	No Blast Hit	0	0	0							1.98	0	1.51	0
TR413|c0_g1_i1	---NA---	337	No Blast Hit	0	0	0							1.17	0	0	1.65
TR414|c0_g1_i1	ATP binding ,	232	gi|297738388|emb|CBI27589.3|unnamed protein product [Vitis vinifera]	nucleotide binding	0	0	CBI27589	2.89047e-28	83.9506	113.62	81	68	0	7.95	3.01	0
TR415|c0_g1_i1	---NA---	296	No Blast Hit	0	0	0							4.5	1.51	1.14	0.52
TR416|c0_g1_i1	---NA---	315	No Blast Hit	0	0	0							1.33	1.34	2.54	0.47
TR417|c0_g1_i1	---NA---	424	No Blast Hit	0	0	0							1.61	0.81	0.92	0.28
TR418|c0_g2_i1	---NA---	473	No Blast Hit	0	0	0							0	2.74	1.04	0.96
TR419|c0_g1_i1	---NA---	355	No Blast Hit	0	0	0							1.07	0	0.82	0
TR420|c0_g2_i1	---NA---	633	No Blast Hit	0	0	0							0	1.84	0	0.97
TR421|c0_g1_i1	---NA---	302	No Blast Hit	0	0	0							4.32	0	0.55	1.01
TR422|c0_g2_i1	---NA---	316	No Blast Hit	0	0	0							2.64	0	0.5	0
TR423|c0_g1_i1	---NA---	321	No Blast Hit	0	0	0							0	5.15	0	0.45
TR424|c0_g1_i1	unknown	229	gi|118482809|gb|ABK93321.1|unknown [Populus trichocarpa]	membrane	0	0	ABK93321	1.23454e-10	89.4737	60.8474	38	34	0	8.24	0	1.9
TR425|c0_g1_i1	---NA---	376	No Blast Hit	0	0	0							0.97	0	0.37	0.34
TR426|c0_g1_i1	histone H2A-like	287	gi|388517407|gb|AFK46765.1|unknown [Lotus japonicus]	nucleus;DNA binding;protein binding;biosynthetic process;nucleobase-containing compound metabolic process;regulation of gene expression, epigenetic	0	0	AFK46765	1.63482e-38	96.8085	135.961	94	91	0	0	0	2.79
TR427|c0_g1_i1	Poly ,	266	gi|113205226|gb|ABI34306.1|Polyprotein, putative [Solanum demissum]	nucleic acid binding;protein binding;DNA metabolic process	0	0	ABI34306	9.52078e-30	80.4598	121.324	87	70	0	1.89	1.43	0
TR428|c0_g1_i1	---NA---	240	No Blast Hit	0	0	0							2.41	0	0.92	0
TR429|c0_g1_i1	---NA---	312	No Blast Hit	0	0	0							0	0	0.52	0.95
TR430|c0_g1_i1	---NA---	355	No Blast Hit	0	0	0							2.14	0	0.82	0.38
TR431|c0_g1_i1	---NA---	231	No Blast Hit	0	0	0							0	13.41	0	0
TR432|c0_g1_i1	---NA---	263	No Blast Hit	0	0	0							0	11.64	0	0
TR433|c0_g1_i1	---NA---	257	No Blast Hit	0	0	0							2.04	0	0	1.42
TR434|c0_g1_i1	---NA---	444	No Blast Hit	0	0	0							0.75	0.75	3.43	3.16
TR435|c0_g1_i1	PREDICTED: uncharacterized protein LOC100265633	308	gi|225435391|ref|XP_002285363.1|PREDICTED: uncharacterized protein LOC100265633 [Vitis vinifera]	mitochondrion;membrane;plastid	0	0	XP_002285363	7.28981e-36	83.908	135.191	87	73	11.1	37.63	58.22	74.78
TR436|c0_g1_i1	GDSL esterase lipase	381	gi|64165026|gb|AAY41078.1|lanatoside 15-O-acetylesterase [Digitalis grandiflora]	membrane;metabolic process;extracellular region;hydrolase activity	ec:3.1.1.1-ali-esterase	Drug metabolism - other enzymes	AAY41078	2.26308e-24	77.7778	104.375	72	56	8.57	0	0	0.67
TR437|c0_g1_i1	---NA---	257	No Blast Hit	0	0	0							0	2.05	3.11	1.42
TR438|c0_g1_i1	---NA---	274	No Blast Hit	0	0	0							3.53	3.54	0	1.23
TR439|c0_g1_i1	---NA---	226	No Blast Hit	0	0	0							5.68	0	2.16	0.99
TR440|c0_g1_i1	---NA---	267	No Blast Hit	0	0	0							0	18.74	4.27	5.21
TR441|c0_g1_i1	hypothetical protein VITISV_000041	284	gi|147826870|emb|CAN71106.1|hypothetical protein VITISV_000041 [Vitis vinifera]	cellular process	0	0	CAN71106	2.45742e-11	60.274	68.5514	73	44	4.9	0	0	0
TR442|c0_g2_i1	Beta-galactosidase precursor, , expressed	321	gi|224116208|ref|XP_002317239.1|predicted protein [Populus trichocarpa] gi|222860304|gb|EEE97851.1| predicted protein [Populus trichocarpa]	carbohydrate metabolic process;cytoplasm;cell wall;membrane;extracellular region;carbohydrate binding;hydrolase activity	ec:3.2.1.23-lactase (ambiguous)	Glycosphingolipid biosynthesis - ganglio series;Sphingolipid metabolism;Glycosaminoglycan degradation;Other glycan degradation	XP_002317239, EEE97851	5.88544e-62	97.1963	211.46	107	104	0	2.58	0.98	0.9
TR443|c0_g1_i1	---NA---	309	No Blast Hit	0	0	0							8.27	2.77	1.05	0
TR444|c0_g1_i1	---NA---	334	No Blast Hit	0	0	0							5.97	0	1.37	0
TR445|c0_g1_i1	---NA---	439	No Blast Hit	0	0	0							0.76	0	0.87	0.8
TR446|c0_g2_i1	---NA---	351	No Blast Hit	0	0	0							3.28	0	0.83	0
TR447|c0_g1_i1	---NA---	259	No Blast Hit	0	0	0							0	0	0.76	0.7
TR447|c0_g2_i1	DNA-directed RNA polymerase III subunit RPC8	391	gi|359479790|ref|XP_002271507.2|PREDICTED: DNA-directed RNA polymerase III subunit RPC8-like [Vitis vinifera] gi|296086693|emb|CBI32328.3| unnamed protein product [Vitis vinifera]	metabolic process;cellular process	0	0	XP_002271507, CBI32328	2.58672e-22	47.9167	96.2857	192	92	1.83	0	0.35	0
TR448|c0_g1_i1	---NA---	246	No Blast Hit	0	0	0							4.53	0	0.86	0
TR449|c0_g1_i1	SAUR family	316	gi|225458032|ref|XP_002277332.1|PREDICTED: auxin-induced protein 6B-like [Vitis vinifera]	response to endogenous stimulus	0	0	XP_002277332	5.64194e-34	74.2857	124.79	105	78	0	0	1.01	1.39
TR450|c0_g1_i1	---NA---	241	No Blast Hit	0	0	0							2.39	0	1.82	2.49
TR451|c0_g2_i1	---NA---	250	No Blast Hit	0	0	0							0	0	0.83	1.52
TR452|c0_g1_i1	---NA---	334	No Blast Hit	0	0	0							1.19	0	2.28	0.42
TR453|c0_g1_i1	---NA---	282	No Blast Hit	0	0	0							4.97	1.66	0.63	0
TR454|c0_g1_i1	---NA---	290	No Blast Hit	0	0	0							10.95	1.57	1.19	0.55
TR455|c0_g1_i1	---NA---	408	No Blast Hit	0	0	0							1.71	1.71	1.63	0.9
TR456|c0_g1_i1	GAG-POL precursor	478	gi|54606728|dbj|BAD66751.1|orf764 [Beta vulgaris subsp. vulgaris]	0	0	0	BAD66751	3.06755e-20	57.1429	96.2857	147	84	2.02	0	0.51	0.24
TR457|c0_g1_i1	ATP-dependent DNA helicase PIF1	274	gi|357473257|ref|XP_003606913.1|ATP-dependent DNA helicase PIF1 [Medicago truncatula] gi|355507968|gb|AES89110.1| ATP-dependent DNA helicase PIF1 [Medicago truncatula]	nucleotide binding;cellular component organization;DNA metabolic process;plastid;response to stress;hydrolase activity	0	0	XP_003606913, AES89110	4.19886e-35	83.3333	136.732	90	75	7.05	0	0	1.23
TR458|c0_g1_i1	heat shock 70 kDa	418	gi|361127833|gb|EHK99790.1|putative Heat shock 70 kDa protein 2 [Glarea lozoyensis 74030]	nucleotide binding;multicellular organismal development	0	0	EHK99790	5.11273e-88	99.2806	279.641	139	138	0	7.43	0.31	0
TR459|c0_g1_i1	---NA---	226	No Blast Hit	0	0	0							0	0	2.16	1.97
TR460|c0_g1_i1	---NA---	275	No Blast Hit	0	0	0							0	0	2.67	0.61
TR461|c0_g2_i1	---NA---	245	No Blast Hit	0	0	0							4.58	0	0	0
TR462|c0_g1_i1	---NA---	356	No Blast Hit	0	0	0							0	1.07	1.63	0
TR463|c0_g1_i1	retrotransposon , , unclassified	367	gi|38347368|emb|CAE04958.2|OSJNBa0070D17.9 [Oryza sativa Japonica Group]	0	0	0	CAE04958	4.44606e-18	59.292	86.6557	113	67	4.05	0	0.77	0.36
TR464|c0_g1_i1	---NA---	345	No Blast Hit	0	0	0							0	0	4.3	1.58
TR465|c0_g1_i1	---NA---	298	No Blast Hit	0	0	0							0	4.46	1.13	0.52
TR466|c0_g1_i1	---NA---	240	No Blast Hit	0	0	0							4.83	0	0.92	0
TR467|c0_g1_i1	---NA---	294	No Blast Hit	0	0	0							0	0	0	2.13
TR468|c0_g1_i1	LEM3 (ligand-effect modulator 3) family	266	gi|225462291|ref|XP_002265244.1|PREDICTED: ALA-interacting subunit 3 [Vitis vinifera] gi|297736110|emb|CBI24148.3| unnamed protein product [Vitis vinifera]	signal transduction;Golgi apparatus;biosynthetic process;transport;plasma membrane;plastid;response to stress;thylakoid;response to biotic stimulus;protein binding;response to external stimulus;response to endogenous stimulus	0	0	XP_002265244, CBI24148	2.13619e-34	79.5181	129.798	83	66	88.48	372.36	146.32	110.99
TR469|c0_g2_i1	---NA---	266	No Blast Hit	0	0	0							1.88	0	1.43	1.97
TR470|c0_g1_i1	---NA---	261	No Blast Hit	0	0	0							0	1.97	0	1.37
TR471|c0_g1_i1	---NA---	241	No Blast Hit	0	0	0							4.78	0	4.54	1.66
TR472|c0_g1_i1	---NA---	266	No Blast Hit	0	0	0							0	13.23	0	0
TR473|c0_g1_i1	---NA---	381	No Blast Hit	0	0	0							0.95	0	0.73	1
TR474|c0_g1_i1	---NA---	276	No Blast Hit	0	0	0							0	3.48	0	0
TR475|c0_g1_i1	---NA---	358	No Blast Hit	0	0	0							1.06	0	0.4	1.48
TR476|c0_g2_i1	---NA---	416	No Blast Hit	0	0	0							4.14	0	0.63	0
TR477|c0_g1_i1	---NA---	228	No Blast Hit	0	0	0							5.54	5.56	0	0
TR478|c0_g1_i1	---NA---	448	No Blast Hit	0	0	0							0	2.23	0.85	0.78
TR479|c0_g1_i1	---NA---	272	No Blast Hit	0	0	0							0	0	1.37	1.88
TR480|c0_g2_i1	---NA---	251	No Blast Hit	0	0	0							2.16	0	0.82	0.75
TR481|c0_g1_i1	---NA---	349	No Blast Hit	0	0	0							0	0	2.11	1.16
TR482|c0_g1_i1	---NA---	233	No Blast Hit	0	0	0							0	2.62	0.99	0.91
TR483|c0_g1_i1	alpha amylase	228	gi|296086427|emb|CBI32016.3|unnamed protein product [Vitis vinifera]	carbohydrate metabolic process;catabolic process;extracellular region;binding;plastid;cellular process;hydrolase activity	ec:3.2.1.1-glycogenase	Starch and sucrose metabolism	CBI32016	2.95361e-25	80.5556	107.457	72	58	8.31	0	2.11	1.92
TR484|c0_g1_i1	---NA---	255	No Blast Hit	0	0	0							0	2.08	0.79	0.72
TR485|c0_g1_i1	filament-like plant 7-like	263	gi|359480795|ref|XP_002278328.2|PREDICTED: filament-like plant protein 7-like [Vitis vinifera]	0	0	0	XP_002278328	1.30588e-18	72.9412	88.9669	85	62	3.86	0	0	2.02
TR486|c0_g1_i1	---NA---	237	No Blast Hit	0	0	0							0	0	2.85	1.73
TR487|c0_g1_i1	---NA---	403	No Blast Hit	0	0	0							0.87	1.75	0.66	0.31
TR489|c0_g1_i1	Aminotransferase y4uB	244	gi|356538512|ref|XP_003537747.1|PREDICTED: uncharacterized aminotransferase y4uB-like [Glycine max]	protein binding;mitochondrion;metabolic process;transferase activity	ec:2.6.1.11-transaminase	Arginine biosynthesis	XP_003537747	5.93162e-38	97.0588	140.969	68	66	111.05	95.21	69.57	37.03
TR490|c0_g1_i1	---NA---	226	No Blast Hit	0	0	0							17.04	0	0	0
TR491|c0_g1_i1	---NA---	320	No Blast Hit	0	0	0							6.45	1.3	0.49	0.9
TR492|c0_g1_i1	---NA---	228	No Blast Hit	0	0	0							5.54	8.34	6.32	4.81
TR493|c0_g1_i1	---NA---	342	No Blast Hit	0	0	0							1.14	1.15	0.44	0.8
TR494|c0_g1_i1	---NA---	233	No Blast Hit	0	0	0							2.61	0	0	0
TR495|c0_g1_i1	hypothetical protein VITISV_023184	554	gi|147866530|emb|CAN81578.1|hypothetical protein VITISV_023184 [Vitis vinifera]	binding	0	0	CAN81578	2.37472e-20	49.4624	97.4413	186	92	3.28	0.55	0.21	0.19
TR496|c0_g1_i1	---NA---	263	No Blast Hit	0	0	0							0	0	3.68	0
TR497|c0_g1_i1	---NA---	262	No Blast Hit	0	0	0							3.9	0	1.48	0
TR498|c0_g1_i1	---NA---	406	No Blast Hit	0	0	0							0.86	0.86	0.66	0.91
TR499|c0_g1_i1	---NA---	277	No Blast Hit	0	0	0							5.16	0	0.66	0
TR500|c0_g1_i1	---NA---	242	No Blast Hit	0	0	0							2.36	0	0	0
TR501|c0_g1_i1	---NA---	384	No Blast Hit	0	0	0							3.76	2.83	1.08	4.29
TR502|c0_g1_i1	polyphenol oxidase	350	gi|116247551|gb|ABJ90144.1|polyphenol oxidase [Annona cherimola]	catalytic activity	0	0	ABJ90144	1.02777e-19	55.5556	92.8189	117	65	8.79	0	0	0
TR503|c0_g1_i1	---NA---	299	No Blast Hit	0	0	0							2.94	0	2.24	0
TR504|c0_g1_i1	---NA---	288	No Blast Hit	0	0	0							1.59	4.78	0	1.11
TR505|c0_g1_i1	---NA---	266	No Blast Hit	0	0	0							5.65	0	0	1.31
TR506|c0_g1_i1	---NA---	294	No Blast Hit	0	0	0							0	0	1.16	0
TR507|c0_g1_i1	---NA---	260	No Blast Hit	0	0	0							1.98	0	1.51	0
TR508|c0_g1_i1	Albumin-2, partial	256	gi|357514961|ref|XP_003627769.1|Pierisin [Medicago truncatula] gi|92885027|gb|ABE87583.1| Hemopexin; D-tyrosyl-tRNA(Tyr) deacylase [Medicago truncatula] gi|355521791|gb|AET02245.1| Pierisin [Medicago truncatula]	0	0	0	XP_003627769, ABE87583, AET02245	5.83801e-12	59.1398	68.9366	93	55	8.23	0	0	0
TR509|c0_g1_i1	---NA---	287	No Blast Hit	0	0	0							0	1.6	2.44	0
TR510|c0_g1_i1	---NA---	240	No Blast Hit	0	0	0							2.41	0	0.92	0.84
TR511|c0_g1_i1	---NA---	378	No Blast Hit	0	0	0							2.89	0	1.1	1.35
TR512|c0_g1_i1	serine carboxypeptidase-like 51	265	gi|297734883|emb|CBI17117.3|unnamed protein product [Vitis vinifera]	response to biotic stimulus;protein metabolic process;response to external stimulus;cytoplasm;catabolic process;membrane;extracellular region;response to stress;cellular process;hydrolase activity	ec:3.4.16	0	CBI17117	3.18439e-43	85.2273	154.836	88	75	0	1.91	1.45	0.66
TR513|c0_g1_i1	---NA---	344	No Blast Hit	0	0	0							0	0	1.73	0.4
TR514|c0_g2_i1	---NA---	440	No Blast Hit	0	0	0							1.52	1.53	0.87	0.53
TR515|c0_g1_i1	---NA---	278	No Blast Hit	0	0	0							1.71	0	0.65	1.19
TR516|c0_g1_i1	---NA---	289	No Blast Hit	0	0	0							0	0	1.2	0
TR517|c0_g1_i1	---NA---	305	No Blast Hit	0	0	0							5.66	0	0	0
TR518|c0_g1_i1	peroxidase	275	gi|37783271|gb|AAP42504.1|anionic peroxidase swpa5 [Ipomoea batatas]	response to biotic stimulus;response to external stimulus;catalytic activity;flower development;catabolic process;Golgi apparatus;extracellular region;binding;response to stress;cellular process	ec:1.11.1.7-lactoperoxidase	Phenylpropanoid biosynthesis	AAP42504	1.46905e-12	91.1765	57.7658	34	31	1.75	0	0.67	0
TR519|c0_g1_i1	uncharacterized protein LOC100216885	240	gi|219363713|ref|NP_001136744.1|uncharacterized protein LOC100216885 [Zea mays] gi|194696878|gb|ACF82523.1| unknown [Zea mays]	0	0	0	NP_001136744, ACF82523	6.99889e-07	57.5	53.9138	80	46	0	2.42	3.67	0.84
TR520|c0_g1_i1	---NA---	310	No Blast Hit	0	0	0							0	0	1.05	0.48
TR521|c0_g1_i1	potential stress response	250	gi|156334861|ref|XP_001619542.1|hypothetical protein NEMVEDRAFT_v1g3160 [Nematostella vectensis] gi|156202977|gb|EDO27442.1| predicted protein [Nematostella vectensis]	0	0	0	XP_001619542, EDO27442	4.35861e-11	54.6512	63.929	86	47	0	2.19	0	0
TR522|c0_g1_i1	Metal-dependent hydrolase	331	gi|89179340|gb|ABD63078.1|MYG1 protein, related [Asparagus officinalis]	mitochondrion;cellular component organization;cytosol;transport	0	0	ABD63078	1.47052e-14	86.9565	73.9442	46	40	4.85	0	0.46	1.7
TR523|c0_g1_i1	---NA---	297	No Blast Hit	0	0	0							1.49	1.5	2.27	0
TR524|c0_g1_i1	---NA---	236	No Blast Hit	0	0	0							25.22	17.72	2.88	0
TR525|c0_g1_i1	---NA---	242	No Blast Hit	0	0	0							0	0	0.9	0
TR526|c0_g1_i1	---NA---	329	No Blast Hit	0	0	0							0	2.46	1.4	0.43
TR527|c0_g1_i1	---NA---	649	No Blast Hit	0	0	0							4.87	2.67	3.55	2.18
TR528|c0_g1_i1	---NA---	448	No Blast Hit	0	0	0							2.22	0	0.28	0
TR528|c0_g2_i1	---NA---	299	No Blast Hit	0	0	0							2.94	0	0.56	0
TR529|c0_g1_i1	---NA---	231	No Blast Hit	0	0	0							5.34	0	0	0
TR530|c0_g1_i1	cellulose synthase G2-like	270	gi|147785659|emb|CAN70913.1|hypothetical protein VITISV_002996 [Vitis vinifera]	carbohydrate metabolic process;membrane;cellular component organization;biosynthetic process;transferase activity	ec:2.4.1.12-synthase (UDP-forming)	Starch and sucrose metabolism	CAN70913	3.17883e-21	79.7753	95.9005	89	71	1.82	3.66	0	0.64
TR532|c0_g1_i1	---NA---	236	No Blast Hit	0	0	0							5.04	0	3.84	4.38
TR533|c0_g1_i1	---NA---	246	No Blast Hit	0	0	0							6.8	0	0	0
TR534|c0_g1_i1	---NA---	453	No Blast Hit	0	0	0							1.45	1.46	1.11	0.51
TR535|c0_g1_i1	60S ribosomal L24	230	gi|406859170|gb|EKD12239.1|60S ribosomal protein L24 [Marssonina brunnea f. sp. 'multigermtubi' MB_m1]	structural molecule activity;cellular component organization;cytosol;ribosome;translation	0	0	EKD12239	6.89948e-47	100	156.762	73	73	0	13.57	0	0
TR536|c0_g1_i1	---NA---	262	No Blast Hit	0	0	0							3.9	0	0.74	2.04
TR538|c0_g1_i1	---NA---	382	No Blast Hit	0	0	0							0	0.95	2.17	0.67
TR539|c0_g1_i1	---NA---	258	No Blast Hit	0	0	0							0	0	0	2.82
TR540|c0_g1_i1	eukaryotic aspartyl protease	292	gi|156065227|ref|XP_001598535.1|hypothetical protein SS1G_00624 [Sclerotinia sclerotiorum 1980] gi|154691483|gb|EDN91221.1| hypothetical protein SS1G_00624 [Sclerotinia sclerotiorum 1980 UF-70]	protein metabolic process;catabolic process;membrane;hydrolase activity	0	0	XP_001598535, EDN91221	1.94808e-29	76.5957	117.857	94	72	0	4.65	0	0
TR541|c0_g2_i1	---NA---	403	No Blast Hit	0	0	0							0.87	1.75	2.66	0
TR542|c0_g1_i1	probable leucine-rich repeat receptor-like serine threonine- kinase At3g14840-like	304	gi|147766865|emb|CAN74151.1|hypothetical protein VITISV_028028 [Vitis vinifera]	membrane;kinase activity	0	0	CAN74151	8.53008e-27	66.6667	112.849	102	68	2.85	0	1.09	1.99
TR543|c0_g1_i1	Rhamnogalacturonate lyase	234	gi|357466849|ref|XP_003603709.1|Rhamnogalacturonate lyase [Medicago truncatula] gi|355492757|gb|AES73960.1| Rhamnogalacturonate lyase [Medicago truncatula]	carbohydrate metabolic process;catalytic activity;membrane;carbohydrate binding;vacuole	0	0	XP_003603709, AES73960	1.76524e-16	86	82.0333	50	43	0	0	0.98	0
TR544|c0_g2_i1	---NA---	232	No Blast Hit	0	0	0							0	0	2.01	1.83
TR547|c0_g1_i1	---NA---	235	No Blast Hit	0	0	0							0	5.12	0	0
TR548|c0_g1_i1	---NA---	226	No Blast Hit	0	0	0							0	0	4.32	0.99
TR549|c0_g1_i1	---NA---	529	No Blast Hit	0	0	0							0	1.75	1.11	0.61
TR550|c0_g1_i1	---NA---	305	No Blast Hit	0	0	0							1.41	0	0.54	0.49
TR551|c0_g1_i1	---NA---	281	No Blast Hit	0	0	0							0	3.35	0.64	0
TR551|c0_g2_i1	---NA---	237	No Blast Hit	0	0	0							0	0	0	0
TR552|c0_g1_i1	Catalase	229	gi|407929092|gb|EKG21931.1|Catalase [Macrophomina phaseolina MS6]	catalytic activity;metabolic process;binding	ec:1.11.1.6-equilase	Tryptophan metabolism;Glyoxylate and dicarboxylate metabolism	EKG21931	2.74835e-42	92	148.673	75	69	10.95	0	0	0
TR553|c0_g1_i1	---NA---	343	No Blast Hit	0	0	0							1.14	0	1.74	0
TR554|c0_g1_i1	---NA---	290	No Blast Hit	0	0	0							7.82	0	0	0
TR554|c0_g2_i1	---NA---	240	No Blast Hit	0	0	0							4.83	0	0	0
TR555|c0_g1_i1	---NA---	229	No Blast Hit	0	0	0							0	5.49	0	0
TR556|c0_g1_i1	---NA---	311	No Blast Hit	0	0	0							23.15	12.31	14.55	10.96
TR557|c0_g1_i1	---NA---	419	No Blast Hit	0	0	0							2.46	0	0.63	0
TR558|c0_g1_i1	pentatricopeptide repeat-containing	308	gi|297736854|emb|CBI26055.3|unnamed protein product [Vitis vinifera]	0	0	0	CBI26055	1.01916e-53	93.0693	186.808	101	94	1.39	0	2.12	1.46
TR559|c0_g1_i1	---NA---	307	No Blast Hit	0	0	0							1.4	5.61	0	1.47
TR560|c0_g1_i1	---NA---	379	No Blast Hit	0	0	0							0	0	1.47	0.67
TR561|c0_g1_i1	---NA---	442	No Blast Hit	0	0	0							3.77	1.52	2.59	0
TR562|c0_g1_i1	formate dehydrogenase	228	gi|147810156|emb|CAN71454.1|hypothetical protein VITISV_036417 [Vitis vinifera]	nucleotide binding;catalytic activity;catabolic process;mitochondrion;biosynthetic process;plastid;cellular process;thylakoid	ec:1.2.1.2-dehydrogenase;ec:1.1.1.95-dehydrogenase	Glyoxylate and dicarboxylate metabolismGlycine, serine and threonine metabolism	CAN71454	7.20409e-43	95.9459	152.525	74	71	0	0	0	1.92
TR563|c0_g1_i1	---NA---	645	No Blast Hit	0	0	0							1.34	0.9	0.51	0.47
TR564|c0_g1_i1	---NA---	226	No Blast Hit	0	0	0							2.84	0	0	0
TR565|c0_g1_i1	---NA---	239	No Blast Hit	0	0	0							0	0	0	3.39
TR566|c0_g1_i1	---NA---	246	No Blast Hit	0	0	0							0	0	1.73	1.58
TR567|c0_g1_i1	---NA---	274	No Blast Hit	0	0	0							1.76	1.77	0	0.62
TR567|c0_g2_i1	---NA---	294	No Blast Hit	0	0	0							0	3.05	0	0
TR568|c0_g1_i1	---NA---	244	No Blast Hit	0	0	0							0	4.64	0.88	0.81
TR569|c0_g1_i1	RNA binding	261	gi|209572712|sp|Q9LFU5.3|TRM1_ARATHRecName: Full=Probable tRNA (guanine(26)-N(2))-dimethyltransferase 1; AltName: Full=tRNA 2,2-dimethylguanosine-26 methyltransferase 1; AltName: Full=tRNA(guanine-26,N(2)-N(2)) methyltransferase 1; AltName: Full=tRNA(m(2,2)G26)dimethyltransferase 1	nucleus;RNA binding;mitochondrion;transferase activity;nucleobase-containing compound metabolic process;plastid	ec:2.1.1	0	Q9LFU5	6.45567e-14	87.5	75.0998	40	35	1.97	1.97	0.75	1.37
TR570|c0_g1_i1	---NA---	230	No Blast Hit	0	0	0							2.7	2.71	0	0
TR571|c0_g1_i1	F-box At2g27310-like	224	gi|388515417|gb|AFK45770.1|unknown [Lotus japonicus]	membrane	0	0	AFK45770	2.37778e-32	88.7324	124.02	71	63	0	0	1.11	4.04
TR572|c0_g1_i1	---NA---	262	No Blast Hit	0	0	0							0	1.96	1.48	0
TR573|c0_g1_i1	---NA---	378	No Blast Hit	0	0	0							0	0	0.37	3.38
TR574|c0_g1_i1	transposon , , CACTA, En Spm sub-class	282	gi|147767270|emb|CAN73394.1|hypothetical protein VITISV_009718 [Vitis vinifera]	0	0	0	CAN73394	6.62348e-12	70	69.707	60	42	4.97	0	0	0
TR575|c0_g1_i1	---NA---	268	No Blast Hit	0	0	0							7.4	0	0	1.29
TR576|c0_g1_i1	---NA---	235	No Blast Hit	0	0	0							2.55	0	0.97	0
TR577|c0_g1_i1	---NA---	278	No Blast Hit	0	0	0							0	5.15	0.65	0
TR578|c0_g1_i1	---NA---	381	No Blast Hit	0	0	0							4.76	0	1.09	0
TR579|c0_g2_i1	---NA---	348	No Blast Hit	0	0	0							0	3.34	0.42	0.39
TR580|c0_g1_i1	pentatricopeptide repeat-containing ,	300	gi|255550516|ref|XP_002516308.1|pentatricopeptide repeat-containing protein, putative [Ricinus communis] gi|223544538|gb|EEF46055.1| pentatricopeptide repeat-containing protein, putative [Ricinus communis]	plastid	0	0	XP_002516308, EEF46055	3.15687e-36	79.5918	137.502	98	78	2.92	1.47	1.11	0
TR581|c0_g1_i1	---NA---	325	No Blast Hit	0	0	0							5.02	0	0.48	0.44
TR582|c0_g1_i1	nucleolar nop56,	274	gi|166053040|emb|CAP69670.1|vicilin [Solanum lycopersicum]	0	0	0	CAP69670	4.31807e-07	73.913	55.4546	46	34	0	0	0	1.85
TR584|c0_g1_i1	---NA---	231	No Blast Hit	0	0	0							2.67	0	0	2.78
TR585|c0_g1_i1	cytochrome P450	241	gi|357139573|ref|XP_003571355.1|PREDICTED: flavonoid 3'-monooxygenase-like [Brachypodium distachyon]	secondary metabolic process;catalytic activity;multicellular organismal development;membrane;lipid metabolic process;cellular component organization;anatomical structure morphogenesis;biosynthetic process;binding	ec:1.14.13	0	XP_003571355	7.29106e-13	74.4681	71.633	47	35	2.39	2.4	0	0
TR586|c0_g1_i1	---NA---	294	No Blast Hit	0	0	0							0	7.64	1.74	0
TR587|c0_g1_i1	hypothetical protein SORBIDRAFT_03g029730	253	gi|242053841|ref|XP_002456066.1|hypothetical protein SORBIDRAFT_03g029730 [Sorghum bicolor] gi|241928041|gb|EES01186.1| hypothetical protein SORBIDRAFT_03g029730 [Sorghum bicolor]	nucleus;membrane	0	0	XP_002456066, EES01186	2.60668e-25	87.0968	100.908	62	54	0	12.74	0	0
TR588|c0_g1_i1	---NA---	258	No Blast Hit	0	0	0							2.02	4.06	1.54	0
TR589|c0_g1_i1	pentatricopeptide repeat-containing	464	gi|225450622|ref|XP_002278152.1|PREDICTED: pentatricopeptide repeat-containing protein At1g09190 [Vitis vinifera]	mitochondrion;nucleobase-containing compound metabolic process	0	0	XP_002278152	3.68744e-44	73.7705	160.999	122	90	0	0	1.34	1.23
TR590|c0_g1_i1	---NA---	427	No Blast Hit	0	0	0							2.38	0	1.52	0.56
TR591|c0_g1_i1	---NA---	262	No Blast Hit	0	0	0							0	0	2.97	0.68
TR592|c0_g1_i1	hypothetical protein VITISV_020585	519	gi|147854555|emb|CAN78577.1|hypothetical protein VITISV_020585 [Vitis vinifera]	0	0	0	CAN78577	2.81265e-07	51.6484	58.151	91	47	0	0	0.46	0.84
TR593|c0_g1_i1	---NA---	311	No Blast Hit	0	0	0							2.72	0	0	0
TR593|c0_g2_i1	---NA---	318	No Blast Hit	0	0	0							1.31	0	0	0
TR594|c0_g1_i1	---NA---	321	No Blast Hit	0	0	0							1.28	0	0	1.8
TR595|c0_g1_i1	zinc finger CCCH domain-containing 31	404	gi|224132692|ref|XP_002327857.1|predicted protein [Populus trichocarpa] gi|222837266|gb|EEE75645.1| predicted protein [Populus trichocarpa]	nucleotide binding;DNA binding;RNA binding;catabolic process;nucleobase-containing compound metabolic process;plastid;hydrolase activity	0	0	XP_002327857, EEE75645	1.63751e-68	84.3284	216.468	134	113	0	0.87	1.32	0.61
TR596|c0_g1_i1	---NA---	275	No Blast Hit	0	0	0							0	0	2	0.61
TR597|c0_g1_i1	---NA---	327	No Blast Hit	0	0	0							3.72	1.25	0	0.43
TR598|c0_g1_i1	---NA---	453	No Blast Hit	0	0	0							0.73	0.73	2.22	0.51
TR599|c0_g1_i1	pentatricopeptide repeat-containing , partial	267	gi|404356781|gb|AFR63383.1|pentatricopeptide repeat-containing protein, partial [Arabidopsis lyrata subsp. petraea] gi|404356795|gb|AFR63390.1| pentatricopeptide repeat-containing protein, partial [Arabidopsis lyrata subsp. petraea] gi|404356799|gb|AFR63392.1| pentatricopeptide repeat-containing protein, partial [Arabidopsis lyrata subsp. petraea] gi|404356809|gb|AFR63397.1| pentatricopeptide rep…	0	0	0	AFR63383, AFR63390, AFR63392, AFR63397, AFR63400, AFR63401, AFR63405, AFR63448, AFR63454, AFR63456, AFR63457, AFR63458, AFR63460, AFR63461, AFR63462, AFR63464, AFR63466, AFR63467	3.11056e-40	82.5581	141.739	86	71	1.87	1.87	0	1.95
TR600|c0_g1_i1	endonuclease-reverse transcriptase -e01	234	gi|357140780|ref|XP_003571941.1|PREDICTED: RNA-directed DNA polymerase from mobile element jockey-like [Brachypodium distachyon]	binding	0	0	XP_003571941	2.00575e-20	67.9487	90.5077	78	53	2.58	0	0	0
TR601|c0_g1_i1	---NA---	286	No Blast Hit	0	0	0							0	0	1.84	3.37
TR602|c0_g1_i1	---NA---	514	No Blast Hit	0	0	0							0.61	3.04	0.46	0.21
TR603|c0_g1_i1	PREDICTED: uncharacterized protein LOC100797980	234	gi|356573785|ref|XP_003555036.1|PREDICTED: uncharacterized protein LOC100797980 [Glycine max]	0	0	0	XP_003555036	3.43012e-07	70.9677	55.0694	62	44	0	0	0.98	0
TR604|c0_g1_i1	---NA---	271	No Blast Hit	0	0	0							1.81	1.81	1.38	0.63
TR605|c0_g1_i1	PREDICTED: uncharacterized protein LOC100854383	427	gi|359481878|ref|XP_003632684.1|PREDICTED: uncharacterized protein LOC100854383 [Vitis vinifera]	membrane	0	0	XP_003632684	5.50906e-10	70.9677	60.8474	62	44	0.79	23.96	0	0.84
TR606|c0_g1_i1	---NA---	242	No Blast Hit	0	0	0							2.36	0	0.9	0
TR608|c0_g1_i1	Zinc finger MYM-type	263	gi|224102853|ref|XP_002334118.1|predicted protein [Populus trichocarpa] gi|222869621|gb|EEF06752.1| predicted protein [Populus trichocarpa]	binding	0	0	XP_002334118, EEF06752	3.19109e-31	80.2326	115.931	86	69	0	0	0.74	2.69
TR609|c0_g2_i1	---NA---	271	No Blast Hit	0	0	0							0	1.81	0.69	3.78
TR609|c0_g3_i1	---NA---	252	No Blast Hit	0	0	0							0	2.14	0	10.42
TR610|c0_g1_i1	---NA---	251	No Blast Hit	0	0	0							2.16	0	1.64	0
TR611|c0_g1_i1	---NA---	353	No Blast Hit	0	0	0							2.16	0	0.41	0
TR612|c0_g1_i1	PREDICTED: cucumisin-like	263	gi|359478595|ref|XP_002280372.2|PREDICTED: cucumisin-like [Vitis vinifera]	0	0	0	XP_002280372	1.20631e-06	63.9344	53.9138	61	39	1.93	0	1.47	0.67
TR613|c0_g1_i1	---NA---	254	No Blast Hit	0	0	0							0	2.1	2.39	0
TR614|c0_g1_i1	60S ribosomal L8	467	gi|389742934|gb|EIM84120.1|ribosomal protein L4 [Stereum hirsutum FP-91666 SS1]	biological_process;ribosome	0	0	EIM84120	1.03453e-43	95.122	155.221	82	78	0	3.49	0.27	0
TR615|c0_g1_i1	---NA---	290	No Blast Hit	0	0	0							3.13	0	0.6	0.55
TR616|c0_g1_i1	fatty acid synthase beta subunit dehydratase	513	gi|406868409|gb|EKD21446.1|fatty acid synthase beta subunit dehydratase [Marssonina brunnea f. sp. 'multigermtubi' MB_m1]	mitochondrion;lipid metabolic process;cytosol;biosynthetic process;transferase activity;cellular process	ec:1.3.1.9-reductase (NADH);ec:2.3.1.86-synthase;ec:2.3.1.39-S-malonyltransferase;ec:2.3.1.38;ec:1.3.1.10-reductase (NADPH, Si-specific);ec:2.3.1;ec:4.2.1.59-dehydratase	Fatty acid biosynthesisFatty acid biosynthesisFatty acid biosynthesisBiotin metabolism;Fatty acid biosynthesisBiotin metabolism;Fatty acid biosynthesis	EKD21446	9.29674e-108	98.8304	348.977	171	169	0	3.05	1.62	0
TR617|c0_g1_i1	---NA---	254	No Blast Hit	0	0	0							0	2.1	0.8	0
TR617|c0_g2_i1	---NA---	262	No Blast Hit	0	0	0							0	0	0	0
TR618|c0_g1_i1	---NA---	274	No Blast Hit	0	0	0							5.29	0	0	0.62
TR619|c0_g1_i1	AMMECR1 family	244	gi|302812526|ref|XP_002987950.1|hypothetical protein SELMODRAFT_229314 [Selaginella moellendorffii] gi|302819309|ref|XP_002991325.1| hypothetical protein SELMODRAFT_185970 [Selaginella moellendorffii] gi|300140905|gb|EFJ07623.1| hypothetical protein SELMODRAFT_185970 [Selaginella moellendorffii] gi|300144339|gb|EFJ11024.1| hypothetical protein SELMODRAFT_229314 [Selaginella moellendorffii]	response to abiotic stimulus;cytosol;response to stress	0	0	XP_002987950, XP_002991325, EFJ07623, EFJ11024	2.56377e-12	72.2222	48.1358	36	26	0	4.64	0.88	1.61
TR620|c0_g1_i1	---NA---	397	No Blast Hit	0	0	0							0.89	0	0.34	0.63
TR621|c0_g1_i1	---NA---	241	No Blast Hit	0	0	0							2.39	2.4	1.82	0.83
TR622|c0_g2_i1	Receptor kinase	320	gi|297736631|emb|CBI25502.3|unnamed protein product [Vitis vinifera]	kinase activity	0	0	CBI25502	5.82932e-13	57.8313	60.8474	83	48	5.16	0	0.49	0
TR623|c0_g1_i1	---NA---	271	No Blast Hit	0	0	0							3.61	3.63	5.51	1.26
TR623|c0_g2_i1	---NA---	268	No Blast Hit	0	0	0							18.51	13.01	14.81	7.75
TR624|c0_g1_i1	---NA---	267	No Blast Hit	0	0	0							3.73	0	0	0
TR625|c0_g1_i1	---NA---	476	No Blast Hit	0	0	0							0.68	1.36	1.55	0.48
TR626|c0_g1_i1	condensin complex subunit 1	544	gi|297739914|emb|CBI30096.3|unnamed protein product [Vitis vinifera]	nucleotide binding;nucleic acid binding;nucleus;protein binding;cellular component organization;chromatin binding;cell cycle;reproduction	0	0	CBI30096	7.41835e-90	91.4286	295.434	175	160	0.56	0	0	2.17
TR627|c0_g1_i1	---NA---	282	No Blast Hit	0	0	0							1.66	0	1.9	0
TR628|c0_g1_i1	---NA---	241	No Blast Hit	0	0	0							0	0	2.73	0.83
TR629|c0_g1_i1	---NA---	670	No Blast Hit	0	0	0							0.85	0.85	1.62	0.15
TR630|c0_g1_i1	---NA---	321	No Blast Hit	0	0	0							1.28	1.29	0.49	0
TR631|c0_g1_i1	---NA---	294	No Blast Hit	0	0	0							0	0	1.16	0.53
TR632|c0_g1_i1	probable LRR receptor-like serine threonine- kinase At4g08850-like	458	gi|359484864|ref|XP_002273966.2|PREDICTED: probable LRR receptor-like serine/threonine-protein kinase At4g08850-like [Vitis vinifera]	0	0	0	XP_002273966	1.78316e-39	68.8742	151.754	151	104	3.58	1.44	0.27	0.25
TR633|c0_g1_i1	---NA---	606	No Blast Hit	0	0	0							0.48	0.97	0.74	2.9
TR634|c0_g1_i1	---NA---	404	No Blast Hit	0	0	0							2.6	0	0.33	0
TR635|c0_g1_i1	---NA---	290	No Blast Hit	0	0	0							3.13	3.14	0.6	0.55
TR636|c0_g1_i1	---NA---	251	No Blast Hit	0	0	0							0	0	3.29	0
TR637|c0_g1_i1	60S ribosomal L17	263	gi|302897895|ref|XP_003047736.1|60S ribosomal protein L17 [Nectria haematococca mpVI 77-13-4] gi|256728667|gb|EEU42023.1| predicted protein [Nectria haematococca mpVI 77-13-4]	structural molecule activity;ribosome;translation	0	0	XP_003047736, EEU42023	7.057e-53	96.5517	173.326	87	84	0	5.82	0	0
TR638|c0_g1_i1	---NA---	254	No Blast Hit	0	0	0							0	0	0	0.73
TR639|c0_g1_i1	---NA---	238	No Blast Hit	0	0	0							0	2.48	1.88	1.72
TR640|c0_g1_i1	EIN3-binding F-box 1-like	262	gi|350538507|ref|NP_001234858.1|EIN3-binding F-box protein 1 [Solanum lycopersicum] gi|82734614|gb|ABB89717.1| EIN3-binding F-box protein 1 [Solanum lycopersicum] gi|83584402|gb|ABC24971.1| EIN3-binding F-box protein 1 [Solanum lycopersicum] gi|240017777|gb|ACS44350.1| EIN3-binding F-box protein 2 [Solanum lycopersicum]	multicellular organismal development;response to endogenous stimulus	0	0	NP_001234858, ABB89717, ABC24971, ACS44350	1.58998e-31	89.7436	124.79	78	70	0	1.96	0	1.36
TR641|c0_g1_i1	---NA---	390	No Blast Hit	0	0	0							2.75	0	3.15	1.29
TR642|c0_g1_i1	omega-hydroxypalmitate O-feruloyl transferase	250	gi|297838073|ref|XP_002886918.1|hypothetical protein ARALYDRAFT_315582 [Arabidopsis lyrata subsp. lyrata] gi|297332759|gb|EFH63177.1| hypothetical protein ARALYDRAFT_315582 [Arabidopsis lyrata subsp. lyrata]	nucleus;cytoplasm;transferase activity;reproduction	0	0	XP_002886918, EFH63177	3.30617e-23	67.0732	99.7525	82	55	4.36	0	0	0
TR643|c0_g1_i1	---NA---	266	No Blast Hit	0	0	0							5.65	0	0.72	1.97
TR644|c0_g1_i1	---NA---	227	No Blast Hit	0	0	0							0	0	1.07	0.97
TR645|c0_g1_i1	---NA---	305	No Blast Hit	0	0	0							1.41	0	0.54	0
TR646|c0_g1_i1	---NA---	420	No Blast Hit	0	0	0							0	0	1.25	0.57
TR647|c0_g1_i1	---NA---	384	No Blast Hit	0	0	0							1.88	0	2.51	0.99
TR648|c0_g1_i1	---NA---	269	No Blast Hit	0	0	0							0	0	1.4	0
TR649|c0_g1_i1	---NA---	252	No Blast Hit	0	0	0							2.14	0	0.81	2.23
TR650|c0_g1_i1	---NA---	243	No Blast Hit	0	0	0							4.68	0	0	0.81
TR651|c0_g1_i1	---NA---	507	No Blast Hit	0	0	0							5.56	0	0	0
TR652|c0_g1_i1	---NA---	469	No Blast Hit	0	0	0							3.45	0	0.79	0
TR653|c0_g1_i1	60S ribosomal L20	419	gi|134116482|ref|XP_773195.1|60S ribosomal protein L20 [Cryptococcus neoformans var. neoformans B-3501A] gi|50255816|gb|EAL18548.1| hypothetical protein CNBJ1900 [Cryptococcus neoformans var. neoformans B-3501A] gi|405122727|gb|AFR97493.1| 60s ribosomal protein l20 [Cryptococcus neoformans var. grubii H99]	structural molecule activity;cytosol;ribosome;translation	0	0	XP_773195, EAL18548, AFR97493	1.14384e-90	97.1223	271.552	139	135	4.09	2.47	0	0
TR654|c0_g1_i1	sucrose synthase, partial	307	gi|302124393|gb|ADK93803.1|sucrose synthase, partial [Erythrostemon gilliesii]	carbohydrate metabolic process;transferase activity;cellular process	ec:2.4.1.13-synthase	Starch and sucrose metabolism	ADK93803	8.99257e-62	95.098	196.823	102	97	0	2.8	0	0
TR654|c0_g2_i1	sucrose synthase, partial	242	gi|302124393|gb|ADK93803.1|sucrose synthase, partial [Erythrostemon gilliesii]	carbohydrate metabolic process;transferase activity;cellular process	ec:2.4.1.13-synthase	Starch and sucrose metabolism	ADK93803	3.67681e-46	95	155.992	80	76	0	0	0.9	0.82
TR655|c0_g1_i1	---NA---	317	No Blast Hit	0	0	0							17.07	1.32	0.5	0.92
TR656|c0_g1_i1	conserved hypothetical protein	274	gi|255569110|ref|XP_002525524.1|conserved hypothetical protein [Ricinus communis] gi|223535203|gb|EEF36882.1| conserved hypothetical protein [Ricinus communis]	binding	0	0	XP_002525524, EEF36882	1.45458e-15	60.241	75.8702	83	50	10.58	0	1.34	1.85
TR657|c0_g1_i1	probable LRR receptor-like serine threonine- kinase At4g36180-like	314	gi|359484714|ref|XP_002264041.2|PREDICTED: probable LRR receptor-like serine/threonine-protein kinase At4g36180-like [Vitis vinifera]	0	0	0	XP_002264041	2.90037e-09	52.7778	62.3882	108	57	6.69	0	0	0.47
TR658|c0_g1_i1	---NA---	424	No Blast Hit	0	0	0							2.41	0	0.31	0.56
TR659|c0_g1_i1	---NA---	510	No Blast Hit	0	0	0							1.84	0.62	1.4	0.43
TR660|c0_g1_i1	---NA---	402	No Blast Hit	0	0	0							6.99	0	0	0
TR661|c0_g2_i1	DNA-directed RNA polymerase III subunit RPC2	302	gi|147819201|emb|CAN62632.1|hypothetical protein VITISV_031440 [Vitis vinifera]	cytoplasm;biosynthetic process;transferase activity;binding;nucleobase-containing compound metabolic process	ec:2.7.7.6-RNA polymerase	Pyrimidine metabolism;Purine metabolism	CAN62632	1.01178e-10	67.3469	52.373	49	33	1.44	0	1.1	1.01
TR662|c0_g1_i1	---NA---	630	No Blast Hit	0	0	0							0	0	0	2.75
TR663|c0_g1_i1	---NA---	237	No Blast Hit	0	0	0							0	2.5	0.95	1.73
TR665|c0_g1_i1	---NA---	228	No Blast Hit	0	0	0							2.77	0	3.16	0.96
TR666|c0_g1_i1	---NA---	267	No Blast Hit	0	0	0							0	3.75	2.13	1.3
TR667|c0_g1_i1	NBS-containing resistance , partial	348	gi|4417309|gb|AAD20433.1|putative retroelement pol polyprotein [Arabidopsis thaliana]	catalytic activity;metabolic process	0	0	AAD20433	2.69121e-18	65.0943	89.3521	106	69	3.33	3.34	1.27	0
TR668|c0_g1_i1	pumilio homolog 2-like	243	gi|359486781|ref|XP_002278108.2|PREDICTED: pumilio homolog 1-like [Vitis vinifera]	RNA binding	0	0	XP_002278108	9.83188e-10	86.0465	63.1586	43	37	0	2.35	0.89	0
TR669|c0_g1_i1	---NA---	364	No Blast Hit	0	0	0							4.11	0	0	0
TR670|c0_g1_i1	succinate dehydrogenase subunit D	244	gi|217039531|gb|ACJ76894.1|mitochondrial succinate dehydrogenase cytochrome b560 subunit D [Alternaria alternata]	generation of precursor metabolites and energy;catalytic activity;mitochondrion;membrane	ec:1.3.99.1	0	ACJ76894	3.49143e-39	86.4198	138.272	81	70	9.25	2.32	0	0
TR671|c0_g1_i1	---NA---	230	No Blast Hit	0	0	0							8.11	8.14	2.06	0.94
TR672|c0_g1_i1	---NA---	570	No Blast Hit	0	0	0							2.63	0	0.4	0
TR673|c0_g1_i1	---NA---	266	No Blast Hit	0	0	0							3.76	0	2.15	0
TR674|c0_g1_i1	NAC domain , IPR003441	310	gi|297738140|emb|CBI27341.3|unnamed protein product [Vitis vinifera]	0	0	0	CBI27341	9.7149e-20	66.9725	92.4337	109	73	0	1.38	2.09	0.48
TR675|c0_g1_i1	---NA---	302	No Blast Hit	0	0	0							2.88	0	1.1	0
TR676|c0_g1_i1	---NA---	339	No Blast Hit	0	0	0							1.16	2.33	2.66	0.41
TR677|c0_g1_i1	---NA---	267	No Blast Hit	0	0	0							1.87	1.87	2.13	0
TR678|c0_g2_i1	---NA---	351	No Blast Hit	0	0	0							2.19	1.1	0	0.38
TR679|c0_g1_i1	---NA---	304	No Blast Hit	0	0	0							2.85	0	2.17	1.49
TR680|c0_g2_i1	---NA---	235	No Blast Hit	0	0	0							0	0	0.97	0.89
TR681|c0_g1_i1	---NA---	345	No Blast Hit	0	0	0							0	1.13	1.72	0.39
TR682|c0_g1_i1	F-box kelch-repeat	543	gi|359806236|ref|NP_001241466.1|uncharacterized protein LOC100815072 [Glycine max] gi|255637050|gb|ACU18857.1| unknown [Glycine max]	nucleus;protein metabolic process;protein binding;cytoplasm;catabolic process;response to stress	0	0	NP_001241466, ACU18857	4.79775e-10	49.6	65.855	125	62	0.56	1.13	0.86	0.59
TR683|c0_g1_i1	---NA---	508	No Blast Hit	0	0	0							1.23	0.62	0.47	0.87
TR684|c0_g1_i1	calcofluor white hypersensitive	302	gi|406863489|gb|EKD16536.1|calcofluor white hypersensitive protein [Marssonina brunnea f. sp. 'multigermtubi' MB_m1]	0	0	0	EKD16536	3.48066e-27	92.4242	106.686	66	61	0	5.79	2.2	0
TR685|c0_g1_i1	GG3_ARATH ame: Full=Guanine nucleotide-binding subunit gamma 3 ame: Full=Ggamma-subunit 3 ame: Full=Heterotrimeric G gamma-subunit 3 Short= 3 Flags: Precursor	375	gi|224141571|ref|XP_002324141.1|predicted protein [Populus trichocarpa] gi|222865575|gb|EEF02706.1| predicted protein [Populus trichocarpa]	nucleus;response to endogenous stimulus;signal transducer activity;plasma membrane	0	0	XP_002324141, EEF02706	4.28652e-13	83.0189	70.4774	53	44	0	0.98	0	0.69
TR686|c0_g2_i1	beta-tubulin, partial	336	gi|321155560|emb|CBY93700.1|beta-1 and beta-2 tubulin [Aspergillus brasiliensis]	nucleotide binding;cytoskeleton;cytoplasm;metabolic process;structural molecule activity;cellular process;hydrolase activity	0	0	CBY93700	6.65041e-75	99.0991	229.95	111	110	1.18	3.56	0.9	0
TR687|c0_g1_i1	---NA---	356	No Blast Hit	0	0	0							6.4	1.07	1.22	0
TR688|c0_g1_i1	---NA---	229	No Blast Hit	0	0	0							2.74	0	2.08	0.95
TR689|c0_g1_i1	---NA---	284	No Blast Hit	0	0	0							0	4.92	0.62	0
TR690|c0_g1_i1	---NA---	276	No Blast Hit	0	0	0							1.74	3.48	0.66	2.42
TR691|c0_g1_i1	telomere and ribosome associated Stm1,	227	gi|361124718|gb|EHK96792.1|hypothetical protein M7I_7499 [Glarea lozoyensis 74030]	membrane	0	0	EHK96792	2.24508e-13	69.7368	70.4774	76	53	0	11.26	0	0
TR692|c0_g1_i1	---NA---	349	No Blast Hit	0	0	0							0	0	0.84	1.94
TR693|c0_g1_i1	---NA---	239	No Blast Hit	0	0	0							7.32	2.45	3.71	0
TR694|c0_g2_i1	---NA---	325	No Blast Hit	0	0	0							2.51	0	0	0
TR695|c0_g1_i1	---NA---	323	No Blast Hit	0	0	0							7.61	0	0	0
TR696|c0_g2_i1	---NA---	446	No Blast Hit	0	0	0							4.46	0.75	0.57	0.26
TR697|c0_g1_i1	---NA---	484	No Blast Hit	0	0	0							0.66	1.33	0.25	0.46
TR697|c0_g2_i1	---NA---	490	No Blast Hit	0	0	0							0.65	0	0.25	0.46
TR698|c0_g1_i1	---NA---	243	No Blast Hit	0	0	0							4.68	0	0.89	0
TR699|c0_g1_i1	---NA---	400	No Blast Hit	0	0	0							4.4	0	1.34	1.55
TR700|c0_g2_i1	---NA---	285	No Blast Hit	0	0	0							0	1.63	0.62	1.13
TR701|c0_g1_i1	endo-1,4-beta-xylanase A-like	315	gi|302142139|emb|CBI19342.3|unnamed protein product [Vitis vinifera]	carbohydrate metabolic process;catabolic process;cell wall;membrane;biosynthetic process;extracellular region;cellular process;hydrolase activity	ec:3.2.1.8	0	CBI19342	3.59134e-54	91.3462	189.889	104	95	1.33	0	0.51	2.33
TR702|c0_g1_i1	---NA---	344	No Blast Hit	0	0	0							2.26	5.69	1.3	0
TR704|c0_g1_i1	multidrug pheromone exporter, MDR family, ABC transporter family	535	gi|224138976|ref|XP_002326737.1|multidrug/pheromone exporter, MDR family, ABC transporter family [Populus trichocarpa] gi|222834059|gb|EEE72536.1| multidrug/pheromone exporter, MDR family, ABC transporter family [Populus trichocarpa]	mitochondrion;membrane;transporter activity;cellular process;hydrolase activity	0	0	XP_002326737, EEE72536	8.73003e-10	53.1646	58.9214	79	42	5.16	2.3	1.09	0.81
TR705|c0_g1_i1	---NA---	266	No Blast Hit	0	0	0							3.76	0	0.72	0
TR706|c0_g1_i1	---NA---	327	No Blast Hit	0	0	0							0	1.25	0.47	0.43
TR707|c0_g1_i1	G-type lectin S-receptor-like serine threonine- kinase At1g34300-like	231	gi|225429784|ref|XP_002282725.1|PREDICTED: G-type lectin S-receptor-like serine/threonine-protein kinase At1g34300-like [Vitis vinifera]	0	0	0	XP_002282725	6.15234e-08	61.3333	56.6102	75	46	0	29.5	0	0.93
TR708|c0_g1_i1	ubiquinol-cytochrome C reductase iron-sulfur subunit,	511	gi|255543220|ref|XP_002512673.1|ubiquinol-cytochrome C reductase iron-sulfur subunit, putative [Ricinus communis] gi|223548634|gb|EEF50125.1| ubiquinol-cytochrome C reductase iron-sulfur subunit, putative [Ricinus communis]	catalytic activity;membrane;mitochondrion;metabolic process;binding;transporter activity;cellular process	ec:1.10.2.2-reductase	Oxidative phosphorylation	XP_002512673, EEF50125	8.18079e-43	73.4375	153.295	128	94	31.15	15.96	17.74	27.71
TR709|c0_g1_i1	---NA---	626	No Blast Hit	0	0	0							3.25	0.47	0.53	0.33
TR710|c0_g1_i1	GEM 4-like	241	gi|356519417|ref|XP_003528369.1|PREDICTED: GEM-like protein 4-like [Glycine max]	0	0	0	XP_003528369	2.17681e-12	97.2222	67.781	36	35	11.94	2.4	0	0.83
TR712|c0_g1_i1	---NA---	228	No Blast Hit	0	0	0							0	0	2.11	0
TR712|c0_g2_i1	---NA---	238	No Blast Hit	0	0	0							0	0	0	0
TR713|c0_g1_i1	---NA---	243	No Blast Hit	0	0	0							2.34	0	0.89	0
TR714|c0_g1_i1	---NA---	226	No Blast Hit	0	0	0							5.68	0	1.08	1.97
TR715|c0_g2_i1	---NA---	349	No Blast Hit	0	0	0							1.1	0	0	0
TR716|c0_g1_i1	hypothetical retrotransposon	270	gi|147815572|emb|CAN68286.1|hypothetical protein VITISV_017015 [Vitis vinifera]	transferase activity;binding;DNA metabolic process;hydrolase activity	0	0	CAN68286	1.34771e-22	75	100.138	80	60	5.46	0	0	0
TR717|c0_g1_i1	peroxidase	242	gi|28400794|emb|CAD67477.1|peroxidase [Asparagus officinalis]	cytoplasm;catalytic activity;catabolic process;extracellular region;binding;response to stress;cellular process	ec:1.11.1.7-lactoperoxidase	Phenylpropanoid biosynthesis	CAD67477	7.74527e-34	91.1392	127.487	79	72	0	2.37	0	1.64
TR718|c0_g1_i1	---NA---	490	No Blast Hit	0	0	0							0	0.65	1.49	0
TR719|c0_g1_i1	---NA---	311	No Blast Hit	0	0	0							1.36	2.74	1.04	2.38
TR720|c0_g1_i1	---NA---	313	No Blast Hit	0	0	0							1.35	2.7	3.08	0.47
TR721|c0_g1_i1	hypothetical protein VITISV_039388	246	gi|147783182|emb|CAN68669.1|hypothetical protein VITISV_039388 [Vitis vinifera]	0	0	0	CAN68669	5.2757e-06	65.4545	51.9878	55	36	2.27	2.28	0	0
TR722|c0_g1_i1	---NA---	429	No Blast Hit	0	0	0							0	1.59	1.51	0
TR723|c0_g1_i1	---NA---	264	No Blast Hit	0	0	0							0	1.92	1.46	0
TR724|c0_g2_i1	---NA---	456	No Blast Hit	0	0	0							2.16	0	0.28	0.25
TR725|c0_g1_i1	---NA---	452	No Blast Hit	0	0	0							3.65	0	1.11	0
TR726|c0_g1_i1	---NA---	335	No Blast Hit	0	0	0							2.37	0	2.72	0.42
TR727|c0_g1_i1	---NA---	264	No Blast Hit	0	0	0							1.91	0	0	0.67
TR728|c0_g1_i1	---NA---	294	No Blast Hit	0	0	0							0	0	2.32	1.06
TR729|c0_g1_i1	---NA---	237	No Blast Hit	0	0	0							4.99	0	0.95	0
TR730|c0_g1_i1	---NA---	263	No Blast Hit	0	0	0							0	3.88	0	0
TR731|c0_g1_i1	---NA---	238	No Blast Hit	0	0	0							0	0	2.82	2.57
TR732|c0_g1_i1	---NA---	271	No Blast Hit	0	0	0							1.81	0	3.44	0.63
TR733|c0_g1_i1	---NA---	243	No Blast Hit	0	0	0							2.34	0	0	2.44
TR734|c0_g1_i1	---NA---	319	No Blast Hit	0	0	0							1.3	0	0	0.45
TR734|c0_g2_i1	---NA---	259	No Blast Hit	0	0	0							0	0	0	1.4
TR735|c0_g2_i1	ATP binding ,	241	gi|255555033|ref|XP_002518554.1|ATP binding protein, putative [Ricinus communis] gi|223542399|gb|EEF43941.1| ATP binding protein, putative [Ricinus communis]	nucleotide binding;cell;membrane;cellular protein modification process;kinase activity	ec:2.7.11	0	XP_002518554, EEF43941	3.91773e-19	76.1905	89.3521	63	48	16.71	4.79	0	1.66
TR736|c0_g2_i1	---NA---	384	No Blast Hit	0	0	0							0	1.89	0	1.32
TR737|c0_g1_i1	---NA---	271	No Blast Hit	0	0	0							0	1.81	2.06	0.63
TR738|c0_g1_i1	---NA---	425	No Blast Hit	0	0	0							0	1.61	1.53	1.41
TR739|c0_g1_i1	---NA---	351	No Blast Hit	0	0	0							0	2.2	2.09	0
TR739|c1_g1_i1	---NA---	299	No Blast Hit	0	0	0							0	1.48	0.56	1.03
TR740|c0_g1_i1	F-box SKIP24	447	gi|226496341|ref|NP_001147428.1|F-box domain containing protein [Zea mays] gi|195611304|gb|ACG27482.1| F-box domain containing protein [Zea mays]	0	0	0	NP_001147428, ACG27482	1.35869e-07	66.0377	55.8398	53	35	0.74	0.75	0.85	2.35
TR741|c0_g1_i1	---NA---	401	No Blast Hit	0	0	0							0	0	2.01	0.92
TR741|c0_g2_i1	---NA---	406	No Blast Hit	0	0	0							0.86	0	1.97	1.21
TR742|c0_g2_i1	---NA---	596	No Blast Hit	0	0	0							2.97	0	0.76	0.35
TR743|c0_g1_i1	---NA---	575	No Blast Hit	0	0	0							0.52	1.04	2.18	0.37
TR744|c0_g1_i1	---NA---	288	No Blast Hit	0	0	0							0	0	0.6	0
TR744|c0_g2_i1	---NA---	389	No Blast Hit	0	0	0							1.84	0	1.05	0.32
TR745|c0_g1_i1	phospholipase D alpha 1 precursor	543	gi|224059184|ref|XP_002299756.1|predicted protein [Populus trichocarpa] gi|222847014|gb|EEE84561.1| predicted protein [Populus trichocarpa]	catabolic process;membrane;lipid metabolic process;binding;cellular process;hydrolase activity	ec:3.1.4.4-D	Ether lipid metabolism;Glycerophospholipid metabolism	XP_002299756, EEE84561	2.90383e-90	87.7095	291.197	179	157	0.56	0	1.29	1.18
TR746|c0_g1_i1	---NA---	279	No Blast Hit	0	0	0							3.39	0	0.65	0
TR747|c0_g1_i1	---NA---	348	No Blast Hit	0	0	0							0	14.49	2.54	1.56
TR748|c0_g1_i1	amino acid permease 8-like	236	gi|326516778|dbj|BAJ96381.1|predicted protein [Hordeum vulgare subsp. vulgare]	plasma membrane;transporter activity;cellular process	0	0	BAJ96381	2.13948e-33	87.1795	127.872	78	68	0	0	0.96	0.88
TR749|c0_g1_i1	---NA---	354	No Blast Hit	0	0	0							0	0	0.82	0.76
TR750|c0_g1_i1	ATP binding ,	250	gi|255545234|ref|XP_002513678.1|ATP binding protein, putative [Ricinus communis] gi|223547586|gb|EEF49081.1| ATP binding protein, putative [Ricinus communis]	nucleotide binding;cell death;cytoplasm;cellular protein modification process;signal transducer activity;kinase activity;cell cycle;response to stress	ec:2.7.11.25;ec:2.7.11	0	XP_002513678, EEF49081	1.17815e-07	84.2105	56.9954	38	32	10.89	2.19	1.66	0.76
TR751|c0_g1_i1	---NA---	275	No Blast Hit	0	0	0							0	0	2	1.22
TR752|c0_g1_i1	GDP-mannose transporter	266	gi|147774529|emb|CAN65543.1|hypothetical protein VITISV_018575 [Vitis vinifera]	catalytic activity	0	0	CAN65543	7.43955e-11	54.0541	63.5438	74	40	1.88	0	1.43	0.66
TR753|c0_g1_i1	---NA---	239	No Blast Hit	0	0	0							0	2.45	0.93	0.85
TR754|c0_g1_i1	---NA---	244	No Blast Hit	0	0	0							0	0	1.76	1.61
TR755|c0_g1_i1	Receptor kinase	344	gi|356542792|ref|XP_003539849.1|PREDICTED: probable receptor protein kinase TMK1-like [Glycine max]	nucleotide binding;membrane;cellular protein modification process;kinase activity	ec:2.7.11	0	XP_003539849	1.07841e-13	92.8571	75.8702	42	39	12.45	2.27	1.3	2.38
TR756|c0_g2_i1	---NA---	242	No Blast Hit	0	0	0							0	2.37	0.9	0.82
TR757|c0_g1_i1	troponin family	722	gi|312082802|ref|XP_003143595.1|hypothetical protein LOAG_08015 [Loa loa] gi|307761238|gb|EFO20472.1| hypothetical protein LOAG_08015 [Loa loa]	embryo development;cytoskeleton;protein binding;cytoplasm;post-embryonic development;cellular component organization;cell differentiation;anatomical structure morphogenesis;behavior;reproduction	0	0	XP_003143595, EFO20472	3.36601e-27	75.2577	114.775	97	73	0	11.25	0	0
TR758|c0_g2_i1	---NA---	317	No Blast Hit	0	0	0							0	2.64	0.5	0.46
TR759|c0_g1_i1	---NA---	826	No Blast Hit	0	0	0							2.61	3.94	1	1.38
TR760|c0_g1_i1	---NA---	268	No Blast Hit	0	0	0							1.85	0	0.71	0.65
TR760|c0_g1_i2	---NA---	354	No Blast Hit	0	0	0							1.08	0	1.23	1.13
TR761|c0_g2_i1	gag-pol poly	297	gi|34452675|gb|AAQ72730.1|putative integrase [Petunia x hybrida]	nucleic acid binding;mitochondrion;DNA metabolic process	0	0	AAQ72730	1.24172e-12	65.4545	53.1434	55	36	0	0	1.14	0.52
TR762|c0_g1_i1	---NA---	232	No Blast Hit	0	0	0							0	0	0	2.75
TR762|c0_g2_i1	---NA---	258	No Blast Hit	0	0	0							0	0	0	0.7
TR763|c0_g1_i1	---NA---	505	No Blast Hit	0	0	0							1.86	0	0.47	0
TR763|c0_g2_i1	---NA---	408	No Blast Hit	0	0	0							2.56	0	1.63	0.6
TR764|c0_g2_i1	---NA---	229	No Blast Hit	0	0	0							0	13.73	0	0
TR765|c0_g1_i1	pentatricopeptide repeat-containing ,	291	gi|359486044|ref|XP_002269662.2|PREDICTED: putative pentatricopeptide repeat-containing protein At3g49142-like [Vitis vinifera]	0	0	0	XP_002269662	4.94016e-22	66.3265	98.5969	98	65	0	0	1.78	0.54
TR766|c0_g1_i1	---NA---	298	No Blast Hit	0	0	0							0	0	1.13	4.14
TR767|c0_g1_i1	loxc homologue	244	gi|4884968|gb|AAD31897.1|AF145479_1lipoxygenase [Mesembryanthemum crystallinum]	catalytic activity;lipid metabolic process;biosynthetic process;binding;cellular process	ec:1.13.11	0	AAD31897	6.31188e-24	81.4286	100.523	70	57	0	9.29	0	0
TR768|c0_g1_i1	---NA---	230	No Blast Hit	0	0	0							8.11	0	3.09	0
TR769|c0_g1_i1	---NA---	506	No Blast Hit	0	0	0							0.62	0.62	0.47	0.87
TR770|c0_g1_i1	Multi -bridging factor 1	342	gi|406867898|gb|EKD20935.1|multiprotein bridging factor 1 [Marssonina brunnea f. sp. 'multigermtubi' MB_m1]	DNA binding;mitochondrion;cytosol;biosynthetic process;nucleolus;nucleobase-containing compound metabolic process	0	0	EKD20935	1.52106e-32	83.3333	121.324	90	75	0	4.6	0.87	0
TR771|c0_g1_i1	receptor kinase	288	gi|224094286|ref|XP_002310125.1|predicted protein [Populus trichocarpa] gi|222853028|gb|EEE90575.1| predicted protein [Populus trichocarpa]	signal transduction;cellular protein modification process;anatomical structure morphogenesis;biosynthetic process;extracellular region;nucleobase-containing compound metabolic process;plasma membrane;regulation of gene expression, epigenetic;nucleotide binding;flower development;cellular component organization;kinase activity	ec:2.7.11	0	XP_002310125, EEE90575	1.54024e-23	82.2785	102.834	79	65	0	0	3.02	1.11
TR773|c0_g1_i1	Pinus taeda anonymous locus 0_5528_01 genomic sequence	287	gi|255538308|ref|XP_002510219.1|pentatricopeptide repeat-containing protein, putative [Ricinus communis] gi|223550920|gb|EEF52406.1| pentatricopeptide repeat-containing protein, putative [Ricinus communis]	metabolic process;transferase activity;binding;hydrolase activity	0	0	XP_002510219, EEF52406	5.6582e-13	65.9341	73.1738	91	60	0	0	2.44	1.12
TR774|c0_g1_i1	---NA---	265	No Blast Hit	0	0	0							0	0	0	0
TR774|c0_g2_i1	---NA---	312	No Blast Hit	0	0	0							1.35	2.72	0	0
TR775|c0_g1_i1	probable serine threonine- kinase At1g54610-like	542	gi|224129750|ref|XP_002328793.1|predicted protein [Populus trichocarpa] gi|222839091|gb|EEE77442.1| predicted protein [Populus trichocarpa]	nucleotide binding;mitochondrion;cellular protein modification process;kinase activity;plasma membrane	ec:2.7.11.23	0	XP_002328793, EEE77442	2.61703e-107	90.5556	320.857	180	163	0	1.13	1.08	2.18
TR776|c0_g1_i1	---NA---	233	No Blast Hit	0	0	0							2.61	0	0.99	0
TR777|c0_g1_i1	aspartyl glutamyl-tRNA(Asn Gln) amidotransferase subunit C-like	366	gi|225429410|ref|XP_002275650.1|PREDICTED: glutamyl-tRNA(Gln) amidotransferase subunit C, chloroplastic/mitochondrial [Vitis vinifera] gi|353558764|sp|D7STK2.1|GATC_VITVI RecName: Full=Glutamyl-tRNA(Gln) amidotransferase subunit C, chloroplastic/mitochondrial; Short=Glu-AdT subunit C; Flags: Precursor gi|296081596|emb|CBI20601.3| unnamed protein product [Vitis vinifera]	nucleotide binding;nucleus;catalytic activity;mitochondrion;plastid;translation	0	0	XP_002275650, D7STK2, CBI20601	1.15747e-25	80.2632	103.605	76	61	0	2.04	0.78	0.36
TR778|c0_g1_i1	---NA---	272	No Blast Hit	0	0	0							3.58	0	0.68	0.63
TR780|c0_g1_i1	---NA---	393	No Blast Hit	0	0	0							0.91	0	0	1.27
TR781|c0_g1_i1	---NA---	394	No Blast Hit	0	0	0							0.9	3.62	0.34	0.63
TR782|c0_g1_i1	---NA---	274	No Blast Hit	0	0	0							0	12.39	0.67	0.62
TR783|c0_g1_i1	aspartic ase 2-like	442	gi|255549236|ref|XP_002515672.1|Aspartic proteinase nepenthesin-1 precursor, putative [Ricinus communis] gi|223545215|gb|EEF46724.1| Aspartic proteinase nepenthesin-1 precursor, putative [Ricinus communis]	protein metabolic process;signal transduction;catabolic process;transport;plasma membrane;response to stress;mitochondrion;response to endogenous stimulus;hydrolase activity	0	0	XP_002515672, EEF46724	1.50381e-58	78.8732	199.134	142	112	0.75	4.55	0	0
TR784|c0_g1_i1	---NA---	310	No Blast Hit	0	0	0							5.48	0	0.52	0
TR785|c0_g1_i1	starch branching enzyme interacting -1	312	gi|359482865|ref|XP_002276359.2|PREDICTED: anoctamin-7-like [Vitis vinifera] gi|297743119|emb|CBI35986.3| unnamed protein product [Vitis vinifera]	membrane;transport	0	0	XP_002276359, CBI35986	1.04118e-28	75.7576	117.857	99	75	0	0	0	1.9
TR786|c0_g1_i1	---NA---	472	No Blast Hit	0	0	0							1.37	0	1.05	0.24
TR787|c0_g1_i1	---NA---	253	No Blast Hit	0	0	0							0	0	0.81	1.47
TR790|c0_g1_i1	---NA---	297	No Blast Hit	0	0	0							0	8.98	0	0
TR791|c0_g1_i1	---NA---	322	No Blast Hit	0	0	0							3.83	0	0	0
TR792|c0_g1_i1	cytochrome P450	262	gi|359491181|ref|XP_003634235.1|PREDICTED: uncharacterized protein LOC100248387 [Vitis vinifera]	secondary metabolic process;catalytic activity;membrane;biosynthetic process;binding	ec:1.14.13	0	XP_003634235	1.31772e-27	79.0698	114.775	86	68	7.79	1.96	2.97	0
TR793|c0_g1_i1	---NA---	234	No Blast Hit	0	0	0							2.58	0	0	0
TR794|c0_g2_i1	BEACH domain-containing lvsA-like	246	gi|356500162|ref|XP_003518902.1|PREDICTED: BEACH domain-containing protein lvsA-like [Glycine max]	nucleus;response to abiotic stimulus;signal transduction;response to endogenous stimulus;cellular component organization;cell differentiation;anatomical structure morphogenesis;plastid;cell growth;response to stress	0	0	XP_003518902	2.251e-31	88.6076	125.946	79	70	0	2.28	0	2.37
TR795|c0_g1_i1	retrotransposon , , Ty3-gypsy subclass	338	gi|18767374|gb|AAL79340.1|AC099402_4Putative 22 kDa kafirin cluster; Ty3-Gypsy type [Oryza sativa] gi|21327374|gb|AAM48279.1|AC122148_32 Putative 22 kDa kafirin cluster; Ty3-Gypsy type [Oryza sativa Japonica Group] gi|31431495|gb|AAP53268.1| retrotransposon protein, putative, Ty3-gypsy subclass [Oryza sativa Japonica Group]	metabolic process;binding	0	0	AAL79340, AAM48279, AAP53268	7.50677e-08	54.7619	58.5362	84	46	4.67	0	0	0
TR796|c0_g1_i1	---NA---	509	No Blast Hit	0	0	0							0	0.62	1.88	0.86
TR798|c0_g2_i1	hypothetical retrotransposon	304	gi|1167523|dbj|BAA11674.1|unnamed protein product [Nicotiana tabacum]	nucleic acid binding;membrane;receptor activity;DNA metabolic process;signal transducer activity;transporter activity	0	0	BAA11674	8.23244e-40	79	150.599	100	79	0	0	1.09	0
TR799|c0_g1_i1	---NA---	512	No Blast Hit	0	0	0							5.48	1.22	1.4	0.64
TR800|c0_g1_i1	---NA---	226	No Blast Hit	0	0	0							8.52	2.85	0	0.99
TR801|c0_g1_i1	---NA---	349	No Blast Hit	0	0	0							3.31	0	0.84	0.77
TR802|c0_g1_i1	---NA---	229	No Blast Hit	0	0	0							5.47	0	2.08	0
TR803|c0_g1_i1	---NA---	413	No Blast Hit	0	0	0							6.7	1.68	3.84	0.88
TR804|c0_g1_i1	---NA---	283	No Blast Hit	0	0	0							0	6.61	1.25	0.57
TR805|c0_g1_i1	---NA---	234	No Blast Hit	0	0	0							2.58	2.59	0	1.79
TR806|c0_g2_i1	---NA---	374	No Blast Hit	0	0	0							1.96	0.99	1.87	0.69
TR807|c0_g1_i1	---NA---	317	No Blast Hit	0	0	0							0	0	2	0
TR808|c0_g1_i1	acetyl- hydrolase	259	gi|406863561|gb|EKD16608.1|acetyl-CoA hydrolase [Marssonina brunnea f. sp. 'multigermtubi' MB_m1]	nucleic acid binding;protein binding;mitochondrion;membrane;lipid metabolic process;cellular component organization;cytosol;transferase activity;transport;hydrolase activity	ec:2.8.3.8-CoA-transferase;ec:3.1.2.1-hydrolase	Propanoate metabolism;Aminobenzoate degradation;Butanoate metabolismPyruvate metabolism	EKD16608	2.60684e-44	96.5116	160.999	86	83	0	6.03	0.76	0
TR809|c0_g1_i1	DUF221 domain-containing	319	gi|406865254|gb|EKD18296.1|hypothetical protein MBM_03289 [Marssonina brunnea f. sp. 'multigermtubi' MB_m1]	membrane	0	0	EKD18296	3.55091e-35	80.7692	136.732	104	84	0	5.22	0	0
TR810|c0_g1_i1	orcinol O-methyltransferase	237	gi|123718248|emb|CAJ65639.1|putative orcinol O-methyltransferase [Rosa hugonis]	biosynthetic process;transferase activity;cellular process	ec:2.1.1	0	CAJ65639	6.022e-22	74.6835	95.1301	79	59	0	0	42.71	123.11
TR811|c0_g1_i1	outward rectifying potassium channel	709	gi|161334558|gb|ABX60975.1|TPK1 [Nicotiana tabacum]	nucleus;membrane;binding;vacuole;transporter activity;cellular process	0	0	ABX60975	6.93418e-121	91.1017	362.073	236	215	3.95	0	0	0.28
TR812|c0_g1_i1	ATP binding ,	495	gi|224094847|ref|XP_002310262.1|predicted protein [Populus trichocarpa] gi|222853165|gb|EEE90712.1| predicted protein [Populus trichocarpa]	0	0	0	XP_002310262, EEE90712	2.13084e-12	61.7021	70.4774	94	58	0	0	0.98	0.45
TR812|c0_g2_i1	ATP binding ,	561	gi|356559349|ref|XP_003547962.1|PREDICTED: probable mitochondrial chaperone BCS1-B-like isoform 1 [Glycine max]	0	0	0	XP_003547962	9.10602e-25	57.377	108.612	183	105	2.15	0	1.23	0.76
TR813|c0_g2_i1	---NA---	309	No Blast Hit	0	0	0							0	0	1.58	0
TR814|c0_g1_i1	---NA---	370	No Blast Hit	0	0	0							2	0	0	0.7
TR815|c0_g1_i1	---NA---	319	No Blast Hit	0	0	0							3.89	5.22	0.99	0.45
TR816|c0_g1_i1	---NA---	243	No Blast Hit	0	0	0							7.01	0	1.78	0
TR817|c0_g1_i1	isocitrate lyase	494	gi|2143227|emb|CAA73792.1|glyoxysomal isocitrate lyase [Brassica napus]	peroxisome;carbohydrate metabolic process;generation of precursor metabolites and energy;post-embryonic development;binding;transferase activity;reproduction	ec:4.1.3.1-lyase	Glyoxylate and dicarboxylate metabolism	CAA73792	2.04857e-67	94.2623	225.328	122	115	0	6.44	0.24	0.23
TR818|c0_g1_i1	---NA---	396	No Blast Hit	0	0	0							0.89	1.8	3.07	0.31
TR819|c0_g1_i1	---NA---	249	No Blast Hit	0	0	0							2.2	0	1.67	2.3
TR820|c0_g1_i1	---NA---	228	No Blast Hit	0	0	0							2.77	0	0	0
TR820|c0_g2_i1	---NA---	317	No Blast Hit	0	0	0							0	0	0	0.92
TR821|c0_g1_i1	---NA---	382	No Blast Hit	0	0	0							1.9	0	1.45	0.67
TR822|c0_g1_i1	retrotransposon , , unclassified	305	gi|147783182|emb|CAN68669.1|hypothetical protein VITISV_039388 [Vitis vinifera]	0	0	0	CAN68669	1.32303e-17	62.6263	87.0409	99	62	1.41	0	1.62	0.49
TR823|c0_g1_i1	---NA---	241	No Blast Hit	0	0	0							2.39	0	0	0
TR824|c0_g1_i1	---NA---	285	No Blast Hit	0	0	0							6.48	0	0.62	0
TR825|c0_g2_i1	---NA---	356	No Blast Hit	0	0	0							2.13	0	0	0
TR826|c0_g1_i1	---NA---	250	No Blast Hit	0	0	0							0	0	1.66	0
TR826|c1_g1_i1	---NA---	256	No Blast Hit	0	0	0							0	0	0	0.72
TR827|c0_g1_i1	Dehydration-responsive RD22 precursor,	268	gi|296081898|emb|CBI20903.3|unnamed protein product [Vitis vinifera]	0	0	0	CBI20903	3.59076e-08	61.25	55.4546	80	49	12.96	0	6.35	0
TR829|c0_g1_i1	---NA---	227	No Blast Hit	0	0	0							0	0	1.07	1.95
TR830|c0_g1_i1	malate dehydrogenase	262	gi|406860409|gb|EKD13467.1|malate dehydrogenase [Marssonina brunnea f. sp. 'multigermtubi' MB_m1]	peroxisome;carbohydrate metabolic process;generation of precursor metabolites and energy;RNA binding;catalytic activity;catabolic process;lipid metabolic process;nucleobase-containing compound metabolic process	ec:1.1.1.37-dehydrogenase	Citrate cycle (TCA cycle);Glyoxylate and dicarboxylate metabolism;Carbon fixation pathways in prokaryotes;Pyruvate metabolism;Cysteine and methionine metabolism;Carbon fixation in photosynthetic organisms	EKD13467	2.12148e-46	96.5517	165.622	87	84	0	7.83	0	0
TR831|c0_g1_i1	---NA---	247	No Blast Hit	0	0	0							0	0	4.27	0
TR832|c0_g1_i1	40S ribosomal S11	256	gi|302507852|ref|XP_003015887.1|hypothetical protein ARB_06199 [Arthroderma benhamiae CBS 112371] gi|291179455|gb|EFE35242.1| hypothetical protein ARB_06199 [Arthroderma benhamiae CBS 112371]	structural molecule activity;ribosome;translation	0	0	XP_003015887, EFE35242	6.74897e-21	95.4545	88.1965	44	42	0	8.26	0	0
TR833|c0_g2_i1	---NA---	340	No Blast Hit	0	0	0							0	0	0	0
TR834|c0_g1_i1	elongation factor 2	429	gi|406866691|gb|EKD19730.1|elongation factor 2 [Marssonina brunnea f. sp. 'multigermtubi' MB_m1]	nucleotide binding;cytoplasm;translation factor activity, RNA binding;hydrolase activity	0	0	EKD19730	4.8577e-17	93.0233	86.6557	43	40	0	6.34	0.3	0
TR835|c0_g1_i1	retinoblastoma-binding 5-like	292	gi|357515505|ref|XP_003628041.1|WD repeat-containing protein [Medicago truncatula] gi|92886076|gb|ABE88086.1| hypothetical protein MtrDRAFT_AC147431g31v2 [Medicago truncatula] gi|355522063|gb|AET02517.1| WD repeat-containing protein [Medicago truncatula]	nucleotide binding;post-embryonic development;plasma membrane;nucleoplasm	0	0	XP_003628041, ABE88086, AET02517	3.31946e-36	81.7204	137.117	93	76	0	3.1	1.18	1.08
TR836|c0_g1_i1	photosystem II cytochrome b559 alpha subunit	560	gi|224159|prf||1011228Acytochrome b559	generation of precursor metabolites and energy;membrane;photosynthesis;binding;plastid;thylakoid	0	0	1011228A	8.91043e-76	95.2381	233.802	126	120	23.67	0	0	0.19
TR837|c0_g1_i1	---NA---	275	No Blast Hit	0	0	0							0	1.76	1.33	0.61
TR838|c0_g1_i1	purple acid phosphatase	355	gi|56788336|gb|AAW29947.1|putative purple acid phosphatase [Arabidopsis thaliana]	cell communication;response to extracellular stimulus;cell wall;metabolic process;cytosol;extracellular region;response to stress;hydrolase activity	ec:3.1.3.2-phosphatase	Aminobenzoate degradation	AAW29947	7.8553e-11	75.5556	59.6918	45	34	1.07	1.08	0.82	0
TR838|c0_g2_i1	purple acid phosphatase	515	gi|56788336|gb|AAW29947.1|putative purple acid phosphatase [Arabidopsis thaliana]	cell wall;metabolic process;cytosol;extracellular region;cellular process;hydrolase activity	ec:3.1.3.2-phosphatase	Aminobenzoate degradation	AAW29947	1.94349e-10	75.5556	58.151	45	34	0.6	2.43	0.92	0.64
TR839|c0_g1_i1	retrotransposon , , unclassified	254	gi|359477310|ref|XP_003631962.1|PREDICTED: uncharacterized protein LOC100855226 [Vitis vinifera]	metabolic process;binding	0	0	XP_003631962	8.46557e-18	75	86.6557	60	45	0	0	0	2.19
TR840|c0_g1_i1	---NA---	309	No Blast Hit	0	0	0							0	0	2.1	0
TR841|c0_g1_i1	60S ribosomal L27a	264	gi|406861927|gb|EKD14979.1|60S ribosomal protein L27a [Marssonina brunnea f. sp. 'multigermtubi' MB_m1]	nucleus;RNA binding;structural molecule activity;cytosol;ribosome;translation	0	0	EKD14979	9.7291e-52	94.3182	169.474	88	83	0	3.85	0	0
TR842|c0_g1_i1	---NA---	225	No Blast Hit	0	0	0							0	0	0	1
TR843|c0_g1_i1	---NA---	345	No Blast Hit	0	0	0							0	0	1.29	3.16
TR844|c0_g1_i1	---NA---	225	No Blast Hit	0	0	0							5.75	0	4.37	5.99
TR845|c0_g1_i1	---NA---	256	No Blast Hit	0	0	0							2.06	6.2	1.57	0.72
TR846|c0_g2_i1	---NA---	473	No Blast Hit	0	0	0							2.05	0.69	0	0.48
TR847|c0_g1_i1	---NA---	238	No Blast Hit	0	0	0							7.4	0	0	0
TR848|c0_g1_i1	cell wall invertase	501	gi|386688300|gb|AFJ21580.1|cell wall invertase [Agave tequilana]	metabolic process;hydrolase activity	ec:3.2.1.26-invertase	Starch and sucrose metabolism	AFJ21580	6.984e-74	77.8443	242.276	167	130	0	1.26	0.72	0.66
TR849|c0_g1_i1	---NA---	256	No Blast Hit	0	0	0							12.34	2.07	0	0
TR850|c0_g1_i1	---NA---	272	No Blast Hit	0	0	0							3.58	0	4.78	1.25
TR852|c0_g1_i1	---NA---	586	No Blast Hit	0	0	0							8.1	1.02	1.16	1.96
TR853|c0_g2_i1	Elongation factor 1-alpha	244	gi|224124270|ref|XP_002319289.1|predicted protein [Populus trichocarpa] gi|222857665|gb|EEE95212.1| predicted protein [Populus trichocarpa]	nucleic acid binding	0	0	XP_002319289, EEE95212	6.61111e-25	79.4521	102.449	73	58	4.63	0	1.76	0.81
TR854|c0_g1_i1	---NA---	378	No Blast Hit	0	0	0							0	2.91	3.31	4.06
TR855|c0_g1_i1	retroelement pol poly	250	gi|242276206|gb|ACS91357.1|polyprotein [Coix lacryma-jobi]	0	0	0	ACS91357	4.33963e-09	50.6173	61.2326	81	41	4.36	0	0	0
TR856|c0_g1_i1	---NA---	327	No Blast Hit	0	0	0							1.24	0	0.95	0
TR857|c0_g1_i1	---NA---	231	No Blast Hit	0	0	0							2.67	0	2.03	0.93
TR858|c0_g1_i1	---NA---	470	No Blast Hit	0	0	0							0	0	1.05	0.73
TR859|c0_g1_i1	glycine-rich RNA binding	275	gi|169772913|ref|XP_001820925.1|glycine-rich RNA-binding protein 2 [Aspergillus oryzae RIB40] gi|238490830|ref|XP_002376652.1| heterogeneous nuclear ribonucleoprotein G, putative [Aspergillus flavus NRRL3357] gi|83768786|dbj|BAE58923.1| unnamed protein product [Aspergillus oryzae RIB40] gi|220697065|gb|EED53406.1| heterogeneous nuclear ribonucleoprotein G, putative [Aspergillus flavus NRRL3357]	nucleotide binding;nucleic acid binding;intracellular	0	0	XP_001820925, XP_002376652, BAE58923, EED53406	2.04051e-23	73.5632	96.2857	87	64	0	1.76	0.67	0
TR860|c0_g1_i1	---NA---	262	No Blast Hit	0	0	0							0	3.91	0	0
TR861|c0_g1_i1	3-ketoacyl- thiolase	270	gi|255554192|ref|XP_002518136.1|3-ketoacyl-CoA thiolase B, putative [Ricinus communis] gi|223542732|gb|EEF44269.1| 3-ketoacyl-CoA thiolase B, putative [Ricinus communis]	secondary metabolic process;protein metabolic process;catabolic process;signal transduction;biosynthetic process;nucleolus;vacuole;plastid;response to stress;peroxisome;mitochondrion;membrane;lipid metabolic process;response to endogenous stimulus;cellular component organization;cytosol;transferase activity	ec:2.3.1.16-C-acyltransferase	Ethylbenzene degradation;Biosynthesis of unsaturated fatty acids;Geraniol degradation;Valine, leucine and isoleucine degradation;Fatty acid degradation;Benzoate degradation;alpha-Linolenic acid metabolism;Fatty acid elongation	XP_002518136, EEF44269	2.4228e-49	97.7528	171.785	89	87	0	5.48	0	1.27
TR862|c0_g2_i1	---NA---	225	No Blast Hit	0	0	0							0	0	2.19	0
TR863|c0_g2_i1	---NA---	748	No Blast Hit	0	0	0							0.37	0.37	1.84	0.65
TR864|c0_g1_i1	ATP binding ,	344	gi|359475390|ref|XP_002281738.2|PREDICTED: uncharacterized protein LOC100255624 [Vitis vinifera]	0	0	0	XP_002281738	1.20113e-21	71.0526	99.3673	114	81	0	2.27	0.43	2.38
TR865|c0_g1_i1	---NA---	243	No Blast Hit	0	0	0							2.34	0	0	0
TR865|c0_g1_i2	---NA---	244	No Blast Hit	0	0	0							4.63	0	0.88	0
TR866|c0_g1_i1	---NA---	306	No Blast Hit	0	0	0							4.21	1.41	1.07	0.98
TR867|c0_g1_i1	ATP-dependent RNA helicase chl1	332	gi|225442629|ref|XP_002279503.1|PREDICTED: probable ATP-dependent RNA helicase DDX11-like [Vitis vinifera]	nucleotide binding;nucleus;DNA binding;response to abiotic stimulus;cellular component organization;biosynthetic process;DNA metabolic process;cell cycle;reproduction;response to stress;hydrolase activity	0	0	XP_002279503	4.42668e-38	78.3019	145.591	106	83	0	0	0	2.96
TR868|c0_g2_i1	---NA---	242	No Blast Hit	0	0	0							0	0	1.8	0
TR869|c0_g1_i1	---NA---	285	No Blast Hit	0	0	0							163.71	0	0	0
TR870|c0_g1_i1	---NA---	284	No Blast Hit	0	0	0							4.9	0	0.62	0.57
TR871|c0_g1_i1	hypothetical protein VITISV_034261	610	gi|147771141|emb|CAN74183.1|hypothetical protein VITISV_034261 [Vitis vinifera]	metabolic process;cellular process	0	0	CAN74183	1.5909e-25	52.2167	113.62	203	106	3.36	0	0.55	0.34
TR872|c0_g1_i1	---NA---	267	No Blast Hit	0	0	0							1.87	0	0	0.65
TR873|c0_g1_i1	---NA---	229	No Blast Hit	0	0	0							0	0	4.16	0
TR874|c0_g1_i1	---NA---	429	No Blast Hit	0	0	0							3.16	0	0.6	0.55
TR875|c0_g1_i1	---NA---	346	No Blast Hit	0	0	0							6.72	2.25	2.99	5.5
TR876|c0_g1_i1	---NA---	272	No Blast Hit	0	0	0							1.79	0	1.37	0.63
TR877|c0_g1_i1	caffeic acid 3-O-methyltransferase	364	gi|224134961|ref|XP_002321948.1|caffeic acid 3-O-methyltransferase [Populus trichocarpa] gi|183585185|gb|ACC63884.1| caffeic acid 3-O-methyltransferase [Populus trichocarpa] gi|222868944|gb|EEF06075.1| caffeic acid 3-O-methyltransferase [Populus trichocarpa]	secondary metabolic process;protein binding;cytosol;biosynthetic process;transferase activity;cellular process	ec:2.1.1.68-O-methyltransferase	Phenylpropanoid biosynthesis	XP_002321948, ACC63884, EEF06075	9.62568e-48	82.2034	166.777	118	97	3.08	0	0	0.72
TR878|c0_g1_i1	---NA---	235	No Blast Hit	0	0	0							2.55	0	0.97	0
TR879|c0_g1_i1	---NA---	255	No Blast Hit	0	0	0							6.23	0	0	1.45
TR880|c0_g1_i1	---NA---	390	No Blast Hit	0	0	0							0.92	0	0	2.25
TR881|c0_g1_i1	---NA---	244	No Blast Hit	0	0	0							4.63	0	0	2.42
TR882|c0_g1_i1	---NA---	284	No Blast Hit	0	0	0							0	0	0.62	0.57
TR883|c0_g1_i1	---NA---	243	No Blast Hit	0	0	0							0	0	1.78	0
TR884|c0_g1_i1	---NA---	230	No Blast Hit	0	0	0							0	0	3.09	0.94
TR885|c0_g1_i1	---NA---	329	No Blast Hit	0	0	0							0	0	0.47	0.43
TR886|c0_g1_i1	---NA---	228	No Blast Hit	0	0	0							0	5.56	4.21	1.92
TR886|c1_g1_i1	G-type lectin S-receptor-like serine threonine- kinase At1g34300-like	350	gi|413919775|gb|AFW59707.1|putative protein kinase superfamily protein [Zea mays]	nucleotide binding;cytoplasm;membrane;cellular protein modification process;kinase activity	ec:2.7.11	0	AFW59707	1.49029e-08	76.9231	59.6918	39	30	1.1	7.72	0.84	0.77
TR887|c0_g1_i1	---NA---	398	No Blast Hit	0	0	0							0	0	0.34	2.8
TR888|c0_g1_i1	---NA---	225	No Blast Hit	0	0	0							2.88	0	1.09	0
TR889|c0_g1_i1	AP2 ERF domain-containing transcription factor	460	gi|357519745|ref|XP_003630161.1|Ethylene-responsive transcription factor [Medicago truncatula] gi|355524183|gb|AET04637.1| Ethylene-responsive transcription factor [Medicago truncatula]	nucleus;DNA binding;transcription factor activity, sequence-specific DNA binding;response to abiotic stimulus;response to endogenous stimulus;biosynthetic process;nucleobase-containing compound metabolic process;response to stress	0	0	XP_003630161, AET04637	2.29381e-19	47.8788	90.8929	165	79	1.42	94.98	0.81	3.75
TR890|c0_g1_i1	UPF0481 At3g02645-like	250	gi|224060191|ref|XP_002300077.1|predicted protein [Populus trichocarpa] gi|222847335|gb|EEE84882.1| predicted protein [Populus trichocarpa]	membrane	0	0	XP_002300077, EEE84882	1.75675e-17	69.5122	84.7297	82	57	2.18	13.12	0.83	1.52
TR891|c0_g2_i1	---NA---	382	No Blast Hit	0	0	0							0	3.81	3.26	0.67
TR892|c0_g1_i1	---NA---	325	No Blast Hit	0	0	0							2.51	0	0.96	0.44
TR893|c1_g1_i1	---NA---	242	No Blast Hit	0	0	0							0	0	2.7	0.82
TR894|c0_g1_i1	---NA---	237	No Blast Hit	0	0	0							2.49	0	1.9	0
TR895|c0_g1_i1	retrotransposon , , unclassified	268	gi|147819043|emb|CAN71630.1|hypothetical protein VITISV_015580 [Vitis vinifera]	0	0	0	CAN71630	1.68246e-09	55.7692	47.7506	52	29	3.7	1.86	1.41	0
TR896|c0_g1_i1	---NA---	415	No Blast Hit	0	0	0							0	1.67	2.22	0.88
TR897|c0_g1_i1	retroelement poly	298	gi|147787523|emb|CAN68902.1|hypothetical protein VITISV_031323 [Vitis vinifera]	metabolic process;binding	0	0	CAN68902	1.44816e-20	64.7059	89.7373	85	55	8.88	0	0.56	0
TR898|c0_g1_i1	---NA---	331	No Blast Hit	0	0	0							1.21	0	2.31	0
TR899|c0_g1_i1	---NA---	268	No Blast Hit	0	0	0							0	0	0	1.29
TR900|c0_g1_i1	---NA---	273	No Blast Hit	0	0	0							3.55	0	0	0.62
TR901|c0_g1_i1	RNA polymerase beta subunit, partial	438	gi|229577744|ref|YP_002836080.1|RNA polymerase beta'' subunit [Megaleranthis saniculifolia] gi|226933872|gb|ACO92005.1| RNA polymerase beta'' subunit [Megaleranthis saniculifolia]	DNA binding;biosynthetic process;transferase activity;nucleobase-containing compound metabolic process;plastid	ec:2.7.7.6-RNA polymerase	Pyrimidine metabolism;Purine metabolism	YP_002836080, ACO92005	1.37743e-80	99.3103	268.47	145	144	4.59	0.77	0.29	1.07
TR902|c0_g1_i1	---NA---	299	No Blast Hit	0	0	0							1.47	0	0.56	1.54
TR903|c0_g1_i1	---NA---	315	No Blast Hit	0	0	0							2.66	1.34	2.54	0
TR904|c0_g1_i1	---NA---	437	No Blast Hit	0	0	0							0.77	6.94	1.76	0.27
TR905|c0_g1_i1	auxin-induced 6B-like	232	gi|225428235|ref|XP_002279356.1|PREDICTED: uncharacterized protein LOC100252141 [Vitis vinifera]	response to endogenous stimulus;transport;growth	0	0	XP_002279356	5.93428e-20	77.027	87.0409	74	57	2.64	0	0	5.5
TR906|c0_g1_i1	---NA---	235	No Blast Hit	0	0	0							7.65	0	0.97	0.89
TR907|c0_g1_i1	---NA---	408	No Blast Hit	0	0	0							0.85	0	1.63	0.3
TR908|c0_g2_i1	---NA---	365	No Blast Hit	0	0	0							2.04	1.03	0.39	0
TR909|c0_g1_i1	transposon , , CACTA, En Spm sub-class	432	gi|147771935|emb|CAN75696.1|hypothetical protein VITISV_035983 [Vitis vinifera]	mitochondrion;membrane	0	0	CAN75696	8.57166e-26	62.5	110.923	120	75	2.34	0	1.19	0.55
TR910|c0_g1_i1	---NA---	280	No Blast Hit	0	0	0							1.68	0	3.85	2.94
TR911|c0_g1_i1	---NA---	281	No Blast Hit	0	0	0							1.67	0	0.64	0.58
TR912|c0_g2_i1	kinetochore	534	gi|225455780|ref|XP_002270531.1|PREDICTED: uncharacterized protein LOC100267948 [Vitis vinifera] gi|297734134|emb|CBI15381.3| unnamed protein product [Vitis vinifera]	nucleus;cellular component organization;cell cycle	0	0	XP_002270531, CBI15381	1.15303e-51	70.7865	176.022	178	126	0	0	0.22	1.62
TR913|c0_g1_i1	---NA---	383	No Blast Hit	0	0	0							0	0.95	0.72	0.66
TR913|c0_g2_i1	---NA---	224	No Blast Hit	0	0	0							0	0	4.43	0
TR915|c0_g1_i1	---NA---	328	No Blast Hit	0	0	0							0	0	0.94	0.43
TR916|c0_g1_i1	galactose oxidase-like	396	gi|225458077|ref|XP_002280559.1|PREDICTED: galactose oxidase-like [Vitis vinifera]	cytoplasm;catalytic activity;metabolic process;extracellular region	ec:1.1.3.9-oxidase	0	XP_002280559	2.7629e-55	83.4862	191.045	109	91	0	0.9	0	2.51
TR917|c0_g1_i1	---NA---	361	No Blast Hit	0	0	0							0	0	0	1.46
TR918|c0_g1_i1	cytochrome b5	237	gi|189201237|ref|XP_001936955.1|microsomal cytochrome b5 [Pyrenophora tritici-repentis Pt-1C-BFP] gi|187984054|gb|EDU49542.1| microsomal cytochrome b5 [Pyrenophora tritici-repentis Pt-1C-BFP]	mitochondrion;membrane;lipid metabolic process;endoplasmic reticulum;biosynthetic process;binding	0	0	XP_001936955, EDU49542	5.98945e-13	90	68.1662	40	36	0	5.01	0	0
TR919|c0_g1_i1	aquaporin SIP1-2	241	gi|197723812|gb|ACH72790.1|small basic intrinsic protein 1-2 [Olea europaea]	cytoplasm;membrane;transporter activity;cellular process	0	0	ACH72790	9.49527e-45	97.5	154.066	80	78	0	7.19	0	0
TR920|c0_g1_i1	---NA---	526	No Blast Hit	0	0	0							0	2.36	1.12	1.44
TR921|c0_g1_i1	---NA---	286	No Blast Hit	0	0	0							0	0	1.23	1.12
TR922|c0_g1_i1	pectin methylesterase	238	gi|7025485|gb|AAF35897.1|AF229849_1pectin methylesterase isoform alpha [Vigna radiata]	carbohydrate metabolic process;catabolic process;cell wall;membrane;cellular component organization;extracellular region;fruit ripening;enzyme regulator activity;hydrolase activity	ec:3.1.1.11-pectin demethoxylase	Starch and sucrose metabolism;Pentose and glucuronate interconversions	AAF35897	7.42958e-33	83.5443	124.02	79	66	2.47	4.95	0	0
TR923|c0_g1_i1	---NA---	238	No Blast Hit	0	0	0							2.47	0	0.94	0
TR924|c0_g1_i1	Chromosome-associated kinesin KIF4A,	290	gi|168062300|ref|XP_001783119.1|predicted protein [Physcomitrella patens subsp. patens] gi|162665369|gb|EDQ52056.1| predicted protein [Physcomitrella patens subsp. patens]	nucleotide binding;cytoskeleton;protein binding;cytoplasm;metabolic process;cellular process;motor activity	ec:3.6.1.3-adenylpyrophosphatase	Purine metabolism	XP_001783119, EDQ52056	2.19909e-47	91.3043	164.081	92	84	0	0	0	1.64
TR925|c0_g1_i1	---NA---	247	No Blast Hit	0	0	0							2.24	0	3.42	0
TR926|c0_g1_i1	DENN (AEX-3) domain-containing	646	gi|297744235|emb|CBI37205.3|unnamed protein product [Vitis vinifera]	0	0	0	CBI37205	1.38688e-52	70.2326	186.422	215	151	0.89	0.45	0.85	0.47
TR927|c0_g1_i1	sugar transporter	349	gi|396460462|ref|XP_003834843.1|similar to sugar transporter [Leptosphaeria maculans JN3] gi|312211393|emb|CBX91478.1| similar to sugar transporter [Leptosphaeria maculans JN3]	plasma membrane;transporter activity;cellular process	0	0	XP_003834843, CBX91478	4.51168e-58	90.3509	198.749	114	103	0	3.33	1.26	0
TR929|c0_g1_i1	---NA---	315	No Blast Hit	0	0	0							1.33	2.67	1.01	0
TR930|c0_g1_i1	---NA---	279	No Blast Hit	0	0	0							0	0	0.65	0
TR931|c0_g1_i1	Os08g0476600	276	gi|297726527|ref|NP_001175627.1|Os08g0476600 [Oryza sativa Japonica Group] gi|255678528|dbj|BAH94355.1| Os08g0476600 [Oryza sativa Japonica Group]	0	0	0	NP_001175627, BAH94355	2.71761e-08	52.809	59.3066	89	47	5.21	0	0	0
TR931|c0_g2_i1	---NA---	232	No Blast Hit	0	0	0							0	0	1	0
TR932|c0_g1_i1	---NA---	261	No Blast Hit	0	0	0							5.9	0	0.75	0.69
TR933|c0_g1_i1	---NA---	268	No Blast Hit	0	0	0							9.26	0	0.71	0
TR934|c0_g1_i1	hypothetical protein VITISV_036971	293	gi|147865952|emb|CAN78839.1|hypothetical protein VITISV_036971 [Vitis vinifera]	0	0	0	CAN78839	2.07691e-09	56.4706	60.8474	85	48	4.59	0	0	0
TR935|c0_g1_i1	---NA---	320	No Blast Hit	0	0	0							0	1.3	1.97	0.45
TR936|c0_g1_i1	---NA---	246	No Blast Hit	0	0	0							2.27	13.65	0	3.16
TR937|c0_g1_i1	serine carboxypeptidase-like 25	386	gi|255573376|ref|XP_002527614.1|serine carboxypeptidase, putative [Ricinus communis] gi|223532988|gb|EEF34753.1| serine carboxypeptidase, putative [Ricinus communis]	protein metabolic process;extracellular space;signal transduction;catabolic process;membrane;response to endogenous stimulus;vacuole;hydrolase activity	ec:3.4.16	0	XP_002527614, EEF34753	1.90959e-46	86.9565	155.606	92	80	2.8	0	1.42	0
TR938|c0_g1_i1	---NA---	232	No Blast Hit	0	0	0							0	2.65	2.01	0.92
TR939|c0_g1_i1	---NA---	242	No Blast Hit	0	0	0							0	2.37	0	0
TR939|c0_g2_i1	---NA---	296	No Blast Hit	0	0	0							3	0	0.57	0
TR940|c0_g1_i1	---NA---	314	No Blast Hit	0	0	0							1.34	0	0.51	1.4
TR941|c0_g1_i1	---NA---	232	No Blast Hit	0	0	0							0	0	2.01	0
TR942|c0_g1_i1	---NA---	340	No Blast Hit	0	0	0							0	4.64	1.76	0
TR943|c0_g1_i1	---NA---	445	No Blast Hit	0	0	0							0.75	0.75	1.14	0
TR944|c1_g1_i1	---NA---	275	No Blast Hit	0	0	0							1.75	0	0	0.61
TR945|c0_g1_i1	---NA---	252	No Blast Hit	0	0	0							4.27	0	1.63	6.7
TR946|c0_g1_i1	---NA---	232	No Blast Hit	0	0	0							0	0	0	1.83
TR947|c0_g1_i1	---NA---	306	No Blast Hit	0	0	0							0	0	1.07	0.98
TR948|c0_g1_i1	---NA---	325	No Blast Hit	0	0	0							2.51	0	0.48	0
TR949|c0_g1_i1	---NA---	252	No Blast Hit	0	0	0							2.14	0	0	0.74
TR950|c0_g1_i1	---NA---	323	No Blast Hit	0	0	0							6.34	0	0.48	0.44
TR951|c0_g1_i1	---NA---	512	No Blast Hit	0	0	0							0	0	1.4	0.43
TR952|c0_g1_i1	---NA---	337	No Blast Hit	0	0	0							5.87	0	0	0
TR953|c0_g1_i1	---NA---	242	No Blast Hit	0	0	0							0	2.37	0	0
TR953|c0_g2_i1	---NA---	351	No Blast Hit	0	0	0							1.09	0	0	0.38
TR954|c0_g1_i1	---NA---	382	No Blast Hit	0	0	0							6.64	0	1.09	0.67
TR955|c0_g1_i1	---NA---	225	No Blast Hit	0	0	0							5.75	8.66	7.65	6.98
TR956|c0_g1_i1	---NA---	323	No Blast Hit	0	0	0							5.07	0	0	0.44
TR957|c0_g1_i1	---NA---	248	No Blast Hit	0	0	0							2.22	0	0	0
TR958|c0_g1_i1	---NA---	251	No Blast Hit	0	0	0							4.31	0	0.82	0.75
TR959|c0_g1_i1	---NA---	359	No Blast Hit	0	0	0							1.05	3.17	0.8	1.48
TR961|c0_g1_i1	---NA---	255	No Blast Hit	0	0	0							2.08	2.08	1.58	0
TR962|c0_g1_i1	---NA---	261	No Blast Hit	0	0	0							0	3.95	3.74	0.69
TR963|c0_g1_i1	---NA---	550	No Blast Hit	0	0	0							0.55	2.22	1.48	0.19
TR964|c0_g1_i1	ATP binding microtubule motor	505	gi|356574943|ref|XP_003555602.1|PREDICTED: kinesin-4-like [Glycine max]	nucleotide binding;cytoskeleton	0	0	XP_003555602	1.04466e-34	68.6131	137.887	137	94	0.62	0	0.24	1.75
TR965|c0_g2_i1	DNA polymerase lambda	364	gi|296086508|emb|CBI32097.3|unnamed protein product [Vitis vinifera]	nucleus;DNA binding;response to abiotic stimulus;cellular component organization;biosynthetic process;transferase activity;DNA metabolic process;response to stress;cell cycle;reproduction	ec:2.7.7.7-DNA polymerase	Pyrimidine metabolism;Purine metabolism	CBI32097	1.92343e-58	95.1456	199.134	103	98	3.08	1.03	0.39	0.72
TR966|c0_g2_i1	---NA---	240	No Blast Hit	0	0	0							4.83	2.42	0	1.68
TR967|c0_g1_i1	---NA---	353	No Blast Hit	0	0	0							2.16	1.09	0.83	0
TR968|c0_g1_i1	---NA---	274	No Blast Hit	0	0	0							40.54	42.48	19.48	17.85
TR968|c0_g2_i1	---NA---	253	No Blast Hit	0	0	0							35.97	33.98	11.28	15.48
TR969|c0_g1_i1	heat shock 90	687	gi|393245584|gb|EJD53094.1|heat shock protein 90 [Auricularia delicata TFB-10046 SS5]	nucleotide binding;protein metabolic process;protein binding;cytosol;cellular process;response to stress;hydrolase activity	ec:3.6.1.3-adenylpyrophosphatase	Purine metabolism	EJD53094	4.01208e-85	87.8505	277.33	214	188	0	6.61	0.79	0
TR970|c0_g1_i1	---NA---	414	No Blast Hit	0	0	0							0.83	0	1.59	0.88
TR971|c0_g1_i1	---NA---	249	No Blast Hit	0	0	0							4.4	0	0	0
TR972|c0_g1_i1	---NA---	305	No Blast Hit	0	0	0							1.41	0	1.62	0.49
TR973|c0_g1_i1	calnexin	366	gi|170085801|ref|XP_001874124.1|calnexin [Laccaria bicolor S238N-H82] gi|164651676|gb|EDR15916.1| calnexin [Laccaria bicolor S238N-H82]	binding	0	0	XP_001874124, EDR15916	3.46852e-15	68.1159	79.7221	69	47	0	8.18	0.39	0
TR974|c0_g1_i1	---NA---	258	No Blast Hit	0	0	0							0	0	1.54	0
TR975|c0_g1_i1	pentatricopeptide repeat-containing ,	570	gi|296083925|emb|CBI24313.3|unnamed protein product [Vitis vinifera]	mitochondrion;membrane;plastid	0	0	CBI24313	4.9467e-47	83.6207	168.703	116	97	0	1.58	0.8	0.55
TR976|c0_g1_i1	polyphenol oxidase	268	gi|224161986|ref|XP_002338396.1|predicted protein [Populus trichocarpa] gi|222872073|gb|EEF09204.1| predicted protein [Populus trichocarpa]	catalytic activity	0	0	XP_002338396, EEF09204	1.53575e-11	60.6742	65.4698	89	54	7.4	1.86	1.41	31.65
TR977|c0_g1_i1	---NA---	275	No Blast Hit	0	0	0							1.75	0	2	0
TR978|c0_g1_i1	---NA---	572	No Blast Hit	0	0	0							0.52	0	1.2	1.1
TR979|c0_g1_i1	---NA---	303	No Blast Hit	0	0	0							1.43	0	1.09	0
TR980|c0_g1_i1	Pentatricopeptide repeat-containing	260	gi|218198811|gb|EEC81238.1|hypothetical protein OsI_24298 [Oryza sativa Indica Group]	nucleobase-containing compound metabolic process;plastid	0	0	EEC81238	1.73728e-13	61.4286	72.7886	70	43	0	0	2.27	2.07
TR981|c0_g1_i1	---NA---	277	No Blast Hit	0	0	0							5.16	10.37	10.5	2.41
TR982|c0_g1_i1	DENN domain containing , expressed	248	gi|356570686|ref|XP_003553516.1|PREDICTED: uncharacterized protein LOC100814487 [Glycine max]	nucleus;membrane	0	0	XP_003553516	1.32731e-29	84.4156	119.783	77	65	0	4.46	1.69	0.77
TR983|c0_g2_i1	---NA---	380	No Blast Hit	0	0	0							0	0.96	0.73	0
TR985|c0_g1_i1	hypothetical protein VITISV_021068	494	gi|147820186|emb|CAN60420.1|hypothetical protein VITISV_021068 [Vitis vinifera]	metabolic process;binding;cellular process	0	0	CAN60420	9.1822e-38	62.0915	139.813	153	95	0	0	1.47	0.9
TR986|c0_g1_i1	---NA---	396	No Blast Hit	0	0	0							0.89	0.9	1.02	0.63
TR987|c0_g1_i1	---NA---	236	No Blast Hit	0	0	0							0	0	3.84	0.88
TR988|c0_g1_i1	---NA---	254	No Blast Hit	0	0	0							2.1	0	1.6	1.46
TR989|c0_g1_i1	---NA---	304	No Blast Hit	0	0	0							0	0	5.43	1.99
TR990|c0_g1_i1	facilitated trehalose transporter Tret1-like	659	gi|350426944|ref|XP_003494593.1|PREDICTED: facilitated trehalose transporter Tret1-like [Bombus impatiens]	0	0	0	XP_003494593	1.87115e-06	67.2414	56.225	58	39	0	0	1.16	2.75
TR991|c0_g1_i1	truncated copia-type poly	417	gi|225016148|gb|ACN78972.1|truncated copia-type polyprotein [Glycine max] gi|225016156|gb|ACN78979.1| truncated copia-type polyprotein [Glycine max]	0	0	0	ACN78972, ACN78979	8.98459e-09	70.7317	59.3066	41	29	4.12	0	0.31	0
TR993|c0_g1_i1	signal peptidase complex subunit 2	268	gi|255571821|ref|XP_002526853.1|microsomal signal peptidase 25 kD subunit, putative [Ricinus communis] gi|223533752|gb|EEF35484.1| microsomal signal peptidase 25 kD subunit, putative [Ricinus communis]	nucleus;protein metabolic process;cytoplasm;membrane;endoplasmic reticulum;transport;cellular process;hydrolase activity	0	0	XP_002526853, EEF35484	2.42958e-20	88	89.3521	50	44	12.96	87.35	81.11	59.42
TR994|c0_g1_i1	---NA---	443	No Blast Hit	0	0	0							0	0.76	1.15	0.53
TR995|c0_g1_i1	---NA---	296	No Blast Hit	0	0	0							0	0	3.43	1.05
TR997|c0_g2_i1	pentatricopeptide repeat-containing At1g08070-like	396	gi|225456517|ref|XP_002281018.1|PREDICTED: pentatricopeptide repeat-containing protein At1g08070-like [Vitis vinifera]	0	0	0	XP_002281018	1.00979e-07	58.427	58.5362	89	52	0	0	3.07	1.26
TR998|c0_g1_i1	---NA---	267	No Blast Hit	0	0	0							1.87	0	2.85	0.65
TR999|c0_g1_i1	---NA---	329	No Blast Hit	0	0	0							1.23	1.23	1.87	0.43
TR1000|c0_g1_i1	ribonuclease H At1g65750-like, partial	293	gi|356537656|ref|XP_003537341.1|PREDICTED: uncharacterized protein LOC100813042 [Glycine max]	membrane;metabolic process;binding;cellular process	0	0	XP_003537341	4.89081e-18	69.4737	87.4261	95	66	1.53	0	0	0
TR1000|c0_g2_i1	hypothetical protein VITISV_017106	242	gi|147770060|emb|CAN72139.1|hypothetical protein VITISV_017106 [Vitis vinifera]	nucleotide binding;protein metabolic process;membrane;transferase activity;cellular process	0	0	CAN72139	8.88722e-24	78.6667	103.605	75	59	9.45	0	0	0.82
TR1002|c0_g1_i1	---NA---	650	No Blast Hit	0	0	0							1.77	0	1.01	0.16
TR1003|c0_g1_i1	WRKY transcription factor	293	gi|302399123|gb|ADL36856.1|WRKY domain class transcription factor [Malus x domestica]	DNA binding;transcription factor activity, sequence-specific DNA binding;biosynthetic process;nucleobase-containing compound metabolic process;plastid	0	0	ADL36856	2.11209e-38	81.4433	135.191	97	79	0	4.61	0.58	0
TR1004|c0_g1_i1	ATP synthase F0 subunit 6	411	gi|49147253|ref|YP_025911.1|ATP synthase F0 subunit 6 [Xiphinema americanum] gi|34577192|gb|AAQ75775.1| ATP synthase F0 subunit 6 [Xiphinema americanum]	mitochondrion;membrane	0	0	YP_025911, AAQ75775	3.46501e-09	72.619	60.4622	84	61	0	6.78	0	0
TR1005|c0_g2_i1	---NA---	397	No Blast Hit	0	0	0							0.89	0	2.04	0.31
TR1006|c0_g2_i1	---NA---	303	No Blast Hit	0	0	0							1.43	0	2.73	0
TR1007|c1_g1_i1	---NA---	255	No Blast Hit	0	0	0							0	0	0	0.72
TR1008|c0_g1_i1	---NA---	247	No Blast Hit	0	0	0							0	0	0.85	0.78
TR1009|c0_g1_i1	---NA---	282	No Blast Hit	0	0	0							8.29	0	0.63	0
TR1010|c0_g1_i1	---NA---	254	No Blast Hit	0	0	0							2.1	2.1	2.39	0
TR1011|c0_g1_i1	---NA---	227	No Blast Hit	0	0	0							2.8	5.63	7.46	3.89
TR1012|c0_g1_i1	condensin complex subunit 1	520	gi|297739914|emb|CBI30096.3|unnamed protein product [Vitis vinifera]	nucleus;cellular component organization;binding;cell cycle	0	0	CBI30096	1.85297e-47	80.8917	176.022	157	127	1.19	0.6	0.68	2.72
TR1013|c0_g1_i1	Pentatricopeptide repeat-containing	369	gi|294464140|gb|ADE77588.1|unknown [Picea sitchensis]	mitochondrion;nucleobase-containing compound metabolic process	0	0	ADE77588	2.45941e-41	77.0492	149.058	122	94	0	1.01	0.77	0.7
TR1014|c0_g1_i1	---NA---	247	No Blast Hit	0	0	0							2.24	0	0	0
TR1015|c0_g1_i1	---NA---	226	No Blast Hit	0	0	0							11.36	0	0	0
TR1016|c0_g1_i1	---NA---	835	No Blast Hit	0	0	0							0	1.3	1.36	0.91
TR1017|c0_g1_i1	omega-6 fatty acid desaturase	270	gi|388458921|gb|AFK31315.1|fatty acid desaturase [Camellia oleifera]	cytoplasm;catalytic activity;membrane;lipid metabolic process;endoplasmic reticulum;biosynthetic process;cellular process	ec:1.3.1.35;ec:1.14.19;ec:1.14.99.33	0	AFK31315	2.47513e-29	88.5714	116.701	70	62	0	3.66	0	1.27
TR1018|c0_g1_i1	---NA---	362	No Blast Hit	0	0	0							2.07	0	0.4	1.82
TR1019|c0_g1_i1	---NA---	353	No Blast Hit	0	0	0							1.08	0	0	0
TR1020|c0_g1_i1	---NA---	273	No Blast Hit	0	0	0							5.33	0	0	0
TR1021|c0_g1_i1	ubiquitin carboxyl-terminal hydrolase 4	514	gi|297742872|emb|CBI35637.3|unnamed protein product [Vitis vinifera]	nucleus;cytoplasm;catabolic process;cellular protein modification process;hydrolase activity	0	0	CBI35637	1.72448e-100	96.4912	303.523	171	165	9.09	17.65	15.05	14.91
TR1022|c0_g1_i1	---NA---	295	No Blast Hit	0	0	0							6.04	1.52	0	0
TR1023|c0_g1_i1	pentatricopeptide repeat-containing	251	gi|296084817|emb|CBI27699.3|unnamed protein product [Vitis vinifera]	response to abiotic stimulus;mitochondrion;response to endogenous stimulus;nucleobase-containing compound metabolic process;response to stress	0	0	CBI27699	3.38101e-24	77.1084	104.375	83	64	4.31	0	1.64	0
TR1024|c0_g1_i1	PREDICTED: uncharacterized protein LOC100261173	751	gi|359484275|ref|XP_002278189.2|PREDICTED: uncharacterized protein LOC100261173 [Vitis vinifera]	nucleotide binding;nucleus;biosynthetic process;nucleobase-containing compound metabolic process	0	0	XP_002278189	1.49856e-32	57.6923	111.694	156	90	6.98	0	0.84	0.52
TR1025|c0_g1_i1	---NA---	311	No Blast Hit	0	0	0							0	0	2.08	0.48
TR1026|c0_g1_i1	---NA---	463	No Blast Hit	0	0	0							0.7	0.71	1.88	0.99
TR1027|c0_g1_i1	---NA---	390	No Blast Hit	0	0	0							1.83	0	1.05	0.64
TR1028|c0_g1_i1	---NA---	355	No Blast Hit	0	0	0							0	1.08	0.82	0.38
TR1028|c1_g1_i1	---NA---	235	No Blast Hit	0	0	0							7.65	0	1.94	0
TR1029|c0_g1_i1	ATP-binding cassette transporter,	271	gi|359486940|ref|XP_003633494.1|PREDICTED: pleiotropic drug resistance protein 2-like [Vitis vinifera]	nucleotide binding;membrane;metabolic process;transporter activity;hydrolase activity	ec:3.6.3.28	0	XP_003633494	8.58578e-30	77.9221	114.39	77	60	1.81	0	1.38	0.63
TR1030|c0_g1_i1	acid protease	251	gi|336370758|gb|EGN99098.1|hypothetical protein SERLA73DRAFT_160630 [Serpula lacrymans var. lacrymans S7.3]	protein metabolic process;hydrolase activity	0	0	EGN99098	3.40806e-11	90.6977	67.0106	43	39	0	10.83	0	0
TR1031|c0_g1_i1	transaldolase	339	gi|169613104|ref|XP_001799969.1|hypothetical protein SNOG_09682 [Phaeosphaeria nodorum SN15] gi|160702648|gb|EAT82947.2| hypothetical protein SNOG_09682 [Phaeosphaeria nodorum SN15]	nucleus;carbohydrate metabolic process;cytosol;transferase activity;nucleobase-containing compound metabolic process	ec:2.2.1.2-dihydroxyacetonetransferase	0	XP_001799969, EAT82947	6.10393e-23	86.5672	99.3673	67	58	0	8.17	0	0
TR1032|c0_g1_i1	---NA---	499	No Blast Hit	0	0	0							0.63	0.63	0.48	0
TR1033|c0_g1_i1	---NA---	283	No Blast Hit	0	0	0							1.64	0	1.25	0.57
TR1034|c0_g1_i1	---NA---	313	No Blast Hit	0	0	0							1.35	1.35	0.51	0.47
TR1034|c1_g1_i1	reverse transcriptase like	441	gi|147843564|emb|CAN79884.1|hypothetical protein VITISV_002539 [Vitis vinifera]	nucleic acid binding;nucleotide binding;membrane;cellular protein modification process;DNA metabolic process;kinase activity	0	0	CAN79884	3.08267e-14	82.8571	58.5362	35	29	1.51	0	1.45	0
TR1035|c0_g1_i1	40S ribosomal S19	370	gi|378732021|gb|EHY58480.1|40S ribosomal protein S19 [Exophiala dermatitidis NIH/UT8656]	multicellular organismal development;structural molecule activity;cellular component organization;cytosol;ribosome;translation	0	0	EHY58480	2.98732e-71	93.5484	220.705	124	116	4	0	0	0
TR1036|c0_g1_i1	---NA---	276	No Blast Hit	0	0	0							1.74	0	0.66	0.61
TR1037|c0_g1_i1	---NA---	257	No Blast Hit	0	0	0							0	0	2.33	0.71
TR1038|c0_g1_i1	---NA---	277	No Blast Hit	0	0	0							0	0	3.28	0
TR1039|c0_g1_i1	---NA---	315	No Blast Hit	0	0	0							2.66	1.34	1.01	0
TR1040|c0_g1_i1	---NA---	536	No Blast Hit	0	0	0							2.29	0.57	0.44	0
TR1041|c0_g1_i1	hypothetical protein VITISV_026478	397	gi|147784237|emb|CAN75040.1|hypothetical protein VITISV_026478 [Vitis vinifera]	binding	0	0	CAN75040	3.32539e-27	65.0407	115.931	123	80	0	1.79	0	1.25
TR1042|c0_g1_i1	---NA---	662	No Blast Hit	0	0	0							3.02	0	0.16	0.3
TR1043|c0_g1_i1	pentatricopeptide repeat-containing	470	gi|225434183|ref|XP_002275535.1|PREDICTED: pentatricopeptide repeat-containing protein At4g37380, chloroplastic-like [Vitis vinifera]	nucleobase-containing compound metabolic process;plastid	0	0	XP_002275535	2.30209e-52	73.0769	183.726	156	114	0.69	0	2.37	0.73
TR1044|c0_g1_i1	---NA---	294	No Blast Hit	0	0	0							0	0	0	3.72
TR1045|c0_g1_i1	---NA---	230	No Blast Hit	0	0	0							2.7	2.71	0	0.94
TR1046|c0_g1_i1	---NA---	272	No Blast Hit	0	0	0							1.79	0	1.37	3.13
TR1048|c0_g1_i1	---NA---	281	No Blast Hit	0	0	0							1.67	5.03	1.91	0
TR1049|c0_g1_i1	---NA---	248	No Blast Hit	0	0	0							4.44	0	0.85	0
TR1050|c0_g1_i1	---NA---	249	No Blast Hit	0	0	0							0	0	1.67	1.53
TR1051|c0_g1_i1	---NA---	383	No Blast Hit	0	0	0							5.66	0	0.36	0
TR1052|c0_g1_i1	retrotransposon , , unclassified	453	gi|147778443|emb|CAN63032.1|hypothetical protein VITISV_024672 [Vitis vinifera]	0	0	0	CAN63032	7.23712e-20	52.2059	95.5153	136	71	0	0	1.94	0.26
TR1053|c0_g1_i1	---NA---	226	No Blast Hit	0	0	0							8.52	0	0	0
TR1054|c0_g1_i1	---NA---	240	No Blast Hit	0	0	0							7.24	0	0	0
TR1055|c0_g1_i1	---NA---	255	No Blast Hit	0	0	0							0	6.25	2.37	1.45
TR1056|c0_g1_i1	NADP-dependent alkenal double bond reductase P2	364	gi|224813796|gb|ACN65116.1|2-alkenal reductase [Artemisia annua]	catalytic activity;metabolic process;binding	0	0	ACN65116	1.42537e-65	92.562	212.616	121	112	9.24	0	0	0
TR1057|c0_g1_i1	---NA---	241	No Blast Hit	0	0	0							2.39	2.4	0.91	0.83
TR1059|c0_g1_i1	hypothetical protein VITISV_020318	499	gi|147769722|emb|CAN69702.1|hypothetical protein VITISV_020318 [Vitis vinifera]	0	0	0	CAN69702	3.92127e-08	57.6923	60.8474	78	45	1.26	0	0.72	0.67
TR1060|c0_g1_i1	heat shock 70	232	gi|2495359|sp|Q01877.1|HSP71_PUCGRRecName: Full=Heat shock protein HSS1 gi|881932|gb|AAB93665.1| HSS1 [Puccinia graminis f. sp. tritici] gi|392566908|gb|EIW60083.1| heat shock protein HSS1 [Trametes versicolor FP-101664 SS1]	nucleotide binding;cytoplasm	0	0	Q01877, AAB93665, EIW60083	1.82945e-43	100	157.147	77	77	0	10.6	1	0
TR1061|c0_g1_i1	10-formyltetrahydrofolate synthetase	286	gi|17017271|gb|AAL33593.1|formate tetrahyrofolate ligase [Zea mays]	biosynthetic process;extracellular region;plasma membrane;plastid;cellular process;nucleotide binding;response to endogenous stimulus;cytosol;hydrolase activity	ec:6.3.4.3-ligase;ec:1.5.1.5-dehydrogenase (NADP+);ec:3.5.4.9-cyclohydrolase	One carbon pool by folate;Carbon fixation pathways in prokaryotesOne carbon pool by folate;Carbon fixation pathways in prokaryotesOne carbon pool by folate;Carbon fixation pathways in prokaryotes	AAL33593	4.90744e-08	91.4286	56.9954	35	32	0	0	1.23	0
TR1061|c0_g2_i1	10-formyltetrahydrofolate synthetase	288	gi|17017271|gb|AAL33593.1|formate tetrahyrofolate ligase [Zea mays]	biosynthetic process;extracellular region;plasma membrane;plastid;cellular process;nucleotide binding;response to endogenous stimulus;cytosol;hydrolase activity	ec:6.3.4.3-ligase;ec:1.5.1.5-dehydrogenase (NADP+);ec:3.5.4.9-cyclohydrolase	One carbon pool by folate;Carbon fixation pathways in prokaryotesOne carbon pool by folate;Carbon fixation pathways in prokaryotesOne carbon pool by folate;Carbon fixation pathways in prokaryotes	AAL33593	5.04154e-08	91.4286	56.9954	35	32	0	1.59	1.21	1.11
TR1062|c0_g1_i1	---NA---	303	No Blast Hit	0	0	0							2.86	0	0.55	1
TR1063|c0_g1_i1	---NA---	259	No Blast Hit	0	0	0							8.01	0	2.29	0.7
TR1064|c0_g1_i1	---NA---	509	No Blast Hit	0	0	0							0	0	0.7	0.65
TR1065|c0_g1_i1	---NA---	335	No Blast Hit	0	0	0							0	1.19	0.45	0
TR1066|c0_g1_i1	---NA---	229	No Blast Hit	0	0	0							8.21	0	2.08	2.85
TR1067|c0_g1_i1	---NA---	242	No Blast Hit	0	0	0							0	11.86	0	0
TR1068|c0_g2_i1	---NA---	366	No Blast Hit	0	0	0							0	4.09	0.39	0
TR1069|c0_g1_i1	pathogenesis-related 1	253	gi|19970|emb|CAA47374.1|prb-1b [Nicotiana tabacum]	response to biotic stimulus;extracellular region;response to stress	0	0	CAA47374	6.9158e-33	82.0513	121.709	78	64	2.12	12.74	34.65	0.74
TR1070|c0_g1_i1	---NA---	396	No Blast Hit	0	0	0							0.89	0.9	0.68	0.63
TR1071|c0_g1_i1	growth inhibition and differentiation-related 88 homolog	346	gi|384494631|gb|EIE85122.1|hypothetical protein RO3G_09832 [Rhizopus delemar RA 99-880]	nucleotide binding	0	0	EIE85122	3.6953e-35	92.8571	129.798	70	65	0	5.63	0	0
TR1073|c0_g1_i1	---NA---	386	No Blast Hit	0	0	0							0.93	0.94	1.78	0.33
TR1073|c0_g2_i1	---NA---	250	No Blast Hit	0	0	0							4.36	0	0	2.28
TR1074|c0_g1_i1	ABC-type Co2+ transport system, permease component	334	gi|255545166|ref|XP_002513644.1|conserved hypothetical protein [Ricinus communis] gi|223547552|gb|EEF49047.1| conserved hypothetical protein [Ricinus communis]	generation of precursor metabolites and energy;membrane;cellular component organization;cellular protein modification process;photosynthesis;nucleobase-containing compound metabolic process;transport;plastid;thylakoid	0	0	XP_002513644, EEF49047	2.11582e-19	81.8182	87.8113	55	45	3.58	0	0	0.42
TR1075|c0_g1_i1	---NA---	354	No Blast Hit	0	0	0							1.08	0	1.23	0.38
TR1076|c0_g1_i1	---NA---	319	No Blast Hit	0	0	0							1.3	1.3	0.5	0
TR1077|c0_g1_i1	---NA---	248	No Blast Hit	0	0	0							6.66	2.23	1.69	0
TR1078|c0_g1_i1	probable inactive leucine-rich repeat receptor kinase At1g66830-like	241	gi|359473574|ref|XP_002265151.2|PREDICTED: probable inactive leucine-rich repeat receptor-like protein kinase At1g66830-like [Vitis vinifera]	nucleotide binding;signal transduction;cellular protein modification process;kinase activity;plasma membrane	ec:2.7.11	0	XP_002265151	2.60976e-16	93.3333	81.6481	45	42	4.78	2.4	0	3.32
TR1079|c0_g1_i1	---NA---	401	No Blast Hit	0	0	0							1.75	1.76	0	0
TR1080|c1_g1_i1	---NA---	325	No Blast Hit	0	0	0							3.76	0	0	0
TR1081|c0_g1_i1	---NA---	429	No Blast Hit	0	0	0							5.52	0.79	1.81	0.55
TR1082|c0_g1_i1	LOB domain-containing 20	733	gi|225439233|ref|XP_002271115.1|PREDICTED: LOB domain-containing protein 20 [Vitis vinifera]	nucleus;response to biotic stimulus;response to external stimulus;signal transduction;response to endogenous stimulus;plastid;response to stress	0	0	XP_002271115	1.59811e-72	88.3249	231.876	197	174	0.38	1.52	2.32	0.4
TR1083|c0_g1_i1	Mannan endo-1,4-beta-mannosidase	248	gi|10178872|emb|CAC08442.1|(1-4)-beta-mannan endohydrolase [Coffea arabica]	carbohydrate metabolic process;cell communication;response to extracellular stimulus;catabolic process;lipid metabolic process;biosynthetic process;nucleobase-containing compound metabolic process;response to stress;hydrolase activity	ec:3.2.1.78-endo-1,4-beta-mannosidase	0	CAC08442	6.34666e-39	92.6829	142.895	82	76	0	4.46	0	0
TR1084|c0_g1_i1	---NA---	247	No Blast Hit	0	0	0							0	0	0.85	1.56
TR1084|c1_g1_i1	---NA---	254	No Blast Hit	0	0	0							4.19	0	0	0
TR1085|c0_g1_i1	40S ribosomal S0	619	gi|406864685|gb|EKD17729.1|40S ribosomal protein S0 [Marssonina brunnea f. sp. 'multigermtubi' MB_m1]	structural molecule activity;cellular component organization;cytosol;ribosome;nucleobase-containing compound metabolic process;transport;translation	0	0	EKD17729	1.08405e-51	84.4828	178.718	116	98	0	6.62	0.36	0
TR1086|c0_g1_i1	---NA---	428	No Blast Hit	0	0	0							1.58	0.8	1.21	1.67
TR1087|c0_g1_i1	---NA---	514	No Blast Hit	0	0	0							0.61	0	0.69	1.92
TR1088|c0_g1_i1	---NA---	288	No Blast Hit	0	0	0							0	0	0.6	1.66
TR1089|c0_g1_i1	---NA---	238	No Blast Hit	0	0	0							12.33	0	2.82	0
TR1090|c0_g2_i1	---NA---	299	No Blast Hit	0	0	0							2.94	0	2.24	0.51
TR1091|c0_g1_i1	---NA---	522	No Blast Hit	0	0	0							1.19	0	0.91	1.25
TR1092|c0_g2_i1	---NA---	351	No Blast Hit	0	0	0							0	1.1	0	0.77
TR1093|c0_g1_i1	---NA---	238	No Blast Hit	0	0	0							4.93	2.48	0.94	0.86
TR1094|c0_g1_i1	---NA---	228	No Blast Hit	0	0	0							2.77	0	4.21	2.88
TR1096|c0_g1_i1	Pentatricopeptide repeat-containing	561	gi|296083841|emb|CBI24229.3|unnamed protein product [Vitis vinifera]	nucleobase-containing compound metabolic process;plastid	0	0	CBI24229	2.14961e-56	83.4646	196.438	127	106	1.61	0.54	0.82	0.94
TR1097|c0_g1_i1	---NA---	251	No Blast Hit	0	0	0							19.41	0	0	0
TR1098|c0_g2_i1	---NA---	375	No Blast Hit	0	0	0							5.86	0	0.75	0.69
TR1099|c0_g1_i1	hypothetical protein	390	gi|62319351|dbj|BAD94638.1|hypothetical protein [Arabidopsis thaliana]	protein metabolic process;cytoplasm;endoplasmic reticulum;plasma membrane;hydrolase activity	ec:3.4.11	0	BAD94638	1.62735e-30	91.0448	114.775	67	61	1.83	0	1.4	0.64
TR1100|c0_g1_i1	Purine permease	436	gi|255545868|ref|XP_002513994.1|purine transporter, putative [Ricinus communis] gi|223547080|gb|EEF48577.1| purine transporter, putative [Ricinus communis]	membrane;transporter activity	0	0	XP_002513994, EEF48577	6.03365e-23	72.2222	100.908	108	78	0	0	7.35	6.76
TR1101|c0_g1_i1	hypothetical protein MBM_01029	515	gi|406867309|gb|EKD20347.1|hypothetical protein MBM_01029 [Marssonina brunnea f. sp. 'multigermtubi' MB_m1]	0	0	0	EKD20347	2.90111e-55	68.7861	192.586	173	119	0	5.46	0	0
TR1102|c0_g2_i1	60S ribosomal L24	508	gi|46128597|ref|XP_388852.1|hypothetical protein FG08676.1 [Gibberella zeae PH-1] gi|408388415|gb|EKJ68100.1| hypothetical protein FPSE_11700 [Fusarium pseudograminearum CS3096]	ribosome	0	0	XP_388852, EKJ68100	2.16023e-55	94.3262	182.57	141	133	0	9.9	0	0
TR1103|c0_g2_i1	---NA---	475	No Blast Hit	0	0	0							8.14	0.68	0	0
TR1104|c0_g1_i1	---NA---	682	No Blast Hit	0	0	0							0	0.42	0.63	1.32
TR1105|c0_g1_i1	---NA---	291	No Blast Hit	0	0	0							1.55	1.56	0.59	0.54
TR1106|c0_g1_i1	---NA---	394	No Blast Hit	0	0	0							0	0	0	0.95
TR1106|c0_g2_i1	---NA---	292	No Blast Hit	0	0	0							0	0	0.59	1.08
TR1107|c0_g1_i1	carboxypeptidase Prc1,	231	gi|171686190|ref|XP_001908036.1|hypothetical protein [Podospora anserina S mat+] gi|332313318|sp|B2AWD5.1|CBPYA_PODAN RecName: Full=Carboxypeptidase Y homolog A; Flags: Precursor gi|170943056|emb|CAP68709.1| unnamed protein product [Podospora anserina S mat+]	secondary metabolic process;protein metabolic process;catabolic process;biosynthetic process;extracellular region;vacuole;cellular process;hydrolase activity	ec:3.4.16	0	XP_001908036, B2AWD5, CAP68709	1.71751e-42	94.7368	153.68	76	72	0	2.68	0	0
TR1108|c0_g1_i1	---NA---	249	No Blast Hit	0	0	0							0	8.83	0	0
TR1109|c0_g1_i1	---NA---	288	No Blast Hit	0	0	0							4.76	0	1.21	0
TR1109|c0_g2_i1	---NA---	259	No Blast Hit	0	0	0							4	0	0	0
TR1110|c0_g1_i1	---NA---	635	No Blast Hit	0	0	0							1.82	0	1.39	0.8
TR1111|c0_g1_i1	major facilitator	336	gi|296085965|emb|CBI31406.3|unnamed protein product [Vitis vinifera]	response to biotic stimulus;response to external stimulus;transport;plasma membrane;plastid;response to stress;cellular process	0	0	CBI31406	1.11588e-42	87.3874	155.992	111	97	2.36	1.19	0.9	0
TR1112|c0_g1_i1	---NA---	360	No Blast Hit	0	0	0							3.14	2.1	0.8	0.73
TR1113|c0_g1_i1	hypothetical protein VITISV_016555	318	gi|147838181|emb|CAN65201.1|hypothetical protein VITISV_016555 [Vitis vinifera]	cell;catalytic activity;membrane;metabolic process;binding;cellular process	0	0	CAN65201	2.55873e-25	64.1509	104.76	106	68	0	0	2.49	0.46
TR1114|c0_g1_i1	GTP-binding nuclear Ran-3-like	444	gi|388518503|gb|AFK47313.1|unknown [Lotus japonicus]	nucleotide binding;protein binding;signal transduction;metabolic process;cytosol;Golgi apparatus;nucleolus;transport;hydrolase activity	0	0	AFK47313	3.82597e-81	100	249.595	115	115	40.45	18.07	25.76	34.48
TR1115|c0_g1_i1	---NA---	233	No Blast Hit	0	0	0							2.61	0	0.99	3.63
TR1116|c0_g1_i1	methionine synthase	468	gi|118483777|gb|ABK93781.1|unknown [Populus trichocarpa]	cytosol;biosynthetic process;extracellular region;transferase activity;binding;cellular process	ec:2.1.1.14-S-methyltransferase;ec:2.1.1.13-synthase	Cysteine and methionine metabolism;Selenocompound metabolismOne carbon pool by folate;Cysteine and methionine metabolism;Selenocompound metabolism	ABK93781	8.07972e-107	97.4359	318.931	156	152	0	1.39	0	0.97
TR1117|c0_g1_i1	---NA---	382	No Blast Hit	0	0	0							2.84	0	0	0.33
TR1118|c0_g1_i1	coagulation factor IX	360	gi|47220402|emb|CAG03182.1|unnamed protein product [Tetraodon nigroviridis]	hydrolase activity	0	0	CAG03182	1.57841e-15	53.1532	78.1814	111	59	0	8.41	0	0
TR1119|c0_g1_i1	---NA---	286	No Blast Hit	0	0	0							8.05	0	0	0
TR1120|c0_g1_i1	---NA---	520	No Blast Hit	0	0	0							1.79	0	1.82	1.05
TR1121|c0_g1_i1	---NA---	536	No Blast Hit	0	0	0							2.29	0	0.87	0.2
TR1122|c0_g1_i1	---NA---	286	No Blast Hit	0	0	0							6.44	0	0	0.56
TR1123|c0_g1_i1	---NA---	233	No Blast Hit	0	0	0							2.61	0	0	0.91
TR1124|c0_g1_i1	---NA---	287	No Blast Hit	0	0	0							0	6.42	1.22	0.56
TR1125|c0_g1_i1	---NA---	249	No Blast Hit	0	0	0							2.2	0	1.67	0
TR1126|c0_g1_i1	NBS-containing resistance	288	gi|400296111|gb|AFP82245.1|NBS-LRR type disease resistance protein [Malus x domestica]	0	0	0	AFP82245	2.37011e-21	74.6988	97.0561	83	62	0	3.19	1.81	0.55
TR1127|c0_g1_i1	DNA ligase I,	460	gi|255574286|ref|XP_002528057.1|DNA ligase I, putative [Ricinus communis] gi|223532518|gb|EEF34307.1| DNA ligase I, putative [Ricinus communis]	nucleotide binding;nucleus;DNA binding;cytoplasm;catalytic activity;post-embryonic development;biosynthetic process;DNA metabolic process;response to stress	ec:6.5.1	0	XP_002528057, EEF34307	3.46286e-41	71.8954	157.147	153	110	1.42	1.43	2.72	0.5
TR1128|c0_g1_i1	cytochrome P450	258	gi|224082754|ref|XP_002306826.1|cytochrome P450 [Populus trichocarpa] gi|222856275|gb|EEE93822.1| cytochrome P450 [Populus trichocarpa]	catalytic activity;membrane;binding	0	0	XP_002306826, EEE93822	8.38283e-18	75	84.3445	64	48	0	0	1.54	0.7
TR1129|c0_g1_i1	---NA---	357	No Blast Hit	0	0	0							2.12	0	0	1.49
TR1130|c0_g1_i1	---NA---	405	No Blast Hit	0	0	0							0.86	0	0.99	0.91
TR1131|c0_g1_i1	---NA---	324	No Blast Hit	0	0	0							3.78	2.53	1.44	0.88
TR1132|c0_g1_i1	retroelement pol poly	313	gi|6691191|gb|AAF24529.1|AC007534_10F7F22.15 [Arabidopsis thaliana]	0	0	0	AAF24529	1.88227e-44	78.8462	164.466	104	82	4.04	1.35	0.51	0.47
TR1133|c0_g1_i1	---NA---	262	No Blast Hit	0	0	0							0	0	2.23	0.68
TR1134|c0_g1_i1	---NA---	224	No Blast Hit	0	0	0							2.91	0	0	1.01
TR1135|c0_g1_i1	---NA---	309	No Blast Hit	0	0	0							1.38	1.38	1.05	1.45
TR1136|c0_g1_i1	coronitine insensitive 1	259	gi|357461151|ref|XP_003600857.1|Coronatine-insensitive [Medicago truncatula] gi|355489905|gb|AES71108.1| Coronatine-insensitive [Medicago truncatula]	protein metabolic process;signal transduction;catabolic process;response to stress;nucleus;response to biotic stimulus;response to abiotic stimulus;protein binding;response to external stimulus;flower development;response to endogenous stimulus;transferase activity	0	0	XP_003600857, AES71108	9.29894e-23	81.3953	100.138	86	70	8.01	0	0	0
TR1137|c0_g1_i1	Casein kinase II subunit beta-4	265	gi|357122751|ref|XP_003563078.1|PREDICTED: putative casein kinase II subunit beta-4-like [Brachypodium distachyon]	cellular protein modification process;kinase activity;enzyme regulator activity;intracellular	0	0	XP_003563078	5.19568e-37	96.875	135.191	64	62	18.99	36.22	35.45	40.4
TR1138|c0_g2_i1	---NA---	436	No Blast Hit	0	0	0							2.31	0.77	0.29	0.27
TR1139|c0_g1_i1	---NA---	341	No Blast Hit	0	0	0							1.15	1.16	0.88	2.01
TR1140|c0_g1_i1	hypothetical protein VITISV_035610	230	gi|147801861|emb|CAN65957.1|hypothetical protein VITISV_035610 [Vitis vinifera]	binding;nucleobase-containing compound metabolic process;hydrolase activity	0	0	CAN65957	2.39642e-11	63.2353	67.781	68	43	10.82	0	3.09	0
TR1141|c0_g1_i1	---NA---	419	No Blast Hit	0	0	0							3.27	0	0.94	0
TR1142|c0_g2_i1	---NA---	307	No Blast Hit	0	0	0							4.19	1.4	0	0
TR1143|c0_g1_i1	beta-amylase	391	gi|217070852|gb|ACJ83786.1|unknown [Medicago truncatula]	carbohydrate metabolic process;catabolic process;hydrolase activity	ec:3.2.1.2-saccharogen amylase	Starch and sucrose metabolism	ACJ83786	3.93127e-60	85.124	197.208	121	103	0	1.83	0.7	0.32
TR1144|c0_g1_i1	armadillo beta-catenin-like repeat and C2 domain-containing	354	gi|302141793|emb|CBI18996.3|unnamed protein product [Vitis vinifera]	carbohydrate metabolic process;protein binding;catalytic activity;cellular component organization;anatomical structure morphogenesis;biosynthetic process;plasma membrane;plastid;cell growth	0	0	CBI18996	3.20928e-52	90.678	187.578	118	107	0	0	0.82	1.89
TR1145|c0_g1_i1	maltase-glucoamylase, intestinal-like	657	gi|339246255|ref|XP_003374761.1|glycosyl hydrolase, family 31 [Trichinella spiralis] gi|316971972|gb|EFV55680.1| glycosyl hydrolase, family 31 [Trichinella spiralis]	carbohydrate metabolic process;catabolic process;extracellular region;plasma membrane;cellular process;hydrolase activity	ec:3.2.1.20-maltase	Starch and sucrose metabolism	XP_003374761, EFV55680	1.41038e-69	73.0594	237.654	219	160	0	4.38	0	0
TR1146|c0_g1_i1	ATP-dependent DNA helicase Q-like SIM-like	306	gi|357441723|ref|XP_003591139.1|ATP-dependent DNA helicase Q4 [Medicago truncatula] gi|355480187|gb|AES61390.1| ATP-dependent DNA helicase Q4 [Medicago truncatula]	nucleic acid binding;nucleotide binding;nucleus;cellular component organization;biosynthetic process;DNA metabolic process;response to stress;cell cycle;hydrolase activity	0	0	XP_003591139, AES61390	4.57419e-54	93.8776	189.504	98	92	4.21	0	1.61	0.49
TR1147|c0_g1_i1	60S ribosomal L14	352	gi|302918484|ref|XP_003052665.1|60S ribosomal protein L14 [Nectria haematococca mpVI 77-13-4] gi|256733605|gb|EEU46952.1| predicted protein [Nectria haematococca mpVI 77-13-4]	nucleus;structural molecule activity;cytosol;ribosome;translation	0	0	XP_003052665, EEU46952	1.81e-44	95.7895	152.14	95	91	0	15.3	0	0
TR1148|c0_g1_i1	---NA---	254	No Blast Hit	0	0	0							0	6.31	0.8	0.73
TR1149|c0_g1_i1	---NA---	346	No Blast Hit	0	0	0							0	0	1.71	0.39
TR1150|c0_g1_i1	---NA---	239	No Blast Hit	0	0	0							9.76	0	1.86	0.85
TR1151|c0_g1_i1	exocyst complex component SEC3A-like	300	gi|388498736|gb|AFK37434.1|unknown [Lotus japonicus]	protein binding;cytosol;lipid binding;transport;plasma membrane;cellular process	0	0	AFK37434	2.9928e-37	88.0952	131.724	84	74	1.46	1.47	0	1.53
TR1152|c0_g1_i1	brushy ,	368	gi|224093342|ref|XP_002309890.1|predicted protein [Populus trichocarpa] gi|222852793|gb|EEE90340.1| predicted protein [Populus trichocarpa]	nucleus;protein binding;multicellular organismal development;membrane;anatomical structure morphogenesis;cell cycle	0	0	XP_002309890, EEE90340	2.94983e-26	70.0787	112.849	127	89	0	1.01	1.54	2.12
TR1153|c0_g1_i1	---NA---	261	No Blast Hit	0	0	0							5.9	0	0	0
TR1154|c0_g1_i1	Cell division protease ftsH	309	gi|357483569|ref|XP_003612071.1|Cell division protease ftsH-like protein [Medicago truncatula] gi|355513406|gb|AES95029.1| Cell division protease ftsH-like protein [Medicago truncatula]	nucleotide binding	0	0	XP_003612071, AES95029	7.87555e-26	71.5686	109.383	102	73	1.38	4.15	1.05	0
TR1155|c0_g1_i1	---NA---	365	No Blast Hit	0	0	0							0	0	1.56	0
TR1156|c0_g1_i1	---NA---	225	No Blast Hit	0	0	0							0	0	0	1
TR1158|c0_g1_i1	---NA---	265	No Blast Hit	0	0	0							0	0	0	0.66
TR1159|c0_g1_i1	predicted protein	286	gi|224106772|ref|XP_002314280.1|predicted protein [Populus trichocarpa] gi|222850688|gb|EEE88235.1| predicted protein [Populus trichocarpa]	endosome;membrane;Golgi apparatus;transferase activity;plastid	0	0	XP_002314280, EEE88235	9.93282e-60	96.8085	197.208	94	91	1.61	45.25	27.61	19.12
TR1160|c0_g1_i1	---NA---	316	No Blast Hit	0	0	0							0	2.65	3.53	0.46
TR1161|c0_g1_i1	telomeric repeat binding ,	632	gi|359478489|ref|XP_002276395.2|PREDICTED: uncharacterized protein LOC100244907 [Vitis vinifera] gi|297745761|emb|CBI15817.3| unnamed protein product [Vitis vinifera]	0	0	0	XP_002276395, CBI15817	4.32354e-30	61.5385	124.02	182	112	0.46	1.84	0.18	0.81
TR1162|c0_g1_i1	kinase	416	gi|157283565|gb|ABV30809.1|kinase-like protein [Prunus cerasus var. caproniana]	nucleotide binding;membrane;cellular protein modification process;kinase activity	ec:2.7.11	0	ABV30809	1.30055e-35	73.6364	130.568	110	81	4.97	0	0.32	0
TR1163|c0_g2_i1	probable LRR receptor-like serine threonine- kinase At4g08850-like	494	gi|224129576|ref|XP_002320620.1|predicted protein [Populus trichocarpa] gi|222861393|gb|EEE98935.1| predicted protein [Populus trichocarpa]	nucleotide binding;membrane;cellular protein modification process;kinase activity	0	0	XP_002320620, EEE98935	9.05243e-42	71.7241	159.073	145	104	1.28	0.64	0.73	0.9
TR1164|c0_g1_i1	hypothetical protein VITISV_027409	504	gi|147859391|emb|CAN83553.1|hypothetical protein VITISV_027409 [Vitis vinifera]	0	0	0	CAN83553	1.47918e-17	61.6822	85.8853	107	66	0	0	0.71	0.66
TR1165|c0_g2_i1	pentatricopeptide repeat-containing	410	gi|359493281|ref|XP_002272603.2|PREDICTED: pentatricopeptide repeat-containing protein At5g55840-like [Vitis vinifera]	0	0	0	XP_002272603	6.81567e-30	71.6981	120.939	106	76	1.69	0	0.65	0.3
TR1166|c0_g1_i1	root-specific metal transporter	329	gi|225459621|ref|XP_002284556.1|PREDICTED: metal transporter Nramp5 [Vitis vinifera] gi|302141782|emb|CBI18985.3| unnamed protein product [Vitis vinifera]	membrane;transporter activity	0	0	XP_002284556, CBI18985	2.60897e-45	79.8246	162.925	114	91	0	0	4.68	0
TR1167|c0_g1_i1	---NA---	317	No Blast Hit	0	0	0							1.31	0	0.5	0
TR1167|c0_g2_i1	---NA---	257	No Blast Hit	0	0	0							0	2.05	0	0
TR1168|c0_g1_i1	---NA---	386	No Blast Hit	0	0	0							2.8	0.94	0	0.65
TR1169|c0_g2_i1	---NA---	310	No Blast Hit	0	0	0							0	0	0	4.8
TR1170|c0_g1_i1	---NA---	265	No Blast Hit	0	0	0							3.8	0	2.17	0
TR1171|c0_g1_i1	---NA---	406	No Blast Hit	0	0	0							2.58	0.86	1.64	0.91
TR1172|c0_g1_i1	---NA---	583	No Blast Hit	0	0	0							0.51	2.05	0.58	0
TR1173|c0_g1_i1	---NA---	364	No Blast Hit	0	0	0							2.05	0	0.39	0.72
TR1174|c0_g1_i1	---NA---	236	No Blast Hit	0	0	0							0	5.06	0	0
TR1175|c0_g1_i1	---NA---	348	No Blast Hit	0	0	0							2.22	0	0	0.39
TR1176|c0_g1_i1	hypothetical protein VITISV_014784	527	gi|147775062|emb|CAN77206.1|hypothetical protein VITISV_014784 [Vitis vinifera]	0	0	0	CAN77206	1.52951e-15	51.0204	82.4185	147	75	0	2.94	0.45	0.41
TR1177|c0_g1_i1	pentatricopeptide repeat-containing ,	529	gi|255538774|ref|XP_002510452.1|pentatricopeptide repeat-containing protein, putative [Ricinus communis] gi|223551153|gb|EEF52639.1| pentatricopeptide repeat-containing protein, putative [Ricinus communis]	0	0	0	XP_002510452, EEF52639	1.66568e-19	66.1157	95.1301	121	80	16.29	29.82	93.84	59.35
TR1178|c0_g1_i1	---NA---	258	No Blast Hit	0	0	0							2.02	0	3.08	0.7
TR1179|c0_g1_i1	---NA---	312	No Blast Hit	0	0	0							1.35	2.72	2.07	0.95
TR1180|c0_g1_i1	---NA---	524	No Blast Hit	0	0	0							1.77	1.19	0.45	0.21
TR1181|c0_g1_i1	60S ribosomal L24	337	gi|116193141|ref|XP_001222383.1|60S ribosomal protein L24 [Chaetomium globosum CBS 148.51] gi|88182201|gb|EAQ89669.1| hypothetical protein CHGG_06288 [Chaetomium globosum CBS 148.51]	structural molecule activity;cellular component organization;cytosol;ribosome;translation	0	0	XP_001222383, EAQ89669	3.97879e-11	92.3077	65.0846	39	36	0	9.44	0	0
TR1182|c0_g1_i1	12-oxophytodienoic acid reductase	315	gi|224135727|ref|XP_002327289.1|predicted protein [Populus trichocarpa] gi|222835659|gb|EEE74094.1| predicted protein [Populus trichocarpa]	nucleotide binding;catalytic activity;lipid metabolic process;cytosol;biosynthetic process;response to stress;cellular process	ec:1.3.1.42-reductase;ec:1.6.99.1	alpha-Linolenic acid metabolism	XP_002327289, EEE74094	1.08328e-27	90.625	112.464	64	58	0	1.34	4.06	0.93
TR1183|c0_g1_i1	---NA---	258	No Blast Hit	0	0	0							4.04	0	0	0
TR1184|c0_g1_i1	---NA---	668	No Blast Hit	0	0	0							4.69	3	1.3	0
TR1185|c0_g1_i1	---NA---	290	No Blast Hit	0	0	0							4.69	1.57	0	0
TR1186|c0_g1_i1	---NA---	509	No Blast Hit	0	0	0							0.61	0	0.7	1.51
TR1187|c0_g1_i1	---NA---	540	No Blast Hit	0	0	0							0	4.55	0	0
TR1188|c0_g1_i1	---NA---	503	No Blast Hit	0	0	0							3.12	0	0.72	0.44
TR1189|c0_g1_i1	---NA---	232	No Blast Hit	0	0	0							2.64	0	0	3.67
TR1190|c0_g1_i1	---NA---	257	No Blast Hit	0	0	0							0	4.09	0.78	0.71
TR1191|c0_g1_i1	Cysteine ase inhibitor	736	gi|297790905|ref|XP_002863337.1|hypothetical protein ARALYDRAFT_494218 [Arabidopsis lyrata subsp. lyrata] gi|297309172|gb|EFH39596.1| hypothetical protein ARALYDRAFT_494218 [Arabidopsis lyrata subsp. lyrata]	protein metabolic process;cell wall;extracellular region;enzyme regulator activity;cellular process	0	0	XP_002863337, EFH39596	3.27242e-31	80.6818	121.709	88	71	37.68	50.38	88.76	66.76
TR1192|c0_g1_i1	---NA---	334	No Blast Hit	0	0	0							1.19	0	0.46	0.84
TR1194|c0_g1_i1	heat shock 90	439	gi|295646727|gb|ADG23114.1|molecular chaperone [Rhizoplaca chrysoleuca]	nucleotide binding;protein metabolic process;protein binding;multicellular organismal development;cytosol;cellular process;response to stress;hydrolase activity	ec:3.6.1.3-adenylpyrophosphatase	Purine metabolism	ADG23114	1.56735e-79	96.8254	243.432	126	122	0	5.36	0.29	0
TR1195|c0_g1_i1	UPF0481 At3g47200-like	571	gi|255543284|ref|XP_002512705.1|conserved hypothetical protein [Ricinus communis] gi|223548666|gb|EEF50157.1| conserved hypothetical protein [Ricinus communis]	membrane	0	0	XP_002512705, EEF50157	3.51655e-81	81.4815	259.61	189	154	0	0	0.6	1.11
TR1196|c0_g1_i1	---NA---	241	No Blast Hit	0	0	0							50.14	74.3	97.24	135.37
TR1197|c0_g1_i1	L-ascorbate oxidase	477	gi|37223173|gb|AAQ90182.1|ntp101 [Nicotiana tabacum] gi|37223177|gb|AAQ90184.1| ntp302 [Nicotiana tabacum]	extracellular space;catalytic activity;cell wall;metabolic process;binding	0	0	AAQ90182, AAQ90184	2.92734e-57	83.6601	197.593	153	128	4.04	0	0	0
TR1198|c0_g1_i1	---NA---	232	No Blast Hit	0	0	0							2.64	0	2.01	0
TR1199|c0_g1_i1	60S ribosomal L44	238	gi|224081361|ref|XP_002306382.1|predicted protein [Populus trichocarpa] gi|118482179|gb|ABK93019.1| unknown [Populus trichocarpa] gi|222855831|gb|EEE93378.1| predicted protein [Populus trichocarpa]	mitochondrion;structural molecule activity;cytosol;ribosome;translation	0	0	XP_002306382, ABK93019, EEE93378	5.18771e-45	100	150.214	75	75	29.6	143.6	324.77	311.3
TR1200|c0_g1_i1	---NA---	230	No Blast Hit	0	0	0							5.41	0	2.06	1.88
TR1201|c0_g1_i1	secreted chloroperoxidase	258	gi|396461143|ref|XP_003835183.1|hypothetical protein LEMA_P045240.1 [Leptosphaeria maculans JN3] gi|312211734|emb|CBX91818.1| hypothetical protein LEMA_P045240.1 [Leptosphaeria maculans JN3]	catalytic activity	ec:1.11.1.7-lactoperoxidase	Phenylpropanoid biosynthesis	XP_003835183, CBX91818	1.48007e-20	65.8824	92.4337	85	56	8.08	0	0	0
TR1202|c0_g1_i1	---NA---	336	No Blast Hit	0	0	0							0	1.19	0.9	0
TR1203|c0_g1_i1	---NA---	269	No Blast Hit	0	0	0							0	1.84	0.7	0
TR1204|c0_g1_i1	cytosolic factor	279	gi|8894548|emb|CAB95829.1|hypothetical protein [Cicer arietinum]	membrane;transport	0	0	CAB95829	2.1367e-19	69.697	80.4925	66	46	0	0	0.65	1.78
TR1205|c0_g2_i1	phosphatidylglycerophosphate synthetase	261	gi|213615667|ref|ZP_03371493.1|phosphatidylglycerophosphate synthetase [Salmonella enterica subsp. enterica serovar Typhi str. E98-2068]	0	0	0	ZP_03371493	7.71425e-06	65.9574	47.7506	47	31	1.97	0	0	2.06
TR1206|c0_g1_i1	---NA---	308	No Blast Hit	0	0	0							2.77	0	0.53	0.97
TR1207|c0_g1_i1	---NA---	423	No Blast Hit	0	0	0							0.81	0	1.54	0.57
TR1208|c0_g1_i1	---NA---	247	No Blast Hit	0	0	0							2.24	0	0.85	1.56
TR1209|c0_g1_i1	---NA---	289	No Blast Hit	0	0	0							7.87	0	0.6	0
TR1210|c0_g1_i1	---NA---	431	No Blast Hit	0	0	0							0	7.09	0	0
TR1211|c0_g1_i1	---NA---	297	No Blast Hit	0	0	0							2.98	5.99	1.14	0
TR1213|c0_g1_i1	---NA---	379	No Blast Hit	0	0	0							0	0.96	2.2	0
TR1214|c0_g1_i1	---NA---	357	No Blast Hit	0	0	0							3.18	0	3.24	2.61
TR1215|c0_g1_i1	predicted protein	600	gi|224078648|ref|XP_002305590.1|predicted protein [Populus trichocarpa] gi|118482524|gb|ABK93184.1| unknown [Populus trichocarpa] gi|222848554|gb|EEE86101.1| predicted protein [Populus trichocarpa]	0	0	0	XP_002305590, ABK93184, EEE86101	1.27783e-23	65.1376	100.138	109	71	5.39	0	0.56	1.38
TR1216|c0_g1_i1	---NA---	428	No Blast Hit	0	0	0							0	0.8	0.61	0.28
TR1217|c0_g1_i1	---NA---	227	No Blast Hit	0	0	0							2.8	0	0	0
TR1218|c0_g1_i1	---NA---	249	No Blast Hit	0	0	0							0	4.42	0.84	0
TR1219|c0_g1_i1	AF369930_1pol poly	286	gi|147798869|emb|CAN61630.1|hypothetical protein VITISV_003191 [Vitis vinifera]	0	0	0	CAN61630	3.36903e-10	70.2703	43.5134	37	26	0	0	0	0.56
TR1220|c0_g1_i1	nbs-lrr resistance	254	gi|56565147|emb|CAC79997.1|kinase [Solanum pinnatisectum]	nucleotide binding;cellular process	0	0	CAC79997	8.85605e-24	72.9412	98.2117	85	62	2.1	0	0.8	2.19
TR1221|c0_g1_i1	---NA---	303	No Blast Hit	0	0	0							2.86	0	2.19	2
TR1222|c0_g1_i1	ATP-dependent helicase HRQ1-like	236	gi|297734102|emb|CBI15349.3|unnamed protein product [Vitis vinifera]	nucleus;binding;nucleobase-containing compound metabolic process;hydrolase activity	0	0	CBI15349	2.91184e-13	84.4444	73.1738	45	38	0	0	2.88	0.88
TR1223|c0_g1_i1	---NA---	345	No Blast Hit	0	0	0							2.25	1.13	0.86	0.79
TR1224|c0_g1_i1	peroxidase 55-like	422	gi|225451467|ref|XP_002274131.1|PREDICTED: peroxidase 55-like [Vitis vinifera]	catalytic activity;catabolic process;extracellular region;binding;response to stress;cellular process	ec:1.11.1.7-lactoperoxidase	Phenylpropanoid biosynthesis	XP_002274131	4.60485e-55	78.4173	185.652	139	109	1.62	1.63	0	0.28
TR1225|c0_g1_i1	---NA---	336	No Blast Hit	0	0	0							3.54	0	0.45	0.41
TR1226|c0_g1_i1	gag-pol poly	359	gi|147777735|emb|CAN77980.1|hypothetical protein VITISV_002624 [Vitis vinifera]	nucleic acid binding;nucleotide binding;protein binding;membrane;cellular component organization;DNA metabolic process;transport;intracellular	0	0	CAN77980	8.55903e-16	83.3333	81.6481	54	45	4.21	0	0	0.37
TR1227|c0_g1_i1	cytochrome P450 71A26-like	251	gi|85068672|gb|ABC69416.1|CYP71AU1 [Nicotiana tabacum]	oxygen binding;secondary metabolic process;catalytic activity;membrane;biosynthetic process	ec:1.14.13	0	ABC69416	2.37601e-15	73.6842	78.5666	76	56	0	4.33	3.29	0.75
TR1228|c0_g1_i1	---NA---	297	No Blast Hit	0	0	0							4.47	0	0.57	0
TR1229|c0_g1_i1	---NA---	393	No Blast Hit	0	0	0							2.72	0	0.35	0
TR1230|c0_g1_i1	---NA---	229	No Blast Hit	0	0	0							0	2.75	4.16	0.95
TR1231|c0_g1_i1	---NA---	334	No Blast Hit	0	0	0							2.39	0	1.82	0.42
TR1231|c0_g2_i1	---NA---	245	No Blast Hit	0	0	0							0	0	0.87	0.8
TR1232|c0_g1_i1	---NA---	242	No Blast Hit	0	0	0							0	0	0.9	2.47
TR1233|c0_g1_i1	---NA---	239	No Blast Hit	0	0	0							0	2.45	0	0
TR1234|c0_g1_i1	---NA---	353	No Blast Hit	0	0	0							0	1.09	1.65	0.38
TR1234|c0_g2_i1	---NA---	282	No Blast Hit	0	0	0							0	0	1.26	0
TR1235|c0_g1_i1	---NA---	288	No Blast Hit	0	0	0							0	0	1.21	1.66
TR1236|c0_g1_i1	---NA---	360	No Blast Hit	0	0	0							0	0	2	2.2
TR1237|c0_g1_i1	---NA---	230	No Blast Hit	0	0	0							8.11	0	1.03	1.88
TR1238|c0_g1_i1	---NA---	245	No Blast Hit	0	0	0							0	0	0.87	0.8
TR1239|c0_g1_i1	---NA---	311	No Blast Hit	0	0	0							0	0	0.52	0.48
TR1240|c0_g1_i1	---NA---	409	No Blast Hit	0	0	0							4.25	0	0	1.79
TR1241|c0_g1_i1	biotin carboxylase	237	gi|380853844|gb|AFE88229.1|acetyl-CoA carboxylase [Nicotiana tabacum]	nucleotide binding;catalytic activity;lipid metabolic process;biosynthetic process;nucleobase-containing compound metabolic process;plastid	ec:6.3.4.14;ec:6.4.1.2-carboxylase	Propanoate metabolism;Aflatoxin biosynthesis;Tetracycline biosynthesis;Carbon fixation pathways in prokaryotes;Pyruvate metabolism;Fatty acid biosynthesis	AFE88229	8.46824e-46	98.7179	162.925	78	77	0	0	0	1.73
TR1243|c0_g1_i1	phosphoserine phosphatase	258	gi|406868698|gb|EKD21735.1|putative 2-hydroxy-3-keto-5-methylthiopentenyl-1-phosphate phosphatase [Marssonina brunnea f. sp. 'multigermtubi' MB_m1]	metabolic process;cytosol;cellular process;hydrolase activity	ec:3.1.3.41-nitrophenyl phosphatase	Aminobenzoate degradation	EKD21735	1.20363e-41	89.4118	147.132	85	76	0	8.11	0	0
TR1244|c0_g1_i1	Hyaluronan mRNA-binding	398	gi|398409556|ref|XP_003856243.1|hypothetical protein MYCGRDRAFT_102381 [Zymoseptoria tritici IPO323] gi|339476128|gb|EGP91219.1| hypothetical protein MYCGRDRAFT_102381 [Zymoseptoria tritici IPO323]	0	0	0	XP_003856243, EGP91219	2.27664e-22	56.5517	98.5969	145	82	5.32	0	0	0
TR1245|c0_g1_i1	adenylate kinase	302	gi|361126870|gb|EHK98856.1|putative Adenylate kinase 1 [Glarea lozoyensis 74030]	nucleotide binding;mitochondrion;cytosol;biosynthetic process;kinase activity;nucleobase-containing compound metabolic process	ec:2.7.4.3-kinase	Purine metabolism	EHK98856	1.5867e-13	90.2439	72.0182	41	37	0	10.14	0	0
TR1246|c0_g1_i1	---NA---	380	No Blast Hit	0	0	0							0.96	0	0.37	0.67
TR1246|c0_g2_i1	---NA---	408	No Blast Hit	0	0	0							0.85	0.86	0.65	0
TR1247|c0_g1_i1	calmodulin	274	gi|224125752|ref|XP_002329709.1|predicted protein [Populus trichocarpa] gi|222870617|gb|EEF07748.1| predicted protein [Populus trichocarpa]	binding	0	0	XP_002329709, EEF07748	1.03154e-57	100	184.882	91	91	158.65	561.11	367.49	328.03
TR1248|c0_g1_i1	myosin heavy chain	292	gi|339247611|ref|XP_003375439.1|putative myosin head [Trichinella spiralis] gi|316971212|gb|EFV55023.1| putative myosin head [Trichinella spiralis]	signal transduction;post-embryonic development;metabolic process;structural molecule activity;anatomical structure morphogenesis;behavior;reproduction;motor activity;nucleotide binding;cytoskeleton;protein binding;cytoplasm;cellular component organization;cell differentiation	0	0	XP_003375439, EFV55023	2.08884e-51	93.8144	184.111	97	91	0	7.74	0	0
TR1249|c0_g1_i1	---NA---	432	No Blast Hit	0	0	0							1.56	0	0.6	0.55
TR1250|c0_g1_i1	Pollen Ole e 1 allergen and extensin family	394	gi|224086338|ref|XP_002307854.1|predicted protein [Populus trichocarpa] gi|222853830|gb|EEE91377.1| predicted protein [Populus trichocarpa]	0	0	0	XP_002307854, EEE91377	1.92527e-25	62.2951	104.76	122	76	1.8	0	0.34	1.9
TR1251|c0_g2_i1	---NA---	525	No Blast Hit	0	0	0							0	1.77	1.57	0
TR1252|c0_g1_i1	---NA---	321	No Blast Hit	0	0	0							3.85	1.29	1.96	0
TR1253|c0_g1_i1	---NA---	685	No Blast Hit	0	0	0							0.83	0.83	0.95	1.31
TR1254|c0_g1_i1	26S protease regulatory subunit 6B homolog	594	gi|169635147|gb|ACA58350.1|putative 26S proteasome regulatory complex protein [Sandersonia aurantiaca]	protein metabolic process;catabolic process;multicellular organismal development;anatomical structure morphogenesis;biosynthetic process;nucleotide binding;cytosol;secondary metabolic process;transport;nucleobase-containing compound metabolic process;response to stress;nucleus;carbohydrate metabolic process;protein binding;cell wall;membrane;lipid metabolic process;response to endogenous stimulus…	ec:3.6.4.3	0	ACA58350	3.82617e-21	97.6744	92.0485	43	42	1.99	17.48	10.64	9.79
TR1255|c0_g1_i1	---NA---	322	No Blast Hit	0	0	0							0	1.28	2.92	1.34
TR1257|c0_g1_i1	rRNA 2 -O-methyltransferase fibrillarin	458	gi|406867272|gb|EKD20310.1|fibrillarin [Marssonina brunnea f. sp. 'multigermtubi' MB_m1]	cytoskeleton;RNA binding;cellular component organization;cellular protein modification process;biosynthetic process;ribosome;nucleolus;transferase activity;nucleobase-containing compound metabolic process;nucleoplasm	ec:2.1.1	0	EKD20310	1.57481e-100	98.6842	302.753	152	150	0	6.47	0	0
TR1258|c0_g1_i1	60S ribosomal L22	410	gi|46136917|ref|XP_390150.1|hypothetical protein FG09974.1 [Gibberella zeae PH-1] gi|408396771|gb|EKJ75925.1| hypothetical protein FPSE_03873 [Fusarium pseudograminearum CS3096]	structural molecule activity;cytosol;nucleolus;ribosome;translation	0	0	XP_390150, EKJ75925	1.54957e-51	96.6387	170.244	119	115	0	6.8	0	0
TR1261|c0_g1_i1	TCP-1 cpn60 chaperonin family	328	gi|384563695|gb|AFI08589.1|cyclophilin, partial [Rhododendron micranthum]	nucleotide binding;protein metabolic process;mitochondrion;membrane;cytosol;Golgi apparatus;nucleolus;ribosome;plastid;cellular process	0	0	AFI08589	5.93089e-58	95.3704	188.348	108	103	35.76	14.86	42.35	67.38
TR1262|c0_g1_i1	Mic17p	263	gi|154290544|ref|XP_001545865.1|hypothetical protein BC1G_15616 [Botryotinia fuckeliana B05.10]	nucleus;generation of precursor metabolites and energy;mitochondrion	0	0	XP_001545865	5.7448e-29	77.0115	111.309	87	67	0	5.82	1.47	0
TR1263|c0_g1_i1	---NA---	299	No Blast Hit	0	0	0							2.94	0	0.56	1.03
TR1264|c0_g2_i1	---NA---	257	No Blast Hit	0	0	0							4.08	0	1.55	2.13
TR1265|c0_g1_i1	---NA---	316	No Blast Hit	0	0	0							1.32	1.33	0.5	0.93
TR1266|c0_g1_i1	---NA---	323	No Blast Hit	0	0	0							0	1.27	0	0
TR1266|c0_g2_i1	---NA---	654	No Blast Hit	0	0	0							0.44	1.76	0.33	0.62
TR1267|c0_g1_i1	---NA---	428	No Blast Hit	0	0	0							0.79	0	2.12	0
TR1268|c0_g1_i1	Calreticulin	364	gi|356575355|ref|XP_003555807.1|PREDICTED: calreticulin-like [Glycine max]	protein metabolic process;endoplasmic reticulum;Golgi apparatus;extracellular region;vacuole;plastid;cellular process;response to stress;response to abiotic stimulus;protein binding;mitochondrion;membrane;cytosol;carbohydrate binding	0	0	XP_003555807	1.01596e-59	100	199.519	100	100	1.03	5.16	0	1.08
TR1269|c0_g1_i1	---NA---	309	No Blast Hit	0	0	0							1.38	0	0	1.93
TR1270|c0_g1_i1	importin subunit beta-1-like	469	gi|225455336|ref|XP_002276600.1|PREDICTED: importin subunit beta-1-like [Vitis vinifera]	nuclear envelope;carbohydrate metabolic process;protein binding;membrane;cellular component organization;cytosol;plastid;transporter activity	0	0	XP_002276600	1.33741e-99	97.4194	315.849	155	151	26.94	24.29	40.38	37.88
TR1271|c0_g1_i1	---NA---	418	No Blast Hit	0	0	0							4.11	0	0	1.15
TR1272|c0_g1_i1	caffeic acid O-methyltransferase	239	gi|156145680|gb|ABU53653.1|caffeic acid O-3-methyltransferase [Populus deltoides]	secondary metabolic process;protein binding;cytosol;biosynthetic process;transferase activity;cellular process	ec:2.1.1.68-O-methyltransferase	Phenylpropanoid biosynthesis	ABU53653	1.70173e-23	83.5443	99.7525	79	66	7.32	0	0	0.85
TR1273|c0_g1_i1	hypothetical protein STEHIDRAFT_167684	228	gi|389747202|gb|EIM88381.1|hypothetical protein STEHIDRAFT_167684 [Stereum hirsutum FP-91666 SS1]	0	0	0	EIM88381	9.87413e-17	86	77.411	50	43	0	8.34	1.05	0
TR1274|c0_g1_i1	serine threonine- kinase ACR4	420	gi|297743779|emb|CBI36662.3|unnamed protein product [Vitis vinifera]	embryo development;post-embryonic development;cellular protein modification process;anatomical structure morphogenesis;receptor activity;plasma membrane;nucleotide binding;protein binding;cytoplasm;kinase activity	ec:2.7.11	0	CBI36662	2.06358e-53	74.8201	188.348	139	104	8.15	0	0	0.29
TR1275|c0_g1_i1	valine-tolerant 1	362	gi|255577893|ref|XP_002529819.1|acetolactate synthase, putative [Ricinus communis] gi|223530696|gb|EEF32568.1| acetolactate synthase, putative [Ricinus communis]	carbohydrate metabolic process;protein metabolic process;catabolic process;cellular component organization;cytosol;biosynthetic process;transferase activity;binding;plastid	ec:2.2.1.6-synthase	Valine, leucine and isoleucine biosynthesis;Pantothenate and CoA biosynthesis;C5-Branched dibasic acid metabolism;Butanoate metabolism	XP_002529819, EEF32568	3.18477e-65	93.3333	215.698	120	112	5.18	9.37	8.71	21.82
TR1276|c0_g1_i1	---NA---	279	No Blast Hit	0	0	0							0	1.7	0.65	1.78
TR1277|c0_g1_i1	hypothetical protein VITISV_031934	400	gi|147860882|emb|CAN83148.1|hypothetical protein VITISV_031934 [Vitis vinifera]	metabolic process;binding;vacuole;response to stress;hydrolase activity	ec:1.11.1.7-lactoperoxidase;ec:3.2.1.50-alpha-acetylglucosaminidase	Phenylpropanoid biosynthesisGlycosaminoglycan degradation	CAN83148	1.28237e-74	90.9091	242.276	132	120	0.88	1.77	0.34	0.62
TR1278|c0_g1_i1	hypothetical protein VITISV_028507	293	gi|147844813|emb|CAN80647.1|hypothetical protein VITISV_028507 [Vitis vinifera]	0	0	0	CAN80647	1.18785e-19	59.7938	89.3521	97	58	7.66	0	1.17	0.54
TR1279|c0_g1_i1	chaperonin-60kD, ch60,	241	gi|413934099|gb|AFW68650.1|chaperonin 1 [Zea mays]	nucleotide binding;protein metabolic process;mitochondrion;plastid;cellular process	0	0	AFW68650	8.30993e-33	96.25	122.094	80	77	11.94	23.97	43.62	48.17
TR1281|c0_g1_i1	---NA---	344	No Blast Hit	0	0	0							0	1.14	1.3	0.4
TR1282|c0_g1_i1	---NA---	239	No Blast Hit	0	0	0							4.88	0	0	0
TR1283|c0_g1_i1	histone H4	341	gi|195617808|gb|ACG30734.1|histone H4 [Zea mays]	embryo development;signal transduction;cellular protein modification process;biosynthetic process;extracellular region;DNA metabolic process;cell cycle;regulation of gene expression, epigenetic;response to stress;nucleoplasm;DNA binding;protein binding;RNA binding;catalytic activity;membrane;cellular component organization;cell differentiation	0	0	ACG30734	5.25214e-20	89.5833	87.4261	48	43	0	0	3.07	2.01
TR1284|c0_g1_i1	---NA---	811	No Blast Hit	0	0	0							0	0	1.66	1.3
TR1285|c0_g1_i1	---NA---	738	No Blast Hit	0	0	0							0.38	0.75	1.15	1.19
TR1286|c0_g1_i1	---NA---	258	No Blast Hit	0	0	0							4.04	0	0	1.41
TR1287|c0_g1_i1	---NA---	424	No Blast Hit	0	0	0							1.61	0.81	0.92	3.1
TR1288|c0_g1_i1	copia-type poly	443	gi|225016149|gb|ACN78973.1|copia-type polyprotein [Glycine max] gi|225016157|gb|ACN78980.1| copia-type polyprotein [Glycine max]	DNA binding;catalytic activity;DNA metabolic process	ec:1.11.1.7-lactoperoxidase	Phenylpropanoid biosynthesis	ACN78973, ACN78980	2.78915e-56	74.8344	198.749	151	113	3.76	0.76	0.57	0.79
TR1289|c0_g1_i1	65-kDa microtubule-associated 3-like	351	gi|356574793|ref|XP_003555529.1|PREDICTED: 65-kDa microtubule-associated protein 3-like [Glycine max]	cellular protein modification process;anatomical structure morphogenesis;biosynthetic process;DNA metabolic process;cell cycle;regulation of gene expression, epigenetic;reproduction;behavior;DNA binding;response to biotic stimulus;cytoskeleton;protein binding;response to external stimulus;cytoplasm;cellular component organization	0	0	XP_003555529	9.86088e-50	84.3478	176.792	115	97	0	0	0.83	1.53
TR1290|c0_g1_i1	---NA---	458	No Blast Hit	0	0	0							0.72	0	3.28	0.25
TR1291|c0_g1_i1	AT4g18560 F28J12_220	511	gi|297740484|emb|CBI30666.3|unnamed protein product [Vitis vinifera]	membrane;cellular component organization;plastid	0	0	CBI30666	9.92598e-29	93.617	82.4185	47	44	4.89	0	0	0
TR1292|c0_g1_i1	---NA---	234	No Blast Hit	0	0	0							0	0	0	0.9
TR1293|c0_g1_i1	Cucumisin precursor,	495	gi|351724893|ref|NP_001237585.1|subtilisin-like protease C1 precursor [Glycine max] gi|37548634|gb|AAN12272.1| subtilisin-like protease C1 [Glycine max] gi|40556678|gb|AAD02075.4| subtilisin-like protease C1 [Glycine max]	protein metabolic process;cell wall;hydrolase activity	ec:3.4.21	0	NP_001237585, AAN12272, AAD02075	5.72401e-24	83.3333	62.003	42	35	1.28	0	0.24	0.67
TR1294|c0_g1_i1	Pinus taeda anonymous locus 0_14503_01 genomic sequence	365	gi|297809863|ref|XP_002872815.1|pentatricopeptide repeat-containing protein [Arabidopsis lyrata subsp. lyrata] gi|297318652|gb|EFH49074.1| pentatricopeptide repeat-containing protein [Arabidopsis lyrata subsp. lyrata]	mitochondrion;binding	0	0	XP_002872815, EFH49074	8.66899e-36	71.9008	139.043	121	87	3.07	0	1.56	2.51
TR1295|c0_g1_i1	---NA---	494	No Blast Hit	0	0	0							7.69	1.29	1.47	1.13
TR1296|c0_g1_i1	pyrroline-5-carboxylate synthetase	236	gi|357966625|gb|AET97457.1|delta1-pyrroline-5-carboxylate synthetase [Musa acuminata AAA Group]	nucleotide binding;cytoplasm;biosynthetic process;kinase activity	ec:2.7.2.11-5-kinase;ec:1.2.1.41-dehydrogenase	Carbapenem biosynthesis;Arginine and proline metabolismCarbapenem biosynthesis;Arginine and proline metabolism	AET97457	1.12592e-07	97.6744	56.6102	43	42	2.52	7.59	2.88	5.26
TR1297|c0_g1_i1	---NA---	371	No Blast Hit	0	0	0							0.99	2	0	0.7
TR1298|c0_g1_i1	---NA---	885	No Blast Hit	0	0	0							0	5.44	0	0
TR1299|c0_g1_i1	pentatricopeptide repeat-containing	343	gi|255548135|ref|XP_002515124.1|pentatricopeptide repeat-containing protein, putative [Ricinus communis] gi|223545604|gb|EEF47108.1| pentatricopeptide repeat-containing protein, putative [Ricinus communis]	mitochondrion	0	0	XP_002515124, EEF47108	4.66972e-20	83.3333	94.3597	66	55	3.41	1.14	0.87	0.8
TR1300|c0_g1_i1	copia-type poly	241	gi|6552735|gb|AAF16534.1|AC013482_8T26F17.17 [Arabidopsis thaliana]	nucleic acid binding;DNA metabolic process	0	0	AAF16534	2.46602e-15	86.5385	79.337	52	45	4.78	0	0	1.66
TR1301|c0_g1_i1	---NA---	252	No Blast Hit	0	0	0							4.27	0	0	0.74
TR1302|c0_g1_i1	---NA---	424	No Blast Hit	0	0	0							0	0.81	0.61	1.98
TR1303|c0_g2_i1	---NA---	394	No Blast Hit	0	0	0							8.11	0	0	0.32
TR1304|c0_g1_i1	---NA---	355	No Blast Hit	0	0	0							0	0	0.82	0.38
TR1304|c0_g2_i1	---NA---	229	No Blast Hit	0	0	0							2.74	0	3.12	0
TR1305|c0_g1_i1	---NA---	284	No Blast Hit	0	0	0							1.63	1.64	1.87	1.14
TR1306|c0_g1_i1	---NA---	470	No Blast Hit	0	0	0							2.75	0.69	0.53	0.24
TR1307|c0_g1_i1	hypothetical protein VITISV_044100	329	gi|147843077|emb|CAN83300.1|hypothetical protein VITISV_044100 [Vitis vinifera]	0	0	0	CAN83300	8.2197e-16	62.8866	82.0333	97	61	6.13	1.23	0.47	0.43
TR1308|c0_g1_i1	---NA---	225	No Blast Hit	0	0	0							0	2.89	2.19	0
TR1309|c0_g1_i1	---NA---	287	No Blast Hit	0	0	0							1.6	0	0.61	0.56
TR1309|c0_g2_i1	---NA---	224	No Blast Hit	0	0	0							0	0	1.11	1.01
TR1310|c0_g1_i1	3-ketoacyl- ketothiolase (Kat1),	243	gi|406867062|gb|EKD20101.1|3-ketoacyl-CoA thiolase 1 [Marssonina brunnea f. sp. 'multigermtubi' MB_m1]	peroxisome;lipid metabolic process;transferase activity;cellular process	ec:2.3.1.16-C-acyltransferase	Ethylbenzene degradation;Biosynthesis of unsaturated fatty acids;Geraniol degradation;Valine, leucine and isoleucine degradation;Fatty acid degradation;Benzoate degradation;alpha-Linolenic acid metabolism;Fatty acid elongation	EKD20101	3.03379e-41	96.2025	149.058	79	76	0	2.35	0	0
TR1311|c0_g2_i1	---NA---	437	No Blast Hit	0	0	0							2.3	0	1.47	1.08
TR1312|c0_g2_i1	---NA---	301	No Blast Hit	0	0	0							1.45	0	2.21	2.03
TR1313|c0_g1_i1	---NA---	335	No Blast Hit	0	0	0							1.19	2.38	0	0
TR1314|c0_g1_i1	DNA ligase-like	294	gi|261865341|gb|ACY01922.1|hypothetical protein [Beta vulgaris]	nucleus;DNA binding;cytoplasm;nuclease activity;cellular component organization;DNA metabolic process;response to stress	0	0	ACY01922	3.13098e-30	86.7925	86.2705	53	46	0	3.05	0.58	1.06
TR1315|c0_g1_i1	---NA---	653	No Blast Hit	0	0	0							1.76	1.76	0.84	0.15
TR1316|c0_g1_i1	---NA---	249	No Blast Hit	0	0	0							8.8	0	0	1.53
TR1317|c0_g1_i1	root phototropism 3	310	gi|224125298|ref|XP_002319551.1|predicted protein [Populus trichocarpa] gi|222857927|gb|EEE95474.1| predicted protein [Populus trichocarpa]	tropism;response to abiotic stimulus;protein binding;signal transduction;cellular protein modification process;plasma membrane	0	0	XP_002319551, EEE95474	3.14199e-21	65	96.2857	100	65	9.59	0	0	0
TR1318|c0_g1_i1	---NA---	227	No Blast Hit	0	0	0							8.41	0	0	0
TR1319|c0_g1_i1	---NA---	224	No Blast Hit	0	0	0							11.65	0	0	1.01
TR1320|c0_g1_i1	---NA---	404	No Blast Hit	0	0	0							0	5.22	0	0
TR1321|c0_g1_i1	Integrase core domain containing	231	gi|27573360|gb|AAO20078.1|putative polyprotein [Oryza sativa Japonica Group]	nucleic acid binding;DNA metabolic process	0	0	AAO20078	1.93352e-21	76.7123	96.6709	73	56	8.02	0	0	0
TR1322|c0_g1_i1	---NA---	363	No Blast Hit	0	0	0							2.06	0	0	0
TR1322|c0_g2_i1	---NA---	449	No Blast Hit	0	0	0							1.47	0	0	0.78
TR1322|c0_g3_i1	---NA---	296	No Blast Hit	0	0	0							3	0	0	0
TR1323|c0_g1_i1	---NA---	272	No Blast Hit	0	0	0							1.79	1.8	0.68	0.63
TR1324|c0_g1_i1	Alpha-expansin 1 precursor,	268	gi|20502792|gb|AAM22629.1|AF428182_1expansin 15 precursor [Rumex palustris]	cell wall;membrane;cellular component organization;extracellular region	0	0	AAM22629	5.91618e-53	95.5056	172.94	89	85	1.85	1.86	1.41	2.58
TR1325|c0_g1_i1	retrotransposon , , unclassified, expressed	308	gi|255560078|ref|XP_002521057.1|conserved hypothetical protein [Ricinus communis] gi|223539760|gb|EEF41341.1| conserved hypothetical protein [Ricinus communis]	nucleic acid binding;DNA metabolic process;intracellular	0	0	XP_002521057, EEF41341	1.6065e-34	81.3725	127.872	102	83	1.39	0	2.12	0.49
TR1326|c0_g1_i1	retrotransposon , , unclassified	243	gi|9838386|ref|NP_063998.1|orf764 gene product (mitochondrion) [Beta vulgaris subsp. vulgaris] gi|323435157|ref|YP_004222375.1| hypothetical protein BevumaM_p142 [Beta vulgaris subsp. maritima] gi|346683249|ref|YP_004842181.1| hypothetical protein BemaM_p137 [Beta macrocarpa] gi|9049300|dbj|BAA99310.1| orf764 [Beta vulgaris subsp. vulgaris] gi|317905608|emb|CBJ14014.1| hypothetical protein [Beta …	0	0	0	NP_063998, YP_004222375, YP_004842181, BAA99310, CBJ14014, CBJ17590, CBJ20708, CBX24986, CBL54131	1.62403e-12	64.557	70.8626	79	51	0	0	0	0
TR1326|c0_g1_i2	retroelement pol poly	325	gi|9838386|ref|NP_063998.1|orf764 gene product (mitochondrion) [Beta vulgaris subsp. vulgaris] gi|323435157|ref|YP_004222375.1| hypothetical protein BevumaM_p142 [Beta vulgaris subsp. maritima] gi|346683249|ref|YP_004842181.1| hypothetical protein BemaM_p137 [Beta macrocarpa] gi|9049300|dbj|BAA99310.1| orf764 [Beta vulgaris subsp. vulgaris] gi|317905608|emb|CBJ14014.1| hypothetical protein [Beta …	0	0	0	NP_063998, YP_004222375, YP_004842181, BAA99310, CBJ14014, CBJ17590, CBJ20708, CBX24986, CBL54131	2.10446e-21	63.6364	97.4413	110	70	8.78	0	0.48	0
TR1327|c0_g1_i1	---NA---	235	No Blast Hit	0	0	0							7.65	5.12	1.94	0
TR1328|c0_g1_i1	---NA---	235	No Blast Hit	0	0	0							2.55	0	0	0
TR1329|c0_g1_i1	pentatricopeptide repeat-containing	425	gi|359479914|ref|XP_002268148.2|PREDICTED: uncharacterized protein LOC100250295 [Vitis vinifera]	membrane	0	0	XP_002268148	4.28636e-50	72.9167	181.415	144	105	0	1.61	0.61	1.69
TR1330|c0_g1_i1	chlororespiratory reduction 21, partial	456	gi|225445374|ref|XP_002281645.1|PREDICTED: pentatricopeptide repeat-containing protein At5g55740, chloroplastic-like [Vitis vinifera]	multicellular organismal development;cell differentiation;anatomical structure morphogenesis;biosynthetic process;nucleobase-containing compound metabolic process;plastid	0	0	XP_002281645	1.54134e-69	86.5772	234.572	149	129	5.04	0	0	0.76
TR1331|c0_g1_i1	AF369930_1pol poly	341	gi|108863081|gb|ABG22123.1|polyprotein [Prunus avium]	0	0	0	ABG22123	1.81335e-08	72	58.5362	50	36	5.75	0	0.88	0
TR1332|c0_g1_i1	---NA---	238	No Blast Hit	0	0	0							4.93	0	0	0
TR1333|c0_g2_i1	RNA-directed DNA polymerase ,	426	gi|332322082|emb|CCA65974.1|hypothetical protein [Beta vulgaris subsp. vulgaris]	0	0	0	CCA65974	7.30111e-14	51.4286	77.411	140	72	3.99	0	1.22	0
TR1334|c0_g1_i1	Serine threonine kinase SRPK1	258	gi|140052419|gb|ABO80183.1|Protein kinase [Medicago truncatula]	nucleotide binding;nucleus;cellular protein modification process;kinase activity;response to stress	ec:2.7.11;ec:2.7.12.1	0	ABO80183	1.28232e-22	86.4407	97.8265	59	51	4.04	0	0	0.7
TR1335|c0_g1_i1	---NA---	386	No Blast Hit	0	0	0							0	1.87	1.42	0.33
TR1336|c0_g1_i1	---NA---	229	No Blast Hit	0	0	0							2.74	0	1.04	0.95
TR1337|c0_g1_i1	---NA---	255	No Blast Hit	0	0	0							0	2.08	3.16	0.72
TR1338|c0_g1_i1	---NA---	308	No Blast Hit	0	0	0							0	0	2.65	0.49
TR1339|c0_g1_i1	---NA---	231	No Blast Hit	0	0	0							2.67	0	4.07	0.93
TR1340|c0_g2_i1	---NA---	385	No Blast Hit	0	0	0							0.94	0.94	0.71	0.33
TR1341|c0_g1_i1	G-type lectin S-receptor-like serine threonine- kinase At1g34300-like	260	gi|359476316|ref|XP_003631817.1|PREDICTED: G-type lectin S-receptor-like serine/threonine-protein kinase At1g34300-like [Vitis vinifera]	nucleotide binding;cytoplasm;membrane;kinase activity	0	0	XP_003631817	1.58279e-26	71.4286	108.612	91	65	0	1.99	0	3.46
TR1342|c0_g1_i1	zinc ion binding	606	gi|297734045|emb|CBI15292.3|unnamed protein product [Vitis vinifera]	nucleus;cell communication;response to extracellular stimulus;binding;transport;response to stress	0	0	CBI15292	1.36172e-96	90.7407	294.278	162	147	0	2.43	1.85	0.68
TR1343|c0_g1_i1	PREDICTED: uncharacterized protein LOC100247047	414	gi|359474920|ref|XP_002274614.2|PREDICTED: uncharacterized protein LOC100247047 [Vitis vinifera]	nucleus;plastid	0	0	XP_002274614	3.04502e-72	91.9118	229.565	136	125	8.34	0.84	0	0
TR1344|c0_g1_i1	---NA---	420	No Blast Hit	0	0	0							0.82	0	0.31	0.29
TR1344|c0_g2_i1	---NA---	389	No Blast Hit	0	0	0							0	0	1.05	0
TR1345|c0_g1_i1	---NA---	360	No Blast Hit	0	0	0							3.14	2.1	0.8	0.37
TR1346|c0_g1_i1	Pentatricopeptide repeat-containing	403	gi|359475985|ref|XP_002281998.2|PREDICTED: pentatricopeptide repeat-containing protein At4g33170 [Vitis vinifera]	mitochondrion	0	0	XP_002281998	4.99841e-43	73.8095	161.77	126	93	0	0.87	1.66	0.61
TR1347|c0_g1_i1	---NA---	306	No Blast Hit	0	0	0							4.21	0	0.54	0
TR1348|c0_g2_i1	---NA---	379	No Blast Hit	0	0	0							0	0	1.1	1.01
TR1349|c0_g1_i1	pyrophosphate-dependent phosphofructokinase alpha subunit	242	gi|118484164|gb|ABK93964.1|unknown [Populus trichocarpa]	nucleotide binding;carbohydrate metabolic process;generation of precursor metabolites and energy;catabolic process;cytosol;photosynthesis;kinase activity;nucleobase-containing compound metabolic process	0	0	ABK93964	9.40031e-42	96.25	152.14	80	77	7.09	0	3.6	4.93
TR1350|c0_g1_i1	reticuline oxidase	251	gi|224122378|ref|XP_002330608.1|predicted protein [Populus trichocarpa] gi|222872166|gb|EEF09297.1| predicted protein [Populus trichocarpa]	nucleotide binding;catalytic activity;metabolic process	ec:1.3.3.8-oxidase;ec:1.21.3.3-oxidase	Isoquinoline alkaloid biosynthesisIsoquinoline alkaloid biosynthesis	XP_002330608, EEF09297	5.40791e-25	83.1325	105.531	83	69	4.31	0	0	0.75
TR1351|c0_g1_i1	---NA---	336	No Blast Hit	0	0	0							1.18	3.56	0.9	0
TR1352|c0_g1_i1	---NA---	424	No Blast Hit	0	0	0							3.21	0	0	0.56
TR1353|c0_g1_i1	---NA---	323	No Blast Hit	0	0	0							0	0	0.48	2.67
TR1354|c0_g1_i1	---NA---	257	No Blast Hit	0	0	0							6.11	0	0	0
TR1356|c0_g1_i1	pentatricopeptide repeat-containing At3g28640-like	231	gi|225452668|ref|XP_002276684.1|PREDICTED: putative pentatricopeptide repeat-containing protein At3g28640-like [Vitis vinifera]	0	0	0	XP_002276684	8.81393e-08	58.4416	56.6102	77	45	2.67	0	1.02	0.93
TR1357|c0_g1_i1	---NA---	228	No Blast Hit	0	0	0							0	2.78	3.16	0
TR1358|c0_g1_i1	---NA---	283	No Blast Hit	0	0	0							1.64	0	0.63	0
TR1359|c0_g1_i1	---NA---	348	No Blast Hit	0	0	0							0	0	1.27	1.17
TR1360|c0_g1_i1	pentatricopeptide repeat-containing ,	268	gi|356557279|ref|XP_003546945.1|PREDICTED: putative pentatricopeptide repeat-containing protein At3g23330-like [Glycine max]	cellular component organization;binding;DNA metabolic process;cell cycle;reproduction	0	0	XP_003546945	7.40015e-39	84.8837	144.436	86	73	1.85	1.86	1.41	1.29
TR1361|c0_g1_i1	---NA---	540	No Blast Hit	0	0	0							1.7	1.14	0.43	0.4
TR1362|c0_g1_i1	---NA---	305	No Blast Hit	0	0	0							0	0	1.08	0.49
TR1363|c0_g1_i1	---NA---	328	No Blast Hit	0	0	0							0	0	0.47	0.43
TR1363|c0_g2_i1	---NA---	281	No Blast Hit	0	0	0							0	0	0	0
TR1364|c0_g1_i1	hypothetical protein MBM_09597	267	gi|406859207|gb|EKD12276.1|hypothetical protein MBM_09597 [Marssonina brunnea f. sp. 'multigermtubi' MB_m1]	0	0	0	EKD12276	7.3004e-18	77.5862	80.8777	58	45	0	3.75	1.42	0
TR1365|c0_g1_i1	---NA---	290	No Blast Hit	0	0	0							0	1.57	1.79	0
TR1366|c0_g1_i1	subtilisin-like protease	425	gi|28912766|gb|AAO61749.1|AF366558_1subtilisin-like seed-specific protein [Arachis hypogaea]	secondary metabolic process;protein metabolic process;cell wall;biosynthetic process;cellular process;hydrolase activity	ec:3.4.21	0	AAO61749	7.337e-62	82.3944	200.675	142	117	5.6	0	0.31	0
TR1367|c0_g1_i1	---NA---	453	No Blast Hit	0	0	0							1.45	1.46	1.11	0
TR1368|c0_g1_i1	Reverse transcriptase family	253	gi|8778610|gb|AAF79618.1|AC027665_19F5M15.26 [Arabidopsis thaliana]	DNA binding;RNA binding;biosynthetic process;transferase activity;DNA metabolic process	0	0	AAF79618	2.30357e-19	67.0455	91.2781	88	59	6.35	0	0	0
TR1369|c0_g1_i1	S-adenosylmethionine decarboxylase	353	gi|15213960|sp|Q9AXE3.1|DCAM_DAUCARecName: Full=S-adenosylmethionine decarboxylase proenzyme; Short=AdoMetDC; Short=SAMDC; Contains: RecName: Full=S-adenosylmethionine decarboxylase alpha chain; Contains: RecName: Full=S-adenosylmethionine decarboxylase beta chain; Flags: Precursor gi|12620933|gb|AAG61146.1|AF334029_1 S-adenosyl-methionine decarboxylase [Daucus carota]	catalytic activity;cytosol;biosynthetic process;nucleobase-containing compound metabolic process	ec:4.1.1.50-decarboxylase	Arginine and proline metabolism;Cysteine and methionine metabolism	Q9AXE3, AAG61146	4.64266e-52	88.0734	177.948	109	96	0	4.35	0	0.76
TR1370|c0_g1_i1	---NA---	233	No Blast Hit	0	0	0							0	0	3.97	0
TR1371|c0_g1_i1	LURP-one-related 15	281	gi|356496281|ref|XP_003516997.1|PREDICTED: protein LURP-one-related 15-like [Glycine max]	membrane;plastid;response to stress	0	0	XP_003516997	1.56309e-44	89.2473	152.91	93	83	110.2	145.88	15.91	17.5
TR1372|c0_g1_i1	---NA---	304	No Blast Hit	0	0	0							1.42	0	3.26	0
TR1373|c0_g2_i1	---NA---	518	No Blast Hit	0	0	0							1.2	0	1.14	0.84
TR1374|c0_g1_i1	---NA---	342	No Blast Hit	0	0	0							4.58	0	0.44	0.4
TR1375|c0_g1_i1	---NA---	249	No Blast Hit	0	0	0							4.4	0	0.84	0
TR1376|c0_g1_i1	---NA---	265	No Blast Hit	0	0	0							0	5.72	0.72	1.32
TR1377|c0_g1_i1	---NA---	323	No Blast Hit	0	0	0							2.54	0	0	0
TR1377|c0_g2_i1	---NA---	307	No Blast Hit	0	0	0							1.4	0	0.53	0
TR1378|c0_g1_i1	UDP-glucosyltransferase,	283	gi|209954729|dbj|BAG80555.1|UDP-glucose:glucosyltransferase [Lycium barbarum]	carbohydrate metabolic process;biosynthetic process;transferase activity;plastid;cellular process	0	0	BAG80555	2.45954e-20	76	92.8189	75	57	39.48	3.3	0	0.57
TR1378|c0_g1_i2	UDP-glycosyltransferase 73D1	269	gi|209954729|dbj|BAG80555.1|UDP-glucose:glucosyltransferase [Lycium barbarum]	carbohydrate metabolic process;biosynthetic process;transferase activity;intracellular;cellular process	0	0	BAG80555	1.04919e-23	75.5556	102.064	90	68	12.85	58.98	12.59	0.64
TR1379|c0_g2_i1	---NA---	427	No Blast Hit	0	0	0							5.56	1.6	0.3	0
TR1380|c0_g1_i1	ribonuclease H At1g65750-like	235	gi|356565386|ref|XP_003550922.1|PREDICTED: putative ribonuclease H protein At1g65750-like [Glycine max]	nucleic acid binding;catalytic activity;biosynthetic process;DNA metabolic process	0	0	XP_003550922	1.84115e-14	67.5325	75.8702	77	52	0	0	6.79	0
TR1381|c0_g1_i1	---NA---	621	No Blast Hit	0	0	0							0.94	0	0.72	0.33
TR1382|c0_g1_i1	hypothetical retrotransposon	253	gi|1167523|dbj|BAA11674.1|unnamed protein product [Nicotiana tabacum]	nucleic acid binding;protein metabolic process;nuclease activity;biosynthetic process;transferase activity;DNA metabolic process	0	0	BAA11674	3.06454e-29	81.0127	119.783	79	64	4.23	0	0	0
TR1383|c0_g1_i1	---NA---	285	No Blast Hit	0	0	0							0	0	1.24	0.57
TR1384|c0_g2_i1	retroelement pol poly -like	748	gi|261865353|gb|ACY01934.1|hypothetical protein [Beta vulgaris]	nucleic acid binding;DNA metabolic process	0	0	ACY01934	1.79688e-114	84.2105	369.777	247	208	2.95	0.37	0.56	0.39
TR1385|c0_g1_i1	---NA---	233	No Blast Hit	0	0	0							5.22	2.62	0.99	0
TR1386|c0_g1_i1	---NA---	244	No Blast Hit	0	0	0							0	0	0.88	1.61
TR1387|c0_g1_i1	pentatricopeptide repeat-containing ,	560	gi|225456517|ref|XP_002281018.1|PREDICTED: pentatricopeptide repeat-containing protein At1g08070-like [Vitis vinifera]	cellular component organization;cell cycle;reproduction	0	0	XP_002281018	1.33787e-65	74.1573	222.246	178	132	1.61	1.08	1.44	1.33
TR1388|c0_g1_i1	---NA---	291	No Blast Hit	0	0	0							1.55	0	1.18	0
TR1389|c0_g1_i1	---NA---	226	No Blast Hit	0	0	0							0	5.7	2.16	0.99
TR1390|c0_g1_i1	---NA---	396	No Blast Hit	0	0	0							3.58	0.9	0	0
TR1391|c0_g1_i1	---NA---	283	No Blast Hit	0	0	0							1.64	1.65	1.25	1.72
TR1392|c0_g1_i1	---NA---	326	No Blast Hit	0	0	0							6.23	2.5	1.9	0
TR1393|c0_g1_i1	laccase 6	287	gi|224127963|ref|XP_002320207.1|predicted protein [Populus trichocarpa] gi|222860980|gb|EEE98522.1| predicted protein [Populus trichocarpa]	secondary metabolic process;catalytic activity;catabolic process;biosynthetic process;extracellular region;binding;cellular process	ec:1.10.3.2	0	XP_002320207, EEE98522	1.31366e-53	91.5789	184.496	95	87	0	0	0	2.79
TR1395|c0_g1_i1	---NA---	314	No Blast Hit	0	0	0							4.01	12.09	9.18	3.74
TR1396|c0_g1_i1	---NA---	251	No Blast Hit	0	0	0							0	2.17	0	0
TR1397|c0_g1_i1	---NA---	279	No Blast Hit	0	0	0							69.51	100.44	96.29	69.87
TR1398|c0_g1_i1	---NA---	342	No Blast Hit	0	0	0							1.14	1.15	2.18	0.4
TR1399|c0_g1_i1	nuclear localized 1	364	gi|388497090|gb|AFK36611.1|unknown [Lotus japonicus]	multicellular organismal development;cell differentiation;reproduction	0	0	AFK36611	9.79131e-17	80.4878	62.7734	41	33	1.03	0	0	0
TR1399|c0_g2_i1	nuclear localized 1	384	gi|357521661|ref|XP_003631119.1|hypothetical protein MTR_8g107330 [Medicago truncatula] gi|355525141|gb|AET05595.1| hypothetical protein MTR_8g107330 [Medicago truncatula]	multicellular organismal development;cell differentiation;reproduction	0	0	XP_003631119, AET05595	2.01031e-16	82.9268	64.3142	41	34	0.94	0	0.36	0.99
TR1400|c0_g1_i1	ribonuclease P subunit Rpp30	247	gi|224106561|ref|XP_002314208.1|predicted protein [Populus trichocarpa] gi|222850616|gb|EEE88163.1| predicted protein [Populus trichocarpa]	RNA binding;multicellular organismal development;mitochondrion;nuclease activity;nucleolus;pollination	ec:3.1.26.5	0	XP_002314208, EEE88163	1.50178e-15	83.6735	77.411	49	41	0	4.5	4.27	0.78
TR1401|c0_g1_i1	---NA---	228	No Blast Hit	0	0	0							0	0	0	2.88
TR1402|c0_g1_i1	---NA---	480	No Blast Hit	0	0	0							0	0	1.79	0.47
TR1403|c0_g1_i1	---NA---	445	No Blast Hit	0	0	0							0.75	1.5	2.28	0.26
TR1404|c0_g1_i1	---NA---	382	No Blast Hit	0	0	0							0.95	3.81	2.17	0.33
TR1405|c0_g1_i1	paramyosin	235	gi|164521928|gb|ABY60752.1|hypothetical protein [Trichinella spiralis]	post-embryonic development;metabolic process;anatomical structure morphogenesis;transport;behavior;reproduction;growth;motor activity;cytoskeleton;protein binding;cytoplasm;cellular component organization;cell differentiation	0	0	ABY60752	1.31296e-24	100	102.064	77	77	0	12.8	0	0
TR1406|c0_g1_i1	1-aminocyclopropane-1-carboxylate oxidase	261	gi|224111002|ref|XP_002315711.1|predicted protein [Populus trichocarpa] gi|222864751|gb|EEF01882.1| predicted protein [Populus trichocarpa]	0	0	0	XP_002315711, EEF01882	1.2304e-08	75.6757	52.373	37	28	0	0	3.74	2.74
TR1407|c0_g1_i1	disease resistance At3g14460-like	253	gi|147806087|emb|CAN63338.1|hypothetical protein VITISV_033712 [Vitis vinifera]	0	0	0	CAN63338	1.1965e-16	67.0886	83.1889	79	53	0	0	3.22	0.74
TR1408|c0_g1_i1	Zinc finger SWIM domain-containing	297	gi|255555245|ref|XP_002518659.1|conserved hypothetical protein [Ricinus communis] gi|223542040|gb|EEF43584.1| conserved hypothetical protein [Ricinus communis]	nucleus;DNA binding;response to biotic stimulus;response to external stimulus;mitochondrion;DNA metabolic process;response to stress	0	0	XP_002518659, EEF43584	6.33482e-14	54.2857	71.633	70	38	1.49	1.5	0	0.52
TR1409|c0_g1_i1	---NA---	233	No Blast Hit	0	0	0							2.61	2.62	0	0.91
TR1410|c0_g1_i1	heat shock 90	334	gi|402220721|gb|EJU00792.1|heat shock protein 90 [Dacryopinax sp. DJM-731 SS1]	nucleotide binding;protein metabolic process;protein binding;plastid;cellular process;response to stress;hydrolase activity	0	0	EJU00792	2.71345e-36	91.8919	139.428	111	102	0	3.6	0	0
TR1411|c0_g1_i1	40S ribosomal S25	236	gi|406861748|gb|EKD14801.1|40S ribosomal protein S25 [Marssonina brunnea f. sp. 'multigermtubi' MB_m1]	ribosome	0	0	EKD14801	1.34839e-36	90.9091	128.642	77	70	2.52	0	0	0
TR1412|c0_g1_i1	---NA---	297	No Blast Hit	0	0	0							0	0	2.84	1.04
TR1413|c0_g1_i1	---NA---	342	No Blast Hit	0	0	0							0	2.3	2.18	0.4
TR1413|c0_g2_i1	---NA---	285	No Blast Hit	0	0	0							0	0	2.47	1.13
TR1414|c0_g1_i1	pEARLI 1	708	gi|110816009|gb|ABG91752.1|HyPRP2 [Gossypium hirsutum]	membrane;lipid binding;extracellular region;transport	0	0	ABG91752	1.62724e-33	71.3287	127.872	143	102	0.4	4.38	11.2	1223.78
TR1415|c0_g1_i1	heat shock 90-1	243	gi|223947771|gb|ACN27969.1|unknown [Zea mays] gi|223949137|gb|ACN28652.1| unknown [Zea mays] gi|413917782|gb|AFW57714.1| putative heat shock protein 90 family protein [Zea mays]	nucleotide binding;protein metabolic process;response to biotic stimulus;protein binding;response to external stimulus;cytoplasm;cellular process;response to stress	0	0	ACN27969, ACN28652, AFW57714	3.97638e-36	90	137.502	80	72	0	11.73	0	0
TR1416|c0_g1_i1	---NA---	554	No Blast Hit	0	0	0							1.64	1.1	0	0.38
TR1417|c0_g1_i1	---NA---	237	No Blast Hit	0	0	0							4.99	0	2.85	0.87
TR1419|c0_g1_i1	---NA---	445	No Blast Hit	0	0	0							2.99	0	1.14	0.52
TR1420|c0_g1_i1	---NA---	234	No Blast Hit	0	0	0							20.64	209.74	135.46	86.06
TR1421|c0_g1_i1	C2H2 finger domain-containing	227	gi|156061657|ref|XP_001596751.1|hypothetical protein SS1G_02974 [Sclerotinia sclerotiorum 1980] gi|154700375|gb|EDO00114.1| hypothetical protein SS1G_02974 [Sclerotinia sclerotiorum 1980 UF-70]	nucleic acid binding;biosynthetic process;nucleobase-containing compound metabolic process	0	0	XP_001596751, EDO00114	2.96142e-12	71.831	68.9366	71	51	0	11.26	0	0
TR1422|c0_g1_i1	multidrug pheromone exporter, MDR family, ABC transporter family	778	gi|384080873|dbj|BAM11099.1|ABC protein [Coptis japonica]	nucleotide binding;cytoplasm;metabolic process;plasma membrane;transporter activity;cellular process;hydrolase activity	0	0	BAM11099	1.12444e-97	78.8462	320.857	260	205	2.11	1.41	1.48	0
TR1423|c0_g1_i1	elongation factor 2	289	gi|407921094|gb|EKG14260.1|Translation elongation factor EFG/EF2 [Macrophomina phaseolina MS6]	nucleotide binding;translation factor activity, RNA binding;intracellular;hydrolase activity	0	0	EKG14260	1.90422e-54	97.8723	189.504	94	92	4.72	1.58	0	0
TR1424|c0_g2_i1	---NA---	384	No Blast Hit	0	0	0							0	0	1.08	0.33
TR1425|c0_g1_i1	---NA---	519	No Blast Hit	0	0	0							1.2	0	2.74	0
TR1426|c0_g1_i1	---NA---	406	No Blast Hit	0	0	0							0	0	0.33	1.81
TR1427|c0_g1_i1	---NA---	497	No Blast Hit	0	0	0							0	0.64	0.97	0.67
TR1428|c0_g1_i1	---NA---	526	No Blast Hit	0	0	0							1.76	0	0.9	0.83
TR1429|c0_g1_i1	---NA---	384	No Blast Hit	0	0	0							1.88	0	1.44	0.66
TR1430|c0_g1_i1	---NA---	656	No Blast Hit	0	0	0							2.18	0	0.83	0.61
TR1431|c0_g1_i1	---NA---	322	No Blast Hit	0	0	0							0	2.56	1.95	0.45
TR1432|c0_g1_i1	hypothetical protein VITISV_012740	260	gi|147858282|emb|CAN83919.1|hypothetical protein VITISV_012740 [Vitis vinifera]	0	0	0	CAN83919	4.18794e-13	63.7681	70.0922	69	44	0	7.97	0.76	1.38
TR1433|c0_g1_i1	---NA---	239	No Blast Hit	0	0	0							4.88	0	0	0
TR1434|c0_g1_i1	Disease resistance RPP8,	505	gi|297744815|emb|CBI38083.3|unnamed protein product [Vitis vinifera]	0	0	0	CBI38083	1.35028e-11	71.0526	70.0922	76	54	1.86	0	0.47	0.44
TR1435|c0_g1_i1	---NA---	398	No Blast Hit	0	0	0							1.77	0	1.36	1.25
TR1436|c0_g1_i1	---NA---	390	No Blast Hit	0	0	0							0	1.84	1.75	2.25
TR1437|c0_g1_i1	hypothetical protein VITISV_026478	848	gi|147784237|emb|CAN75040.1|hypothetical protein VITISV_026478 [Vitis vinifera]	binding	0	0	CAN75040	3.25166e-09	46.789	44.2838	109	51	1.9	0.32	0.24	0.33
TR1437|c0_g2_i1	---NA---	599	No Blast Hit	0	0	0							0.49	0	0.56	0.17
TR1438|c0_g1_i1	---NA---	225	No Blast Hit	0	0	0							0	5.77	2.19	1
TR1439|c0_g1_i1	At1g65720 F1E22_13	425	gi|147843953|emb|CAN83711.1|hypothetical protein VITISV_023673 [Vitis vinifera]	membrane	0	0	CAN83711	4.28745e-13	52.5926	71.633	135	71	0	3.22	0	0.56
TR1440|c0_g1_i1	GDSL esterase lipase	287	gi|357470735|ref|XP_003605652.1|GDSL esterase/lipase [Medicago truncatula] gi|355506707|gb|AES87849.1| GDSL esterase/lipase [Medicago truncatula]	0	0	0	XP_003605652, AES87849	1.40443e-10	55.6818	66.2402	88	49	7.99	0	0	0
TR1441|c0_g1_i1	ZF-HD homeobox At4g24660-like	289	gi|164562223|gb|ABY61026.1|zinc finger-homeodomain protein 1, partial [Liriodendron tulipifera]	0	0	0	ABY61026	5.75438e-16	56.1224	77.7962	98	55	0	0	0	2.2
TR1442|c0_g1_i1	---NA---	278	No Blast Hit	0	0	0							0	1.72	0.65	1.19
TR1443|c0_g1_i1	---NA---	343	No Blast Hit	0	0	0							5.69	0	0.43	0.4
TR1444|c0_g1_i1	cytochrome P450 71A1-like	274	gi|356529589|ref|XP_003533372.1|PREDICTED: cytochrome P450 71A1-like [Glycine max]	0	0	0	XP_003533372	1.1223e-06	82.3529	53.1434	34	28	3.53	60.18	3.36	1.23
TR1445|c0_g2_i1	---NA---	304	No Blast Hit	0	0	0							0	1.43	0.54	0.5
TR1446|c0_g1_i1	conserved hypothetical protein	335	gi|255543965|ref|XP_002513045.1|conserved hypothetical protein [Ricinus communis] gi|223548056|gb|EEF49548.1| conserved hypothetical protein [Ricinus communis]	endosome;membrane;Golgi apparatus	0	0	XP_002513045, EEF49548	5.47327e-62	93.6937	203.371	111	104	5.93	4.77	15.85	6.24
TR1447|c0_g1_i1	---NA---	442	No Blast Hit	0	0	0							0.75	1.52	1.44	0.53
TR1448|c0_g1_i1	Potassium transporter,	301	gi|296086538|emb|CBI32127.3|unnamed protein product [Vitis vinifera]	plasma membrane;transporter activity;cellular process	0	0	CBI32127	5.48572e-48	93	171.014	100	93	0	0	0.55	1.02
TR1449|c0_g1_i1	---NA---	358	No Blast Hit	0	0	0							0	0	1.21	3.33
TR1450|c0_g1_i1	hypothetical protein M7I_2888	345	gi|361129283|gb|EHL01195.1|hypothetical protein M7I_2888 [Glarea lozoyensis 74030]	membrane	0	0	EHL01195	3.90735e-32	78.6517	118.627	89	70	0	7.92	0	0
TR1451|c0_g1_i1	---NA---	309	No Blast Hit	0	0	0							2.76	2.77	0.53	4.34
TR1452|c0_g1_i1	retrotransposon , , Ty3-gypsy subclass	334	gi|50511382|gb|AAT77305.1|putative polyprotein [Oryza sativa Japonica Group]	DNA binding;RNA binding;biosynthetic process;transferase activity;DNA metabolic process;plastid	0	0	AAT77305	2.03901e-18	70.7692	77.0258	65	46	0	1.2	0.46	0.42
TR1453|c0_g1_i1	probable pectinesterase pectinesterase inhibitor 21-like	265	gi|225432177|ref|XP_002275000.1|PREDICTED: putative pectinesterase/pectinesterase inhibitor 28 [Vitis vinifera]	cell;metabolic process;enzyme regulator activity;hydrolase activity	ec:3.1.1.11-pectin demethoxylase	Starch and sucrose metabolism;Pentose and glucuronate interconversions	XP_002275000	1.39877e-18	70.1149	88.1965	87	61	0	1.91	0	0
TR1454|c0_g1_i1	---NA---	224	No Blast Hit	0	0	0							2.91	2.92	2.21	0
TR1455|c0_g1_i1	---NA---	387	No Blast Hit	0	0	0							6.5	0	0	0
TR1456|c0_g1_i1	hypothetical chloroplast RF2	343	gi|229577798|ref|YP_002836134.1|hypothetical chloroplast RF2 [Megaleranthis saniculifolia] gi|229577815|ref|YP_002836151.1| hypothetical chloroplast RF2 [Megaleranthis saniculifolia] gi|226933926|gb|ACO92059.1| hypothetical chloroplast RF2 [Megaleranthis saniculifolia] gi|226933943|gb|ACO92076.1| hypothetical chloroplast RF2 [Megaleranthis saniculifolia]	nucleic acid binding;nucleotide binding;membrane;metabolic process;transferase activity;plastid	0	0	YP_002836134, YP_002836151, ACO92059, ACO92076	3.14564e-64	97.3684	221.861	114	111	3.41	1.14	1.3	0.4
TR1457|c0_g1_i1	---NA---	234	No Blast Hit	0	0	0							0	2.59	2.94	0
TR1458|c0_g1_i1	aminoacylase-1 isoform 1	393	gi|225459515|ref|XP_002285843.1|PREDICTED: aminoacylase-1 isoform 1 [Vitis vinifera] gi|359492737|ref|XP_003634461.1| PREDICTED: aminoacylase-1 isoform 2 [Vitis vinifera]	protein metabolic process;endoplasmic reticulum;Golgi apparatus;biosynthetic process;binding;vacuole;nucleobase-containing compound metabolic process;hydrolase activity	ec:3.5.1.14-acid amidohydrolase	Arginine biosynthesis	XP_002285843, XP_003634461	1.39541e-09	78.3784	56.9954	37	29	0.91	4.55	2.42	2.86
TR1459|c0_g2_i1	---NA---	439	No Blast Hit	0	0	0							1.52	1.53	0.87	0.27
TR1460|c0_g1_i1	---NA---	281	No Blast Hit	0	0	0							3.34	0	0	0.58
TR1460|c0_g2_i1	---NA---	239	No Blast Hit	0	0	0							7.32	0	0	1.7
TR1461|c0_g1_i1	non-LTR retroelement reverse transcriptase	488	gi|90657650|gb|ABD96948.1|hypothetical protein [Cleome spinosa]	0	0	0	ABD96948	5.33023e-32	58.0247	128.257	162	94	3.91	0	1.25	1.38
TR1462|c0_g1_i1	---NA---	281	No Blast Hit	0	0	0							0	10.06	0	0
TR1463|c0_g1_i1	---NA---	359	No Blast Hit	0	0	0							1.05	4.23	2.01	0
TR1464|c0_g1_i1	---NA---	261	No Blast Hit	0	0	0							3.93	1.97	1.5	0
TR1465|c0_g1_i1	---NA---	276	No Blast Hit	0	0	0							6.94	0	1.32	0
TR1466|c0_g1_i1	---NA---	265	No Blast Hit	0	0	0							7.59	0	0	0
TR1467|c0_g1_i1	---NA---	385	No Blast Hit	0	0	0							3.74	0	0	0
TR1468|c0_g1_i1	---NA---	275	No Blast Hit	0	0	0							1.75	0	1.33	0
TR1469|c0_g1_i1	hypothetical protein VITISV_033248	229	gi|147804943|emb|CAN62611.1|hypothetical protein VITISV_033248 [Vitis vinifera]	metabolic process;cellular process	0	0	CAN62611	5.77144e-17	65.7895	83.5741	76	50	5.47	0	3.12	0
TR1470|c0_g1_i1	---NA---	348	No Blast Hit	0	0	0							3.33	0	0.85	0.39
TR1471|c0_g1_i1	Cytochrome P450	495	gi|297733678|emb|CBI14925.3|unnamed protein product [Vitis vinifera]	secondary metabolic process;catalytic activity;membrane;biosynthetic process;binding	ec:1.14.13	0	CBI14925	3.75475e-50	68.5897	177.178	156	107	0	1.28	0.24	2.02
TR1472|c0_g1_i1	---NA---	315	No Blast Hit	0	0	0							1.33	0	2.54	0.47
TR1473|c0_g2_i1	retroelement pol poly	627	gi|147822046|emb|CAN65820.1|hypothetical protein VITISV_042324 [Vitis vinifera]	binding	0	0	CAN65820	1.90243e-44	75	154.451	124	93	0.46	0	0.35	1.14
TR1474|c0_g1_i1	---NA---	256	No Blast Hit	0	0	0							2.06	0	0.78	0
TR1475|c0_g1_i1	---NA---	266	No Blast Hit	0	0	0							3.76	0	1.43	0
TR1476|c0_g1_i1	---NA---	331	No Blast Hit	0	0	0							0	1.22	0.93	0.42
TR1477|c0_g1_i1	---NA---	328	No Blast Hit	0	0	0							4.93	0	0	0
TR1478|c0_g1_i1	---NA---	550	No Blast Hit	0	0	0							0.55	0.55	1.26	0.19
TR1479|c0_g1_i1	Rho GTPase Rho1	405	gi|402222881|gb|EJU02946.1|small GTPase-binding protein [Dacryopinax sp. DJM-731 SS1]	signal transduction;Golgi apparatus;biosynthetic process;transport;plasma membrane;growth;reproduction;nucleotide binding;peroxisome;carbohydrate metabolic process;cellular component organization;hydrolase activity	0	0	EJU02946	4.60532e-92	99.2537	275.789	134	133	0	10.41	0.66	0
TR1480|c0_g1_i1	---NA---	334	No Blast Hit	0	0	0							3.58	1.2	0	1.67
TR1481|c0_g1_i1	---NA---	271	No Blast Hit	0	0	0							3.61	1.81	0	0
TR1481|c1_g1_i1	hypothetical protein OsI_03173	239	gi|125527172|gb|EAY75286.1|hypothetical protein OsI_03173 [Oryza sativa Indica Group]	0	0	0	EAY75286	7.96073e-06	55.8442	48.521	77	43	4.88	0	0.93	0
TR1482|c0_g1_i1	---NA---	341	No Blast Hit	0	0	0							0	0	0.44	1.21
TR1483|c0_g1_i1	argonaute 1	250	gi|302794282|ref|XP_002978905.1|hypothetical protein SELMODRAFT_110151 [Selaginella moellendorffii] gi|300153223|gb|EFJ19862.1| hypothetical protein SELMODRAFT_110151 [Selaginella moellendorffii]	nucleic acid binding;protein binding;metabolic process;cellular process	0	0	XP_002978905, EFJ19862	3.60706e-37	91.4634	141.739	82	75	6.53	0	0	2.28
TR1484|c0_g1_i1	---NA---	438	No Blast Hit	0	0	0							3.06	0	0.58	0
TR1485|c0_g1_i1	elongation factor 1-gamma	679	gi|302909000|ref|XP_003049976.1|predicted protein [Nectria haematococca mpVI 77-13-4] gi|256730913|gb|EEU44263.1| predicted protein [Nectria haematococca mpVI 77-13-4]	nucleus;cytoplasm;translation factor activity, RNA binding;transferase activity	ec:2.5.1.18-transferase	Glutathione metabolism;Drug metabolism - cytochrome P450;Metabolism of xenobiotics by cytochrome P450	XP_003049976, EEU44263	1.31804e-89	91.6129	281.182	155	142	0	4.61	0	0
TR1486|c0_g1_i1	---NA---	668	No Blast Hit	0	0	0							1.7	0	1.3	0.15
TR1487|c0_g1_i1	---NA---	691	No Blast Hit	0	0	0							1.63	2.05	1.25	0.86
TR1488|c0_g1_i1	---NA---	335	No Blast Hit	0	0	0							2.37	0	0.91	1.25
TR1489|c0_g1_i1	---NA---	291	No Blast Hit	0	0	0							0	6.24	0	0
TR1490|c0_g1_i1	---NA---	349	No Blast Hit	0	0	0							2.21	0	1.26	1.55
TR1491|c0_g2_i1	---NA---	250	No Blast Hit	0	0	0							6.53	0	0	0.76
TR1493|c0_g1_i1	ATP-binding cassette transporter	328	gi|317106602|dbj|BAJ53110.1|JHL20J20.17 [Jatropha curcas]	signal transduction;metabolic process;plasma membrane;transporter activity;response to stress;nucleotide binding;nucleus;response to abiotic stimulus;response to external stimulus;flower development;response to endogenous stimulus;hydrolase activity	ec:3.6.3.44;ec:3.6.3.43	0	BAJ53110	1.31938e-46	84.1121	170.244	107	90	8.63	0	0	0
TR1494|c0_g1_i1	kelch repeat ,	726	gi|359487672|ref|XP_002277646.2|PREDICTED: LOW QUALITY PROTEIN: acyl-CoA-binding domain-containing protein 4 [Vitis vinifera]	response to abiotic stimulus;mitochondrion;cellular component organization;biosynthetic process;DNA metabolic process;transport;cell cycle;reproduction;response to stress	0	0	XP_002277646	3.42312e-118	85.4545	362.073	220	188	0	0	3.66	0.54
TR1495|c0_g1_i1	endoglucanase 17-like	296	gi|217070838|gb|ACJ83779.1|unknown [Medicago truncatula]	carbohydrate metabolic process;catabolic process;cellular process;hydrolase activity	ec:3.2.1.4-endo-1,4-beta-D-glucanase	Starch and sucrose metabolism	ACJ83779	1.71785e-36	89.7436	129.413	78	70	0	0	0	5.77
TR1496|c0_g1_i1	F-box LRR-repeat	364	gi|388497466|gb|AFK36799.1|unknown [Lotus japonicus]	0	0	0	AFK36799	1.23449e-08	70	58.151	50	35	3.08	0	0.39	0
TR1497|c0_g1_i1	---NA---	253	No Blast Hit	0	0	0							2.12	2.12	4.83	2.95
TR1498|c0_g1_i1	AF149413_16 retrotransposon Ta11-1	296	gi|332322210|emb|CCA66235.1|hypothetical protein [Beta vulgaris subsp. vulgaris]	metabolic process;binding;cellular process	0	0	CCA66235	4.61265e-09	60.4938	62.003	81	49	3	0	0	1.05
TR1499|c0_g1_i1	---NA---	256	No Blast Hit	0	0	0							6.17	0	0	0
TR1500|c0_g1_i1	---NA---	248	No Blast Hit	0	0	0							0	0	1.69	0.77
TR1501|c0_g1_i1	---NA---	232	No Blast Hit	0	0	0							10.56	0	0	0.92
TR1502|c0_g1_i1	pentatricopeptide repeat-containing ,	268	gi|147817754|emb|CAN66662.1|hypothetical protein VITISV_031722 [Vitis vinifera]	0	0	0	CAN66662	9.7362e-12	71.4286	69.3218	63	45	0	0	2.12	1.29
TR1503|c0_g1_i1	hypothetical protein VITISV_013913	423	gi|147815144|emb|CAN67932.1|hypothetical protein VITISV_013913 [Vitis vinifera]	0	0	0	CAN67932	8.17769e-20	56.5217	95.1301	138	78	4.03	0	0.62	0
TR1504|c0_g2_i1	---NA---	512	No Blast Hit	0	0	0							1.22	4.28	1.4	0
TR1505|c0_g1_i1	serine threonine- kinase ULK4-like	473	gi|225432402|ref|XP_002276882.1|PREDICTED: serine/threonine-protein kinase ULK4-like [Vitis vinifera]	embryo development;post-embryonic development;cellular protein modification process;anatomical structure morphogenesis;plasma membrane;cell cycle;reproduction;nucleotide binding;cytoskeleton;protein binding;cytoplasm;cellular component organization;kinase activity	0	0	XP_002276882	9.97203e-63	81.0127	218.779	158	128	0	0	0	2.4
TR1506|c0_g1_i1	---NA---	225	No Blast Hit	0	0	0							8.63	0	0	0
TR1507|c0_g1_i1	---NA---	672	No Blast Hit	0	0	0							4.65	0	1.13	0.89
TR1508|c0_g1_i1	---NA---	231	No Blast Hit	0	0	0							0	0	2.03	0.93
TR1509|c0_g1_i1	---NA---	258	No Blast Hit	0	0	0							0	12.17	0	0
TR1510|c0_g1_i1	---NA---	453	No Blast Hit	0	0	0							4.36	0	0.83	1.02
TR1511|c0_g1_i1	---NA---	292	No Blast Hit	0	0	0							1.54	3.1	0.59	0
TR1512|c0_g1_i1	---NA---	286	No Blast Hit	0	0	0							1.61	0	1.84	0
TR1513|c0_g1_i1	---NA---	252	No Blast Hit	0	0	0							0	0	0.81	0
TR1514|c0_g1_i1	---NA---	293	No Blast Hit	0	0	0							6.13	0	1.17	1.61
TR1515|c0_g1_i1	60S ribosomal L13a	266	gi|297744355|emb|CBI37325.3|unnamed protein product [Vitis vinifera]	RNA binding;membrane;structural molecule activity;cytosol;ribosome;translation	0	0	CBI37325	7.03268e-39	92.0455	136.346	88	81	13.18	7.56	12.91	19.7
TR1516|c0_g1_i1	---NA---	263	No Blast Hit	0	0	0							3.86	1.94	1.47	2.02
TR1518|c0_g1_i1	---NA---	328	No Blast Hit	0	0	0							3.7	1.24	0	0
TR1519|c0_g1_i1	---NA---	439	No Blast Hit	0	0	0							2.29	1.53	2.62	1.07
TR1520|c0_g1_i1	---NA---	500	No Blast Hit	0	0	0							1.26	0	0.96	0.66
TR1521|c0_g1_i1	---NA---	300	No Blast Hit	0	0	0							0	1.47	2.23	2.04
TR1522|c0_g1_i1	---NA---	264	No Blast Hit	0	0	0							0	0	1.46	0.67
TR1523|c0_g2_i1	transposon , , CACTA, En Spm sub-class	305	gi|312222661|dbj|BAJ33519.1|CACTA transposable element [Dahlia pinnata]	0	0	0	BAJ33519	2.02092e-29	70.4082	119.398	98	69	0	0	0	1.48
TR1524|c0_g1_i1	ABC transporter C family member 10-like	618	gi|359490553|ref|XP_002266842.2|PREDICTED: ABC transporter C family member 10-like [Vitis vinifera]	catalytic activity	0	0	XP_002266842	2.75755e-16	64.9635	86.6557	137	89	18.86	0	2.16	6.64
TR1525|c0_g1_i1	---NA---	692	No Blast Hit	0	0	0							0.81	0	2.49	0.14
TR1526|c0_g1_i1	microsomal glutathione S-transferase 3	293	gi|357118088|ref|XP_003560791.1|PREDICTED: microsomal glutathione S-transferase 3-like isoform 1 [Brachypodium distachyon]	endoplasmic reticulum;Golgi apparatus;biosynthetic process;vacuole;transport;response to stress;cellular process;membrane;lipid metabolic process;transferase activity	ec:1.11.1.9-peroxidase;ec:2.5.1.18-transferase	Glutathione metabolism;Arachidonic acid metabolismGlutathione metabolism;Drug metabolism - cytochrome P450;Metabolism of xenobiotics by cytochrome P450	XP_003560791	6.86737e-19	79.6875	85.1149	64	51	3.06	1.54	2.34	3.21
TR1527|c0_g1_i1	---NA---	233	No Blast Hit	0	0	0							0	7.86	0	1.81
TR1528|c0_g1_i1	predicted protein	270	gi|224080085|ref|XP_002306011.1|predicted protein [Populus trichocarpa] gi|222848975|gb|EEE86522.1| predicted protein [Populus trichocarpa]	0	0	0	XP_002306011, EEE86522	2.41482e-06	52.8571	52.7582	70	37	3.64	3.66	3.47	0.64
TR1529|c0_g1_i1	---NA---	248	No Blast Hit	0	0	0							0	0	0	1.55
TR1530|c0_g1_i1	heat shock 70	480	gi|4104248|gb|AAD01985.1|glucose regulated protein [Laccaria bicolor]	nuclear envelope;nucleotide binding;protein metabolic process;cytoplasm;membrane;endoplasmic reticulum;Golgi apparatus;cellular process	0	0	AAD01985	7.52709e-73	91.4894	232.646	141	129	0	8.05	0	0
TR1531|c0_g1_i1	---NA---	262	No Blast Hit	0	0	0							3.9	0	0	0.68
TR1532|c0_g1_i1	---NA---	322	No Blast Hit	0	0	0							2.55	0	0	1.79
TR1533|c0_g1_i1	RNA binding ,	378	gi|242036841|ref|XP_002465815.1|hypothetical protein SORBIDRAFT_01g046340 [Sorghum bicolor] gi|241919669|gb|EER92813.1| hypothetical protein SORBIDRAFT_01g046340 [Sorghum bicolor]	nucleic acid binding;catalytic activity;nucleobase-containing compound metabolic process	0	0	XP_002465815, EER92813	2.48727e-19	62.4	92.8189	125	78	6.75	0	0	0
TR1534|c0_g1_i1	---NA---	417	No Blast Hit	0	0	0							2.47	0.83	0.31	1.45
TR1536|c0_g1_i1	---NA---	428	No Blast Hit	0	0	0							2.38	0	1.21	0.56
TR1537|c0_g1_i1	---NA---	244	No Blast Hit	0	0	0							2.31	0	1.76	1.61
TR1538|c0_g1_i1	---NA---	255	No Blast Hit	0	0	0							0	0	6.33	0.72
TR1539|c0_g1_i1	---NA---	300	No Blast Hit	0	0	0							8.76	0	0	0
TR1540|c0_g1_i1	---NA---	234	No Blast Hit	0	0	0							10.32	0	0	0
TR1541|c0_g1_i1	mitochondrial phosphate transporter	298	gi|296082285|emb|CBI21290.3|unnamed protein product [Vitis vinifera]	response to abiotic stimulus;cell wall;mitochondrion;membrane;structural molecule activity;vacuole;plastid;response to stress;translation	0	0	CBI21290	1.983e-19	68.75	88.5817	80	55	1.48	2.97	1.69	0.52
TR1542|c0_g1_i1	---NA---	236	No Blast Hit	0	0	0							5.04	0	0.96	0
TR1543|c0_g1_i1	---NA---	422	No Blast Hit	0	0	0							3.24	1.63	2.16	0.57
TR1545|c0_g1_i1	hypothetical protein VITISV_037670	236	gi|147774365|emb|CAN74661.1|hypothetical protein VITISV_037670 [Vitis vinifera]	binding	0	0	CAN74661	8.08203e-11	70.4918	62.7734	61	43	7.57	0	0.96	0
TR1546|c0_g1_i1	---NA---	281	No Blast Hit	0	0	0							5.01	0	0.64	0
TR1547|c1_g1_i1	pyridoxine biosynthesis	271	gi|15240972|ref|NP_195761.1|Pyridoxal biosynthesis protein PDX1.3 [Arabidopsis thaliana] gi|297806077|ref|XP_002870922.1| hypothetical protein ARALYDRAFT_908014 [Arabidopsis lyrata subsp. lyrata] gi|45477193|sp|Q8L940.2|PDX13_ARATH RecName: Full=Pyridoxal biosynthesis protein PDX1.3; Short=AtPDX1.3; Short=AtPDX1;1 gi|16226309|gb|AAL16130.1|AF428298_1 AT5g01410/T10O8_120 [Arabidopsis thaliana] gi|…	catabolic process;biosynthetic process;signal transducer activity;nucleobase-containing compound metabolic process;plasma membrane;plastid;response to stress;carbohydrate metabolic process;response to abiotic stimulus;protein binding;lipid metabolic process;cytosol;hydrolase activity	ec:3.1.4.11-phospholipase C;ec:4.3.3.6-5'-phosphate synthase (glutamine hydrolysing)	Phosphatidylinositol signaling system;Inositol phosphate metabolismVitamin B6 metabolism	NP_195761, XP_002870922, Q8L940, AAL16130, AAL48227, CAB81924, AAM19944, AAY42123, BAE99236, EFH47181, AED90340, AEF15886	2.24492e-36	97.5309	134.42	81	79	46.95	76.16	295.23	61.77
TR1548|c0_g1_i1	---NA---	284	No Blast Hit	0	0	0							3.27	0	0	0.57
TR1549|c0_g1_i1	heat shock 70 kDa C precursor	262	gi|398411974|ref|XP_003857319.1|immunoglobulin heavy chain-binding protein, KAR2 [Zymoseptoria tritici IPO323] gi|339477204|gb|EGP92295.1| immunoglobulin heavy chain-binding protein, KAR2 [Zymoseptoria tritici IPO323]	protein metabolic process;catabolic process;Golgi apparatus;endoplasmic reticulum;transport;reproduction;response to stress;nuclear envelope;nucleotide binding;protein binding;cytoplasm;membrane;cellular component organization;hydrolase activity	ec:3.6.1.3-adenylpyrophosphatase	Purine metabolism	XP_003857319, EGP92295	6.51487e-36	95.4023	136.732	87	83	5.85	0	0	0
TR1550|c0_g1_i1	---NA---	437	No Blast Hit	0	0	0							6.14	1.54	0	0
TR1551|c0_g1_i1	---NA---	298	No Blast Hit	0	0	0							4.44	2.97	0	0
TR1552|c0_g1_i1	dual specificity phosphatase 12-like	483	gi|225440081|ref|XP_002282532.1|PREDICTED: dual specificity protein phosphatase 12 [Vitis vinifera] gi|297741650|emb|CBI32782.3| unnamed protein product [Vitis vinifera]	cellular protein modification process;hydrolase activity	ec:3.1.3.16-phosphatase	T cell receptor signaling pathway	XP_002282532, CBI32782	5.73088e-34	69.1275	132.109	149	103	3.97	0.67	3.03	0.47
TR1553|c0_g1_i1	copia-type poly	254	gi|47824985|gb|AAT38758.1|Putative gag-pol polyprotein, identical [Solanum demissum]	DNA binding;catalytic activity;DNA metabolic process	ec:1.11.1.7-lactoperoxidase	Phenylpropanoid biosynthesis	AAT38758	1.44219e-27	79.7619	114.775	84	67	2.1	0	0.8	0
TR1554|c0_g1_i1	retrotransposon , , unclassified	549	gi|332322118|emb|CCA66020.1|hypothetical protein [Beta vulgaris subsp. vulgaris]	cytoplasm;binding	0	0	CCA66020	5.06469e-26	58.9744	73.559	117	69	3.32	0	0.42	0.58
TR1555|c0_g1_i1	---NA---	234	No Blast Hit	0	0	0							2.58	0	1.96	0
TR1556|c0_g1_i1	---NA---	300	No Blast Hit	0	0	0							2.92	0	1.67	1.02
TR1557|c0_g1_i1	7 transmembrane receptor	598	gi|339256678|ref|XP_003370215.1|7 transmembrane receptor [Trichinella spiralis] gi|316965614|gb|EFV50303.1| 7 transmembrane receptor [Trichinella spiralis]	cytoskeleton;protein binding;cytoplasm;metabolic process;cellular component organization;transport	0	0	XP_003370215, EFV50303	2.09741e-47	74.6575	169.474	146	109	0	7.92	0	0
TR1558|c0_g1_i1	hypothetical protein VITISV_030956	675	gi|147803328|emb|CAN68838.1|hypothetical protein VITISV_030956 [Vitis vinifera]	0	0	0	CAN68838	2.98238e-28	53.3019	122.865	212	113	4.2	0	0.8	0
TR1559|c0_g2_i1	hexose carrier	633	gi|121709036|ref|XP_001272286.1|hexose carrier protein [Aspergillus clavatus NRRL 1] gi|119400435|gb|EAW10860.1| hexose carrier protein [Aspergillus clavatus NRRL 1]	plasma membrane;transporter activity;cellular process	0	0	XP_001272286, EAW10860	4.61485e-47	77.686	172.17	121	94	0	5.97	0	0
TR1560|c0_g1_i1	predicted protein	306	gi|224105897|ref|XP_002313971.1|predicted protein [Populus trichocarpa] gi|222850379|gb|EEE87926.1| predicted protein [Populus trichocarpa]	nucleus	0	0	XP_002313971, EEE87926	5.51735e-62	96	198.749	100	96	0	0	0.54	1.47
TR1561|c0_g1_i1	---NA---	303	No Blast Hit	0	0	0							1.43	0	0.55	0
TR1562|c0_g1_i1	---NA---	287	No Blast Hit	0	0	0							1.6	1.6	0	0
TR1562|c0_g2_i1	---NA---	259	No Blast Hit	0	0	0							0	0	0.76	0.7
TR1563|c0_g1_i1	---NA---	300	No Blast Hit	0	0	0							0	1.47	1.11	1.53
TR1564|c0_g1_i1	---NA---	253	No Blast Hit	0	0	0							2.12	0	1.61	0.74
TR1565|c0_g1_i1	---NA---	761	No Blast Hit	0	0	0							1.45	2.91	3.04	2.04
TR1566|c0_g1_i1	retroelement poly	354	gi|339431362|gb|AEJ72555.1|putative retroelement polyprotein [Malus x domestica]	metabolic process;binding	0	0	AEJ72555	1.3931e-29	74.1573	122.094	89	66	4.31	0	0.41	0
TR1567|c0_g1_i1	---NA---	236	No Blast Hit	0	0	0							0	0	0.96	0.88
TR1568|c0_g1_i1	---NA---	325	No Blast Hit	0	0	0							1.25	0	0.48	1.32
TR1569|c0_g1_i1	linoleate 13S-lipoxygenase 2-1, chloroplastic-like	290	gi|115444801|ref|NP_001046180.1|Os02g0194700 [Oryza sativa Japonica Group] gi|49388109|dbj|BAD25240.1| putative Lipoxygenase 2.3, chloroplast precursor [Oryza sativa Japonica Group] gi|113535711|dbj|BAF08094.1| Os02g0194700 [Oryza sativa Japonica Group]	catalytic activity;flower development;lipid metabolic process;response to endogenous stimulus;biosynthetic process;plastid;cellular process	0	0	NP_001046180, BAD25240, BAF08094	2.41693e-27	76.25	114.39	80	61	6.25	0	2.38	0.55
TR1570|c0_g1_i1	---NA---	302	No Blast Hit	0	0	0							4.32	0	1.1	0
TR1571|c0_g1_i1	---NA---	441	No Blast Hit	0	0	0							0	0	1.16	0.8
TR1572|c0_g1_i1	Nucleotide sugar transporter family	245	gi|297834322|ref|XP_002885043.1|hypothetical protein ARALYDRAFT_897714 [Arabidopsis lyrata subsp. lyrata] gi|297330883|gb|EFH61302.1| hypothetical protein ARALYDRAFT_897714 [Arabidopsis lyrata subsp. lyrata]	cytosol;ribosome;plasma membrane;transporter activity;cellular process	0	0	XP_002885043, EFH61302	2.30627e-25	93.75	104.76	80	75	0	0	0	1.59
TR1573|c0_g1_i1	---NA---	332	No Blast Hit	0	0	0							1.21	1.21	0.92	0.85
TR1574|c0_g1_i1	---NA---	226	No Blast Hit	0	0	0							0	0	2.16	0.99
TR1575|c0_g1_i1	---NA---	419	No Blast Hit	0	0	0							2.46	0	1.56	0.29
TR1576|c0_g1_i1	retrotransposon , , Ty1-copia subclass	225	gi|89179415|gb|ABD63150.1|Putative retroelement pol polyprotein, related [Asparagus officinalis]	catalytic activity;mitochondrion;binding;nucleobase-containing compound metabolic process	0	0	ABD63150	3.41729e-21	73.9726	90.5077	73	54	5.75	0	1.09	0
TR1577|c0_g2_i1	---NA---	264	No Blast Hit	0	0	0							5.74	13.46	29.18	30.06
TR1577|c0_g3_i1	---NA---	293	No Blast Hit	0	0	0							19.91	55.36	55.47	59.97
TR1578|c0_g1_i1	histone-lysine N-methyltransferase ASHR3	373	gi|225445763|ref|XP_002272781.1|PREDICTED: histone-lysine N-methyltransferase ASHR3 [Vitis vinifera] gi|297743704|emb|CBI36587.3| unnamed protein product [Vitis vinifera]	nucleus;transferase activity;cellular process	0	0	XP_002272781, CBI36587	5.14778e-25	60.4839	107.071	124	75	0.99	0.99	0.75	1.73
TR1579|c0_g1_i1	---NA---	271	No Blast Hit	0	0	0							1.81	1.81	1.38	0
TR1580|c0_g1_i1	hypothetical protein VITISV_024984	234	gi|147777982|emb|CAN76494.1|hypothetical protein VITISV_024984 [Vitis vinifera]	binding	0	0	CAN76494	1.12971e-09	64.2857	62.7734	70	45	2.58	0	0.98	0
TR1581|c0_g2_i1	---NA---	401	No Blast Hit	0	0	0							0.88	0	0.67	0.31
TR1582|c0_g2_i1	---NA---	344	No Blast Hit	0	0	0							5.66	1.14	0.86	0
TR1583|c0_g1_i1	---NA---	278	No Blast Hit	0	0	0							1.71	0	0.65	0
TR1584|c0_g1_i1	---NA---	240	No Blast Hit	0	0	0							7.24	0	0	0.84
TR1584|c0_g2_i1	---NA---	270	No Blast Hit	0	0	0							0	0	1.39	0
TR1585|c0_g1_i1	conserved hypothetical protein	818	gi|242785871|ref|XP_002480687.1|conserved hypothetical protein [Talaromyces stipitatus ATCC 10500] gi|242785879|ref|XP_002480689.1| conserved hypothetical protein [Talaromyces stipitatus ATCC 10500] gi|242785884|ref|XP_002480690.1| conserved hypothetical protein [Talaromyces stipitatus ATCC 10500] gi|218720834|gb|EED20253.1| conserved hypothetical protein [Talaromyces stipitatus ATCC 10500] gi|21…	0	0	0	XP_002480687, XP_002480689, XP_002480690, EED20253, EED20255, EED20256	4.36312e-65	76.0736	212.231	163	124	8.93	0	0	0
TR1586|c0_g1_i1	---NA---	466	No Blast Hit	0	0	0							2.09	0.7	0.53	0.74
TR1587|c0_g2_i1	PPR repeat-containing	423	gi|255547043|ref|XP_002514579.1|pentatricopeptide repeat-containing protein, putative [Ricinus communis] gi|223546183|gb|EEF47685.1| pentatricopeptide repeat-containing protein, putative [Ricinus communis]	0	0	0	XP_002514579, EEF47685	1.38028e-40	73.3333	153.68	135	99	1.61	0	0.62	0.85
TR1588|c0_g1_i1	polygalacturonase At1g48100-like	234	gi|356526791|ref|XP_003532000.1|PREDICTED: polygalacturonase At1g48100 isoform 2 [Glycine max]	carbohydrate metabolic process;cellular component organization;extracellular region;hydrolase activity	ec:3.2.1.67-1,4-alpha-galacturonidase;ec:3.2.1.15-pectin depolymerase	Starch and sucrose metabolism;Pentose and glucuronate interconversionsStarch and sucrose metabolism;Pentose and glucuronate interconversions	XP_003532000	3.06244e-17	74.6032	83.5741	63	47	0	0	1.96	0
TR1589|c0_g1_i1	pentatricopeptide repeat-containing	538	gi|147789724|emb|CAN67401.1|hypothetical protein VITISV_025967 [Vitis vinifera]	mitochondrion;membrane;plastid	0	0	CAN67401	1.8688e-60	84.8684	207.608	152	129	3.41	0	0.22	1
TR1590|c0_g1_i1	---NA---	260	No Blast Hit	0	0	0							1.98	1.99	0	0.69
TR1591|c0_g1_i1	---NA---	341	No Blast Hit	0	0	0							0	8.09	0	0
TR1592|c0_g1_i1	Pinus taeda anonymous locus 0_4521_01 genomic sequence	261	gi|359480487|ref|XP_002275725.2|PREDICTED: protein SCAI isoform 1 [Vitis vinifera]	nucleus;mitochondrion;biosynthetic process;nucleobase-containing compound metabolic process;molecular_function	0	0	XP_002275725	4.65411e-41	88.3721	150.599	86	76	0	0	1.5	2.06
TR1593|c0_g1_i1	---NA---	233	No Blast Hit	0	0	0							5.22	5.24	0	0
TR1594|c0_g1_i1	---NA---	437	No Blast Hit	0	0	0							0	0.77	1.76	0.54
TR1595|c0_g2_i1	---NA---	432	No Blast Hit	0	0	0							1.56	1.57	1.49	0.82
TR1596|c0_g1_i1	---NA---	235	No Blast Hit	0	0	0							0	2.56	1.94	0
TR1598|c0_g1_i1	---NA---	278	No Blast Hit	0	0	0							1.71	0	0	0
TR1598|c0_g2_i1	---NA---	273	No Blast Hit	0	0	0							3.55	0	0	0
TR1599|c0_g1_i1	---NA---	545	No Blast Hit	0	0	0							3.91	0	0.85	0
TR1600|c0_g1_i1	predicted protein	529	gi|224130096|ref|XP_002320751.1|predicted protein [Populus trichocarpa] gi|222861524|gb|EEE99066.1| predicted protein [Populus trichocarpa]	0	0	0	XP_002320751, EEE99066	8.45893e-09	68.5185	62.3882	54	37	0	0.58	2.22	0.2
TR1601|c0_g1_i1	RNA-directed DNA polymerase (Reverse transcriptase)	321	gi|124361182|gb|ABN09154.1|RNA-directed DNA polymerase (Reverse transcriptase) [Medicago truncatula]	nuclease activity	ec:3.1	0	ABN09154	7.60866e-22	67.7419	97.8265	93	63	0	1.29	1.96	0
TR1602|c0_g2_i1	---NA---	379	No Blast Hit	0	0	0							0	0	1.1	0.34
TR1603|c0_g1_i1	---NA---	347	No Blast Hit	0	0	0							0	13.44	0	0
TR1604|c0_g1_i1	---NA---	571	No Blast Hit	0	0	0							3.14	0.53	0.2	1.29
TR1605|c0_g1_i1	hypothetical retrotransposon	337	gi|1167523|dbj|BAA11674.1|unnamed protein product [Nicotiana tabacum]	binding	0	0	BAA11674	2.69138e-17	64.1509	86.2705	106	68	0	0	2.69	0
TR1606|c0_g1_i1	---NA---	539	No Blast Hit	0	0	0							1.7	0.57	0.87	0.4
TR1607|c0_g1_i1	---NA---	252	No Blast Hit	0	0	0							0	0	0.81	0
TR1608|c0_g1_i1	kinase PINOID 2-like	314	gi|255566941|ref|XP_002524453.1|serine/threonine protein kinase, putative [Ricinus communis] gi|223536241|gb|EEF37893.1| serine/threonine protein kinase, putative [Ricinus communis]	nucleotide binding;embryo development;nucleus;protein binding;cytoplasm;signal transduction;response to endogenous stimulus;post-embryonic development;cellular protein modification process;kinase activity;plasma membrane	ec:2.7.11.13-kinase C	Phosphatidylinositol signaling system	XP_002524453, EEF37893	1.8985e-52	89.9083	181.415	109	98	1.34	0	0	3.74
TR1609|c0_g1_i1	---NA---	236	No Blast Hit	0	0	0							2.52	0	1.92	0
TR1610|c0_g1_i1	---NA---	329	No Blast Hit	0	0	0							0	0	1.4	0.86
TR1611|c0_g1_i1	Peptidase aspartic, active site	577	gi|356529593|ref|XP_003533374.1|PREDICTED: uncharacterized protein LOC100812827 [Glycine max]	catalytic activity;metabolic process;binding;cellular process	0	0	XP_003533374	8.97827e-27	78.7234	115.161	94	74	2.58	0	0.2	0.18
TR1612|c0_g1_i1	---NA---	380	No Blast Hit	0	0	0							4.78	3.84	6.94	8.05
TR1613|c0_g2_i1	---NA---	504	No Blast Hit	0	0	0							0.62	4.38	0.95	0.66
TR1614|c0_g2_i1	Endonuclease exonuclease phosphatase	587	gi|224114253|ref|XP_002332412.1|predicted protein [Populus trichocarpa] gi|222832345|gb|EEE70822.1| predicted protein [Populus trichocarpa]	0	0	0	XP_002332412, EEE70822	5.87315e-24	57.4194	105.531	155	89	0.5	0	0.39	0.53
TR1615|c0_g1_i1	---NA---	339	No Blast Hit	0	0	0							5.81	0	1.33	2.04
TR1616|c0_g1_i1	---NA---	256	No Blast Hit	0	0	0							0	2.07	2.35	1.43
TR1617|c0_g1_i1	pentatricopeptide repeat-containing ,	492	gi|359496216|ref|XP_002268636.2|PREDICTED: pentatricopeptide repeat-containing protein At3g13160, mitochondrial [Vitis vinifera]	catalytic activity;mitochondrion;membrane;metabolic process	0	0	XP_002268636	8.74546e-63	77.7778	208.379	162	126	1.29	0.65	1.23	1.13
TR1618|c0_g1_i1	---NA---	304	No Blast Hit	0	0	0							5.69	2.86	1.63	2.99
TR1620|c0_g1_i1	---NA---	339	No Blast Hit	0	0	0							4.65	1.17	0.44	0
TR1621|c0_g1_i1	---NA---	505	No Blast Hit	0	0	0							1.86	0	1.19	1.31
TR1622|c0_g1_i1	transaldolase	238	gi|398404442|ref|XP_003853687.1|hypothetical protein MYCGRDRAFT_69399 [Zymoseptoria tritici IPO323] gi|339473570|gb|EGP88663.1| hypothetical protein MYCGRDRAFT_69399 [Zymoseptoria tritici IPO323]	nucleus;carbohydrate metabolic process;cytosol;transferase activity;nucleobase-containing compound metabolic process	ec:2.2.1.2-dihydroxyacetonetransferase	0	XP_003853687, EGP88663	2.0162e-41	97.2222	147.517	72	70	4.93	0	0	0
TR1623|c0_g1_i1	oxidoreductase transition metal ion binding	619	gi|255542281|ref|XP_002512204.1|conserved hypothetical protein [Ricinus communis] gi|223548748|gb|EEF50238.1| conserved hypothetical protein [Ricinus communis]	membrane;response to stress	0	0	XP_002512204, EEF50238	8.8779e-30	75	116.701	92	69	7.53	30.74	16.19	29.48
TR1624|c0_g1_i1	---NA---	274	No Blast Hit	0	0	0							3.53	0	2.02	0
TR1625|c0_g1_i1	pentatricopeptide repeat-containing At1g12700, mitochondrial-like	583	gi|356529465|ref|XP_003533312.1|PREDICTED: putative pentatricopeptide repeat-containing protein At1g12700, mitochondrial-like [Glycine max]	0	0	0	XP_003533312	1.07613e-34	68.1818	137.117	132	90	0	0	0.97	1.08
TR1626|c0_g1_i1	---NA---	339	No Blast Hit	0	0	0							2.32	0	0	0
TR1627|c0_g1_i1	---NA---	239	No Blast Hit	0	0	0							0	0	0	0
TR1628|c0_g1_i1	---NA---	330	No Blast Hit	0	0	0							1.22	0	0.93	0.43
TR1629|c0_g1_i1	---NA---	239	No Blast Hit	0	0	0							4.88	0	1.86	0
TR1630|c0_g1_i1	polyubiquitin, partial	251	gi|4586594|dbj|BAA76429.1|polyubiquitin [Cicer arietinum]	nucleus;cytoplasm;catabolic process;cellular protein modification process	0	0	BAA76429	4.80515e-52	100	168.703	83	83	64.7	147.23	198.75	206.58
TR1631|c0_g2_i1	---NA---	292	No Blast Hit	0	0	0							0	0	0.59	0
TR1632|c0_g1_i1	---NA---	248	No Blast Hit	0	0	0							0	0	1.69	3.09
TR1633|c0_g1_i1	---NA---	483	No Blast Hit	0	0	0							0.66	0.67	0.76	0.93
TR1634|c0_g1_i1	---NA---	511	No Blast Hit	0	0	0							0	0	1.4	0.64
TR1635|c0_g1_i1	retrotransposon , , unclassified	276	gi|147770129|emb|CAN76610.1|hypothetical protein VITISV_040102 [Vitis vinifera]	nucleic acid binding;membrane;transferase activity;DNA metabolic process	0	0	CAN76610	9.92973e-14	83.6735	73.559	49	41	6.94	0	0	0
TR1636|c0_g1_i1	---NA---	475	No Blast Hit	0	0	0							3.39	0	0	0
TR1637|c0_g1_i1	hypothetical protein VITISV_043921	504	gi|147784540|emb|CAN68252.1|hypothetical protein VITISV_043921 [Vitis vinifera]	0	0	0	CAN68252	1.39797e-19	49.0566	92.8189	159	78	0.62	1.25	1.43	0.22
TR1638|c0_g2_i1	retrotransposon , , unclassified	334	gi|77552522|gb|ABA95319.1|retrotransposon protein, putative, unclassified [Oryza sativa Japonica Group]	0	0	0	ABA95319	6.73623e-06	53.75	52.373	80	43	9.54	0	0.46	0
TR1639|c0_g1_i1	---NA---	323	No Blast Hit	0	0	0							20.29	24.21	24.68	18.21
TR1640|c0_g1_i1	---NA---	248	No Blast Hit	0	0	0							2.22	2.23	1.69	0
TR1641|c0_g2_i1	---NA---	263	No Blast Hit	0	0	0							3.86	0	0	0
TR1642|c0_g1_i1	---NA---	263	No Blast Hit	0	0	0							0	0	1.47	1.35
TR1643|c0_g1_i1	hydroxycinnamoyl-Coenzyme A shikimate quinate hydroxycinnamoyltransferase	247	gi|356525213|ref|XP_003531221.1|PREDICTED: hydroxycinnamoyl-Coenzyme A shikimate/quinate hydroxycinnamoyltransferase-like [Glycine max]	metabolic process;cellular process	0	0	XP_003531221	1.98648e-12	64.0449	70.0922	89	57	11.22	0	0	0.78
TR1644|c0_g1_i1	receptor kinase	399	gi|298204784|emb|CBI25282.3|unnamed protein product [Vitis vinifera]	nucleotide binding;cytoplasm;membrane;kinase activity	0	0	CBI25282	1.26341e-43	77.0992	162.54	131	101	0	0	0.34	2.17
TR1645|c0_g1_i1	cathepsin B endopeptidase,	339	gi|160333103|ref|NP_001103948.1|capthepsin B, b precursor [Danio rerio] gi|133777414|gb|AAI15255.1| Ctsbb protein [Danio rerio]	protein metabolic process;extracellular space;protein binding;catabolic process;response to stress;growth;cellular process;lysosome;hydrolase activity	ec:3.4.22	0	NP_001103948, AAI15255	1.54669e-42	78.6408	152.14	103	81	0	9.34	0	0
TR1646|c0_g1_i1	cullin , partial	227	gi|374255973|gb|AEZ00848.1|putative cullin protein, partial [Elaeis guineensis]	protein binding;catabolic process;cellular protein modification process;transferase activity;intracellular	0	0	AEZ00848	7.42018e-25	96	98.2117	50	48	75.72	75.98	69.32	39.9
TR1647|c0_g1_i1	---NA---	293	No Blast Hit	0	0	0							0	0	0.58	0.54
TR1648|c0_g2_i1	ribonuclease H At1g65750-like	383	gi|147771570|emb|CAN60473.1|hypothetical protein VITISV_028413 [Vitis vinifera]	0	0	0	CAN60473	6.95733e-14	52.1008	77.0258	119	62	1.89	0	1.08	0
TR1649|c0_g1_i1	---NA---	541	No Blast Hit	0	0	0							1.69	0	0.22	0.2
TR1649|c0_g2_i1	---NA---	251	No Blast Hit	0	0	0							0	0	1.64	0
TR1650|c0_g1_i1	retrotransposon , , Ty3-gypsy subclass	230	gi|28558781|gb|AAO45752.1|pol protein [Cucumis melo subsp. melo]	nucleic acid binding;protein metabolic process;biosynthetic process;transferase activity;DNA metabolic process;hydrolase activity	0	0	AAO45752	1.9894e-15	88.8889	57.3806	36	32	0	0	0	0.94
TR1651|c0_g1_i1	---NA---	234	No Blast Hit	0	0	0							2.58	0	0	0
TR1652|c0_g1_i1	---NA---	320	No Blast Hit	0	0	0							0	0	2.46	1.36
TR1653|c0_g1_i1	psbP domain-containing 2, chloroplastic-like	849	gi|224093568|ref|XP_002309937.1|predicted protein [Populus trichocarpa] gi|222852840|gb|EEE90387.1| predicted protein [Populus trichocarpa]	multicellular organismal development;membrane;cell differentiation;anatomical structure morphogenesis;photosynthesis;biosynthetic process;binding;nucleobase-containing compound metabolic process;plastid;thylakoid	0	0	XP_002309937, EEE90387	6.48923e-79	87.7193	248.825	171	150	2.21	0	0.48	0.22
TR1654|c0_g1_i1	---NA---	251	No Blast Hit	0	0	0							4.31	2.17	0	0
TR1655|c0_g1_i1	---NA---	265	No Blast Hit	0	0	0							1.9	0	0	0.66
TR1656|c0_g1_i1	---NA---	433	No Blast Hit	0	0	0							0.78	0	0.89	0.55
TR1657|c0_g1_i1	---NA---	270	No Blast Hit	0	0	0							0	9.14	0	0
TR1658|c0_g1_i1	---NA---	235	No Blast Hit	0	0	0							0	0	0	1.77
TR1658|c0_g2_i1	---NA---	255	No Blast Hit	0	0	0							2.08	0	0.79	1.45
TR1660|c0_g1_i1	---NA---	228	No Blast Hit	0	0	0							2.77	0	0	0
TR1661|c0_g1_i1	---NA---	247	No Blast Hit	0	0	0							2.24	0	0	0
TR1662|c0_g1_i1	---NA---	239	No Blast Hit	0	0	0							2.44	0	1.86	1.7
TR1663|c0_g1_i1	---NA---	251	No Blast Hit	0	0	0							0	0	0.82	0.75
TR1664|c0_g1_i1	---NA---	364	No Blast Hit	0	0	0							1.03	1.03	0	0.36
TR1665|c0_g1_i1	---NA---	335	No Blast Hit	0	0	0							3.56	0	0.91	0
TR1666|c0_g1_i1	---NA---	534	No Blast Hit	0	0	0							1.15	0	0.88	0.2
TR1667|c0_g1_i1	---NA---	326	No Blast Hit	0	0	0							1.25	1.25	3.33	1.31
TR1668|c0_g1_i1	Chromodomain helicase-DNA-binding	582	gi|297745878|emb|CBI15934.3|unnamed protein product [Vitis vinifera]	response to endogenous stimulus;transferase activity;binding;intracellular	0	0	CBI15934	2.84151e-70	72.5389	239.58	193	140	2.04	1.03	0.98	2.34
TR1669|c0_g1_i1	40S ribosomal S2	233	gi|260801623|ref|XP_002595695.1|hypothetical protein BRAFLDRAFT_275374 [Branchiostoma floridae] gi|229280942|gb|EEN51707.1| hypothetical protein BRAFLDRAFT_275374 [Branchiostoma floridae]	RNA binding;structural molecule activity;ribosome;translation	0	0	XP_002595695, EEN51707	3.92636e-38	89.6104	137.502	77	69	0	7.86	0	0
TR1671|c0_g1_i1	---NA---	275	No Blast Hit	0	0	0							0	0	0.67	1.83
TR1672|c0_g1_i1	---NA---	250	No Blast Hit	0	0	0							8.71	0	0.83	0
TR1673|c0_g1_i1	---NA---	309	No Blast Hit	0	0	0							13.79	1.38	0	0.48
TR1674|c0_g1_i1	---NA---	277	No Blast Hit	0	0	0							1.72	0	1.97	1.8
TR1675|c0_g1_i1	---NA---	247	No Blast Hit	0	0	0							0	0	0	2.34
TR1676|c0_g1_i1	copia-type poly	319	gi|6552735|gb|AAF16534.1|AC013482_8T26F17.17 [Arabidopsis thaliana]	nucleic acid binding;nucleotide binding;DNA metabolic process	0	0	AAF16534	4.02242e-14	90.6977	77.0258	43	39	2.6	0	0.99	0
TR1677|c0_g1_i1	hypothetical protein VITISV_023640	298	gi|147768838|emb|CAN75888.1|hypothetical protein VITISV_023640 [Vitis vinifera]	0	0	0	CAN75888	1.12595e-06	54.4304	54.6842	79	43	4.44	0	0.56	0
TR1678|c0_g1_i1	---NA---	290	No Blast Hit	0	0	0							0	0	0.6	0.55
TR1679|c0_g2_i1	Isocitrate dehydrogenase	251	gi|406860648|gb|EKD13705.1|isocitrate dehydrogenase NADP [Marssonina brunnea f. sp. 'multigermtubi' MB_m1]	nucleotide binding;generation of precursor metabolites and energy;catalytic activity	ec:1.1.1.42-dehydrogenase (NADP+)	Citrate cycle (TCA cycle);Glutathione metabolism;Carbon fixation pathways in prokaryotes	EKD13705	5.7963e-47	96.3855	164.851	83	80	0	8.66	0	0
TR1680|c0_g1_i1	---NA---	253	No Blast Hit	0	0	0							0	0	0	0.74
TR1681|c0_g1_i1	---NA---	446	No Blast Hit	0	0	0							1.49	0	0.57	0
TR1682|c0_g1_i1	---NA---	331	No Blast Hit	0	0	0							4.85	0	0.93	0
TR1683|c0_g2_i1	---NA---	321	No Blast Hit	0	0	0							0	1.29	0.49	0
TR1684|c0_g1_i1	---NA---	267	No Blast Hit	0	0	0							0	1.87	2.13	1.3
TR1685|c0_g1_i1	---NA---	257	No Blast Hit	0	0	0							0	6.14	0.78	0
TR1686|c0_g1_i1	---NA---	226	No Blast Hit	0	0	0							5.68	0	0	0
TR1687|c0_g1_i1	---NA---	230	No Blast Hit	0	0	0							0	0	3.09	0.94
TR1688|c0_g1_i1	---NA---	319	No Blast Hit	0	0	0							3.89	1.3	0	0
TR1689|c0_g1_i1	---NA---	335	No Blast Hit	0	0	0							1.19	0	0	0.42
TR1690|c0_g1_i1	uncharacterized PKHD-type hydroxylase At1g22950-like	433	gi|224135445|ref|XP_002322075.1|predicted protein [Populus trichocarpa] gi|222869071|gb|EEF06202.1| predicted protein [Populus trichocarpa]	catalytic activity;binding	0	0	XP_002322075, EEF06202	4.7638e-15	76.4706	79.337	68	52	0	1.56	2.38	3.01
TR1691|c0_g1_i1	beta-D-xylosidase 1-like	583	gi|316980598|dbj|BAJ51947.1|putative beta-D-xylosidase [Glycyrrhiza uralensis]	carbohydrate metabolic process;catabolic process;cell wall;cellular process;hydrolase activity	ec:3.2.1.55-end alpha-L-arabinofuranosidase;ec:3.2.1.37-1,4-beta-xylosidase;ec:3.2.1.21-gentiobiase	Amino sugar and nucleotide sugar metabolismStarch and sucrose metabolism;Amino sugar and nucleotide sugar metabolismStarch and sucrose metabolism;Cyanoamino acid metabolism;Phenylpropanoid biosynthesis	BAJ51947	8.23728e-59	75.4491	196.438	167	126	7.64	0	0	0
TR1692|c0_g1_i1	---NA---	228	No Blast Hit	0	0	0							0	2.78	1.05	2.88
TR1693|c0_g1_i1	hypothetical retrotransposon	312	gi|1167523|dbj|BAA11674.1|unnamed protein product [Nicotiana tabacum]	binding	0	0	BAA11674	6.19357e-26	72.2772	110.923	101	73	9.47	1.36	0.52	0
TR1694|c0_g1_i1	probable inactive purple acid phosphatase 16-like	309	gi|297833796|ref|XP_002884780.1|ATPAP16/PAP16 [Arabidopsis lyrata subsp. lyrata] gi|297330620|gb|EFH61039.1| ATPAP16/PAP16 [Arabidopsis lyrata subsp. lyrata]	cell;flower development;membrane;cellular protein modification process;extracellular region;hydrolase activity	ec:3.1.3.2-phosphatase	Aminobenzoate degradation	XP_002884780, EFH61039	3.14371e-37	79.798	138.272	99	79	9.65	0	0	0
TR1695|c0_g2_i1	---NA---	291	No Blast Hit	0	0	0							1.55	1.56	0.59	0
TR1696|c0_g1_i1	---NA---	325	No Blast Hit	0	0	0							0	0	1.44	0.88
TR1697|c0_g1_i1	---NA---	339	No Blast Hit	0	0	0							3.49	0	0	0
TR1698|c0_g1_i1	60S ribosomal L17 L23	254	gi|170090137|ref|XP_001876291.1|60S ribosomal protein L17 [Laccaria bicolor S238N-H82] gi|164649551|gb|EDR13793.1| predicted protein [Laccaria bicolor S238N-H82]	signal transduction;structural molecule activity;ribosome;translation	0	0	XP_001876291, EDR13793	2.49871e-48	94.0476	161.77	84	79	0	10.52	0	0
TR1699|c0_g1_i1	---NA---	412	No Blast Hit	0	0	0							6.72	0	0	0
TR1700|c0_g1_i1	---NA---	479	No Blast Hit	0	0	0							1.34	0	0.77	0.71
TR1701|c0_g1_i1	---NA---	229	No Blast Hit	0	0	0							2.74	0	3.12	0
TR1702|c0_g1_i1	---NA---	273	No Blast Hit	0	0	0							0	8.92	2.71	0
TR1703|c0_g2_i1	---NA---	246	No Blast Hit	0	0	0							0	0	1.73	0
TR1704|c0_g1_i1	---NA---	284	No Blast Hit	0	0	0							3.27	0	1.25	0
TR1705|c0_g1_i1	---NA---	229	No Blast Hit	0	0	0							2.74	0	0	0
TR1706|c0_g1_i1	---NA---	266	No Blast Hit	0	0	0							9.41	0	0	0
TR1707|c0_g1_i1	---NA---	268	No Blast Hit	0	0	0							0	0	1.41	0
TR1708|c0_g1_i1	---NA---	227	No Blast Hit	0	0	0							0	0	0	0
TR1709|c0_g1_i1	hypothetical protein VITISV_019562	550	gi|147782986|emb|CAN62020.1|hypothetical protein VITISV_019562 [Vitis vinifera]	0	0	0	CAN62020	5.82468e-44	61.3065	162.54	199	122	1.65	0	0.42	0
TR1710|c0_g1_i1	---NA---	348	No Blast Hit	0	0	0							0	0	1.27	1.17
TR1711|c0_g1_i1	HXXXD-type acyl-transferase	292	gi|15240918|ref|NP_195741.1|HXXXD-type acyl-transferase-like protein [Arabidopsis thaliana] gi|6759444|emb|CAB69849.1| anthranilate N-benzoyltransferase-like protein [Arabidopsis thaliana] gi|15912269|gb|AAL08268.1| AT5g01210/F7J8_190 [Arabidopsis thaliana] gi|19699232|gb|AAL90982.1| AT5g01210/F7J8_190 [Arabidopsis thaliana] gi|110742575|dbj|BAE99201.1| anthranilate N-benzoyltransferase - like pr…	transferase activity	0	0	NP_195741, CAB69849, AAL08268, AAL90982, BAE99201, AED90310	1.3144e-09	57.8431	62.7734	102	59	3.08	0	0	3.77
TR1712|c0_g1_i1	60S ribosomal L10	249	gi|302678597|ref|XP_003028981.1|60S ribosomal protein L10 [Schizophyllum commune H4-8] gi|300102670|gb|EFI94078.1| hypothetical protein SCHCODRAFT_70041 [Schizophyllum commune H4-8]	DNA binding;structural molecule activity;ribosome;nucleobase-containing compound metabolic process;translation	0	0	XP_003028981, EFI94078	2.09312e-52	100	172.94	82	82	0	2.21	1.67	0
TR1713|c0_g1_i1	---NA---	611	No Blast Hit	0	0	0							3.35	2.89	0.73	0.67
TR1714|c0_g1_i1	---NA---	257	No Blast Hit	0	0	0							0	0	0	2.84
TR1715|c0_g1_i1	---NA---	246	No Blast Hit	0	0	0							4.53	0	0	0
TR1716|c0_g2_i1	alpha beta-hydrolases	352	gi|224068560|ref|XP_002326145.1|predicted protein [Populus trichocarpa] gi|222833338|gb|EEE71815.1| predicted protein [Populus trichocarpa]	nucleus;protein metabolic process;membrane;plastid	0	0	XP_002326145, EEE71815	5.68e-38	78.9474	103.219	76	60	2.18	1.09	0.83	0.76
TR1717|c0_g1_i1	root hair defective 3 GTP-binding -like	355	gi|355388991|gb|AER62438.1|hypothetical protein [Dasypyrum villosum]	nucleotide binding;cytoplasm;membrane;metabolic process;endoplasmic reticulum;hydrolase activity	0	0	AER62438	3.14879e-53	83.8983	179.874	118	99	1.07	4.31	1.23	0.75
TR1718|c0_g1_i1	dehydration-responsive element-binding 1F-like	320	gi|356542005|ref|XP_003539462.1|PREDICTED: dehydration-responsive element-binding protein 1F-like [Glycine max]	nucleus;DNA binding;transcription factor activity, sequence-specific DNA binding;biosynthetic process;nucleobase-containing compound metabolic process	0	0	XP_003539462	9.95075e-14	81.8182	72.7886	55	45	0	2.59	0.98	1.81
TR1719|c0_g1_i1	---NA---	236	No Blast Hit	0	0	0							10.09	10.13	3.84	1.75
TR1720|c0_g1_i1	---NA---	242	No Blast Hit	0	0	0							9.45	0	33.27	1.64
TR1721|c0_g1_i1	---NA---	241	No Blast Hit	0	0	0							2.39	0	1.82	0
TR1722|c0_g1_i1	---NA---	264	No Blast Hit	0	0	0							17.23	0	5.84	2.67
TR1723|c0_g1_i1	---NA---	243	No Blast Hit	0	0	0							0	0	0	0.81
TR1724|c0_g1_i1	---NA---	445	No Blast Hit	0	0	0							1.49	0	0.86	0.26
TR1725|c0_g1_i1	heat shock 70	237	gi|148807162|gb|ABR13291.1|putative 70kDa heat-shock protein [Prunus dulcis]	nucleotide binding;cellular protein modification process;kinase activity	ec:2.7.11	0	ABR13291	2.68067e-27	98.7179	105.531	78	77	0	12.52	0	2.6
TR1726|c0_g2_i1	elongation factor 1-alpha	254	gi|222424898|dbj|BAH20400.1|AT1G07940 [Arabidopsis thaliana]	Golgi apparatus;translation factor activity, RNA binding;vacuole;plasma membrane;nucleotide binding;nucleus;protein binding;mitochondrion;cytosol;transferase activity;hydrolase activity	ec:2.7.7.4-adenylyltransferase	Sulfur metabolism;Purine metabolism;Monobactam biosynthesis;Selenocompound metabolism	BAH20400	4.40076e-47	100	158.688	77	77	0	10.52	0	0.73
TR1727|c0_g1_i1	---NA---	266	No Blast Hit	0	0	0							0	0	1.43	0
TR1728|c0_g1_i1	---NA---	480	No Blast Hit	0	0	0							0	1.34	0	1.88
TR1729|c0_g1_i1	---NA---	314	No Blast Hit	0	0	0							2.67	1.34	0	0.47
TR1730|c0_g1_i1	---NA---	265	No Blast Hit	0	0	0							1.9	0	4.34	0.66
TR1731|c0_g1_i1	---NA---	242	No Blast Hit	0	0	0							4.73	0	0	0.82
TR1732|c0_g2_i1	phosphoglycerate mutase	491	gi|224080003|ref|XP_002305988.1|predicted protein [Populus trichocarpa] gi|222848952|gb|EEE86499.1| predicted protein [Populus trichocarpa]	response to biotic stimulus;response to external stimulus;cytoplasm;biosynthetic process;kinase activity;plasma membrane;response to stress;hydrolase activity	ec:3.1.3.2-phosphatase	Aminobenzoate degradation	XP_002305988, EEE86499	1.30432e-86	90.7407	284.263	162	147	0.65	0	0.99	1.36
TR1733|c0_g1_i1	---NA---	386	No Blast Hit	0	0	0							0.93	0.94	1.42	0
TR1734|c0_g2_i1	zinc finger Ran-binding domain-containing 3-like	483	gi|147864189|emb|CAN78815.1|hypothetical protein VITISV_041732 [Vitis vinifera]	binding;nucleobase-containing compound metabolic process;hydrolase activity	0	0	CAN78815	4.67212e-21	59.4828	98.5969	116	69	1.99	0	1.26	1.16
TR1735|c0_g1_i1	---NA---	315	No Blast Hit	0	0	0							2.66	1.34	1.52	0
TR1736|c0_g1_i1	---NA---	269	No Blast Hit	0	0	0							9.18	1.84	1.4	0
TR1737|c0_g1_i1	---NA---	270	No Blast Hit	0	0	0							3.64	0	0	1.27
TR1738|c0_g1_i1	---NA---	232	No Blast Hit	0	0	0							0	0	1	0
TR1739|c0_g1_i1	sphingolipid long chain base-responsive LSP1	336	gi|310790035|gb|EFQ25568.1|sphingolipid long chain base-responsive protein LSP1 [Glomerella graminicola M1.001]	0	0	0	EFQ25568	1.24393e-67	99.0991	217.624	111	110	0	8.3	0.45	0
TR1740|c0_g2_i1	---NA---	275	No Blast Hit	0	0	0							0	0	0	2.44
TR1741|c0_g1_i1	---NA---	288	No Blast Hit	0	0	0							0	0	1.81	0.55
TR1742|c0_g2_i1	---NA---	255	No Blast Hit	0	0	0							0	0	0	0
TR1743|c0_g1_i1	---NA---	342	No Blast Hit	0	0	0							1.14	1.15	1.75	0.4
TR1744|c0_g1_i1	lectin kinase family	310	gi|225439920|ref|XP_002275244.1|PREDICTED: L-type lectin-domain containing receptor kinase VIII.1 [Vitis vinifera]	nucleotide binding;cellular protein modification process;carbohydrate binding;kinase activity;plasma membrane	ec:2.7.11	0	XP_002275244	8.85608e-13	73.1343	72.4034	67	49	0	1.38	1.05	1.92
TR1745|c0_g1_i1	---NA---	234	No Blast Hit	0	0	0							0	0	0	0.9
TR1746|c0_g1_i1	endomembrane family 70	719	gi|255576995|ref|XP_002529382.1|Endosomal P24A protein precursor, putative [Ricinus communis] gi|223531130|gb|EEF32978.1| Endosomal P24A protein precursor, putative [Ricinus communis]	endosome;mitochondrion;cell wall;cellular protein modification process;Golgi apparatus;biosynthetic process;extracellular region;plasma membrane	0	0	XP_002529382, EEF32978	7.72405e-136	92.3729	407.527	236	218	0.78	0.39	0	1.23
TR1747|c0_g2_i1	---NA---	360	No Blast Hit	0	0	0							1.05	0	2	0.73
TR1748|c0_g1_i1	heat shock 90	330	gi|357148345|ref|XP_003574727.1|PREDICTED: heat shock protein 81-3-like isoform 1 [Brachypodium distachyon] gi|357148347|ref|XP_003574728.1| PREDICTED: heat shock protein 81-3-like isoform 2 [Brachypodium distachyon]	protein metabolic process;Golgi apparatus;extracellular region;vacuole;plasma membrane;plastid;cellular process;response to stress;nucleotide binding;nucleus;protein binding;cell wall;cytosol	0	0	XP_003574727, XP_003574728	9.95468e-42	100	154.066	109	109	0	11.02	0	0.85
TR1751|c0_g1_i1	MFS peptide transporter,	258	gi|326479805|gb|EGE03815.1|MFS peptide transporter Ptr2 [Trichophyton equinum CBS 127.97]	0	0	0	EGE03815	2.61824e-19	69.0476	88.9669	84	58	0	14.19	0	0
TR1752|c0_g1_i1	---NA---	262	No Blast Hit	0	0	0							7.79	0	2.97	0.68
TR1753|c0_g1_i1	retrotransposon , , Ty1-copia subclass	267	gi|58533063|emb|CAD40121.3|OSJNBa0061C06.5 [Oryza sativa Japonica Group]	nucleic acid binding;nuclease activity;DNA metabolic process	0	0	CAD40121	1.11224e-23	79.1667	68.9366	48	38	0	0	2.13	0
TR1754|c0_g1_i1	---NA---	336	No Blast Hit	0	0	0							2.36	1.19	0.45	0.41
TR1755|c0_g1_i1	---NA---	311	No Blast Hit	0	0	0							2.72	0	1.56	0
TR1756|c0_g2_i1	---NA---	484	No Blast Hit	0	0	0							0.66	0.66	2.52	4.18
TR1757|c0_g1_i1	eukaryotic peptide chain release factor subunit 1-3 (eRF1-3)	227	gi|296089500|emb|CBI39319.3|unnamed protein product [Vitis vinifera]	cellular component organization;cytosol;translation factor activity, RNA binding;plasma membrane	0	0	CBI39319	2.9369e-44	98.6667	153.295	75	74	11.22	0	18.13	8.76
TR1758|c0_g1_i1	---NA---	491	No Blast Hit	0	0	0							0.65	0	0	1.14
TR1759|c0_g1_i1	---NA---	558	No Blast Hit	0	0	0							0.54	0.54	1.03	0
TR1760|c0_g1_i1	apoplastic invertase	375	gi|386688288|gb|AFJ21574.1|cell wall invertase [Agave tequilana]	carbohydrate metabolic process;membrane;hydrolase activity	ec:3.2.1.48-alpha-glucosidase;ec:3.2.1.26-invertase	Starch and sucrose metabolismStarch and sucrose metabolism	AFJ21574	1.1334e-40	76.4706	150.984	102	78	0.98	0	0.37	1.37
TR1763|c1_g1_i1	---NA---	351	No Blast Hit	0	0	0							0	1.1	0.83	0
TR1764|c0_g1_i1	---NA---	253	No Blast Hit	0	0	0							0	10.62	0.81	0
TR1765|c0_g1_i1	---NA---	255	No Blast Hit	0	0	0							0	2.08	0.79	0
TR1766|c0_g1_i1	hypothetical protein VITISV_023635	1072	gi|147834026|emb|CAN70998.1|hypothetical protein VITISV_023635 [Vitis vinifera]	0	0	0	CAN70998	1.95329e-08	43.4426	64.3142	244	106	0.96	2.17	0.92	0.25
TR1767|c0_g1_i1	---NA---	283	No Blast Hit	0	0	0							4.93	3.3	1.88	1.15
TR1768|c0_g1_i1	---NA---	287	No Blast Hit	0	0	0							0	1.6	0	1.12
TR1769|c0_g1_i1	---NA---	363	No Blast Hit	0	0	0							0	1.04	1.18	1.45
TR1770|c0_g1_i1	---NA---	318	No Blast Hit	0	0	0							1.31	1.31	1	0.91
TR1771|c0_g1_i1	---NA---	274	No Blast Hit	0	0	0							3.53	0	0.67	2.46
TR1772|c0_g1_i1	---NA---	230	No Blast Hit	0	0	0							2.7	0	0	0.94
TR1773|c0_g2_i1	---NA---	264	No Blast Hit	0	0	0							0	1.92	2.19	0.67
TR1774|c0_g1_i1	pentatricopeptide repeat-containing	527	gi|225432738|ref|XP_002279088.1|PREDICTED: pentatricopeptide repeat-containing protein At3g22670, mitochondrial [Vitis vinifera]	nucleic acid binding;cytoplasm	0	0	XP_002279088	5.83599e-45	67.0732	164.851	164	110	1.17	0	1.56	0.41
TR1775|c0_g1_i1	GNS1 SUR4 membrane	652	gi|225430858|ref|XP_002274241.1|PREDICTED: uncharacterized protein LOC100246092 [Vitis vinifera]	mitochondrion;membrane;lipid metabolic process;response to endogenous stimulus;biosynthetic process;transferase activity;cellular process	0	0	XP_002274241	3.61964e-73	80.625	234.958	160	129	5.72	0.88	1.34	1.08
TR1776|c0_g1_i1	---NA---	233	No Blast Hit	0	0	0							10.44	0	0	0
TR1777|c0_g1_i1	3-hydroxy-3-methylglutaryl reductase 2	398	gi|197725992|gb|ACH73142.1|3-hydroxy-3-methylglutaryl CoA reductase 2 [Solanum cheesmaniae] gi|197725994|gb|ACH73143.1| 3-hydroxy-3-methylglutaryl CoA reductase 2 [Solanum chilense] gi|197725996|gb|ACH73144.1| 3-hydroxy-3-methylglutaryl CoA reductase 2 [Solanum chmielewskii] gi|197726000|gb|ACH73146.1| 3-hydroxy-3-methylglutaryl CoA reductase 2 [Solanum habrochaites] gi|197726002|gb|ACH73147.1| 3…	nucleotide binding;peroxisome;catalytic activity;membrane;lipid metabolic process;endoplasmic reticulum;biosynthetic process;nucleobase-containing compound metabolic process	ec:1.1.1.34-reductase (NADPH)	Terpenoid backbone biosynthesis	ACH73142, ACH73143, ACH73144, ACH73146, ACH73147, ACH73148, ACH73150	2.07871e-34	95.8904	124.79	73	70	9.76	18.72	5.76	46.1
TR1778|c0_g1_i1	ABC transporter B family member 19-like	640	gi|255552900|ref|XP_002517493.1|multidrug resistance protein 1, 2, putative [Ricinus communis] gi|223543504|gb|EEF45035.1| multidrug resistance protein 1, 2, putative [Ricinus communis]	signal transduction;anatomical structure morphogenesis;biosynthetic process;plasma membrane;transporter activity;response to stress;nucleotide binding;carbohydrate metabolic process;response to abiotic stimulus;tropism;protein binding;cytoplasm;flower development;response to endogenous stimulus;cellular component organization;cell differentiation;cell growth;hydrolase activity	ec:3.6.3.44	0	XP_002517493, EEF45035	1.54057e-81	91.5094	273.478	212	194	2.7	0.45	0.17	0.95
TR1779|c0_g1_i1	proton-dependent oligopeptide transport family	230	gi|224065427|ref|XP_002301812.1|predicted protein [Populus trichocarpa] gi|222843538|gb|EEE81085.1| predicted protein [Populus trichocarpa]	plasma membrane;transporter activity	0	0	XP_002301812, EEE81085	1.8824e-26	81.5789	108.997	76	62	0	2.71	1.03	1.88
TR1781|c0_g1_i1	---NA---	262	No Blast Hit	0	0	0							11.69	0	0	0.68
TR1782|c0_g1_i1	PREDICTED: uncharacterized protein LOC100258445	340	gi|225450055|ref|XP_002276894.1|PREDICTED: uncharacterized protein LOC100258445 [Vitis vinifera]	cell wall;plasma membrane;plastid	0	0	XP_002276894	3.3306e-25	88.3721	72.0182	43	38	2.31	1.16	0	0.81
TR1783|c0_g1_i1	alanyl-tRNA synthetase-like	354	gi|147770555|emb|CAN71305.1|hypothetical protein VITISV_018193 [Vitis vinifera]	binding	0	0	CAN71305	3.05899e-08	66.1538	59.6918	65	43	0	0	0.41	0.76
TR1784|c0_g1_i1	---NA---	252	No Blast Hit	0	0	0							2.14	10.72	7.32	4.46
TR1785|c0_g1_i1	---NA---	227	No Blast Hit	0	0	0							2.8	0	1.07	0
TR1786|c0_g2_i1	---NA---	243	No Blast Hit	0	0	0							2.34	0	0.89	0
TR1787|c0_g1_i1	G-type lectin S-receptor-like serine threonine- kinase At1g34300-like	416	gi|225454761|ref|XP_002272528.1|PREDICTED: G-type lectin S-receptor-like serine/threonine-protein kinase At1g34300-like [Vitis vinifera]	cytoplasm;membrane;kinase activity	0	0	XP_002272528	1.63266e-20	64.0777	95.1301	103	66	3.31	0	1.9	1.16
TR1788|c0_g1_i1	---NA---	235	No Blast Hit	0	0	0							5.1	0	0.97	1.77
TR1789|c0_g1_i1	potassium channel KAT1	487	gi|109894128|gb|ABG47171.1|potassium channel KLT1 [Solanum lycopersicum]	nucleotide binding;nucleus;response to abiotic stimulus;protein binding;plasma membrane;transporter activity;cellular process	0	0	ABG47171	2.73122e-81	83.9506	255.758	162	136	13.08	0	0	0
TR1790|c0_g1_i1	---NA---	441	No Blast Hit	0	0	0							0.76	1.52	0.58	0.27
TR1791|c0_g1_i1	cytochrome P450	262	gi|296084351|emb|CBI24739.3|unnamed protein product [Vitis vinifera]	catalytic activity;membrane;metabolic process;binding	0	0	CBI24739	3.20631e-09	79.0698	58.9214	43	34	0	0	0.74	0
TR1792|c0_g1_i1	---NA---	297	No Blast Hit	0	0	0							0	2.99	0.57	0.52
TR1793|c0_g1_i1	---NA---	332	No Blast Hit	0	0	0							0	0	0	2.96
TR1794|c0_g1_i1	---NA---	336	No Blast Hit	0	0	0							0	8.3	0	0
TR1795|c0_g1_i1	---NA---	243	No Blast Hit	0	0	0							0	7.04	0	0
TR1796|c0_g2_i1	---NA---	558	No Blast Hit	0	0	0							2.16	0	0.62	0.57
TR1797|c0_g1_i1	---NA---	266	No Blast Hit	0	0	0							3.76	0	0.72	0
TR1798|c0_g1_i1	---NA---	251	No Blast Hit	0	0	0							2.16	0	1.64	0
TR1799|c0_g1_i1	pentatricopeptide repeat-containing	232	gi|225446849|ref|XP_002279693.1|PREDICTED: pentatricopeptide repeat-containing protein At2g42920, chloroplastic [Vitis vinifera] gi|302143555|emb|CBI22116.3| unnamed protein product [Vitis vinifera]	plastid	0	0	XP_002279693, CBI22116	1.08424e-11	82	68.1662	50	41	5.28	0	0	0
TR1799|c0_g2_i1	---NA---	235	No Blast Hit	0	0	0							5.1	0	0	0.89
TR1800|c0_g2_i1	---NA---	229	No Blast Hit	0	0	0							0	0	2.08	1.9
TR1801|c0_g1_i1	---NA---	263	No Blast Hit	0	0	0							1.93	0	2.21	0.67
TR1802|c0_g1_i1	---NA---	478	No Blast Hit	0	0	0							5.37	2.7	1.54	0.47
TR1803|c0_g1_i1	---NA---	238	No Blast Hit	0	0	0							0	0	1.88	0
TR1804|c0_g1_i1	pentatricopeptide repeat-containing ,	320	gi|359483532|ref|XP_002265722.2|PREDICTED: pentatricopeptide repeat-containing protein At4g18750, chloroplastic-like [Vitis vinifera]	embryo development;post-embryonic development;anatomical structure morphogenesis;nucleobase-containing compound metabolic process;plastid	0	0	XP_002265722	2.6825e-27	73.3333	114.39	105	77	2.58	2.59	0.98	0.45
TR1805|c0_g1_i1	---NA---	315	No Blast Hit	0	0	0							0	0	0.51	0
TR1806|c0_g1_i1	---NA---	243	No Blast Hit	0	0	0							7.01	0	0	0
TR1807|c0_g1_i1	---NA---	308	No Blast Hit	0	0	0							0	0	5.29	3.88
TR1808|c0_g1_i1	---NA---	227	No Blast Hit	0	0	0							8.41	0	1.07	0
TR1809|c0_g1_i1	---NA---	331	No Blast Hit	0	0	0							2.43	0	0	0
TR1809|c0_g2_i1	---NA---	249	No Blast Hit	0	0	0							0	0	1.67	0
TR1810|c0_g1_i1	dolichyldiphosphatase 1	371	gi|224068673|ref|XP_002326171.1|predicted protein [Populus trichocarpa] gi|222833364|gb|EEE71841.1| predicted protein [Populus trichocarpa]	membrane;lipid metabolic process;biosynthetic process;pollination;plastid;cellular process;hydrolase activity	ec:3.1.3.4-phosphatase	Sphingolipid metabolism;Ether lipid metabolism;Glycerophospholipid metabolism;Glycerolipid metabolism	XP_002326171, EEE71841	9.22158e-23	67.0213	97.8265	94	63	1.99	2	1.9	1.4
TR1811|c0_g2_i1	hypothetical protein VITISV_022886	774	gi|147814926|emb|CAN70311.1|hypothetical protein VITISV_022886 [Vitis vinifera]	0	0	0	CAN70311	3.84088e-16	47.3118	78.9518	186	88	2.48	0.71	0.81	0
TR1812|c0_g1_i1	---NA---	233	No Blast Hit	0	0	0							0	2.62	0	0.91
TR1813|c0_g1_i1	---NA---	293	No Blast Hit	0	0	0							1.53	0	2.34	1.07
TR1814|c0_g1_i1	pentatricopeptide repeat-containing , partial	245	gi|15221304|ref|NP_177599.1|pentatricopeptide repeat-containing protein [Arabidopsis thaliana] gi|75169837|sp|Q9CA56.1|PP121_ARATH RecName: Full=Pentatricopeptide repeat-containing protein At1g74600, chloroplastic; Flags: Precursor gi|12324789|gb|AAG52351.1|AC011765_3 hypothetical protein; 84160-81473 [Arabidopsis thaliana] gi|332197493|gb|AEE35614.1| pentatricopeptide repeat-containing protein […	mitochondrion;nucleobase-containing compound metabolic process;plastid	0	0	NP_177599, Q9CA56, AAG52351, AEE35614	8.55237e-33	89.6104	129.028	77	69	4.58	0	2.62	2.39
TR1815|c0_g1_i1	---NA---	416	No Blast Hit	0	0	0							0	0	1.58	0.29
TR1816|c0_g1_i1	---NA---	237	No Blast Hit	0	0	0							4.99	2.5	0	0.87
TR1817|c0_g1_i1	---NA---	273	No Blast Hit	0	0	0							1.78	0	0	1.86
TR1818|c0_g2_i1	---NA---	260	No Blast Hit	0	0	0							0	1.99	0.76	4.15
TR1819|c0_g1_i1	---NA---	350	No Blast Hit	0	0	0							0	0	1.26	0.39
TR1820|c0_g1_i1	PREDICTED: uncharacterized protein LOC100256388	290	gi|359486871|ref|XP_002272748.2|PREDICTED: uncharacterized protein LOC100256388 [Vitis vinifera]	metabolic process;cellular process	0	0	XP_002272748	1.41379e-15	57.8947	80.8777	95	55	3.13	0	1.19	0.55
TR1821|c0_g1_i1	---NA---	398	No Blast Hit	0	0	0							3.55	0	1.02	0.31
TR1822|c0_g1_i1	---NA---	568	No Blast Hit	0	0	0							1.06	1.59	1.41	3.53
TR1823|c0_g1_i1	pentatricopeptide repeat-containing ,	266	gi|296090396|emb|CBI40215.3|unnamed protein product [Vitis vinifera]	mitochondrion;binding	0	0	CBI40215	6.58e-34	86.3636	131.339	88	76	1.88	0	0.72	1.97
TR1824|c0_g2_i1	---NA---	284	No Blast Hit	0	0	0							11.43	0	0	0
TR1825|c0_g1_i1	---NA---	314	No Blast Hit	0	0	0							2.67	0	1.53	0.94
TR1826|c0_g1_i1	---NA---	249	No Blast Hit	0	0	0							4.4	0	1.67	0
TR1827|c0_g1_i1	---NA---	352	No Blast Hit	0	0	0							2.18	0	1.25	0.38
TR1828|c0_g1_i1	---NA---	256	No Blast Hit	0	0	0							4.11	0	2.35	0
TR1829|c0_g1_i1	---NA---	306	No Blast Hit	0	0	0							0	0	1.61	0
TR1830|c0_g1_i1	GDSL esterase lipase	325	gi|1911765|gb|AAB50843.1|iEP4 [Daucus carota] gi|4204870|gb|AAD11468.1| iEP4 [Daucus carota]	membrane;metabolic process;hydrolase activity	0	0	AAB50843, AAD11468	3.84299e-44	81.3084	157.532	107	87	0	3.78	0	1.32
TR1831|c0_g1_i1	heat shock 90	255	gi|193248823|dbj|BAG50403.1|ATP binding [Cardamine sp. SIM-2007]	nucleotide binding;protein metabolic process;protein binding;cellular process;response to stress	0	0	BAG50403	1.7052e-51	100	169.088	85	85	0	12.51	0	2.17
TR1832|c0_g1_i1	---NA---	387	No Blast Hit	0	0	0							4.64	0	0	0
TR1833|c0_g1_i1	alpha-farnesene synthase	337	gi|255562431|ref|XP_002522222.1|(R)-limonene synthase, putative [Ricinus communis] gi|223538593|gb|EEF40197.1| (R)-limonene synthase, putative [Ricinus communis]	catalytic activity;lipid metabolic process;biosynthetic process;plastid;cellular process	0	0	XP_002522222, EEF40197	2.85127e-13	63.4409	71.2478	93	59	8.22	1.18	0.45	0.82
TR1834|c0_g1_i1	---NA---	264	No Blast Hit	0	0	0							1.91	3.85	3.65	0.67
TR1835|c0_g1_i1	carbohydrate binding ,	299	gi|255540529|ref|XP_002511329.1|carbohydrate binding protein, putative [Ricinus communis] gi|223550444|gb|EEF51931.1| carbohydrate binding protein, putative [Ricinus communis]	nucleotide binding;cytoplasm;cellular protein modification process;carbohydrate binding;kinase activity;plasma membrane	ec:2.7.11	0	XP_002511329, EEF51931	5.16377e-33	82.4742	129.413	97	80	0	4.43	11.22	4.63
TR1836|c0_g1_i1	---NA---	379	No Blast Hit	0	0	0							1.92	0	0.73	0
TR1837|c0_g1_i1	---NA---	259	No Blast Hit	0	0	0							4	0	0	0
TR1838|c0_g1_i1	---NA---	256	No Blast Hit	0	0	0							6.17	0	0	0
TR1839|c0_g1_i1	---NA---	250	No Blast Hit	0	0	0							0	0	3.32	1.52
TR1840|c0_g1_i1	gag-pol poly	364	gi|147861248|emb|CAN79321.1|hypothetical protein VITISV_018984 [Vitis vinifera]	nucleic acid binding	0	0	CAN79321	2.61711e-21	66.6667	68.9366	63	42	1.03	0	0.39	0.36
TR1841|c0_g2_i1	---NA---	404	No Blast Hit	0	0	0							0	1.74	0.66	0
TR1842|c0_g1_i1	ubiquinol-cytochrome C reductase complex subunit ,	285	gi|406859746|gb|EKD12809.1|ubiquinol-cytochrome c reductase complex ubiquinone-binding protein [Marssonina brunnea f. sp. 'multigermtubi' MB_m1]	generation of precursor metabolites and energy;catalytic activity;membrane;mitochondrion;nucleobase-containing compound metabolic process;transporter activity	ec:1.10.2.2-reductase	Oxidative phosphorylation	EKD12809	1.0013e-51	94.5055	168.318	91	86	0	9.77	0	0
TR1843|c0_g1_i1	BTB POZ domain-containing At1g50280-like	344	gi|225425082|ref|XP_002273118.1|PREDICTED: BTB/POZ domain-containing protein At3g19850 [Vitis vinifera]	response to abiotic stimulus;signal transducer activity;plasma membrane	0	0	XP_002273118	1.15882e-40	84.2105	150.214	114	96	0	0	0.86	3.17
TR1844|c0_g1_i1	---NA---	496	No Blast Hit	0	0	0							0.64	0	2.19	0.22
TR1845|c0_g2_i1	---NA---	235	No Blast Hit	0	0	0							0	0	0.97	0
TR1846|c0_g1_i1	---NA---	338	No Blast Hit	0	0	0							0	0	0.89	1.64
TR1847|c0_g2_i1	---NA---	312	No Blast Hit	0	0	0							1.35	0	0.52	0.95
TR1848|c0_g1_i1	annexin A3	287	gi|225439272|ref|XP_002265214.1|PREDICTED: annexin A3 [Vitis vinifera] gi|296089290|emb|CBI39062.3| unnamed protein product [Vitis vinifera]	cytoplasm;membrane;lipid binding;transport;nucleobase-containing compound metabolic process	0	0	XP_002265214, CBI39062	6.37333e-38	78.9474	138.658	95	75	0	0	0.61	3.91
TR1849|c0_g1_i1	---NA---	339	No Blast Hit	0	0	0							4.65	0	0.44	0.81
TR1850|c0_g1_i1	uncharacterized endoplasmic reticulum membrane -like	258	gi|255562918|ref|XP_002522464.1|conserved hypothetical protein [Ricinus communis] gi|223538349|gb|EEF39956.1| conserved hypothetical protein [Ricinus communis]	membrane	0	0	XP_002522464, EEF39956	3.43268e-23	85.7143	97.0561	56	48	32.31	24.33	26.15	11.26
TR1851|c0_g1_i1	---NA---	252	No Blast Hit	0	0	0							4.27	0	0.81	0
TR1852|c0_g1_i1	---NA---	229	No Blast Hit	0	0	0							5.47	0	1.04	0
TR1853|c0_g1_i1	---NA---	275	No Blast Hit	0	0	0							0	0	3.33	0.61
TR1854|c0_g1_i1	---NA---	257	No Blast Hit	0	0	0							4.08	0	0	0
TR1855|c0_g1_i1	---NA---	405	No Blast Hit	0	0	0							2.59	0	1.98	0.91
TR1856|c0_g1_i1	Pentatricopeptide repeat-containing	427	gi|357480561|ref|XP_003610566.1|Pentatricopeptide repeat-containing protein [Medicago truncatula] gi|355511621|gb|AES92763.1| Pentatricopeptide repeat-containing protein [Medicago truncatula]	0	0	0	XP_003610566, AES92763	1.79073e-08	60.9756	60.8474	82	50	0.79	0.8	1.52	0.28
TR1857|c0_g1_i1	---NA---	329	No Blast Hit	0	0	0							0	1.23	1.87	0
TR1858|c0_g1_i1	---NA---	333	No Blast Hit	0	0	0							1.2	0	1.37	0.42
TR1859|c0_g1_i1	---NA---	502	No Blast Hit	0	0	0							0.63	0	0.48	1.1
TR1860|c0_g1_i1	conserved hypothetical protein	293	gi|255553019|ref|XP_002517552.1|conserved hypothetical protein [Ricinus communis] gi|223543184|gb|EEF44716.1| conserved hypothetical protein [Ricinus communis]	0	0	0	XP_002517552, EEF44716	8.71489e-07	69.4915	54.299	59	41	0	0	0	0.54
TR1860|c0_g2_i1	PREDICTED: uncharacterized protein LOC100776970	686	gi|356557263|ref|XP_003546937.1|PREDICTED: uncharacterized protein LOC100776970 [Glycine max]	cellular component organization;regulation of gene expression, epigenetic	0	0	XP_003546937	2.01955e-16	59.5376	87.0409	173	103	0	0	0	1.89
TR1861|c0_g1_i1	---NA---	276	No Blast Hit	0	0	0							1.74	1.74	0.66	0
TR1862|c0_g1_i1	phosphoglycerate kinase	380	gi|148906147|gb|ABR16231.1|unknown [Picea sitchensis]	nucleotide binding;kinase activity	0	0	ABR16231	1.24425e-36	72.3214	139.043	112	81	1.91	0	1.83	0.34
TR1863|c0_g1_i1	AC108884_10 non-LTR retroelement reverse transcriptase	269	gi|359486871|ref|XP_002272748.2|PREDICTED: uncharacterized protein LOC100256388 [Vitis vinifera]	nucleic acid binding;metabolic process;transferase activity;cellular process	0	0	XP_002272748	6.82674e-24	73.8095	104.76	84	62	1.84	0	0.7	0.64
TR1864|c0_g1_i1	---NA---	292	No Blast Hit	0	0	0							3.08	0	0.59	0.54
TR1865|c0_g1_i1	---NA---	374	No Blast Hit	0	0	0							0	0	1.5	0.34
TR1866|c0_g1_i1	---NA---	314	No Blast Hit	0	0	0							1.34	6.72	0	0.94
TR1867|c0_g1_i1	---NA---	259	No Blast Hit	0	0	0							2	0	0.76	0.7
TR1868|c0_g1_i1	---NA---	307	No Blast Hit	0	0	0							2.79	0	1.6	1.47
TR1869|c0_g2_i1	---NA---	237	No Blast Hit	0	0	0							4.99	0	0	0
TR1870|c0_g1_i1	hypothetical protein VITISV_012471	248	gi|147774068|emb|CAN65116.1|hypothetical protein VITISV_012471 [Vitis vinifera]	0	0	0	CAN65116	2.20394e-06	48.9362	52.373	94	46	0	2.23	0.85	0.77
TR1871|c0_g1_i1	---NA---	536	No Blast Hit	0	0	0							0	5.17	4.59	3.01
TR1872|c0_g1_i1	homeobox-leucine zipper HDG11-like	449	gi|255574032|ref|XP_002527933.1|homeobox protein, putative [Ricinus communis] gi|223532666|gb|EEF34449.1| homeobox protein, putative [Ricinus communis]	nucleus;DNA binding;transcription factor activity, sequence-specific DNA binding;protein binding;flower development;cellular component organization;cell differentiation;lipid binding;anatomical structure morphogenesis;biosynthetic process;nucleobase-containing compound metabolic process	0	0	XP_002527933, EEF34449	3.73153e-59	83.0065	204.527	153	127	0.74	0	0.56	1.04
TR1873|c0_g1_i1	---NA---	302	No Blast Hit	0	0	0							0	1.45	2.2	0.5
TR1874|c0_g1_i1	---NA---	289	No Blast Hit	0	0	0							1.57	0	0.6	0.55
TR1875|c0_g1_i1	---NA---	265	No Blast Hit	0	0	0							7.59	0	0.72	1.99
TR1876|c0_g1_i1	---NA---	279	No Blast Hit	0	0	0							3.39	0	0	1.18
TR1877|c0_g1_i1	methionine synthase	256	gi|356508448|ref|XP_003522969.1|PREDICTED: 5-methyltetrahydropteroyltriglutamate--homocysteine methyltransferase-like [Glycine max]	cytosol;biosynthetic process;extracellular region;transferase activity;binding;cellular process	ec:2.1.1.14-S-methyltransferase;ec:2.1.1.13-synthase	Cysteine and methionine metabolism;Selenocompound metabolismOne carbon pool by folate;Cysteine and methionine metabolism;Selenocompound metabolism	XP_003522969	3.63023e-15	79.3651	78.9518	63	50	2.06	0	1.57	2.15
TR1878|c0_g1_i1	---NA---	318	No Blast Hit	0	0	0							2.61	2.62	0	0
TR1879|c0_g1_i1	---NA---	351	No Blast Hit	0	0	0							4.37	0	0.83	0.77
TR1880|c0_g1_i1	Erg20p	280	gi|4725|emb|CAA29064.1|unnamed protein product [Saccharomyces cerevisiae]	cellular protein modification process;endoplasmic reticulum;biosynthetic process;binding;transport;cell cycle;nucleus;membrane;lipid metabolic process;cellular component organization;cytosol;transferase activity	ec:2.5.1.1-geranyl-diphosphate synthase;ec:2.5.1.58-farnesyltransferase;ec:2.5.1.10-diphosphate synthase	Terpenoid backbone biosynthesisTerpenoid backbone biosynthesisTerpenoid backbone biosynthesis	CAA29064	3.07746e-43	85.8696	150.214	92	79	0	6.76	0	0
TR1881|c0_g1_i1	patatin group A-3	334	gi|387600186|gb|AFJ92643.1|phospholipase A2 [Eschscholzia californica]	cytoplasm;membrane;lipid metabolic process;hydrolase activity	ec:3.1.1;ec:3.1.1.23-lipase	Glycerolipid metabolism	AFJ92643	6.13172e-22	77.9412	97.0561	68	53	2.39	2.4	0.91	0.84
TR1882|c0_g1_i1	---NA---	230	No Blast Hit	0	0	0							2.7	0	1.03	0
TR1883|c0_g1_i1	riboflavin biosynthesis -like	392	gi|297804068|ref|XP_002869918.1|cytidine/deoxycytidylate deaminase family protein [Arabidopsis lyrata subsp. lyrata] gi|297315754|gb|EFH46177.1| cytidine/deoxycytidylate deaminase family protein [Arabidopsis lyrata subsp. lyrata]	biosynthetic process;binding;nucleobase-containing compound metabolic process;plastid;hydrolase activity	ec:1.1.1.193-reductase;ec:3.5.4.26-deaminase	Riboflavin metabolismRiboflavin metabolism	XP_002869918, EFH46177	2.34305e-15	63.0952	80.1073	84	53	4.55	2.74	3.82	2.87
TR1884|c0_g1_i1	---NA---	273	No Blast Hit	0	0	0							1.78	3.57	1.35	0
TR1885|c0_g1_i1	---NA---	413	No Blast Hit	0	0	0							2.51	0	0.32	0.29
TR1886|c0_g1_i1	ERD (early-responsive to dehydration stress) family	379	gi|225436954|ref|XP_002271834.1|PREDICTED: phosphate metabolism protein 7-like [Vitis vinifera]	cytoplasm;membrane;extracellular region	0	0	XP_002271834	8.07444e-67	92.8	224.942	125	116	0.96	0.96	1.1	0.34
TR1887|c0_g1_i1	---NA---	286	No Blast Hit	0	0	0							3.22	3.23	3.68	2.25
TR1888|c0_g1_i1	---NA---	256	No Blast Hit	0	0	0							0	2.07	2.35	0
TR1889|c0_g1_i1	retrotransposon , , Ty3-gypsy subclass	377	gi|147780192|emb|CAN64427.1|hypothetical protein VITISV_029384 [Vitis vinifera]	nucleus;DNA binding;RNA binding;membrane;biosynthetic process;transferase activity;DNA metabolic process;plastid	0	0	CAN64427	1.56486e-37	90.4762	138.272	84	76	7.75	0	1.85	0
TR1890|c0_g1_i1	---NA---	272	No Blast Hit	0	0	0							1.79	0	1.37	0
TR1891|c0_g1_i1	---NA---	281	No Blast Hit	0	0	0							1.67	0	0	0.58
TR1892|c0_g1_i1	---NA---	255	No Blast Hit	0	0	0							6.23	0	0	0.72
TR1893|c0_g1_i1	annexin	604	gi|62255525|gb|AAX78199.1|putative annexin [Nicotiana tabacum]	lipid binding	0	0	AAX78199	3.27459e-11	81.25	68.9366	48	39	1.94	0	1.86	1.03
TR1894|c0_g1_i1	---NA---	282	No Blast Hit	0	0	0							3.31	0	0	0
TR1895|c0_g1_i1	---NA---	311	No Blast Hit	0	0	0							0	1.37	2.6	0.48
TR1896|c0_g2_i1	---NA---	278	No Blast Hit	0	0	0							3.42	1.72	0	0
TR1897|c0_g1_i1	---NA---	332	No Blast Hit	0	0	0							0	0	0	3.8
TR1898|c0_g1_i1	---NA---	284	No Blast Hit	0	0	0							0	1.64	1.25	1.14
TR1899|c0_g1_i1	---NA---	496	No Blast Hit	0	0	0							0	1.28	1.46	0.22
TR1900|c0_g2_i1	hypothetical protein VITISV_034261	263	gi|147771141|emb|CAN74183.1|hypothetical protein VITISV_034261 [Vitis vinifera]	DNA binding;nuclease activity;DNA metabolic process;intracellular;response to stress	0	0	CAN74183	1.88214e-23	80.2632	103.219	76	61	3.86	0	0	0
TR1901|c0_g1_i1	hypothetical protein VITISV_034229	345	gi|147787708|emb|CAN63054.1|hypothetical protein VITISV_034229 [Vitis vinifera]	0	0	0	CAN63054	5.82302e-11	56.5217	67.0106	92	52	3.38	1.13	0.86	1.97
TR1902|c0_g1_i1	---NA---	281	No Blast Hit	0	0	0							3.34	0	1.27	0.58
TR1903|c0_g1_i1	---NA---	247	No Blast Hit	0	0	0							4.49	2.25	0.85	2.34
TR1904|c0_g1_i1	---NA---	235	No Blast Hit	0	0	0							2.55	0	5.82	0
TR1905|c0_g1_i1	villin 3	304	gi|297739645|emb|CBI29827.3|unnamed protein product [Vitis vinifera]	cytoskeleton;protein binding;cytoplasm;cellular component organization	0	0	CBI29827	1.33111e-27	78.3505	115.161	97	76	1.42	4.29	4.89	0.5
TR1906|c0_g2_i1	---NA---	276	No Blast Hit	0	0	0							3.47	0	1.98	0
TR1907|c0_g1_i1	---NA---	257	No Blast Hit	0	0	0							2.04	0	0.78	1.42
TR1908|c0_g1_i1	---NA---	334	No Blast Hit	0	0	0							1.19	0	0	0
TR1909|c0_g1_i1	---NA---	432	No Blast Hit	0	0	0							1.56	3.14	1.49	1.37
TR1910|c0_g1_i1	---NA---	244	No Blast Hit	0	0	0							0	0	2.64	0
TR1911|c0_g1_i1	---NA---	275	No Blast Hit	0	0	0							0	15.8	2.67	0
TR1912|c0_g1_i1	---NA---	278	No Blast Hit	0	0	0							1.71	0	3.26	1.19
TR1914|c0_g1_i1	---NA---	409	No Blast Hit	0	0	0							2.55	0	0.97	0.3
TR1915|c0_g1_i1	pentatricopeptide repeat-containing	332	gi|296082095|emb|CBI21100.3|unnamed protein product [Vitis vinifera]	mitochondrion;binding	0	0	CBI21100	4.47471e-48	83.6364	164.851	110	92	1.21	0	1.38	1.27
TR1916|c0_g1_i1	---NA---	356	No Blast Hit	0	0	0							0	1.07	1.22	0.75
TR1918|c0_g2_i1	Heat-labile enterotoxin IIB, A chain	429	gi|322712360|gb|EFZ03933.1|hypothetical protein MAA_01007 [Metarhizium anisopliae ARSEF 23]	0	0	0	EFZ03933	1.78431e-21	65	98.9821	120	78	0	12.69	0	0
TR1919|c0_g1_i1	---NA---	349	No Blast Hit	0	0	0							1.1	0	0.84	0
TR1920|c0_g1_i1	Kinesin KIF15	466	gi|224123256|ref|XP_002330271.1|predicted protein [Populus trichocarpa] gi|222871306|gb|EEF08437.1| predicted protein [Populus trichocarpa]	nucleotide binding;cytoskeleton;protein binding;cytoplasm;metabolic process;cell cycle;motor activity	ec:3.6.1.3-adenylpyrophosphatase	Purine metabolism	XP_002330271, EEF08437	1.28634e-87	96.7532	291.197	154	149	3.49	0	0.27	0.74
TR1921|c0_g1_i1	---NA---	276	No Blast Hit	0	0	0							0	0	0.66	1.21
TR1922|c0_g1_i1	---NA---	342	No Blast Hit	0	0	0							2.29	0	0	0
TR1923|c0_g1_i1	---NA---	360	No Blast Hit	0	0	0							0	0	2	0.37
TR1923|c0_g2_i1	---NA---	347	No Blast Hit	0	0	0							1.11	0	0.43	0
TR1924|c0_g1_i1	---NA---	226	No Blast Hit	0	0	0							2.84	0	2.16	0.99
TR1925|c0_g1_i1	pentatricopeptide repeat-containing	386	gi|255558480|ref|XP_002520265.1|pentatricopeptide repeat-containing protein, putative [Ricinus communis] gi|223540484|gb|EEF42051.1| pentatricopeptide repeat-containing protein, putative [Ricinus communis]	0	0	0	XP_002520265, EEF42051	8.15883e-25	65.2542	107.842	118	77	0.93	0	1.07	0.33
TR1926|c0_g1_i1	hypothetical protein VITISV_007942	251	gi|147844568|emb|CAN80061.1|hypothetical protein VITISV_007942 [Vitis vinifera]	nucleus;DNA binding;transcription factor activity, sequence-specific DNA binding;biosynthetic process;DNA metabolic process	0	0	CAN80061	2.00884e-29	96.1538	100.138	52	50	2.16	0	0	1.5
TR1927|c0_g1_i1	conserved hypothetical protein	234	gi|255546051|ref|XP_002514085.1|conserved hypothetical protein [Ricinus communis] gi|223546541|gb|EEF48039.1| conserved hypothetical protein [Ricinus communis]	nucleus;cellular component organization	0	0	XP_002514085, EEF48039	2.20852e-25	83.5443	108.227	79	66	2.58	5.18	1.96	1.79
TR1928|c0_g1_i1	---NA---	537	No Blast Hit	0	0	0							2.28	1.15	0.87	0
TR1929|c0_g1_i1	---NA---	354	No Blast Hit	0	0	0							2.15	0	0	0.38
TR1930|c0_g1_i1	---NA---	240	No Blast Hit	0	0	0							7.24	0	0	0
TR1931|c0_g1_i1	---NA---	231	No Blast Hit	0	0	0							0	0	1.02	2.78
TR1932|c0_g1_i1	transparent testa 12	320	gi|297601202|ref|NP_001050522.2|Os03g0571900 [Oryza sativa Japonica Group] gi|255674646|dbj|BAF12436.2| Os03g0571900 [Oryza sativa Japonica Group]	membrane;transporter activity;cellular process	0	0	NP_001050522, BAF12436	4.43892e-53	93.2039	176.407	103	96	1.29	0	0.49	0
TR1933|c0_g1_i1	---NA---	255	No Blast Hit	0	0	0							2.08	0	0	0
TR1933|c0_g2_i1	---NA---	268	No Blast Hit	0	0	0							1.85	0	0.71	0
TR1934|c0_g1_i1	---NA---	275	No Blast Hit	0	0	0							1.75	0	0	0.61
TR1935|c0_g1_i1	---NA---	289	No Blast Hit	0	0	0							1.57	0	0.6	1.1
TR1936|c0_g1_i1	ubiquitin- ligase,	338	gi|255544812|ref|XP_002513467.1|ubiquitin-protein ligase, putative [Ricinus communis] gi|223547375|gb|EEF48870.1| ubiquitin-protein ligase, putative [Ricinus communis]	0	0	0	XP_002513467, EEF48870	7.50401e-20	61.165	92.0485	103	63	3.5	0	3.12	1.64
TR1937|c0_g1_i1	---NA---	247	No Blast Hit	0	0	0							0	0	0.85	2.34
TR1938|c0_g1_i1	---NA---	295	No Blast Hit	0	0	0							0	3.03	1.15	1.58
TR1939|c0_g1_i1	ATP binding ,	225	gi|255561647|ref|XP_002521833.1|ATP binding protein, putative [Ricinus communis] gi|223538871|gb|EEF40469.1| ATP binding protein, putative [Ricinus communis]	nucleotide binding;cytoskeleton;protein binding;cytoplasm;metabolic process;cell cycle;motor activity	ec:3.6.1.3-adenylpyrophosphatase	Purine metabolism	XP_002521833, EEF40469	3.42677e-22	91.8919	99.3673	74	68	0	0	0	2.99
TR1940|c0_g1_i1	---NA---	353	No Blast Hit	0	0	0							1.08	0	0.41	1.52
TR1941|c0_g1_i1	---NA---	407	No Blast Hit	0	0	0							2.57	0	1.64	1.5
TR1942|c0_g1_i1	---NA---	328	No Blast Hit	0	0	0							4.93	0	0.47	0.43
TR1943|c0_g1_i1	UTP-glucose-1-phosphate uridylyltransferase	254	gi|361130153|gb|EHL02007.1|putative UTP--glucose-1-phosphate uridylyltransferase [Glarea lozoyensis 74030]	carbohydrate metabolic process;generation of precursor metabolites and energy;cytoplasm;biosynthetic process;transferase activity;nucleobase-containing compound metabolic process	ec:2.7.7.9-uridylyltransferase	Starch and sucrose metabolism;Pentose and glucuronate interconversions;Amino sugar and nucleotide sugar metabolism	EHL02007	7.69946e-48	98.8095	168.703	84	83	0	8.42	0	0
TR1944|c0_g1_i1	retrotransposon , , Ty1-copia subclass	249	gi|297610236|ref|NP_001064301.2|Os10g0200800 [Oryza sativa Japonica Group] gi|255679278|dbj|BAF26215.2| Os10g0200800 [Oryza sativa Japonica Group]	DNA binding;mitochondrion;membrane;DNA metabolic process;transporter activity	0	0	NP_001064301, BAF26215	9.16788e-13	69.0909	70.0922	55	38	0	2.21	0.84	0
TR1945|c0_g1_i1	---NA---	269	No Blast Hit	0	0	0							0	3.69	2.1	4.48
TR1946|c0_g1_i1	---NA---	292	No Blast Hit	0	0	0							1.54	1.55	2.35	0.54
TR1947|c0_g1_i1	---NA---	247	No Blast Hit	0	0	0							2.24	0	2.56	0.78
TR1948|c0_g1_i1	---NA---	360	No Blast Hit	0	0	0							3.14	4.21	1.2	0.37
TR1949|c0_g1_i1	hypothetical protein VITISV_024942	413	gi|147798371|emb|CAN67911.1|hypothetical protein VITISV_024942 [Vitis vinifera]	0	0	0	CAN67911	1.44777e-11	84.0909	65.4698	44	37	0	0	0.32	2.35
TR1950|c0_g1_i1	---NA---	306	No Blast Hit	0	0	0							0	0	0	0.98
TR1951|c0_g1_i1	---NA---	227	No Blast Hit	0	0	0							0	0	1.07	4.87
TR1952|c0_g1_i1	---NA---	254	No Blast Hit	0	0	0							0	0	0	0
TR1953|c0_g1_i1	retrotransposon , , Ty1-copia subclass	249	gi|108863081|gb|ABG22123.1|polyprotein [Prunus avium]	binding	0	0	ABG22123	1.30254e-35	85.3659	131.339	82	70	4.4	0	0.84	2.3
TR1954|c1_g1_i1	---NA---	349	No Blast Hit	0	0	0							5.52	0	0	0
TR1955|c0_g1_i1	---NA---	240	No Blast Hit	0	0	0							4.83	0	1.84	0.84
TR1956|c0_g1_i1	---NA---	559	No Blast Hit	0	0	0							0	1.08	0.41	0.19
TR1957|c0_g1_i1	---NA---	233	No Blast Hit	0	0	0							5.22	0	0	0
TR1958|c0_g1_i1	RNA-dependent RNA polymerase 1	506	gi|224099571|ref|XP_002311536.1|rna-dependent RNA polymerase [Populus trichocarpa] gi|222851356|gb|EEE88903.1| rna-dependent RNA polymerase [Populus trichocarpa]	signal transduction;multicellular organismal development;cellular protein modification process;biosynthetic process;nucleobase-containing compound metabolic process;regulation of gene expression, epigenetic;response to stress;nucleic acid binding;nucleus;response to biotic stimulus;response to external stimulus;cellular component organization;transferase activity	ec:2.7.7.48	0	XP_002311536, EEE88903	3.97373e-16	62.9213	85.1149	89	56	3.1	1.24	0.24	1.31
TR1959|c0_g1_i1	---NA---	314	No Blast Hit	0	0	0							0	0	0	0.94
TR1960|c0_g1_i1	---NA---	285	No Blast Hit	0	0	0							0	1.63	0.62	1.13
TR1961|c0_g1_i1	---NA---	294	No Blast Hit	0	0	0							3.04	0	0.58	0.53
TR1962|c0_g1_i1	---NA---	466	No Blast Hit	0	0	0							2.09	0	0.27	0
TR1963|c0_g1_i1	---NA---	236	No Blast Hit	0	0	0							0	0	1.92	0.88
TR1964|c0_g2_i1	---NA---	452	No Blast Hit	0	0	0							0.73	2.2	0.84	0.51
TR1965|c0_g1_i1	BTB POZ domain-containing At1g04390-like	378	gi|147814818|emb|CAN61532.1|hypothetical protein VITISV_017628 [Vitis vinifera]	0	0	0	CAN61532	3.1034e-12	64.7059	71.633	68	44	0	0.97	1.84	0.34
TR1966|c0_g1_i1	---NA---	250	No Blast Hit	0	0	0							4.36	0	1.66	0
TR1967|c0_g1_i1	---NA---	225	No Blast Hit	0	0	0							5.75	0	0	0
TR1968|c0_g1_i1	---NA---	314	No Blast Hit	0	0	0							1.34	4.03	2.55	0.94
TR1969|c0_g1_i1	---NA---	284	No Blast Hit	0	0	0							1.63	3.28	1.25	1.14
TR1970|c0_g1_i1	---NA---	224	No Blast Hit	0	0	0							0	2.92	6.64	1.01
TR1971|c0_g1_i1	---NA---	334	No Blast Hit	0	0	0							3.58	2.4	2.73	3.34
TR1972|c0_g1_i1	hypothetical protein	255	gi|297182109|gb|ADI18282.1|hypothetical protein [uncultured Chromatiales bacterium HF0200_41F04]	0	0	0	ADI18282	3.39651e-21	65.4762	88.9669	84	55	0	2.08	1.58	0
TR1973|c0_g1_i1	BEACH domain-containing lvsA-like	270	gi|357440583|ref|XP_003590569.1|WD repeat and FYVE domain-containing protein [Medicago truncatula] gi|355479617|gb|AES60820.1| WD repeat and FYVE domain-containing protein [Medicago truncatula]	signal transduction;anatomical structure morphogenesis;binding;plastid;response to stress;nucleus;response to abiotic stimulus;response to endogenous stimulus;cellular component organization;cell differentiation;cell growth	0	0	XP_003590569, AES60820	3.92606e-45	93.1818	166.007	88	82	0	1.83	1.39	3.18
[truncated: 127,762 more rows]

## Sheet: Sheet2
Supplementary Table 6: Blastx based annotation result, corresponding GO terms, and KEGG pathways for all the assembled transcripts of Aconitum japonicum, and their expression values across four tissues
KeggMaps	Count
Starch and sucrose metabolism	1136
Purine metabolism	970
Cysteine and methionine metabolism	515
Pyruvate metabolism	510
Amino sugar and nucleotide sugar metabolism	484
Phenylpropanoid biosynthesis	437
Pentose and glucuronate interconversions	417
Phenylalanine, tyrosine and tryptophan biosynthesis	391
Carbon fixation in photosynthetic organisms	385
Phosphatidylinositol signaling system	378
Phenylalanine metabolism	363
Glycerolipid metabolism	353
Glyoxylate and dicarboxylate metabolism	353
Pyrimidine metabolism	348
Oxidative phosphorylation	345
Inositol phosphate metabolism	343
T cell receptor signaling pathway	343
Tyrosine metabolism	339
Carbon fixation pathways in prokaryotes	320
Citrate cycle (TCA cycle)	311
Glycerophospholipid metabolism	298
Glutathione metabolism	292
Fatty acid degradation	290
Drug metabolism - cytochrome P450	281
Glycine, serine and threonine metabolism	280
Isoquinoline alkaloid biosynthesis	271
Metabolism of xenobiotics by cytochrome P450	266
Tryptophan metabolism	244
Arginine and proline metabolism	230
Alanine, aspartate and glutamate metabolism	229
Aminobenzoate degradation	224
Tropane, piperidine and pyridine alkaloid biosynthesis	216
Drug metabolism - other enzymes	210
Aminoacyl-tRNA biosynthesis	207
alpha-Linolenic acid metabolism	200
Selenocompound metabolism	193
beta-Alanine metabolism	191
Valine, leucine and isoleucine degradation	191
Ascorbate and aldarate metabolism	190
Lysine degradation	188
Sphingolipid metabolism	186
Novobiocin biosynthesis	182
Propanoate metabolism	174
Sulfur metabolism	173
Fatty acid biosynthesis	172
Porphyrin and chlorophyll metabolism	169
Arginine biosynthesis	162
Biosynthesis of unsaturated fatty acids	149
One carbon pool by folate	148
Retinol metabolism	143
Butanoate metabolism	139
Flavonoid biosynthesis	138
Cyanoamino acid metabolism	135
Histidine metabolism	135
Terpenoid backbone biosynthesis	128
Nitrogen metabolism	125
Steroid hormone biosynthesis	121
Other glycan degradation	119
Ubiquinone and other terpenoid-quinone biosynthesis	117
Arachidonic acid metabolism	108
Pantothenate and CoA biosynthesis	103
Chloroalkane and chloroalkene degradation	100
Ether lipid metabolism	100
Lysine biosynthesis	96
Glycosaminoglycan degradation	89
Linoleic acid metabolism	88
Nicotinate and nicotinamide metabolism	87
Fatty acid elongation	86
N-Glycan biosynthesis	85
Riboflavin metabolism	84
Biotin metabolism	82
Limonene and pinene degradation	82
Benzoate degradation	80
Glycosphingolipid biosynthesis - ganglio series	80
Valine, leucine and isoleucine biosynthesis	79
Glycosaminoglycan biosynthesis - heparan sulfate / heparin	72
Streptomycin biosynthesis	69
Monobactam biosynthesis	64
Caprolactam degradation	61
Folate biosynthesis	61
Diterpenoid biosynthesis	59
Geraniol degradation	58
Caffeine metabolism	57
Steroid biosynthesis	57
Various types of N-glycan biosynthesis	56
Glycosaminoglycan biosynthesis - chondroitin sulfate / dermatan sulfate	52
Thiamine metabolism	52
Cutin, suberine and wax biosynthesis	48
Indole alkaloid biosynthesis	46
mTOR signaling pathway	45
Anthocyanin biosynthesis	43
C5-Branched dibasic acid metabolism	43
Naphthalene degradation	40
Flavone and flavonol biosynthesis	39
Vitamin B6 metabolism	39
Zeatin biosynthesis	35
Carbapenem biosynthesis	34
Glycosphingolipid biosynthesis - globo series	33
Aflatoxin biosynthesis	30
Tetracycline biosynthesis	30
Styrene degradation	28
Toluene degradation	28
Betalain biosynthesis	27
Steroid degradation	24
Chlorocyclohexane and chlorobenzene degradation	23
Carotenoid biosynthesis	22
Polyketide sugar unit biosynthesis	22
Isoflavonoid biosynthesis	21
Butirosin and neomycin biosynthesis	20
Stilbenoid, diarylheptanoid and gingerol biosynthesis	20
Taurine and hypotaurine metabolism	20
Biosynthesis of ansamycins	19
D-Glutamine and D-glutamate metabolism	19
Other types of O-glycan biosynthesis	19
Ethylbenzene degradation	18
Synthesis and degradation of ketone bodies	18
Fluorobenzoate degradation	17
Lipopolysaccharide biosynthesis	17
Primary bile acid biosynthesis	17
Monoterpenoid biosynthesis	16
Photosynthesis	15
Biosynthesis of vancomycin group antibiotics	13
Glycosylphosphatidylinositol(GPI)-anchor biosynthesis	12
Peptidoglycan biosynthesis	12
Glucosinolate biosynthesis	11
Benzoxazinoid biosynthesis	9
Sesquiterpenoid and triterpenoid biosynthesis	9
Lipoic acid metabolism	8
Biosynthesis of siderophore group nonribosomal peptides	5
D-Alanine metabolism	5
Phosphonate and phosphinate metabolism	5
formamidase	4
Biosynthesis of terpenoids and steroids	3
Glycosphingolipid biosynthesis - lacto and neolacto series	3
Penicillin and cephalosporin biosynthesis	3
Steroid biosynthesisSteroid hormone biosynthesis	3
Xylene degradation	3
(S)-coclaurine-N-methyltransferase	2
allantoicase	2
Atrazine degradation	2
Biosynthesis of antibiotics	2
D-Arginine and D-ornithine metabolism	2
Fructose and mannose metabolism	2
Glycolysis / Gluconeogenesis	2
Histidine metabolismHistidine metabolism	2
Pentose phosphate pathway	2
allantoinase	1
beta-Lactam resistance	1
Brassinosteroid biosynthesis	1
ec:2.1.1.115-N-methyltransferase	1
Galactose metabolism	1
Insect hormone biosynthesis	1
Methane metabolism	1
urease	1
