# Supplementary material for: Multi-omics analysis reveals tissue-specific biosynthesis and accumulation of diterpene alkaloids in Aconitum japonicum
Source: J Nat Med. 2025 Mar 20;79(3):499–516. doi: 10.1007/s11418-025-01881-y (PMC12058934; doi:10.1007/s11418-025-01881-y)
Supplement: Supplementary file 7 — Supplementary file7 (XLSX 4270 KB) [file 11418_2025_1881_MOESM7_ESM.xlsx]

## Sheet: Present_in_all_tissues
Supplementary Table 7: List of transcripts (FPKM>0) shared between all the four tissues, and unique to each tissue-type
Transcript_id	Transcript_id	FPKM_Leaf	FPKM_Rootlet	FPKM_Mother_root	FPKM_Daughter_root	SeqDesc	KeggMaps
TR10023|c0_g1_i1|c0_g1_i1	TR10023|c0_g1_i1	3.29	0.95	1.62	0.66
TR10028|c0_g1_i1|c0_g1_i1	TR10028|c0_g1_i1	1.23	2.48	4.71	2.16
TR10035|c0_g1_i1|c0_g1_i1	TR10035|c0_g1_i1	6.53	2.19	5.8	1.52	UPF0202 At1g10490-like	0
TR10039|c0_g1_i1|c0_g1_i1	TR10039|c0_g1_i1	1.54	1.03	0.59	0.36
TR10057|c0_g1_i1|c0_g1_i1	TR10057|c0_g1_i1	1.21	1.22	2.31	0.42
TR10062|c0_g1_i1|c0_g1_i1	TR10062|c0_g1_i1	3.43	1.15	1.31	2
TR10063|c0_g1_i1|c0_g1_i1	TR10063|c0_g1_i1	10.44	1.31	1	0.46
TR10068|c0_g1_i1|c0_g1_i1	TR10068|c0_g1_i1	15.48	2.59	4.91	51.1	pyruvate kinase	Pyruvate metabolism;Purine metabolism
TR10077|c0_g1_i1|c0_g1_i1	TR10077|c0_g1_i1	3.45	1.16	0.44	0.81
TR10078|c0_g1_i1|c0_g1_i1	TR10078|c0_g1_i1	5.1	28.16	30.09	20.39	Kunitz-type protease inhibitor KPI-D12	0
TR10081|c0_g1_i1|c0_g1_i1	TR10081|c0_g1_i1	5.09	10.21	9.69	5.92
TR10090|c0_g1_i1|c0_g1_i1	TR10090|c0_g1_i1	2.83	0.95	1.44	0.66
TR10091|c0_g2_i1|c0_g1_i1	TR10091|c0_g2_i1	1.68	0.56	1.28	1.18
TR10092|c0_g1_i1|c0_g1_i1	TR10092|c0_g1_i1	1.91	5.77	0.73	0.67
TR10095|c0_g1_i1|c0_g1_i1	TR10095|c0_g1_i1	3.66	0.74	0.84	1.03
TR1011|c0_g1_i1|c0_g1_i1	TR1011|c0_g1_i1	2.8	5.63	7.46	3.89
TR1012|c0_g1_i1|c0_g1_i1	TR1012|c0_g1_i1	1.19	0.6	0.68	2.72	condensin complex subunit 1	0
TR10121|c0_g1_i1|c0_g1_i1	TR10121|c0_g1_i1	1.69	108.22	97.24	9.79	cytochrome P450	0
TR10130|c0_g1_i1|c0_g1_i1	TR10130|c0_g1_i1	3.03	1.01	1.16	0.71
TR10144|c0_g1_i1|c0_g1_i1	TR10144|c0_g1_i1	2.9	1.46	0.55	0.51
TR10151|c0_g1_i1|c0_g1_i1	TR10151|c0_g1_i1	2.64	1.33	1.01	0.93
TR10163|c0_g1_i1|c0_g1_i1	TR10163|c0_g1_i1	2.13	1.07	0.81	0.75	CRR4	0
TR10195|c0_g1_i1|c0_g1_i1	TR10195|c0_g1_i1	4.45	0.9	1.02	0.31
TR10196|c0_g1_i1|c0_g1_i1	TR10196|c0_g1_i1	1.19	4.77	2.26	0.83
TR102|c0_g1_i1|c0_g1_i1	TR102|c0_g1_i1	47.19	15.38	55	40.65	PREDICTED: uncharacterized protein LOC100242119	0
TR10202|c0_g1_i1|c0_g1_i1	TR10202|c0_g1_i1	2.64	2.65	3.01	1.83
TR10207|c0_g1_i1|c0_g1_i1	TR10207|c0_g1_i1	2.83	1.42	2.16	1.48
TR1021|c0_g1_i1|c0_g1_i1	TR1021|c0_g1_i1	9.09	17.65	15.05	14.91	ubiquitin carboxyl-terminal hydrolase 4	0
TR10210|c0_g1_i1|c0_g1_i1	TR10210|c0_g1_i1	1.32	0.66	2.02	1.39
TR10220|c0_g1_i1|c0_g1_i1	TR10220|c0_g1_i1	1.58	0.8	0.3	0.83
TR10224|c0_g1_i1|c0_g1_i1	TR10224|c0_g1_i1	1.91	1.92	2.19	0.67
TR10225|c0_g1_i1|c0_g1_i1	TR10225|c0_g1_i1	1.09	1.1	0.42	0.77
TR10236|c0_g1_i1|c0_g1_i1	TR10236|c0_g1_i1	2.79	1.4	1.07	0.49
TR1026|c0_g1_i1|c0_g1_i1	TR1026|c0_g1_i1	0.7	0.71	1.88	0.99
TR10271|c0_g1_i1|c0_g1_i1	TR10271|c0_g1_i1	1.98	778.63	328.67	144.54	cytochrome P450	0
TR10280|c0_g2_i1|c0_g1_i1	TR10280|c0_g2_i1	68.51	208.68	360.58	418.32
TR10285|c0_g1_i1|c0_g1_i1	TR10285|c0_g1_i1	3.22	3.23	1.84	1.12
TR10299|c0_g1_i1|c0_g1_i1	TR10299|c0_g1_i1	40.22	198.44	113.31	44.58	mitogen-activated kinase 3	mTOR signaling pathway
TR10304|c0_g1_i1|c0_g1_i1	TR10304|c0_g1_i1	4.38	4.4	2.23	0.51
TR10305|c0_g1_i1|c0_g1_i1	TR10305|c0_g1_i1	1.35	1.35	1.54	0.94	hypothetical protein VITISV_011546	0
TR10313|c0_g1_i1|c0_g1_i1	TR10313|c0_g1_i1	3.87	1.3	2.46	3.62
TR10321|c0_g1_i1|c0_g1_i1	TR10321|c0_g1_i1	0.86	3.44	0.98	0.3	cytochrome P450	0
TR10325|c0_g1_i1|c0_g1_i1	TR10325|c0_g1_i1	1.64	1.65	0.63	0.57
TR1034|c0_g1_i1|c0_g1_i1	TR1034|c0_g1_i1	1.35	1.35	0.51	0.47
TR10345|c0_g1_i1|c0_g1_i1	TR10345|c0_g1_i1	9.87	8.26	22.58	9.2	heat shock 70 kDa , mitochondrial-like	0
TR10349|c0_g1_i1|c0_g1_i1	TR10349|c0_g1_i1	1.66	0.83	0.63	0.58
TR10351|c0_g1_i1|c0_g1_i1	TR10351|c0_g1_i1	0.69	2.78	1.85	0.24
TR10353|c0_g1_i1|c0_g1_i1	TR10353|c0_g1_i1	2.5	0.42	1.12	0.59	multidrug resistance 1, 2,	0
TR10359|c0_g1_i1|c0_g1_i1	TR10359|c0_g1_i1	11.68	9.6	17.02	18.99	E3 ubiquitin- ligase RF298-like	0
TR10364|c0_g1_i1|c0_g1_i1	TR10364|c0_g1_i1	20.43	45.14	88.84	46.71	pleiotropic drug resistance 1-like	0
TR10367|c0_g1_i1|c0_g1_i1	TR10367|c0_g1_i1	4.11	0.52	1.57	0.36
TR10372|c0_g1_i1|c0_g1_i1	TR10372|c0_g1_i1	1.62	6.51	1.85	1.13	nucleobase ascorbate transporter	0
TR10391|c0_g1_i1|c0_g1_i1	TR10391|c0_g1_i1	8.49	2.44	9.72	8.5	ATP binding ,	0
TR10392|c0_g1_i1|c0_g1_i1	TR10392|c0_g1_i1	1.53	0.51	0.58	0.18
TR10393|c0_g1_i1|c0_g1_i1	TR10393|c0_g1_i1	1.6	1.6	0.61	1.12	retrotransposon , , Ty3-gypsy subclass	0
TR10397|c0_g1_i1|c0_g1_i1	TR10397|c0_g1_i1	2.66	0.89	0.34	0.62
TR10406|c0_g1_i1|c0_g1_i1	TR10406|c0_g1_i1	2.84	5.7	1.08	2.96
TR10408|c0_g2_i1|c0_g1_i1	TR10408|c0_g2_i1	0.56	1.13	0.43	0.4
TR10411|c0_g1_i1|c0_g1_i1	TR10411|c0_g1_i1	0.63	2.55	0.97	0.89	phosphoglycerate mutase	Aminobenzoate degradation
TR10415|c0_g1_i1|c0_g1_i1	TR10415|c0_g1_i1	10.43	2.99	1.7	11.99
TR10428|c0_g1_i1|c0_g1_i1	TR10428|c0_g1_i1	4.35	1.46	0.55	0.51	Cysteine-rich receptor kinase	0
TR10439|c0_g1_i1|c0_g1_i1	TR10439|c0_g1_i1	4.42	4.44	2.02	1.86
TR10448|c0_g2_i1|c0_g1_i1	TR10448|c0_g2_i1	0.91	0.91	1.04	0.96	serine-threonine kinase, plant-type,	0
TR10463|c0_g2_i1|c0_g1_i1	TR10463|c0_g2_i1	2.46	0.83	0.94	0.58
TR10468|c0_g1_i1|c0_g1_i1	TR10468|c0_g1_i1	2.07	0.69	1.32	0.24	B-block binding subunit of TFIIIC	0
TR10474|c0_g1_i1|c0_g1_i1	TR10474|c0_g1_i1	39.94	17.65	48.73	71.47	conserved hypothetical protein	0
TR10486|c0_g1_i1|c0_g1_i1	TR10486|c0_g1_i1	7.09	11.86	14.39	14.79
TR10492|c0_g1_i1|c0_g1_i1	TR10492|c0_g1_i1	4.29	1.08	0.41	0.75
TR10495|c0_g1_i1|c0_g1_i1	TR10495|c0_g1_i1	0.49	0.49	0.37	0.34	polynucleotidyl transferase	0
TR10499|c0_g1_i1|c0_g1_i1	TR10499|c0_g1_i1	6.81	1.37	1.56	1.91
TR105|c0_g1_i1|c0_g1_i1	TR105|c0_g1_i1	1.23	1.24	1.41	1.08	histone deacetylase	0
TR10510|c0_g1_i1|c0_g1_i1	TR10510|c0_g1_i1	4.11	2.07	0.78	2.15
TR10513|c0_g1_i1|c0_g1_i1	TR10513|c0_g1_i1	6.64	0.95	1.09	1
TR10520|c0_g1_i1|c0_g1_i1	TR10520|c0_g1_i1	20.13	5.77	3.28	2
TR10521|c0_g1_i1|c0_g1_i1	TR10521|c0_g1_i1	1.6	1.6	1.83	1.12
TR10530|c0_g1_i1|c0_g1_i1	TR10530|c0_g1_i1	2.44	7.35	18.57	19.51	OPC-8:0 ligase1	Ubiquinone and other terpenoid-quinone biosynthesis;Phenylalanine metabolism;Phenylpropanoid biosynthesis
TR10533|c0_g1_i1|c0_g1_i1	TR10533|c0_g1_i1	2.1	4.21	2.39	0.73
TR10542|c0_g1_i1|c0_g1_i1	TR10542|c0_g1_i1	2.13	2.14	1.09	0.25
TR10554|c0_g1_i1|c0_g1_i1	TR10554|c0_g1_i1	2.92	1.96	0.74	0.68
TR1057|c0_g1_i1|c0_g1_i1	TR1057|c0_g1_i1	2.39	2.4	0.91	0.83
TR10574|c0_g1_i1|c0_g1_i1	TR10574|c0_g1_i1	0.79	1.58	0.9	0.83
TR10591|c0_g1_i1|c0_g1_i1	TR10591|c0_g1_i1	2.58	0.86	1.97	0.3
TR10603|c0_g1_i1|c0_g1_i1	TR10603|c0_g1_i1	2.31	1.16	0.88	0.41	CRA RING-U-box domain-containing	0
TR10606|c0_g1_i1|c0_g1_i1	TR10606|c0_g1_i1	2.05	0.69	0.52	0.24
TR10607|c0_g1_i1|c0_g1_i1	TR10607|c0_g1_i1	0.87	1.74	0.66	1.52	non-LTR retrolelement reverse transcriptase	0
TR10611|c0_g1_i1|c0_g1_i1	TR10611|c0_g1_i1	3.73	1.87	0.71	0.65
TR10617|c1_g1_i1|c0_g1_i1	TR10617|c1_g1_i1	2.34	4.69	1.78	0.81	Mutator transposable element-related ,	0
TR10619|c0_g1_i1|c0_g1_i1	TR10619|c0_g1_i1	13.76	1.97	0.75	0.69	alpha,alpha-trehalose-phosphate synthase TPS1 subunit	0
TR10622|c0_g2_i1|c0_g1_i1	TR10622|c0_g2_i1	1.57	0.79	1.2	0.55
TR10629|c0_g2_i1|c0_g1_i1	TR10629|c0_g2_i1	0.96	0.97	1.11	0.79
TR10630|c0_g1_i1|c0_g1_i1	TR10630|c0_g1_i1	2.94	1.69	0.64	0.15
TR10648|c0_g1_i1|c0_g1_i1	TR10648|c0_g1_i1	0.97	1.95	0.37	0.34
TR10653|c0_g1_i1|c0_g1_i1	TR10653|c0_g1_i1	3.92	11.8	16.44	18.29
TR10654|c0_g2_i1|c0_g1_i1	TR10654|c0_g2_i1	1	1.01	1.92	0.7	pentatricopeptide repeat-containing 81, partial	0
TR10657|c0_g1_i1|c0_g1_i1	TR10657|c0_g1_i1	4.64	0.27	0.42	0.1	Primary amine oxidase	Tyrosine metabolism;Tropane, piperidine and pyridine alkaloid biosynthesis;Isoquinoline alkaloid biosynthesis;Phenylalanine metabolism;Glycine, serine and threonine metabolism;beta-Alanine metabolism
TR10660|c0_g2_i1|c0_g1_i1	TR10660|c0_g2_i1	5.42	5.44	3.44	1.26
TR10664|c0_g1_i1|c0_g1_i1	TR10664|c0_g1_i1	1.52	1.53	0.87	1.61	hypothetical protein VITISV_022906	0
TR10671|c0_g1_i1|c0_g1_i1	TR10671|c0_g1_i1	1.45	0.73	1.11	0.25
TR10682|c0_g1_i1|c0_g1_i1	TR10682|c0_g1_i1	1.45	4.37	0.55	0.51
TR1069|c0_g1_i1|c0_g1_i1	TR1069|c0_g1_i1	2.12	12.74	34.65	0.74	pathogenesis-related 1	0
TR10692|c0_g1_i1|c0_g1_i1	TR10692|c0_g1_i1	0.69	0.69	1.57	0.24
TR10696|c1_g1_i1|c0_g1_i1	TR10696|c1_g1_i1	1.17	1.18	0.9	2.06	pentatricopeptide repeat-containing	0
TR1070|c0_g1_i1|c0_g1_i1	TR1070|c0_g1_i1	0.89	0.9	0.68	0.63
TR10700|c0_g1_i1|c0_g1_i1	TR10700|c0_g1_i1	0.77	0.77	0.29	0.27
TR10716|c0_g1_i1|c0_g1_i1	TR10716|c0_g1_i1	1.66	4.99	6.95	5.21
TR10720|c0_g1_i1|c0_g1_i1	TR10720|c0_g1_i1	2.06	2.07	3.92	2.87
TR10724|c0_g1_i1|c0_g1_i1	TR10724|c0_g1_i1	1.76	0.88	0.67	0.31	Disease resistance RGA2	0
TR1073|c0_g1_i1|c0_g1_i1	TR1073|c0_g1_i1	0.93	0.94	1.78	0.33
TR10732|c0_g1_i1|c0_g1_i1	TR10732|c0_g1_i1	2	4.02	1.52	0.7	zinc knuckle family	0
TR10735|c0_g1_i1|c0_g1_i1	TR10735|c0_g1_i1	1.13	1.7	0.86	0.2
TR10737|c0_g1_i1|c0_g1_i1	TR10737|c0_g1_i1	3.15	0.53	0.6	0.37
TR10752|c0_g1_i1|c0_g1_i1	TR10752|c0_g1_i1	0.61	7.96	0.47	3.21	cold-shock DNA binding	0
TR10799|c0_g1_i1|c0_g1_i1	TR10799|c0_g1_i1	2.1	1.06	0.4	0.37
TR10801|c0_g1_i1|c0_g1_i1	TR10801|c0_g1_i1	2.72	2.74	0.52	0.48
TR10809|c0_g1_i1|c0_g1_i1	TR10809|c0_g1_i1	2.46	1.65	0.94	0.72
TR1081|c0_g1_i1|c0_g1_i1	TR1081|c0_g1_i1	5.52	0.79	1.81	0.55
TR10810|c0_g1_i1|c0_g1_i1	TR10810|c0_g1_i1	2.77	2.78	6.32	0.96
TR1082|c0_g1_i1|c0_g1_i1	TR1082|c0_g1_i1	0.38	1.52	2.32	0.4	LOB domain-containing 20	0
TR10822|c0_g1_i1|c0_g1_i1	TR10822|c0_g1_i1	1.23	1.23	0.94	1.72
TR10836|c0_g1_i1|c0_g1_i1	TR10836|c0_g1_i1	6.17	1.55	1.18	0.54
TR10850|c0_g1_i1|c0_g1_i1	TR10850|c0_g1_i1	2.4	3.62	1.83	0.42	amino acid permease	0
TR10856|c0_g1_i1|c0_g1_i1	TR10856|c0_g1_i1	1.91	1.92	0.73	1.34	ribonuclease H	0
TR10857|c0_g1_i1|c0_g1_i1	TR10857|c0_g1_i1	1.17	2.35	0.45	2.05
TR1086|c0_g1_i1|c0_g1_i1	TR1086|c0_g1_i1	1.58	0.8	1.21	1.67
TR10879|c0_g1_i1|c0_g1_i1	TR10879|c0_g1_i1	3.35	0.56	0.43	1.38	SNF2 and helicase domain-containing	0
TR10881|c0_g1_i1|c0_g1_i1	TR10881|c0_g1_i1	1.28	1.28	0.97	2.23
TR10884|c0_g2_i1|c0_g1_i1	TR10884|c0_g2_i1	1.06	0.53	1.01	0.19
TR10886|c0_g1_i1|c0_g1_i1	TR10886|c0_g1_i1	20.53	3.75	10.67	6.51
TR10886|c0_g2_i1|c0_g1_i1	TR10886|c0_g2_i1	9.25	4.65	8.82	2.7
TR10896|c0_g1_i1|c0_g1_i1	TR10896|c0_g1_i1	2.69	2.7	3.08	1.41
TR10901|c0_g1_i1|c0_g1_i1	TR10901|c0_g1_i1	10.74	2.4	3.19	0.42	cytochrome P450	Retinol metabolism;Tryptophan metabolism;Steroid hormone biosynthesis;Aminobenzoate degradation;Caffeine metabolism;Fatty acid degradation;Drug metabolism - cytochrome P450;Metabolism of xenobiotics by cytochrome P450;Linoleic acid metabolism;Arachidonic acid metabolism
TR10915|c1_g1_i1|c0_g1_i1	TR10915|c1_g1_i1	0.91	0.91	1.04	0.64
TR10917|c0_g1_i1|c0_g1_i1	TR10917|c0_g1_i1	0.91	1.82	1.38	0.32	Zinc finger MYM-type	0
TR10921|c0_g1_i1|c0_g1_i1	TR10921|c0_g1_i1	27.13	9.9	10.33	10.29	cullin-1-like isoform 1	0
TR10928|c0_g1_i1|c0_g1_i1	TR10928|c0_g1_i1	2.22	4.46	6.77	42.54	pyruvate kinase	Pyruvate metabolism;Purine metabolism
TR1093|c0_g1_i1|c0_g1_i1	TR1093|c0_g1_i1	4.93	2.48	0.94	0.86
TR10934|c0_g1_i1|c0_g1_i1	TR10934|c0_g1_i1	0.46	1.4	1.06	0.65	telomerase reverse transcriptase, partial	0
TR10939|c0_g1_i1|c0_g1_i1	TR10939|c0_g1_i1	1.37	0.69	1.31	0.24
TR10944|c0_g1_i1|c0_g1_i1	TR10944|c0_g1_i1	2.29	2.3	2.63	1.61
TR10950|c0_g1_i1|c0_g1_i1	TR10950|c0_g1_i1	0.66	0.67	0.76	1.4	aspartic ase nepenthesin-1-like	0
TR1096|c0_g1_i1|c0_g1_i1	TR1096|c0_g1_i1	1.61	0.54	0.82	0.94	Pentatricopeptide repeat-containing	0
TR10968|c0_g1_i1|c0_g1_i1	TR10968|c0_g1_i1	2.19	1.76	1.17	0.92	cytochrome P450	0
TR10979|c0_g1_i1|c0_g1_i1	TR10979|c0_g1_i1	31.1	91.42	82.88	70.38	probable methyltransferase PMT8-like	0
TR110|c0_g2_i1|c0_g1_i1	TR110|c0_g2_i1	11.53	0.89	1.02	0.62
TR11014|c0_g1_i1|c0_g1_i1	TR11014|c0_g1_i1	8.52	11.4	8.64	4.93
TR11016|c0_g1_i1|c0_g1_i1	TR11016|c0_g1_i1	72.23	99.73	81.21	85.72
TR11019|c0_g2_i1|c0_g1_i1	TR11019|c0_g2_i1	0.8	0.81	0.31	0.28
TR11020|c0_g1_i1|c0_g1_i1	TR11020|c0_g1_i1	0.79	5.53	2.7	0.55	hypothetical protein VITISV_039388	0
TR11021|c0_g1_i1|c0_g1_i1	TR11021|c0_g1_i1	2.43	1.22	3.7	0.85
TR11028|c0_g1_i1|c0_g1_i1	TR11028|c0_g1_i1	14.53	22.93	18.98	7.96	GDP-D-mannose-3 ,5 -epimerase	Ascorbate and aldarate metabolism;Amino sugar and nucleotide sugar metabolism
TR11034|c0_g1_i1|c0_g1_i1	TR11034|c0_g1_i1	1.6	0.8	0.61	0.56	IQ-domain 19	0
TR1105|c0_g1_i1|c0_g1_i1	TR1105|c0_g1_i1	1.55	1.56	0.59	0.54
TR11063|c0_g1_i1|c0_g1_i1	TR11063|c0_g1_i1	0.68	0.68	0.52	0.24	diacylglycerol kinase 7	Phosphatidylinositol signaling system;Glycerophospholipid metabolism;Glycerolipid metabolism
TR11064|c0_g1_i1|c0_g1_i1	TR11064|c0_g1_i1	0.85	0.85	0.81	0.15	serine-threonine kinase, plant-type,	0
TR11069|c0_g1_i1|c0_g1_i1	TR11069|c0_g1_i1	16.57	38.28	39.8	39.95	cullin 1	0
TR11075|c0_g1_i1|c0_g1_i1	TR11075|c0_g1_i1	4.41	0.74	1.96	0.26	DNA helicase homolog	0
TR11078|c0_g1_i1|c0_g1_i1	TR11078|c0_g1_i1	2.31	2.32	3.52	4.83
TR11092|c0_g1_i1|c0_g1_i1	TR11092|c0_g1_i1	2.81	2.82	0.36	2.3	Bipolar kinesin KRP-130,	0
TR11095|c0_g1_i1|c0_g1_i1	TR11095|c0_g1_i1	89.97	136.17	141.46	121.47	phagocytic receptor 1b-like	0
TR11113|c0_g1_i1|c0_g1_i1	TR11113|c0_g1_i1	1.63	3.28	1.25	1.14	nodulation H	0
TR11116|c0_g1_i1|c0_g1_i1	TR11116|c0_g1_i1	5.66	5.69	2.52	3.31
TR11117|c0_g1_i1|c0_g1_i1	TR11117|c0_g1_i1	1.14	2.29	0.87	1.2
TR1112|c0_g1_i1|c0_g1_i1	TR1112|c0_g1_i1	3.14	2.1	0.8	0.73
TR11121|c0_g2_i1|c0_g1_i1	TR11121|c0_g2_i1	3.61	0.91	0.69	0.32
TR11130|c0_g1_i1|c0_g1_i1	TR11130|c0_g1_i1	36.46	70.36	139.7	28.22	MA3 domain-containing	0
TR1114|c0_g1_i1|c0_g1_i1	TR1114|c0_g1_i1	40.45	18.07	25.76	34.48	GTP-binding nuclear Ran-3-like	0
TR11145|c0_g2_i1|c0_g1_i1	TR11145|c0_g2_i1	2.83	0.95	1.44	0.33
TR11148|c0_g1_i1|c0_g1_i1	TR11148|c0_g1_i1	1.79	1.8	1.37	0.63
TR11151|c0_g1_i1|c0_g1_i1	TR11151|c0_g1_i1	1.35	1.36	1.55	0.95	Histidinol-phosphate aminotransferase	Tyrosine metabolism;Novobiocin biosynthesis;Phenylalanine, tyrosine and tryptophan biosynthesis;Histidine metabolism;Tropane, piperidine and pyridine alkaloid biosynthesis;Phenylalanine metabolism
TR11156|c0_g1_i1|c0_g1_i1	TR11156|c0_g1_i1	3.02	1.52	0.29	0.27
TR11157|c0_g1_i1|c0_g1_i1	TR11157|c0_g1_i1	0.63	1.27	1.93	0.22
TR11166|c0_g1_i1|c0_g1_i1	TR11166|c0_g1_i1	2.76	0.56	1.48	1.17	retrotransposon , , Ty1-copia sub-class	0
TR11178|c0_g1_i1|c0_g1_i1	TR11178|c0_g1_i1	0.91	2.75	1.05	0.32
TR11190|c0_g1_i1|c0_g1_i1	TR11190|c0_g1_i1	8.82	1.48	3.36	3.09
TR11199|c0_g1_i1|c0_g1_i1	TR11199|c0_g1_i1	0.93	0.94	0.71	0.65
TR11202|c0_g1_i1|c0_g1_i1	TR11202|c0_g1_i1	1.87	1.87	2.13	0.65
TR11206|c0_g1_i1|c0_g1_i1	TR11206|c0_g1_i1	8.89	4.46	2.54	1.55	Multidrug resistance ABC transporter family	0
TR11208|c0_g1_i1|c0_g1_i1	TR11208|c0_g1_i1	2.35	1.18	1.57	0.41
TR11217|c0_g1_i1|c0_g1_i1	TR11217|c0_g1_i1	1.3	1.3	0.99	0.23
TR11219|c0_g1_i1|c0_g1_i1	TR11219|c0_g1_i1	4.23	3.4	0.32	2.38
TR11220|c0_g1_i1|c0_g1_i1	TR11220|c0_g1_i1	4.36	2.19	0.83	1.52
TR11224|c0_g1_i1|c0_g1_i1	TR11224|c0_g1_i1	2.84	3.81	4.71	28.94	ATP binding	T cell receptor signaling pathway
TR11233|c0_g1_i1|c0_g1_i1	TR11233|c0_g1_i1	1.63	3.28	0.62	4.56	ABC transporter family, cholesterol phospholipid flippase	0
TR11246|c0_g1_i1|c0_g1_i1	TR11246|c0_g1_i1	1.84	0.62	0.47	0.22	hypothetical protein VITISV_035196	0
TR1127|c0_g1_i1|c0_g1_i1	TR1127|c0_g1_i1	1.42	1.43	2.72	0.5	DNA ligase I,	0
TR11275|c0_g1_i1|c0_g1_i1	TR11275|c0_g1_i1	0.83	6.68	3.17	5.83	CAS1 domain-containing 1-like	0
TR11278|c0_g1_i1|c0_g1_i1	TR11278|c0_g1_i1	0.89	3.58	0.68	0.31
TR11279|c0_g1_i1|c0_g1_i1	TR11279|c0_g1_i1	10.33	38.03	32.16	27.66	pathogenesis-related thaumatin family	0
TR11287|c0_g1_i1|c0_g1_i1	TR11287|c0_g1_i1	3.47	5.22	11.91	9.43
TR11291|c0_g1_i1|c0_g1_i1	TR11291|c0_g1_i1	1.33	1.34	1.01	0.47
TR11298|c0_g1_i1|c0_g1_i1	TR11298|c0_g1_i1	3.22	1.62	4.29	1.12	ATP-dependent zinc metalloprotease FTSH 4, mitochondrial-like	0
TR11300|c0_g1_i1|c0_g1_i1	TR11300|c0_g1_i1	5.74	1.92	0.73	1.34
TR11304|c0_g2_i1|c0_g1_i1	TR11304|c0_g2_i1	21.54	26.63	32.22	31.27	DDRGK domain-containing 1-like	0
TR1131|c0_g1_i1|c0_g1_i1	TR1131|c0_g1_i1	3.78	2.53	1.44	0.88
TR11315|c0_g1_i1|c0_g1_i1	TR11315|c0_g1_i1	0.91	0.92	1.05	0.32
TR11318|c0_g1_i1|c0_g1_i1	TR11318|c0_g1_i1	8.39	1.87	0.71	0.33
TR1132|c0_g1_i1|c0_g1_i1	TR1132|c0_g1_i1	4.04	1.35	0.51	0.47	retroelement pol poly	0
TR11320|c0_g1_i1|c0_g1_i1	TR11320|c0_g1_i1	2.07	1.67	0.48	0.29	probable peptide transporter At1g52190-like	0
TR11323|c0_g1_i1|c0_g1_i1	TR11323|c0_g1_i1	4.36	2.19	1.66	1.52
TR11338|c0_g1_i1|c0_g1_i1	TR11338|c0_g1_i1	0.89	0.45	1.36	2.03
TR11344|c0_g1_i1|c0_g1_i1	TR11344|c0_g1_i1	2.75	18.19	26.41	16.92
TR11344|c0_g2_i1|c0_g1_i1	TR11344|c0_g2_i1	4.03	16.62	24.32	13.08
TR1135|c0_g1_i1|c0_g1_i1	TR1135|c0_g1_i1	1.38	1.38	1.05	1.45
TR11358|c0_g1_i1|c0_g1_i1	TR11358|c0_g1_i1	2.21	1.48	0.28	0.26	Peroxidase	Phenylpropanoid biosynthesis
TR11360|c0_g1_i1|c0_g1_i1	TR11360|c0_g1_i1	2.04	10.23	3.11	2.13
TR1137|c0_g1_i1|c0_g1_i1	TR1137|c0_g1_i1	18.99	36.22	35.45	40.4	Casein kinase II subunit beta-4	0
TR11370|c0_g1_i1|c0_g1_i1	TR11370|c0_g1_i1	1.04	1.57	1.98	1.1	pentatricopeptide repeat-containing At2g13600-like	0
TR1138|c0_g2_i1|c0_g1_i1	TR1138|c0_g2_i1	2.31	0.77	0.29	0.27
TR11386|c0_g1_i1|c0_g1_i1	TR11386|c0_g1_i1	1.67	5.03	2.55	2.33
TR1139|c0_g1_i1|c0_g1_i1	TR1139|c0_g1_i1	1.15	1.16	0.88	2.01
TR11395|c0_g1_i1|c0_g1_i1	TR11395|c0_g1_i1	1.62	1.63	8.65	3.97
TR11404|c0_g1_i1|c0_g1_i1	TR11404|c0_g1_i1	4.38	1.47	4.46	1.02	zinc finger CCCH domain-containing 30-like	0
TR11422|c0_g1_i1|c0_g1_i1	TR11422|c0_g1_i1	3.53	1.77	0.67	1.23
TR11423|c0_g1_i1|c0_g1_i1	TR11423|c0_g1_i1	1.47	0.74	1.13	0.52
TR11424|c0_g1_i1|c0_g1_i1	TR11424|c0_g1_i1	0.75	0.75	0.86	0.53
TR11427|c0_g1_i1|c0_g1_i1	TR11427|c0_g1_i1	1.35	1.36	1.21	0.48	NAM -like	0
TR11428|c0_g1_i1|c0_g1_i1	TR11428|c0_g1_i1	19.4	13	12.03	25.35	pollen-specific SF21-like	0
TR11443|c0_g1_i1|c0_g1_i1	TR11443|c0_g1_i1	3.64	0.91	0.35	0.32	uncharacterized membrane -like	0
TR11445|c0_g1_i1|c0_g1_i1	TR11445|c0_g1_i1	3.06	1.54	1.17	0.54
TR11454|c0_g1_i1|c0_g1_i1	TR11454|c0_g1_i1	1.78	1.78	0.68	0.62
TR11457|c0_g1_i1|c0_g1_i1	TR11457|c0_g1_i1	1.25	2.5	2.38	6.55	argonaute group	0
TR11468|c0_g1_i1|c0_g1_i1	TR11468|c0_g1_i1	1.31	1.32	1.5	0.46
TR11471|c0_g1_i1|c0_g1_i1	TR11471|c0_g1_i1	2.98	1	0.76	0.7	fimbrin 1	0
TR11475|c0_g1_i1|c0_g1_i1	TR11475|c0_g1_i1	0.82	0.82	0.31	0.29	ATP binding ,	Purine metabolism
TR11478|c0_g1_i1|c0_g1_i1	TR11478|c0_g1_i1	16.78	28.52	31.51	30.28	transcription factor MYC2-like	0
TR11489|c0_g1_i1|c0_g1_i1	TR11489|c0_g1_i1	1.73	1.73	1.32	0.61
TR11494|c0_g1_i1|c0_g1_i1	TR11494|c0_g1_i1	5.06	0.85	0.64	3.85	benzoquinone reductase	Aminobenzoate degradation;Chlorocyclohexane and chlorobenzene degradation
TR11499|c0_g1_i1|c0_g1_i1	TR11499|c0_g1_i1	2.23	0.9	0.68	0.31
TR11500|c0_g1_i1|c0_g1_i1	TR11500|c0_g1_i1	3.1	0.78	0.59	0.54
TR11523|c0_g1_i1|c0_g1_i1	TR11523|c0_g1_i1	1.8	0.9	1.37	1.58	transposon , , CACTA, En Spm sub-class	0
TR11533|c0_g1_i1|c0_g1_i1	TR11533|c0_g1_i1	1.99	3	0.76	0.7
TR11549|c0_g1_i1|c0_g1_i1	TR11549|c0_g1_i1	2.98	2.99	1.7	1.04
TR11559|c0_g1_i1|c0_g1_i1	TR11559|c0_g1_i1	1.16	1.17	0.44	0.41
TR11561|c0_g1_i1|c0_g1_i1	TR11561|c0_g1_i1	1.91	0.96	5.48	3.02
TR11577|c0_g1_i1|c0_g1_i1	TR11577|c0_g1_i1	1.01	1.02	0.77	0.71	POLX_TOBAC ame: Full=Retrovirus-related Pol poly from transposon TNT 1-94 Includes: ame: Full=Protease Includes: ame: Full=Reverse transcriptase Includes: ame: Full=Endonuclease	0
TR11589|c0_g1_i1|c0_g1_i1	TR11589|c0_g1_i1	2.88	2.41	1.65	0.51	regulatory-associated of TOR 1-like	0
TR1159|c0_g1_i1|c0_g1_i1	TR1159|c0_g1_i1	1.61	45.25	27.61	19.12	predicted protein	0
TR11595|c0_g1_i1|c0_g1_i1	TR11595|c0_g1_i1	2.72	0.91	1.04	1.27	hypothetical protein SORBIDRAFT_04g003334	0
TR11599|c0_g1_i1|c0_g1_i1	TR11599|c0_g1_i1	0.79	0.8	0.3	1.11	beta-galactosidase 8	Glycosphingolipid biosynthesis - ganglio series;Sphingolipid metabolism;Glycosaminoglycan degradation;Other glycan degradation
TR11606|c0_g1_i1|c0_g1_i1	TR11606|c0_g1_i1	1.87	1.88	1.43	2.42
TR1161|c0_g1_i1|c0_g1_i1	TR1161|c0_g1_i1	0.46	1.84	0.18	0.81	telomeric repeat binding ,	0
TR11615|c0_g1_i1|c0_g1_i1	TR11615|c0_g1_i1	2.14	2.14	2.44	1.49	hypothetical protein VITISV_027270	0
TR11621|c0_g1_i1|c0_g1_i1	TR11621|c0_g1_i1	3.79	0.95	0.36	3.99
TR11623|c0_g1_i1|c0_g1_i1	TR11623|c0_g1_i1	3.4	4.55	2.16	0.79
TR1163|c0_g2_i1|c0_g1_i1	TR1163|c0_g2_i1	1.28	0.64	0.73	0.9	probable LRR receptor-like serine threonine- kinase At4g08850-like	0
TR11633|c0_g1_i1|c0_g1_i1	TR11633|c0_g1_i1	8.16	3.28	2.49	0.57
TR11688|c0_g1_i1|c0_g1_i1	TR11688|c0_g1_i1	4.44	89.17	80.46	55.62	3-hydroxy-3-methylglutaryl reductase 2	Terpenoid backbone biosynthesis
TR11695|c0_g1_i1|c0_g1_i1	TR11695|c0_g1_i1	6.63	9.99	0.63	1.74
TR11700|c0_g1_i1|c0_g1_i1	TR11700|c0_g1_i1	2.31	4.64	0.88	14.49
TR11701|c0_g1_i1|c0_g1_i1	TR11701|c0_g1_i1	3.53	1.77	1.34	0.62
TR1171|c0_g1_i1|c0_g1_i1	TR1171|c0_g1_i1	2.58	0.86	1.64	0.91
TR11711|c0_g1_i1|c0_g1_i1	TR11711|c0_g1_i1	1.59	1.59	1.81	0.55
TR11725|c0_g1_i1|c0_g1_i1	TR11725|c0_g1_i1	1.72	0.86	0.66	0.3
TR11726|c0_g1_i1|c0_g1_i1	TR11726|c0_g1_i1	0.44	1.31	0.33	0.31	gag-pol poly	0
TR11728|c0_g1_i1|c0_g1_i1	TR11728|c0_g1_i1	0.67	0.67	0.51	1.17
TR11731|c0_g1_i1|c0_g1_i1	TR11731|c0_g1_i1	16.46	30.98	18.02	25.09	peroxisomal membrane pmp34,	0
TR11734|c0_g1_i1|c0_g1_i1	TR11734|c0_g1_i1	0.56	0.57	0.65	1.39
TR11736|c0_g1_i1|c0_g1_i1	TR11736|c0_g1_i1	3.21	0.81	1.53	1.41
TR11742|c0_g1_i1|c0_g1_i1	TR11742|c0_g1_i1	1.67	3.35	1.91	0.58
TR11748|c0_g1_i1|c0_g1_i1	TR11748|c0_g1_i1	2.24	2.25	5.98	10.93
TR11749|c0_g1_i1|c0_g1_i1	TR11749|c0_g1_i1	0.89	2.7	0.34	1.26
TR11755|c0_g1_i1|c0_g1_i1	TR11755|c0_g1_i1	5.04	2.53	0.96	0.88
TR11760|c0_g1_i1|c0_g1_i1	TR11760|c0_g1_i1	3.79	1.9	2.17	0.33	calcium-dependent kinase	0
TR11769|c0_g1_i1|c0_g1_i1	TR11769|c0_g1_i1	3.31	1.66	1.9	1.74
TR1177|c0_g1_i1|c0_g1_i1	TR1177|c0_g1_i1	16.29	29.82	93.84	59.35	pentatricopeptide repeat-containing ,	0
TR1179|c0_g1_i1|c0_g1_i1	TR1179|c0_g1_i1	1.35	2.72	2.07	0.95
TR11795|c0_g1_i1|c0_g1_i1	TR11795|c0_g1_i1	4.19	2.1	6.39	3.65
TR1180|c0_g1_i1|c0_g1_i1	TR1180|c0_g1_i1	1.77	1.19	0.45	0.21
TR11813|c0_g2_i1|c0_g1_i1	TR11813|c0_g2_i1	8.5	0.66	0.75	2.53
TR11814|c0_g1_i1|c0_g1_i1	TR11814|c0_g1_i1	2.52	2.53	0.96	0.88	retrotransposon , , Ty1-copia subclass	0
TR11819|c0_g1_i1|c0_g1_i1	TR11819|c0_g1_i1	2.16	6.5	4.93	2.25
TR11831|c0_g1_i1|c0_g1_i1	TR11831|c0_g1_i1	1.71	0.69	1.71	0.85
TR11833|c0_g1_i1|c0_g1_i1	TR11833|c0_g1_i1	3.04	1.02	0.39	1.07
TR11838|c0_g1_i1|c0_g1_i1	TR11838|c0_g1_i1	1.39	2.1	0.8	0.24
TR11839|c0_g1_i1|c0_g1_i1	TR11839|c0_g1_i1	17.07	22.86	19.11	10.77
TR11841|c0_g1_i1|c0_g1_i1	TR11841|c0_g1_i1	0.64	3.23	1.96	0.9
TR11847|c0_g1_i1|c0_g1_i1	TR11847|c0_g1_i1	4.55	0.91	0.69	0.32
TR11848|c0_g1_i1|c0_g1_i1	TR11848|c0_g1_i1	2.76	0.92	1.05	1.29
TR11855|c0_g1_i1|c0_g1_i1	TR11855|c0_g1_i1	0.95	0.95	0.72	1.33
TR11856|c0_g1_i1|c0_g1_i1	TR11856|c0_g1_i1	2.25	2.26	2.58	2.69
TR11857|c0_g1_i1|c0_g1_i1	TR11857|c0_g1_i1	0.55	0.55	0.42	1.35	serine threonine kinase	0
TR11865|c0_g1_i1|c0_g1_i1	TR11865|c0_g1_i1	3.66	0.92	0.87	0.16
TR11873|c0_g1_i1|c0_g1_i1	TR11873|c0_g1_i1	1.48	7.43	11.29	6.73
TR11880|c0_g1_i1|c0_g1_i1	TR11880|c0_g1_i1	1.81	1.81	0.69	0.63
TR11883|c0_g1_i1|c0_g1_i1	TR11883|c0_g1_i1	9.7	2.44	2.31	2.97
TR11884|c0_g2_i1|c0_g1_i1	TR11884|c0_g2_i1	1.18	0.39	4.65	0.41
TR11886|c0_g1_i1|c0_g1_i1	TR11886|c0_g1_i1	30.85	25.33	17.06	10.71	fiber Fb2	0
TR11890|c0_g1_i1|c0_g1_i1	TR11890|c0_g1_i1	0.87	0.87	1	1.22	pentatricopeptide repeat-containing	0
TR11892|c0_g1_i1|c0_g1_i1	TR11892|c0_g1_i1	2.91	0.73	0.83	0.51
TR11894|c0_g1_i1|c0_g1_i1	TR11894|c0_g1_i1	1.12	1.12	1.07	0.2
TR11899|c0_g2_i1|c0_g1_i1	TR11899|c0_g2_i1	5.77	1.45	0.55	0.5
TR11901|c0_g1_i1|c0_g1_i1	TR11901|c0_g1_i1	2.14	2.14	4.88	0.74
TR1191|c0_g1_i1|c0_g1_i1	TR1191|c0_g1_i1	37.68	50.38	88.76	66.76	Cysteine ase inhibitor	0
TR11912|c0_g1_i1|c0_g1_i1	TR11912|c0_g1_i1	0.72	1.44	1.37	0.5
TR11914|c0_g1_i1|c0_g1_i1	TR11914|c0_g1_i1	1.86	0.93	0.71	0.33	hypothetical protein MTR_4g043320	0
TR11933|c0_g1_i1|c0_g1_i1	TR11933|c0_g1_i1	0.69	0.69	0.52	0.72
TR11942|c0_g1_i1|c0_g1_i1	TR11942|c0_g1_i1	9.49	57.19	19.53	11.26	UDP-glucose 4-epimerase	Amino sugar and nucleotide sugar metabolism
TR11944|c0_g1_i1|c0_g1_i1	TR11944|c0_g1_i1	56.49	55.72	31.76	21.62	GTP-binding alpha subunit, gna,	0
TR11948|c0_g1_i1|c0_g1_i1	TR11948|c0_g1_i1	1.59	4.78	0.6	2.22
TR11955|c0_g1_i1|c0_g1_i1	TR11955|c0_g1_i1	3.15	0.23	0.17	0.79	Cysteine-rich receptor kinase	0
TR1196|c0_g1_i1|c0_g1_i1	TR1196|c0_g1_i1	50.14	74.3	97.24	135.37
TR11966|c0_g1_i1|c0_g1_i1	TR11966|c0_g1_i1	2.47	1.66	0.31	0.58
TR11976|c0_g1_i1|c0_g1_i1	TR11976|c0_g1_i1	5.42	3.63	3.44	3.15
TR11977|c0_g2_i1|c0_g1_i1	TR11977|c0_g2_i1	2	2.01	0.76	2.09
TR11984|c0_g1_i1|c0_g1_i1	TR11984|c0_g1_i1	2.84	0.47	0.9	0.83
TR1199|c0_g1_i1|c0_g1_i1	TR1199|c0_g1_i1	29.6	143.6	324.77	311.3	60S ribosomal L44	0
TR12004|c0_g1_i1|c0_g1_i1	TR12004|c0_g1_i1	2.25	1.13	0.86	1.18
TR12006|c0_g1_i1|c0_g1_i1	TR12006|c0_g1_i1	2.32	1.17	0.44	0.81
TR12010|c0_g1_i1|c0_g1_i1	TR12010|c0_g1_i1	15.3	15.36	30.09	93.96	family 2 glycosyltransferase	Starch and sucrose metabolism
TR12020|c0_g1_i1|c0_g1_i1	TR12020|c0_g1_i1	6.35	3.38	0.57	3.42
TR12021|c0_g1_i1|c0_g1_i1	TR12021|c0_g1_i1	2.13	1.07	1.22	0.75	riboflavin biosynthesis ribBA, chloroplastic-like	Riboflavin metabolismRiboflavin metabolism
TR12026|c0_g1_i1|c0_g1_i1	TR12026|c0_g1_i1	1.46	2.2	0.28	1.03	hypothetical protein VITISV_042009	0
TR12027|c0_g1_i1|c0_g1_i1	TR12027|c0_g1_i1	2.04	0.68	1.3	0.72
TR12030|c0_g1_i1|c0_g1_i1	TR12030|c0_g1_i1	1.11	2.24	0.43	0.78
TR12032|c0_g2_i1|c0_g1_i1	TR12032|c0_g2_i1	3.51	1.76	1	0.92	pentatricopeptide repeat-containing At5g50990-like	0
TR12036|c0_g1_i2|c0_g1_i1	TR12036|c0_g1_i2	0.85	2.56	1.3	0.9
TR12040|c0_g1_i1|c0_g1_i1	TR12040|c0_g1_i1	0.87	2.62	1	2.44
TR12043|c0_g1_i1|c0_g1_i1	TR12043|c0_g1_i1	7.58	5.44	3.31	1.52
TR12049|c0_g1_i1|c0_g1_i1	TR12049|c0_g1_i1	0.49	0.98	0.74	0.17
TR12051|c0_g1_i1|c0_g1_i1	TR12051|c0_g1_i1	18.63	4.68	20.72	11.4	AT4g28240 F26K10_120	0
TR12062|c0_g2_i1|c0_g1_i1	TR12062|c0_g2_i1	1	1	2.67	0.35
TR12067|c0_g1_i1|c0_g1_i1	TR12067|c0_g1_i1	2.11	0.71	0.54	0.49	hypothetical protein VITISV_002170	0
TR12082|c0_g1_i1|c0_g1_i1	TR12082|c0_g1_i1	28.96	8.08	9.2	15.75	plasma membrane H+-ATPase	Oxidative phosphorylation
TR12090|c0_g1_i1|c0_g1_i1	TR12090|c0_g1_i1	1.79	5.67	1.37	1.72	NADH-ubiquinone oxidoreductase chain	0
TR12095|c0_g1_i1|c0_g1_i1	TR12095|c0_g1_i1	0.67	1.35	0.26	0.94
TR12097|c0_g1_i1|c0_g1_i1	TR12097|c0_g1_i1	0.95	0.95	1.45	0.33
TR12107|c0_g1_i1|c0_g1_i1	TR12107|c0_g1_i1	1.37	1.38	2.61	0.48
TR12109|c0_g1_i1|c0_g1_i1	TR12109|c0_g1_i1	2.61	5.24	1.99	0.91	hypothetical protein VITISV_036360	0
TR12111|c0_g1_i1|c0_g1_i1	TR12111|c0_g1_i1	28.7	23.29	29.5	21.67	tyrosine phosphatase	Phosphatidylinositol signaling system;Inositol phosphate metabolism
TR12114|c0_g1_i1|c0_g1_i1	TR12114|c0_g1_i1	1.01	1.01	2.7	2.12
TR12116|c0_g1_i1|c0_g1_i1	TR12116|c0_g1_i1	1.88	1.89	0.72	1.97
TR12118|c1_g1_i1|c0_g1_i1	TR12118|c1_g1_i1	6.39	1.6	1.22	0.56
TR12136|c0_g1_i1|c0_g1_i1	TR12136|c0_g1_i1	1.02	1.02	1.17	0.36
TR12145|c0_g1_i1|c0_g1_i1	TR12145|c0_g1_i1	0.82	1.64	3.44	0.29	TCP-1 cpn60 chaperonin family	0
TR12146|c0_g1_i1|c0_g1_i1	TR12146|c0_g1_i1	2.01	1.01	1.15	0.35
TR12150|c0_g1_i1|c0_g1_i1	TR12150|c0_g1_i1	0.97	0.97	1.11	1.36	pentatricopeptide repeat-containing	0
TR12161|c0_g1_i1|c0_g1_i1	TR12161|c0_g1_i1	1.83	0.92	1.05	0.32
TR12166|c0_g1_i1|c0_g1_i1	TR12166|c0_g1_i1	1.91	0.64	0.73	0.45	poly	0
TR12178|c0_g1_i1|c0_g1_i1	TR12178|c0_g1_i1	2.21	1.48	1.69	0.26
TR12181|c0_g1_i1|c0_g1_i1	TR12181|c0_g1_i1	1.41	1.42	1.62	1.48
TR12184|c0_g1_i1|c0_g1_i1	TR12184|c0_g1_i1	57.99	6.17	25.55	23.5
TR12197|c0_g1_i1|c0_g1_i1	TR12197|c0_g1_i1	8.48	1.7	3.23	0.59
TR12203|c0_g1_i1|c0_g1_i1	TR12203|c0_g1_i1	3.92	0.66	0.25	0.23
TR12205|c0_g1_i1|c0_g1_i1	TR12205|c0_g1_i1	3.69	0.46	0.53	0.33
TR12212|c0_g1_i1|c0_g1_i1	TR12212|c0_g1_i1	8.54	1.72	1.95	0.6
TR12223|c0_g1_i1|c0_g1_i1	TR12223|c0_g1_i1	2.03	2.04	0.26	2.14
TR12227|c0_g1_i1|c0_g1_i1	TR12227|c0_g1_i1	13.46	18.02	26.48	31.24
TR1223|c0_g1_i1|c0_g1_i1	TR1223|c0_g1_i1	2.25	1.13	0.86	0.79
TR12233|c0_g1_i1|c0_g1_i1	TR12233|c0_g1_i1	2.23	0.56	0.43	0.2
TR12238|c0_g1_i1|c0_g1_i1	TR12238|c0_g1_i1	1.07	1.08	0.82	1.13
TR12240|c0_g1_i1|c0_g1_i1	TR12240|c0_g1_i1	0.71	1.42	0.81	0.75
TR12241|c0_g2_i1|c0_g1_i1	TR12241|c0_g2_i1	0.48	0.48	0.74	0.51	hypothetical protein VITISV_016971	0
TR12242|c0_g1_i1|c0_g1_i1	TR12242|c0_g1_i1	2.48	1.5	0.19	0.52	PREDICTED: uncharacterized protein LOC100255858	0
TR12246|c0_g1_i1|c0_g1_i1	TR12246|c0_g1_i1	66.44	79.21	86.19	64.39	acyl- synthetase	Fatty acid degradation;Fatty acid biosynthesis
TR12254|c0_g1_i1|c0_g1_i1	TR12254|c0_g1_i1	2.31	2.32	0.88	1.61
TR12255|c0_g1_i1|c0_g1_i1	TR12255|c0_g1_i1	2.52	2.53	10.56	14.03
TR12256|c0_g1_i1|c0_g1_i1	TR12256|c0_g1_i1	5.47	2.75	5.2	0.95
TR12259|c0_g1_i1|c0_g1_i1	TR12259|c0_g1_i1	1.5	0.76	0.86	0.79
TR12269|c0_g2_i1|c0_g1_i1	TR12269|c0_g2_i1	0.88	1.78	0.67	0.31
TR12279|c0_g1_i1|c0_g1_i1	TR12279|c0_g1_i1	1.3	1.3	1.49	5
TR12284|c0_g1_i1|c0_g1_i1	TR12284|c0_g1_i1	1.63	0.82	0.31	2.58
TR12288|c0_g1_i1|c0_g1_i1	TR12288|c0_g1_i1	2.1	1.06	2.01	0.37
TR12292|c0_g1_i1|c0_g1_i1	TR12292|c0_g1_i1	1.1	6.62	1.26	1.16
TR12296|c0_g1_i1|c0_g1_i1	TR12296|c0_g1_i1	0.93	0.47	0.71	1.48	MORC family CW-type zinc finger 3	0
TR12300|c0_g1_i1|c0_g1_i1	TR12300|c0_g1_i1	0.52	0.52	1.38	0.54
TR12305|c0_g1_i1|c0_g1_i1	TR12305|c0_g1_i1	1.54	3.1	1.76	1.08
TR12309|c0_g1_i1|c0_g1_i1	TR12309|c0_g1_i1	1.5	0.76	0.57	0.26
TR12315|c0_g1_i1|c0_g1_i1	TR12315|c0_g1_i1	2.9	1.46	1.11	1.02
TR12333|c0_g1_i1|c0_g1_i1	TR12333|c0_g1_i1	0.63	0.63	0.72	1.11	non-LTR retroelement reverse transcriptase	0
TR12336|c0_g2_i1|c0_g1_i1	TR12336|c0_g2_i1	2.62	1.31	1.25	0.23
TR12352|c0_g1_i1|c0_g1_i1	TR12352|c0_g1_i1	2.61	7.86	5.96	2.72
TR12356|c0_g1_i1|c0_g1_i1	TR12356|c0_g1_i1	2.58	1.3	0.74	0.68
TR12375|c0_g1_i1|c0_g1_i1	TR12375|c0_g1_i1	0.73	2.94	0.84	0.26	pyruvate decarboxylase	0
TR12377|c0_g1_i1|c0_g1_i1	TR12377|c0_g1_i1	1.58	0.8	1.21	1.53	Early-responsive to dehydration stress (ERD4)	0
TR12385|c0_g1_i1|c0_g1_i1	TR12385|c0_g1_i1	0.59	0.59	1.58	0.83
TR12386|c0_g1_i1|c0_g1_i1	TR12386|c0_g1_i1	2.11	1.27	0.32	0.45	Xyloglucan galactosyltransferase KATAMARI1	0
TR12401|c0_g1_i1|c0_g1_i1	TR12401|c0_g1_i1	8.31	2.78	1.05	2.88	UDP-glucuronic acid decarboxylase 1-like	Starch and sucrose metabolism;Amino sugar and nucleotide sugar metabolism
TR12406|c0_g1_i1|c0_g1_i1	TR12406|c0_g1_i1	0.31	2.52	1.91	0.22	myosin XI,	0
TR12413|c0_g1_i1|c0_g1_i1	TR12413|c0_g1_i1	3.64	0.37	0.56	0.26
TR12415|c0_g1_i1|c0_g1_i1	TR12415|c0_g1_i1	3.25	1.09	0.41	1.14	abc transporter,	Purine metabolism
TR12417|c0_g1_i1|c0_g1_i1	TR12417|c0_g1_i1	0.58	0.58	1.32	0.81
TR12423|c0_g1_i1|c0_g1_i1	TR12423|c0_g1_i1	2.76	1.38	1.58	1.45
TR12452|c0_g1_i1|c0_g1_i1	TR12452|c0_g1_i1	6.87	9.19	7.85	10.36
TR12454|c0_g1_i1|c0_g1_i1	TR12454|c0_g1_i1	2.35	2.36	0.45	0.82	uncharacterized membrane -like	0
TR12455|c0_g1_i1|c0_g1_i1	TR12455|c0_g1_i1	3.93	11.84	8.99	21.25
TR12464|c0_g1_i1|c0_g1_i1	TR12464|c0_g1_i1	51.24	12.24	16.71	24.6	valyl tRNA synthetase	Aminoacyl-tRNA biosynthesis
TR12466|c0_g1_i1|c0_g1_i1	TR12466|c0_g1_i1	0.59	1.18	1.34	0.21
TR1247|c0_g1_i1|c0_g1_i1	TR1247|c0_g1_i1	158.65	561.11	367.49	328.03	calmodulin	0
TR12471|c0_g1_i1|c0_g1_i1	TR12471|c0_g1_i1	7.99	16.04	8.53	2.23	LETM1 and EF-hand domain-containing 1, mitochondrial-like	0
TR12474|c0_g1_i1|c0_g1_i1	TR12474|c0_g1_i1	5.61	2.81	4.27	2.92
TR12486|c0_g1_i1|c0_g1_i1	TR12486|c0_g1_i1	1.03	0.52	0.39	0.91	hypothetical protein VITISV_004551	0
TR12487|c0_g1_i1|c0_g1_i1	TR12487|c0_g1_i1	2.72	1.37	0.52	0.48
TR12493|c0_g1_i1|c0_g1_i1	TR12493|c0_g1_i1	3.64	1.22	0.46	0.42
TR12495|c0_g1_i1|c0_g1_i1	TR12495|c0_g1_i1	2.18	0.44	0.5	0.15	photosystem II reaction center family	0
TR12502|c0_g1_i1|c0_g1_i1	TR12502|c0_g1_i1	17.45	157.69	56.85	97.02	Stem-specific TSJT1,	Alanine, aspartate and glutamate metabolism
TR12503|c0_g1_i1|c0_g1_i1	TR12503|c0_g1_i1	1.79	1.8	0.68	0.63
TR12505|c0_g1_i1|c0_g1_i1	TR12505|c0_g1_i1	2.66	0.53	0.81	0.19
TR12522|c0_g1_i1|c0_g1_i1	TR12522|c0_g1_i1	1.4	1.4	0.53	0.49
TR12523|c0_g1_i1|c0_g1_i1	TR12523|c0_g1_i1	3.82	0.96	0.37	1.01	Kinesin heavy chain,	Purine metabolism
TR12524|c0_g1_i1|c0_g1_i1	TR12524|c0_g1_i1	0.73	1.47	0.84	0.51
TR12528|c0_g1_i1|c0_g1_i1	TR12528|c0_g1_i1	2.47	2.48	2.82	4.29
TR1253|c0_g1_i1|c0_g1_i1	TR1253|c0_g1_i1	0.83	0.83	0.95	1.31
TR1254|c0_g1_i1|c0_g1_i1	TR1254|c0_g1_i1	1.99	17.48	10.64	9.79	26S protease regulatory subunit 6B homolog	0
TR12541|c0_g1_i1|c0_g1_i1	TR12541|c0_g1_i1	2.31	2.32	5.28	3.22
TR12548|c0_g1_i1|c0_g1_i1	TR12548|c0_g1_i1	1.06	1.06	0.81	0.37
TR12549|c0_g1_i1|c0_g1_i1	TR12549|c0_g1_i1	1.08	0.72	0.55	0.63
TR12565|c0_g2_i1|c0_g1_i1	TR12565|c0_g2_i1	1.49	1.5	1.14	1.04
TR12589|c0_g1_i1|c0_g1_i1	TR12589|c0_g1_i1	5.33	0.77	0.58	1.07
TR12596|c0_g1_i1|c0_g1_i1	TR12596|c0_g1_i1	1.43	0.72	0.82	1
TR12609|c0_g1_i1|c0_g1_i1	TR12609|c0_g1_i1	1.13	1.14	2.16	1.59	transcription factor MYC2-like	0
TR1261|c0_g1_i1|c0_g1_i1	TR1261|c0_g1_i1	35.76	14.86	42.35	67.38	TCP-1 cpn60 chaperonin family	0
TR12620|c0_g1_i1|c0_g1_i1	TR12620|c0_g1_i1	0.81	0.82	0.93	0.86
TR12625|c0_g1_i1|c0_g1_i1	TR12625|c0_g1_i1	0.86	0.87	1.65	0.3
TR12626|c0_g1_i1|c0_g1_i1	TR12626|c0_g1_i1	3.42	1.72	0.65	0.6	hypothetical chloroplast RF2	0
TR12640|c0_g1_i1|c0_g1_i1	TR12640|c0_g1_i1	3	1.51	1.72	0.52	retrotransposon , , Ty3-gypsy subclass	0
TR1265|c0_g1_i1|c0_g1_i1	TR1265|c0_g1_i1	1.32	1.33	0.5	0.93
TR12652|c0_g1_i1|c0_g1_i1	TR12652|c0_g1_i1	2.8	5.63	1.07	1.95
TR12654|c0_g1_i1|c0_g1_i1	TR12654|c0_g1_i1	2.74	0.59	1.42	0.83	acyl-activating enzyme 14	Ubiquinone and other terpenoid-quinone biosynthesis
TR1266|c0_g2_i1|c0_g1_i1	TR1266|c0_g2_i1	0.44	1.76	0.33	0.62
TR12667|c0_g1_i1|c0_g1_i1	TR12667|c0_g1_i1	0.71	1.42	0.81	0.25
TR12682|c0_g1_i1|c0_g1_i1	TR12682|c0_g1_i1	8.88	7.64	4.36	4.89
TR12688|c0_g1_i1|c0_g1_i1	TR12688|c0_g1_i1	1.68	1.69	0.32	2.07	probable disease resistance At5g63020-like	0
TR12697|c0_g1_i1|c0_g1_i1	TR12697|c0_g1_i1	2.52	2.53	1.92	0.88
TR1270|c0_g1_i1|c0_g1_i1	TR1270|c0_g1_i1	26.94	24.29	40.38	37.88	importin subunit beta-1-like	0
TR12701|c0_g1_i1|c0_g1_i1	TR12701|c0_g1_i1	2.16	1.09	0.83	0.76
TR12710|c0_g1_i1|c0_g1_i1	TR12710|c0_g1_i1	3.07	1.03	0.78	0.36	pentatricopeptide repeat-containing	0
TR12728|c0_g1_i1|c0_g1_i1	TR12728|c0_g1_i1	1.38	0.69	0.26	0.49
TR12735|c0_g1_i1|c0_g1_i1	TR12735|c0_g1_i1	13.81	4.62	1.05	0.65
TR12736|c0_g2_i1|c0_g1_i1	TR12736|c0_g2_i1	1.39	0.47	1.06	0.49	2,4-dienoyl- reductase,	0
TR12738|c0_g1_i1|c0_g1_i1	TR12738|c0_g1_i1	1.06	1.42	2.03	1
TR12743|c0_g1_i1|c0_g1_i1	TR12743|c0_g1_i1	13.2	5.3	17.08	7.34
TR12745|c1_g1_i1|c0_g1_i1	TR12745|c1_g1_i1	6.73	1.35	2.05	2.35
TR1275|c0_g1_i1|c0_g1_i1	TR1275|c0_g1_i1	5.18	9.37	8.71	21.82	valine-tolerant 1	Valine, leucine and isoleucine biosynthesis;Pantothenate and CoA biosynthesis;C5-Branched dibasic acid metabolism;Butanoate metabolism
TR12753|c0_g1_i1|c0_g1_i1	TR12753|c0_g1_i1	2.82	0.94	1.44	0.66	hypothetical protein VITISV_014440	0
TR12756|c0_g1_i1|c0_g1_i1	TR12756|c0_g1_i1	2.22	1.78	2.54	4.84
TR12756|c0_g2_i1|c0_g1_i1	TR12756|c0_g2_i1	3.45	8.08	5.49	8.48
TR12760|c0_g1_i1|c0_g1_i1	TR12760|c0_g1_i1	2.81	8.47	1.61	7.37
TR12767|c0_g1_i1|c0_g1_i1	TR12767|c0_g1_i1	0.7	1.4	0.8	0.49
TR1277|c0_g1_i1|c0_g1_i1	TR1277|c0_g1_i1	0.88	1.77	0.34	0.62	hypothetical protein VITISV_031934	Phenylpropanoid biosynthesisGlycosaminoglycan degradation
TR12780|c0_g1_i1|c0_g1_i1	TR12780|c0_g1_i1	3.14	1.05	0.4	0.37
TR12787|c0_g1_i1|c0_g1_i1	TR12787|c0_g1_i1	2.84	0.95	1.81	2.33	F-box family	0
TR12788|c0_g1_i1|c0_g1_i1	TR12788|c0_g1_i1	7.05	1.77	8.73	2.46
TR1279|c0_g1_i1|c0_g1_i1	TR1279|c0_g1_i1	11.94	23.97	43.62	48.17	chaperonin-60kD, ch60,	0
TR12792|c0_g1_i1|c0_g1_i1	TR12792|c0_g1_i1	1.15	2.89	1.1	0.2
TR12810|c0_g1_i1|c0_g1_i1	TR12810|c0_g1_i1	14.32	4.32	42.07	16.54	cytochrome P450	0
TR12819|c0_g1_i1|c0_g1_i1	TR12819|c0_g1_i1	2.14	2.14	1.63	0.74
TR12834|c0_g1_i1|c0_g1_i1	TR12834|c0_g1_i1	2.92	1.18	0.45	0.21	GCN5-related N-acetyltransferase (GNAT) family	0
TR12844|c0_g1_i1|c0_g1_i1	TR12844|c0_g1_i1	2.47	1.24	1.88	1.3
TR1285|c0_g1_i1|c0_g1_i1	TR1285|c0_g1_i1	0.38	0.75	1.15	1.19
TR12850|c0_g1_i1|c0_g1_i1	TR12850|c0_g1_i1	4.63	4.64	0.88	0.81
TR12853|c0_g2_i1|c0_g1_i1	TR12853|c0_g2_i1	5.04	1.27	3.37	3.53	1-aminocyclopropane-1-carboxylate oxidase homolog 1	Flavonoid biosynthesisIndole alkaloid biosynthesis
TR12854|c0_g1_i1|c0_g1_i1	TR12854|c0_g1_i1	1.31	1.31	2.99	0.91
TR12855|c0_g1_i1|c0_g1_i1	TR12855|c0_g1_i1	1.44	1.45	1.1	1.01
TR12857|c0_g1_i1|c0_g1_i1	TR12857|c0_g1_i1	2.37	0.6	0.45	0.83	Zinc knuckle family	0
TR12858|c0_g1_i1|c0_g1_i1	TR12858|c0_g1_i1	0.64	2.59	0.74	0.68
TR12861|c0_g1_i1|c0_g1_i1	TR12861|c0_g1_i1	1.67	0.84	0.96	1.18	pentatricopeptide repeat-containing	0
TR12865|c0_g1_i1|c0_g1_i1	TR12865|c0_g1_i1	0.76	2.3	1.16	0.54
TR12866|c0_g1_i1|c0_g1_i1	TR12866|c0_g1_i1	0.94	0.94	0.71	0.33
TR12867|c0_g1_i1|c0_g1_i1	TR12867|c0_g1_i1	1.67	3.35	1.91	1.75
TR12868|c0_g1_i1|c0_g1_i1	TR12868|c0_g1_i1	0.5	1	0.57	1.05
TR1287|c0_g1_i1|c0_g1_i1	TR1287|c0_g1_i1	1.61	0.81	0.92	3.1
TR12872|c0_g1_i1|c0_g1_i1	TR12872|c0_g1_i1	1.62	2.44	0.62	1.14
TR12875|c0_g1_i1|c0_g1_i1	TR12875|c0_g1_i1	2.88	1.45	2.2	2.02
TR1288|c0_g1_i1|c0_g1_i1	TR1288|c0_g1_i1	3.76	0.76	0.57	0.79	copia-type poly	Phenylpropanoid biosynthesis
TR12882|c0_g1_i1|c0_g1_i1	TR12882|c0_g1_i1	0.72	1.46	1.38	0.51
TR12890|c0_g1_i1|c0_g1_i1	TR12890|c0_g1_i1	2.67	0.9	1.36	1.56
TR12899|c0_g1_i1|c0_g1_i1	TR12899|c0_g1_i1	25.61	63.7	51.65	22.21	AMP dependent ligase,	Ubiquinone and other terpenoid-quinone biosynthesis
TR129|c0_g1_i1|c0_g1_i1	TR129|c0_g1_i1	0.95	0.96	1.45	0.67
TR12900|c0_g1_i1|c0_g1_i1	TR12900|c0_g1_i1	0.56	0.56	1.71	0.59
TR12904|c0_g1_i1|c0_g1_i1	TR12904|c0_g1_i1	2.27	4.55	1.73	2.37
TR12911|c0_g1_i1|c0_g1_i1	TR12911|c0_g1_i1	2.67	2.68	1.02	2.78
TR12914|c0_g1_i1|c0_g1_i1	TR12914|c0_g1_i1	0.88	0.88	1	0.62	Pinus taeda anonymous locus 0_12580_02 genomic sequence	0
TR12916|c0_g1_i1|c0_g1_i1	TR12916|c0_g1_i1	2.26	0.91	2.24	1.27	hypothetical protein VITISV_012063	0
TR12921|c0_g1_i1|c0_g1_i1	TR12921|c0_g1_i1	0.96	1.93	0.73	0.34
TR12924|c0_g1_i1|c0_g1_i1	TR12924|c0_g1_i1	2.44	2.45	1.86	1.7
TR12926|c0_g1_i1|c0_g1_i1	TR12926|c0_g1_i1	0.8	0.8	1.52	0.28	Pinus taeda anonymous locus 0_12580_02 genomic sequence	0
TR12929|c0_g1_i1|c0_g1_i1	TR12929|c0_g1_i1	2.89	1.45	0.83	1.78
TR12933|c0_g1_i1|c0_g1_i1	TR12933|c0_g1_i1	0.83	0.83	0.32	0.29
TR12935|c0_g1_i1|c0_g1_i1	TR12935|c0_g1_i1	1.6	1.6	1.83	1.12
TR12944|c0_g1_i1|c0_g1_i1	TR12944|c0_g1_i1	0.56	1.13	3	1.38
TR12947|c0_g1_i1|c0_g1_i1	TR12947|c0_g1_i1	8.47	17.02	18.09	14.2	hypothetical protein MTR_4g072130	0
TR1295|c0_g1_i1|c0_g1_i1	TR1295|c0_g1_i1	7.69	1.29	1.47	1.13
TR1296|c0_g1_i1|c0_g1_i1	TR1296|c0_g1_i1	2.52	7.59	2.88	5.26	pyrroline-5-carboxylate synthetase	Carbapenem biosynthesis;Arginine and proline metabolismCarbapenem biosynthesis;Arginine and proline metabolism
TR12960|c0_g1_i1|c0_g1_i1	TR12960|c0_g1_i1	2.88	2.89	1.09	1
TR12973|c0_g1_i1|c0_g1_i1	TR12973|c0_g1_i1	2.61	2.62	1.99	0.91
TR12982|c0_g1_i1|c0_g1_i1	TR12982|c0_g1_i1	2.2	11.04	0.84	1.53
TR1299|c0_g1_i1|c0_g1_i1	TR1299|c0_g1_i1	3.41	1.14	0.87	0.8	pentatricopeptide repeat-containing	0
TR13005|c0_g1_i1|c0_g1_i1	TR13005|c0_g1_i1	4.56	0.92	1.05	0.96
TR13009|c0_g2_i1|c0_g1_i1	TR13009|c0_g2_i1	6.08	0.47	1.07	0.49	ribosomal L20	0
TR13022|c0_g1_i1|c0_g1_i1	TR13022|c0_g1_i1	32.84	14.13	22.66	25.69	eukaryotic translation initiation factor 5A4	0
TR13029|c0_g1_i1|c0_g1_i1	TR13029|c0_g1_i1	2.25	1.51	0.29	0.79
TR13034|c0_g2_i1|c0_g1_i1	TR13034|c0_g2_i1	44.11	35.44	33.65	34.46	Pinus taeda anonymous locus CL3100Contig1_01 genomic sequence	0
TR13037|c0_g1_i1|c0_g1_i1	TR13037|c0_g1_i1	4.5	1.51	1.72	2.62
TR13049|c0_g1_i1|c0_g1_i1	TR13049|c0_g1_i1	7.83	2.62	3.97	3.63
TR1305|c0_g1_i1|c0_g1_i1	TR1305|c0_g1_i1	1.63	1.64	1.87	1.14
TR13058|c0_g1_i1|c0_g1_i1	TR13058|c0_g1_i1	4.78	14.38	3.64	0.83
TR1306|c0_g1_i1|c0_g1_i1	TR1306|c0_g1_i1	2.75	0.69	0.53	0.24
TR1307|c0_g1_i1|c0_g1_i1	TR1307|c0_g1_i1	6.13	1.23	0.47	0.43	hypothetical protein VITISV_044100	0
TR13070|c0_g1_i1|c0_g1_i1	TR13070|c0_g1_i1	0.8	0.8	0.61	0.56
TR13085|c0_g1_i1|c0_g1_i1	TR13085|c0_g1_i1	4.23	1.06	2.82	2.22	DNA Helicase	0
TR13086|c0_g1_i1|c0_g1_i1	TR13086|c0_g1_i1	73.4	65.94	27.97	22.91
TR13087|c0_g1_i1|c0_g1_i1	TR13087|c0_g1_i1	3.86	1.94	3.68	1.35
TR13092|c0_g1_i1|c0_g1_i1	TR13092|c0_g1_i1	1.59	1.59	0.6	0.55
TR13113|c0_g1_i1|c0_g1_i1	TR13113|c0_g1_i1	3.71	1.49	0.28	0.52
TR13115|c0_g1_i1|c0_g1_i1	TR13115|c0_g1_i1	3.04	0.61	0.46	0.21	phosphoglycerate kinase	0
TR13121|c0_g1_i1|c0_g1_i1	TR13121|c0_g1_i1	7.05	7.08	0.67	0.62
TR13126|c0_g1_i1|c0_g1_i1	TR13126|c0_g1_i1	1.13	1.7	0.65	0.79
TR13128|c0_g2_i1|c0_g1_i1	TR13128|c0_g2_i1	0.97	1.46	1.11	0.51	probable disease resistance At5g63020-like	0
TR13133|c0_g1_i1|c0_g1_i1	TR13133|c0_g1_i1	5.61	2.81	2.13	1.95
TR13134|c0_g1_i1|c0_g1_i1	TR13134|c0_g1_i1	11.33	4.55	9.49	7.89
TR13146|c0_g1_i1|c0_g1_i1	TR13146|c0_g1_i1	1.74	1.74	1.98	2.42
TR1315|c0_g1_i1|c0_g1_i1	TR1315|c0_g1_i1	1.76	1.76	0.84	0.15
TR13154|c0_g1_i1|c0_g1_i1	TR13154|c0_g1_i1	1.51	6.07	2.3	1.06	golgi-body localisation and RNA pol II promoter Fmp27 domain-containing	0
TR13190|c0_g1_i1|c0_g1_i1	TR13190|c0_g1_i1	2.32	2.33	2.22	1.63
TR13201|c0_g1_i1|c0_g1_i1	TR13201|c0_g1_i1	0.72	0.72	1.92	1.01
TR13208|c0_g1_i1|c0_g1_i1	TR13208|c0_g1_i1	2.14	6.46	1.64	2.63	phosphoribosylformylglycinamidine synthase	Purine metabolism
TR13227|c0_g1_i1|c0_g1_i1	TR13227|c0_g1_i1	1.42	1.43	1.09	1
TR13229|c0_g2_i1|c0_g1_i1	TR13229|c0_g2_i1	1.64	1.65	1.25	0.57
TR1323|c0_g1_i1|c0_g1_i1	TR1323|c0_g1_i1	1.79	1.8	0.68	0.63
TR1324|c0_g1_i1|c0_g1_i1	TR1324|c0_g1_i1	1.85	1.86	1.41	2.58	Alpha-expansin 1 precursor,	0
TR13247|c0_g1_i1|c0_g1_i1	TR13247|c0_g1_i1	2.57	1.29	0.98	1.35
TR13254|c0_g1_i1|c0_g1_i1	TR13254|c0_g1_i1	0.75	1.51	2	1.58	conserved hypothetical protein	0
TR13261|c0_g1_i1|c0_g1_i1	TR13261|c0_g1_i1	3.33	0.84	1.27	0.88
TR13262|c0_g1_i1|c0_g1_i1	TR13262|c0_g1_i1	1.85	1.86	1.41	1.94
TR13270|c0_g1_i1|c0_g1_i1	TR13270|c0_g1_i1	8.76	1.65	0.63	0.19
TR13280|c0_g1_i1|c0_g1_i1	TR13280|c0_g1_i1	3.11	1.04	1.19	0.36
TR13292|c0_g1_i1|c0_g1_i1	TR13292|c0_g1_i1	15.3	10.24	12.62	10.64	CBL-interacting kinase	0
TR13295|c0_g1_i1|c0_g1_i1	TR13295|c0_g1_i1	1.28	3.84	0.49	0.45
TR13305|c0_g1_i1|c0_g1_i1	TR13305|c0_g1_i1	5.13	1.72	0.65	0.6	Gag-Pol poly	0
TR13318|c0_g1_i1|c0_g1_i1	TR13318|c0_g1_i1	1.88	5.67	0.72	1.31
TR13340|c0_g1_i1|c0_g1_i1	TR13340|c0_g1_i1	6.06	4.87	1.39	0.85	G-type lectin S-receptor-like serine threonine- kinase At4g27290-like	0
TR13350|c0_g1_i1|c0_g1_i1	TR13350|c0_g1_i1	1.84	0.92	1.05	0.65	Mitochondrial respiratory chain complexes assembly AFG3,	0
TR13358|c0_g1_i1|c0_g1_i1	TR13358|c0_g1_i1	3.38	1.13	0.86	0.39
TR13360|c0_g1_i1|c0_g1_i1	TR13360|c0_g1_i1	1.4	1.41	0.54	1.97
TR13364|c0_g1_i1|c0_g1_i1	TR13364|c0_g1_i1	2.92	0.98	1.86	0.51
TR13366|c0_g1_i1|c0_g1_i1	TR13366|c0_g1_i1	5.82	2.92	1.11	2.02
TR13377|c0_g1_i1|c0_g1_i1	TR13377|c0_g1_i1	3	2.01	2.29	0.7
TR13382|c0_g1_i1|c0_g1_i1	TR13382|c0_g1_i1	1.09	2.2	1.25	0.38
TR13392|c0_g1_i1|c0_g1_i1	TR13392|c0_g1_i1	21.07	6.51	17.92	40.22	AF525880_1cysteine ase inhibitor	0
TR1340|c0_g2_i1|c0_g1_i1	TR1340|c0_g2_i1	0.94	0.94	0.71	0.33
TR13409|c0_g1_i1|c0_g1_i1	TR13409|c0_g1_i1	3.57	0.51	0.78	0.18
TR13415|c0_g2_i1|c0_g1_i1	TR13415|c0_g2_i1	0.59	1.78	0.9	0.83	Curved DNA-binding	0
TR13416|c0_g1_i1|c0_g1_i1	TR13416|c0_g1_i1	9.71	24.76	24.24	109.93	cellulose synthase	Starch and sucrose metabolism
TR13429|c0_g1_i1|c0_g1_i1	TR13429|c0_g1_i1	42.89	326.25	228.94	140.82	acidic endochitinase	Amino sugar and nucleotide sugar metabolism
TR13433|c0_g1_i1|c0_g1_i1	TR13433|c0_g1_i1	10.75	16.19	5.46	15.01	cinnamoyl- reductase	Flavonoid biosynthesis
TR13434|c0_g1_i1|c0_g1_i1	TR13434|c0_g1_i1	1.86	0.94	0.71	0.33
TR13442|c0_g1_i1|c0_g1_i1	TR13442|c0_g1_i1	1.14	2.29	1.74	0.4
TR1345|c0_g1_i1|c0_g1_i1	TR1345|c0_g1_i1	3.14	2.1	0.8	0.37
TR13452|c0_g2_i1|c0_g1_i1	TR13452|c0_g2_i1	0.77	0.78	0.3	0.27
TR13470|c0_g1_i1|c0_g1_i1	TR13470|c0_g1_i1	84	95.59	105.27	99.65	acyl- oxidase	Biosynthesis of unsaturated fatty acids;Fatty acid degradation;alpha-Linolenic acid metabolism
TR13490|c0_g1_i1|c0_g1_i1	TR13490|c0_g1_i1	2.06	2.07	1.97	1.45	methionine synthase	Cysteine and methionine metabolism;Selenocompound metabolismOne carbon pool by folate;Cysteine and methionine metabolism;Selenocompound metabolism
TR13493|c0_g1_i1|c0_g1_i1	TR13493|c0_g1_i1	3.08	1.03	1.57	0.36	nbs-lrr resistance	0
TR135|c0_g1_i1|c0_g1_i1	TR135|c0_g1_i1	0.53	1.06	0.6	1.3	cation calcium exchanger 4	0
TR13507|c0_g1_i1|c0_g1_i1	TR13507|c0_g1_i1	4.27	4.29	1.63	0.74
TR13508|c0_g1_i1|c0_g1_i1	TR13508|c0_g1_i1	1.01	0.51	0.39	0.36	mechanosensitive ion channel domain-containing	0
TR13516|c0_g1_i1|c0_g1_i1	TR13516|c0_g1_i1	7.16	2.4	1.82	2.49	PREDICTED: uncharacterized protein At1g51745-like	0
TR13530|c0_g1_i1|c0_g1_i1	TR13530|c0_g1_i1	2.13	0.71	0.81	0.25
TR13533|c0_g1_i1|c0_g1_i1	TR13533|c0_g1_i1	1.91	1.92	0.73	0.34
TR13551|c0_g2_i1|c0_g1_i1	TR13551|c0_g2_i1	1.38	1.38	0.53	0.97
TR13552|c0_g1_i1|c0_g1_i1	TR13552|c0_g1_i1	3.55	0.36	0.41	0.13
TR13564|c0_g1_i1|c0_g1_i1	TR13564|c0_g1_i1	4.22	2.12	2.22	0.19	hypothetical protein VITISV_026859	0
TR13572|c0_g1_i1|c0_g1_i1	TR13572|c0_g1_i1	10.49	1.76	1.33	0.61
TR13573|c0_g1_i1|c0_g1_i1	TR13573|c0_g1_i1	3.53	0.89	1.01	0.31	conserved hypothetical protein	0
TR13585|c0_g1_i1|c0_g1_i1	TR13585|c0_g1_i1	0.88	0.88	2.34	0.31	zinc finger CCCH domain-containing 63	0
TR13589|c0_g2_i1|c0_g1_i1	TR13589|c0_g2_i1	0.82	0.83	0.94	0.29
TR1360|c0_g1_i1|c0_g1_i1	TR1360|c0_g1_i1	1.85	1.86	1.41	1.29	pentatricopeptide repeat-containing ,	0
TR13600|c0_g1_i1|c0_g1_i1	TR13600|c0_g1_i1	7.24	2.42	0.92	0.84
TR13602|c0_g1_i1|c0_g1_i1	TR13602|c0_g1_i1	1.4	4.21	3.73	2.93
TR13605|c0_g1_i1|c0_g1_i1	TR13605|c0_g1_i1	12.2	36.73	84.49	78.05	60S ribosomal L7A	0
TR1361|c0_g1_i1|c0_g1_i1	TR1361|c0_g1_i1	1.7	1.14	0.43	0.4
TR13635|c0_g1_i1|c0_g1_i1	TR13635|c0_g1_i1	1.44	1.45	0.55	0.5
TR13661|c0_g1_i1|c0_g1_i1	TR13661|c0_g1_i1	4.09	1.37	2.08	0.95
TR13665|c0_g1_i1|c0_g1_i1	TR13665|c0_g1_i1	2.06	2.07	1.18	1.45
TR13667|c0_g1_i1|c0_g1_i1	TR13667|c0_g1_i1	1.08	1.09	0.41	0.38
TR13675|c0_g1_i1|c0_g1_i1	TR13675|c0_g1_i1	2.14	0.72	0.82	1.25
TR13692|c0_g1_i1|c0_g1_i1	TR13692|c0_g1_i1	1.26	1.27	0.48	0.88
TR13701|c0_g1_i1|c0_g1_i1	TR13701|c0_g1_i1	1.39	1.39	3.18	0.49
TR13707|c0_g1_i1|c0_g1_i1	TR13707|c0_g1_i1	6.69	1.34	0.51	0.47	Pentatricopeptide repeat-containing	0
TR1371|c0_g1_i1|c0_g1_i1	TR1371|c0_g1_i1	110.2	145.88	15.91	17.5	LURP-one-related 15	0
TR13712|c0_g1_i1|c0_g1_i1	TR13712|c0_g1_i1	11.69	39.89	30.25	39.04	aquaporin PIP1 2	0
TR13712|c0_g2_i1|c0_g1_i1	TR13712|c0_g2_i1	14.56	11.69	16.61	17.17	aquaporin PIP1 2	0
TR13714|c0_g1_i1|c0_g1_i1	TR13714|c0_g1_i1	0.97	1.95	0.37	0.68
TR13731|c0_g1_i1|c0_g1_i1	TR13731|c0_g1_i1	13.16	18.89	27.64	15.83	AT4G24800 , partial	0
TR13743|c0_g1_i1|c0_g1_i1	TR13743|c0_g1_i1	188.4	14.26	28.06	27.57
TR13744|c0_g1_i1|c0_g1_i1	TR13744|c0_g1_i1	9.36	22.83	29.08	26.21	6-phosphofructokinase 5, chloroplastic-like	0
TR13748|c0_g1_i1|c0_g1_i1	TR13748|c0_g1_i1	0.54	1.62	1.03	0.57
TR13751|c0_g2_i1|c0_g1_i1	TR13751|c0_g2_i1	3.83	3.85	2.19	2
TR13753|c0_g2_i1|c0_g1_i1	TR13753|c0_g2_i1	1.46	1.47	0.56	3.08
TR13756|c0_g1_i1|c0_g1_i1	TR13756|c0_g1_i1	0.75	0.76	0.58	0.8	golgi-body localisation and RNA pol II promoter Fmp27 domain-containing	0
TR13757|c0_g1_i1|c0_g1_i1	TR13757|c0_g1_i1	1.32	0.33	2.66	1.4
TR13768|c0_g1_i1|c0_g1_i1	TR13768|c0_g1_i1	2.71	2.72	1.03	0.95
TR13770|c0_g1_i1|c0_g1_i1	TR13770|c0_g1_i1	2.44	2.45	3.71	1.7
TR13776|c0_g1_i1|c0_g1_i1	TR13776|c0_g1_i1	4.01	7.06	0.19	0.88	UPF0481 At3g47200-like	0
TR13779|c0_g1_i1|c0_g1_i1	TR13779|c0_g1_i1	1.74	1.75	1.11	2.45	ser Thr phosphatase family	0
TR1378|c0_g1_i2|c0_g1_i1	TR1378|c0_g1_i2	12.85	58.98	12.59	0.64	UDP-glycosyltransferase 73D1	0
TR13782|c0_g1_i1|c0_g1_i1	TR13782|c0_g1_i1	1.5	3.01	0.57	0.52
TR13783|c0_g2_i1|c0_g1_i1	TR13783|c0_g2_i1	4.31	2.17	1.64	0.75	E3 ubiquitin- ligase MGRN1-like	0
TR13792|c0_g1_i1|c0_g1_i1	TR13792|c0_g1_i1	3.7	1.86	1.41	1.29
TR13805|c0_g1_i1|c0_g1_i1	TR13805|c0_g1_i1	153.25	162.56	263.86	207.96	peptidylprolyl isomerase,	0
TR13811|c0_g1_i1|c0_g1_i1	TR13811|c0_g1_i1	1.31	1.31	0.5	1.37
TR13828|c0_g1_i1|c0_g1_i1	TR13828|c0_g1_i1	43.89	32.5	70.59	159.34	cellulose synthase	Starch and sucrose metabolism
TR13829|c0_g1_i1|c0_g1_i1	TR13829|c0_g1_i1	1.49	0.75	0.85	0.26
TR13833|c0_g1_i1|c0_g1_i1	TR13833|c0_g1_i1	1.49	1.5	1.7	3.13	transducin WD40 domain-containing	0
TR1384|c0_g2_i1|c0_g1_i1	TR1384|c0_g2_i1	2.95	0.37	0.56	0.39	retroelement pol poly -like	0
TR13840|c0_g1_i1|c0_g1_i1	TR13840|c0_g1_i1	3.04	1.53	2.32	0.53	Pinus taeda anonymous locus 0_9722_01 genomic sequence	0
TR13853|c0_g1_i1|c0_g1_i1	TR13853|c0_g1_i1	3.01	0.76	0.57	0.26
TR13858|c0_g1_i1|c0_g1_i1	TR13858|c0_g1_i1	29.07	287.64	204.8	93.33	anthranilate synthase component II-like	Phenylalanine, tyrosine and tryptophan biosynthesis
TR13864|c0_g1_i1|c0_g1_i1	TR13864|c0_g1_i1	1.68	0.56	0.85	0.39
TR1387|c0_g1_i1|c0_g1_i1	TR1387|c0_g1_i1	1.61	1.08	1.44	1.33	pentatricopeptide repeat-containing ,	0
TR13881|c0_g1_i1|c0_g1_i1	TR13881|c0_g1_i1	78.4	97.46	101.71	55.36	calcium-dependent kinase 21	0
TR13885|c0_g1_i1|c0_g1_i1	TR13885|c0_g1_i1	15.85	323.82	213.22	61.06	UDP-glycosyltransferase 1	0
TR13895|c0_g1_i1|c0_g1_i1	TR13895|c0_g1_i1	2.33	0.78	0.3	0.27
TR13908|c0_g1_i1|c0_g1_i1	TR13908|c0_g1_i1	0.59	1.18	0.9	0.41
TR1391|c0_g1_i1|c0_g1_i1	TR1391|c0_g1_i1	1.64	1.65	1.25	1.72
TR13921|c0_g2_i1|c0_g1_i1	TR13921|c0_g2_i1	4.58	0.31	0.82	0.11	helicase, 3 -partial	0
TR13946|c0_g1_i1|c0_g1_i1	TR13946|c0_g1_i1	10.48	6.48	17.87	20.11	3-isopropylmalate dehydratase-like	Valine, leucine and isoleucine biosynthesis
TR1395|c0_g1_i1|c0_g1_i1	TR1395|c0_g1_i1	4.01	12.09	9.18	3.74
TR13950|c0_g1_i1|c0_g1_i1	TR13950|c0_g1_i1	4.05	2.44	3.71	0.85
TR13951|c0_g1_i1|c0_g1_i1	TR13951|c0_g1_i1	1.4	1.41	1.61	0.98
TR13956|c0_g1_i1|c0_g1_i1	TR13956|c0_g1_i1	0.82	0.41	0.31	2.01	xylosyltransferase 1-like	0
TR1397|c0_g1_i1|c0_g1_i1	TR1397|c0_g1_i1	69.51	100.44	96.29	69.87
TR13971|c0_g1_i1|c0_g1_i1	TR13971|c0_g1_i1	2.22	2.23	1.69	0.39
TR13972|c0_g1_i1|c0_g1_i1	TR13972|c0_g1_i1	3.8	1.91	0.72	0.66
TR1398|c0_g1_i1|c0_g1_i1	TR1398|c0_g1_i1	1.14	1.15	2.18	0.4
TR13989|c0_g1_i1|c0_g1_i1	TR13989|c0_g1_i1	6.94	18.58	28.18	15.3	uncharacterized oxidoreductase At4g09670-like	0
TR13990|c0_g1_i1|c0_g1_i1	TR13990|c0_g1_i1	1.84	0.93	0.7	0.32
TR14001|c0_g2_i1|c0_g1_i1	TR14001|c0_g2_i1	3.93	0.99	0.37	0.34
TR14004|c0_g1_i1|c0_g1_i1	TR14004|c0_g1_i1	3.4	0.85	1.95	0.3	pentatricopeptide (PPR) repeat-containing -like	0
TR14013|c0_g2_i1|c0_g1_i1	TR14013|c0_g2_i1	0.96	0.97	1.1	1.35
TR14017|c0_g1_i1|c0_g1_i1	TR14017|c0_g1_i1	18.15	1.01	1.93	0.35
TR14028|c0_g1_i1|c0_g1_i1	TR14028|c0_g1_i1	1.5	0.75	1.14	0.53
TR1403|c0_g1_i1|c0_g1_i1	TR1403|c0_g1_i1	0.75	1.5	2.28	0.26
TR14034|c0_g2_i1|c0_g1_i1	TR14034|c0_g2_i1	1.13	1.14	0.86	0.4
TR1404|c0_g1_i1|c0_g1_i1	TR1404|c0_g1_i1	0.95	3.81	2.17	0.33
TR14045|c0_g1_i1|c0_g1_i1	TR14045|c0_g1_i1	12.75	2.56	8.73	4.43	FERONIA receptor-like kinase	T cell receptor signaling pathway
TR14048|c0_g2_i1|c0_g1_i1	TR14048|c0_g2_i1	1.74	1.75	0.22	0.2
TR14050|c0_g1_i1|c0_g1_i1	TR14050|c0_g1_i1	3.11	1.04	1.58	0.36
TR14054|c0_g1_i1|c0_g1_i1	TR14054|c0_g1_i1	0.95	0.48	1.63	0.5
TR14062|c0_g1_i1|c0_g1_i1	TR14062|c0_g1_i1	3.13	1.57	2.98	1.09	unnamed protein product	0
TR14065|c0_g1_i1|c0_g1_i1	TR14065|c0_g1_i1	2.54	2.55	1.94	1.33
TR14093|c0_g1_i1|c0_g1_i1	TR14093|c0_g1_i1	11.69	11.73	6.23	5.69
TR14094|c0_g1_i1|c0_g1_i1	TR14094|c0_g1_i1	0.72	0.72	1.09	0.25
TR14096|c0_g1_i1|c0_g1_i1	TR14096|c0_g1_i1	2.23	4.48	0.43	0.78	kinase domain-containing	Phosphatidylinositol signaling system
TR14097|c0_g1_i1|c0_g1_i1	TR14097|c0_g1_i1	2.39	2.4	1.82	0.83	calmodulin-binding transcription activator 3-like	0
TR14098|c0_g1_i1|c0_g1_i1	TR14098|c0_g1_i1	1.92	0.39	0.73	1.62	PREDICTED: uncharacterized protein LOC100853672	0
TR14102|c0_g1_i1|c0_g1_i1	TR14102|c0_g1_i1	1.09	0.55	0.42	0.19
TR14103|c0_g1_i1|c0_g1_i1	TR14103|c0_g1_i1	5.58	1.4	1.6	0.49
TR14104|c0_g1_i1|c0_g1_i1	TR14104|c0_g1_i1	0.91	0.92	2.09	0.32
TR14108|c0_g1_i1|c0_g1_i1	TR14108|c0_g1_i1	3.18	0.64	0.49	0.89	aluminum induced with YGL and LRDR motifs	Alanine, aspartate and glutamate metabolism
TR14110|c0_g1_i1|c0_g1_i1	TR14110|c0_g1_i1	0.57	0.29	1.74	1.2
TR14118|c0_g1_i1|c0_g1_i1	TR14118|c0_g1_i1	1.46	16.14	1.67	1.53
TR14128|c0_g1_i1|c0_g1_i1	TR14128|c0_g1_i1	1.16	1.17	0.89	1.22
TR1414|c0_g1_i1|c0_g1_i1	TR1414|c0_g1_i1	0.4	4.38	11.2	1223.78	pEARLI 1	0
TR14141|c0_g2_i1|c0_g1_i1	TR14141|c0_g2_i1	1.05	0.35	0.67	0.12
TR14143|c0_g1_i1|c0_g1_i1	TR14143|c0_g1_i1	42.98	62.31	57.25	47.34	translation initiation factor 3 subunit B	0
TR14148|c0_g1_i1|c0_g1_i1	TR14148|c0_g1_i1	3.48	0.87	0.66	0.61	transducin family	0
TR14153|c0_g1_i1|c0_g1_i1	TR14153|c0_g1_i1	1.34	1.34	1.53	1.87	5 exonuclease Apollo-like	0
TR14155|c0_g1_i1|c0_g1_i1	TR14155|c0_g1_i1	4.23	4.25	0.81	0.74
TR14157|c0_g1_i1|c0_g1_i1	TR14157|c0_g1_i1	1.27	0.64	0.49	0.22
TR14162|c0_g1_i1|c0_g1_i1	TR14162|c0_g1_i1	2.13	1.07	0.81	0.37
TR14165|c0_g1_i1|c0_g1_i1	TR14165|c0_g1_i1	1.54	0.77	0.29	0.81
TR14166|c0_g1_i1|c0_g1_i1	TR14166|c0_g1_i1	2.71	1.36	0.52	0.95
TR14167|c0_g1_i1|c0_g1_i1	TR14167|c0_g1_i1	2.01	0.4	1.38	0.42	retroelement pol poly	0
TR14168|c0_g1_i1|c0_g1_i1	TR14168|c0_g1_i1	7	2.35	1.49	0.82
TR14169|c0_g1_i1|c0_g1_i1	TR14169|c0_g1_i1	4.39	1.1	6.71	1.54
TR14171|c0_g1_i1|c0_g1_i1	TR14171|c0_g1_i1	4.93	2.48	10.33	5.15
TR14173|c0_g1_i1|c0_g1_i1	TR14173|c0_g1_i1	1.64	0.41	0.63	0.87	pentatricopeptide repeat-containing At5g59200, chloroplastic-like	0
TR14175|c0_g2_i1|c0_g1_i1	TR14175|c0_g2_i1	2.44	0.82	0.31	0.29	Pentatricopeptide repeat-containing	0
TR14184|c0_g1_i1|c0_g1_i1	TR14184|c0_g1_i1	2.6	0.52	0.99	0.46	hypothetical protein VITISV_034261	0
TR14192|c0_g1_i1|c0_g1_i1	TR14192|c0_g1_i1	10.63	20.03	28.9	536.53
TR14196|c0_g1_i1|c0_g1_i1	TR14196|c0_g1_i1	1.89	0.63	1.45	2.67	DNA helicase	0
TR14198|c0_g1_i1|c0_g1_i1	TR14198|c0_g1_i1	3.47	1.74	0.66	1.21
TR1420|c0_g1_i1|c0_g1_i1	TR1420|c0_g1_i1	20.64	209.74	135.46	86.06
TR14204|c0_g1_i1|c0_g1_i1	TR14204|c0_g1_i1	1.17	0.59	1.12	0.83
TR14207|c0_g1_i1|c0_g1_i1	TR14207|c0_g1_i1	124.94	4.83	10.84	17.11	ferredoxin family	0
TR14209|c0_g1_i1|c0_g1_i1	TR14209|c0_g1_i1	4.13	2.6	2.76	2	LRR receptor-like serine threonine- kinase FLS2-like	0
TR14210|c0_g1_i1|c0_g1_i1	TR14210|c0_g1_i1	3.95	0.79	0.9	0.55
TR14212|c0_g1_i1|c0_g1_i1	TR14212|c0_g1_i1	1.67	0.56	0.21	1.37
TR14214|c0_g1_i1|c0_g1_i1	TR14214|c0_g1_i1	2.7	0.27	1.34	0.57	ubiquitin ligase cop1,	0
TR14216|c0_g1_i1|c0_g1_i1	TR14216|c0_g1_i1	104.79	218.81	353.58	317.64	40S ribosomal S9	0
TR14220|c0_g1_i1|c0_g1_i1	TR14220|c0_g1_i1	4.24	5.68	4.85	1.98
TR14223|c0_g1_i2|c0_g1_i1	TR14223|c0_g1_i2	0.41	0.41	0.78	0.14
TR14230|c0_g1_i2|c0_g1_i1	TR14230|c0_g1_i2	0.88	0.89	1.35	0.31
TR14232|c0_g1_i1|c0_g1_i1	TR14232|c0_g1_i1	8.47	2.84	3.51	3.72
TR14233|c0_g2_i1|c0_g1_i1	TR14233|c0_g2_i1	2.24	6.76	0.85	1.56
TR14237|c0_g1_i1|c0_g1_i1	TR14237|c0_g1_i1	1.62	0.81	0.93	1.14
TR14239|c0_g1_i1|c0_g1_i1	TR14239|c0_g1_i1	5.31	1.07	0.41	0.74	Lycopene beta epsilon cyclase	0
TR14240|c0_g1_i1|c0_g1_i1	TR14240|c0_g1_i1	11.6	11.65	2.53	2.9
TR14249|c0_g1_i1|c0_g1_i1	TR14249|c0_g1_i1	59.73	32.39	26.2	68.96
TR14251|c0_g2_i1|c0_g1_i1	TR14251|c0_g2_i1	1.4	0.35	1.07	0.37
TR14265|c0_g1_i1|c0_g1_i1	TR14265|c0_g1_i1	4.48	2.25	0.86	1.38
TR14269|c0_g1_i1|c0_g1_i1	TR14269|c0_g1_i1	2.46	0.82	0.94	0.29
TR14270|c0_g1_i1|c0_g1_i1	TR14270|c0_g1_i1	304.43	541.69	391.98	277.21	ubiquitin-conjugating enzyme E2-17 kDa	0
TR14273|c0_g1_i1|c0_g1_i1	TR14273|c0_g1_i1	0.3	1.19	0.8	1.05	AF466646_7 poly	0
TR14274|c0_g2_i1|c0_g1_i1	TR14274|c0_g2_i1	1.19	1.2	0.68	0.21	Heterogeneous nuclear ribonucleo K	0
TR14285|c0_g1_i1|c0_g1_i1	TR14285|c0_g1_i1	4.13	3.46	2.1	0.97	PREDICTED: uncharacterized protein LOC100251674	0
TR14288|c0_g1_i1|c0_g1_i1	TR14288|c0_g1_i1	24.32	22.78	27.72	35.53	molybdenum cofactor sulfurase family	0
TR14290|c0_g1_i1|c0_g1_i1	TR14290|c0_g1_i1	3.11	8.76	11.42	11.17
TR14308|c0_g1_i1|c0_g1_i1	TR14308|c0_g1_i1	1.45	1.46	1.11	1.52
TR14311|c0_g1_i1|c0_g1_i1	TR14311|c0_g1_i1	10.17	11.92	15.51	12.44
TR14312|c0_g1_i1|c0_g1_i1	TR14312|c0_g1_i1	4.04	1.35	1.03	2.35
TR14320|c0_g1_i1|c0_g1_i1	TR14320|c0_g1_i1	0.86	0.87	1.98	0.3
TR14321|c0_g1_i1|c0_g1_i1	TR14321|c0_g1_i1	1.06	5.33	2.03	0.74	conserved hypothetical protein	0
TR14322|c0_g1_i1|c0_g1_i1	TR14322|c0_g1_i1	7.19	4.13	1.18	1.44	hypothetical protein MTR_8g036680	0
TR14323|c0_g1_i1|c0_g1_i1	TR14323|c0_g1_i1	1.68	3.38	1.92	1.76
TR14327|c0_g2_i1|c0_g1_i1	TR14327|c0_g2_i1	0.66	0.66	0.5	0.46
TR14328|c0_g2_i1|c0_g1_i1	TR14328|c0_g2_i1	1.71	1.72	1.3	3.58
TR14332|c0_g1_i1|c0_g1_i1	TR14332|c0_g1_i1	7.55	1.52	1.73	1.06
TR14335|c1_g1_i1|c0_g1_i1	TR14335|c1_g1_i1	904.35	96.34	33.98	4.8
TR14338|c0_g2_i1|c0_g1_i1	TR14338|c0_g2_i1	4.84	3.74	7.12	4.07
TR14338|c0_g2_i2|c0_g1_i1	TR14338|c0_g2_i2	7.5	3.77	8.19	3.77
TR14340|c0_g1_i1|c0_g1_i1	TR14340|c0_g1_i1	20.09	35.72	48.7	76.55	allyl alcohol dehydrogenase	0
TR14342|c0_g2_i1|c0_g1_i1	TR14342|c0_g2_i1	3.48	1	0.76	0.17	ATP binding ,	0
TR14351|c0_g1_i1|c0_g1_i1	TR14351|c0_g1_i1	2.73	0.91	0.69	0.64
TR14352|c0_g1_i1|c0_g1_i1	TR14352|c0_g1_i1	3.17	1.59	0.6	1.11
TR14354|c0_g1_i1|c0_g1_i1	TR14354|c0_g1_i1	1.55	3.12	2.37	2.71
TR14357|c0_g1_i1|c0_g1_i1	TR14357|c0_g1_i1	1.1	1.1	0.42	0.77
TR14359|c0_g2_i1|c0_g1_i1	TR14359|c0_g2_i1	2.36	2.37	0.9	3.29	DNA repair homolog	0
TR14362|c0_g1_i1|c0_g1_i1	TR14362|c0_g1_i1	1.91	11.54	77.34	2.67
TR14363|c0_g1_i2|c0_g1_i1	TR14363|c0_g1_i2	0.65	1.95	1.49	1.37	orf120 gene product (mitochondrion)	0
TR14364|c0_g1_i1|c0_g1_i1	TR14364|c0_g1_i1	0.79	0.4	0.3	3.21	DUF246 domain-containing At1g04910-like	0
TR14366|c0_g1_i1|c0_g1_i1	TR14366|c0_g1_i1	0.78	0.39	0.3	0.55	RNA-directed DNA polymerase (reverse transcriptase)	0
TR1437|c0_g1_i1|c0_g1_i1	TR1437|c0_g1_i1	1.9	0.32	0.24	0.33	hypothetical protein VITISV_026478	0
TR14371|c0_g1_i1|c0_g1_i1	TR14371|c0_g1_i1	70.57	131.69	138.3	108.27	NADP-dependent malic enzyme	Pyruvate metabolism;Carbon fixation in photosynthetic organismsPyruvate metabolism;Carbon fixation in photosynthetic organismsPyruvate metabolismPyruvate metabolism
TR14375|c0_g1_i1|c0_g1_i1	TR14375|c0_g1_i1	33.79	16.96	17.45	34.41
TR14376|c0_g1_i1|c0_g1_i1	TR14376|c0_g1_i1	0.62	0.62	1.42	0.43
TR14377|c0_g1_i1|c0_g1_i1	TR14377|c0_g1_i1	21.07	289.3	440.01	13.77	norcoclaurine synthase	0
TR14387|c0_g1_i1|c0_g1_i1	TR14387|c0_g1_i1	2.09	0.7	0.8	0.24
TR14388|c0_g1_i1|c0_g1_i1	TR14388|c0_g1_i1	0.67	0.67	0.51	0.7
TR14392|c0_g1_i1|c0_g1_i1	TR14392|c0_g1_i1	8.91	9.85	23.13	11.88
TR14401|c0_g1_i1|c0_g1_i1	TR14401|c0_g1_i1	2.14	6.43	0.81	2.23
TR14409|c0_g1_i1|c0_g1_i1	TR14409|c0_g1_i1	3.1	0.52	0.79	0.18
TR14411|c0_g2_i1|c0_g1_i1	TR14411|c0_g2_i1	0.99	1	0.76	0.35
TR14415|c0_g1_i1|c0_g1_i1	TR14415|c0_g1_i1	20	51.43	45.75	39.7	RNA-binding RBP37	0
TR14419|c0_g1_i1|c0_g1_i1	TR14419|c0_g1_i1	1.49	0.5	0.95	1.05
TR14424|c0_g1_i1|c0_g1_i1	TR14424|c0_g1_i1	2.67	40.22	20.33	10.21
TR14425|c0_g1_i1|c0_g1_i1	TR14425|c0_g1_i1	2.33	1.56	0.3	0.82
TR14425|c0_g1_i2|c0_g1_i1	TR14425|c0_g1_i2	1.08	1.08	1.23	0.38
TR14431|c0_g1_i1|c0_g1_i1	TR14431|c0_g1_i1	99.92	76.46	95.55	140.81	Peroxidase 12 precursor,	Phenylpropanoid biosynthesis
TR14432|c0_g2_i1|c0_g1_i1	TR14432|c0_g2_i1	1.68	1.69	1.92	0.59
TR14433|c0_g1_i1|c0_g1_i1	TR14433|c0_g1_i1	6.87	2.3	2.62	0.8
TR14434|c0_g1_i1|c0_g1_i1	TR14434|c0_g1_i1	0.96	2.91	3.68	4.4
TR14437|c0_g1_i1|c0_g1_i1	TR14437|c0_g1_i1	3.8	0.48	1.63	1	retrotransposon , , Ty1-copia subclass	0
TR1444|c0_g1_i1|c0_g1_i1	TR1444|c0_g1_i1	3.53	60.18	3.36	1.23	cytochrome P450 71A1-like	0
TR14444|c0_g1_i1|c0_g1_i1	TR14444|c0_g1_i1	2.91	5.84	19.93	19.19
TR14446|c0_g1_i1|c0_g1_i1	TR14446|c0_g1_i1	3.58	2.16	0.27	0.25
TR14448|c0_g2_i1|c0_g1_i1	TR14448|c0_g2_i1	0.96	2.91	2.21	0.68	translocon-associated subunit alpha	0
TR14449|c0_g1_i1|c0_g1_i1	TR14449|c0_g1_i1	1.11	1.11	0.85	1.17
TR14451|c0_g1_i1|c0_g1_i1	TR14451|c0_g1_i1	2.22	2.23	0.85	3.09	transcription-repair-coupling factor-like	Phenylpropanoid biosynthesis
TR14456|c0_g1_i1|c0_g1_i1	TR14456|c0_g1_i1	2.49	2	1.14	1.05	MLO 6-like	0
TR14457|c0_g1_i1|c0_g1_i1	TR14457|c0_g1_i1	1.77	0.3	0.56	0.52	RNA-directed DNA polymerase (reverse transcriptase)-related family	0
TR14459|c0_g1_i1|c0_g1_i1	TR14459|c0_g1_i1	1.06	0.36	0.81	0.75	Extracellular ribonuclease	0
TR1446|c0_g1_i1|c0_g1_i1	TR1446|c0_g1_i1	5.93	4.77	15.85	6.24	conserved hypothetical protein	0
TR14464|c0_g1_i1|c0_g1_i1	TR14464|c0_g1_i1	0.92	0.46	0.35	1.29	dual specificity phosphatase family	T cell receptor signaling pathway
TR1447|c0_g1_i1|c0_g1_i1	TR1447|c0_g1_i1	0.75	1.52	1.44	0.53
TR14474|c0_g2_i1|c0_g1_i1	TR14474|c0_g2_i1	3.62	1.04	1.19	0.73
TR14475|c0_g1_i1|c0_g1_i1	TR14475|c0_g1_i1	0.85	0.57	0.65	2.7	non-specific serine threonine kinase	0
TR14479|c0_g1_i1|c0_g1_i1	TR14479|c0_g1_i1	5.92	1.49	2.26	3.11	2-oxoglutarate dehydrogenase, mitochondrial-like	Citrate cycle (TCA cycle);Lysine degradation;Tryptophan metabolism
TR14489|c0_g2_i1|c0_g1_i1	TR14489|c0_g2_i1	0.99	1	0.76	0.35
TR14491|c0_g1_i1|c0_g1_i1	TR14491|c0_g1_i1	0.94	0.94	0.95	0.77	alpha,alpha-trehalose-phosphate synthase [UDP-forming] 1-like	Starch and sucrose metabolism
TR14495|c0_g2_i1|c0_g1_i1	TR14495|c0_g2_i1	37.4	32.85	32.92	49.61
TR14497|c0_g2_i1|c0_g1_i1	TR14497|c0_g2_i1	1.81	1.82	1.04	0.32
TR14502|c0_g1_i1|c0_g1_i1	TR14502|c0_g1_i1	0.94	0.94	0.71	0.99	kinase family	0
TR14503|c0_g2_i1|c0_g1_i1	TR14503|c0_g2_i1	0.77	0.77	0.59	1.35
TR14504|c0_g1_i1|c0_g1_i1	TR14504|c0_g1_i1	2.14	4.84	3.68	2.83
TR14505|c0_g1_i1|c0_g1_i1	TR14505|c0_g1_i1	5.07	3.82	2.9	0.89
TR14508|c0_g1_i1|c0_g1_i1	TR14508|c0_g1_i1	0.9	1.81	1.03	2.53
TR1451|c0_g1_i1|c0_g1_i1	TR1451|c0_g1_i1	2.76	2.77	0.53	4.34
TR14514|c0_g1_i1|c0_g1_i1	TR14514|c0_g1_i1	8.22	46.25	229.52	27.01	heat shock	0
TR14528|c0_g1_i1|c0_g1_i1	TR14528|c0_g1_i1	3.38	0.68	1.55	1.43
TR14529|c0_g1_i1|c0_g1_i1	TR14529|c0_g1_i1	5.31	1.46	0.55	0.34	NB-ARC domain-containing	0
TR14537|c0_g1_i1|c0_g1_i1	TR14537|c0_g1_i1	11.52	0.89	0.17	0.78	xyloglucan endotransglucosylase hydrolase	0
TR14539|c0_g1_i1|c0_g1_i1	TR14539|c0_g1_i1	6.73	13.51	20.5	16.4
TR14540|c0_g1_i1|c0_g1_i1	TR14540|c0_g1_i1	3.05	0.38	1.02	0.67	pentatricopeptide repeat-containing	0
TR14546|c0_g1_i1|c0_g1_i1	TR14546|c0_g1_i1	0.32	2.89	2.69	0.11	LINE RN	0
TR1456|c0_g1_i1|c0_g1_i1	TR1456|c0_g1_i1	3.41	1.14	1.3	0.4	hypothetical chloroplast RF2	0
TR14564|c0_g1_i1|c0_g1_i1	TR14564|c0_g1_i1	2.1	3.16	2.2	0.55
TR14565|c0_g1_i1|c0_g1_i1	TR14565|c0_g1_i1	0.29	0.29	1.78	0.1
TR14567|c0_g1_i1|c0_g1_i1	TR14567|c0_g1_i1	1.23	2.48	12.7	3.89
TR14570|c0_g2_i1|c0_g1_i1	TR14570|c0_g2_i1	2.98	1	0.38	1.75
TR14573|c0_g2_i1|c0_g1_i1	TR14573|c0_g2_i1	2.06	2.37	0.68	0.52
TR1458|c0_g1_i1|c0_g1_i1	TR1458|c0_g1_i1	0.91	4.55	2.42	2.86	aminoacylase-1 isoform 1	Arginine biosynthesis
TR14583|c0_g1_i1|c0_g1_i1	TR14583|c0_g1_i1	5.53	0.69	0.79	0.24
TR14584|c0_g1_i1|c0_g1_i1	TR14584|c0_g1_i1	79.95	0.78	2.37	1.45	rhodanese-like domain containing	0
TR1459|c0_g2_i1|c0_g1_i1	TR1459|c0_g2_i1	1.52	1.53	0.87	0.27
TR14593|c0_g1_i1|c0_g1_i1	TR14593|c0_g1_i1	6.67	22.33	47.99	80.33	40S ribosomal S16	0
TR14596|c0_g1_i1|c0_g1_i1	TR14596|c0_g1_i1	3.86	0.97	0.74	0.34	conserved hypothetical protein	0
TR14598|c1_g1_i1|c0_g1_i1	TR14598|c1_g1_i1	8.82	4.43	4.49	12.34	glyceraldehyde 3-phosphate dehydrogenase	0
TR14599|c0_g1_i1|c0_g1_i1	TR14599|c0_g1_i1	13.32	5.51	14.97	26.98
TR14600|c0_g1_i1|c0_g1_i1	TR14600|c0_g1_i1	1.01	3.54	2.5	1.41
TR14604|c0_g1_i1|c0_g1_i1	TR14604|c0_g1_i1	2.16	4.33	2.46	6.01
TR14605|c0_g1_i1|c0_g1_i1	TR14605|c0_g1_i1	2.77	2.78	2.11	5.77
TR14606|c0_g1_i1|c0_g1_i1	TR14606|c0_g1_i1	3.86	5.82	3.68	2.02
TR14607|c0_g2_i1|c0_g1_i1	TR14607|c0_g2_i1	1.37	1.38	1.05	0.96
TR14608|c0_g1_i1|c0_g1_i1	TR14608|c0_g1_i1	42.6	4.53	10.02	21.35	enzyme of the cupin superfamily	0
TR14610|c0_g2_i1|c0_g1_i1	TR14610|c0_g2_i1	1.72	1.73	3.28	0.6
TR14618|c0_g1_i1|c0_g1_i1	TR14618|c0_g1_i1	3.73	0.83	0.95	1.02
TR14621|c0_g2_i1|c0_g1_i1	TR14621|c0_g2_i1	2.61	2.62	1.99	3.97	predicted protein	0
TR14623|c0_g1_i1|c0_g1_i1	TR14623|c0_g1_i1	2.96	0.99	0.75	0.35
TR14624|c0_g1_i1|c0_g1_i1	TR14624|c0_g1_i1	2.44	0.41	0.47	1
TR14625|c0_g1_i1|c0_g1_i1	TR14625|c0_g1_i1	2.51	2.52	2.24	0.88
TR14626|c0_g1_i1|c0_g1_i1	TR14626|c0_g1_i1	1.24	4.34	2.36	1.52	probable LRR receptor-like serine threonine- kinase At4g08850-like	0
TR14627|c0_g1_i1|c0_g1_i1	TR14627|c0_g1_i1	0.79	1.59	0.91	1.39	callose synthase 5-like	Starch and sucrose metabolism
TR14630|c0_g1_i1|c0_g1_i1	TR14630|c0_g1_i1	6.69	1.34	0.51	0.47	gag-pol poly	0
TR14631|c0_g1_i1|c0_g1_i1	TR14631|c0_g1_i1	3.82	0.77	2.34	1.07
TR14632|c0_g3_i1|c0_g1_i1	TR14632|c0_g3_i1	50.97	168.82	73.17	76.19	AT5G39320 , partial	Starch and sucrose metabolism;Ascorbate and aldarate metabolism;Pentose and glucuronate interconversions;Amino sugar and nucleotide sugar metabolism
TR14635|c0_g1_i1|c0_g1_i1	TR14635|c0_g1_i1	2.66	0.24	0.18	1.28	NBS resistance	0
TR14636|c0_g2_i1|c0_g1_i1	TR14636|c0_g2_i1	1.28	1.29	0.98	1.58	Werner Syndrome-like exonuclease	0
TR14637|c0_g2_i1|c0_g1_i1	TR14637|c0_g2_i1	0.91	0.91	0.69	0.64
TR14640|c0_g1_i2|c0_g1_i1	TR14640|c0_g1_i2	0.66	1.32	0.5	0.46
TR14646|c0_g1_i1|c0_g1_i1	TR14646|c0_g1_i1	0.36	0.36	1.11	0.51
TR14657|c0_g1_i1|c0_g1_i1	TR14657|c0_g1_i1	0.9	0.9	1.37	0.63
TR14659|c0_g1_i1|c0_g1_i1	TR14659|c0_g1_i1	17.09	3.81	7.96	7.29	serine threonine- kinase	0
TR14659|c0_g2_i1|c0_g1_i1	TR14659|c0_g2_i1	32.06	5.36	8.13	6.5	serine threonine- kinase	0
TR14661|c0_g1_i1|c0_g1_i1	TR14661|c0_g1_i1	2.22	2.23	2.54	0.77
TR14662|c0_g1_i1|c0_g1_i1	TR14662|c0_g1_i1	1.05	2.1	5.19	1.47
TR14662|c0_g1_i2|c0_g1_i1	TR14662|c0_g1_i2	1.69	1.69	1.93	0.3	root nodule development	0
TR14663|c0_g1_i1|c0_g1_i1	TR14663|c0_g1_i1	174.92	1.92	1.28	2.35	ferredoxin-NADP reductase	Photosynthesis
TR14665|c0_g1_i1|c0_g1_i1	TR14665|c0_g1_i1	9.06	1.14	0.43	0.79	fumarate hydratase 2	Citrate cycle (TCA cycle);Carbon fixation pathways in prokaryotes;Pyruvate metabolism
TR14671|c0_g1_i1|c0_g1_i1	TR14671|c0_g1_i1	2.55	2.56	2.92	0.89
TR14674|c0_g1_i1|c0_g1_i1	TR14674|c0_g1_i1	9.47	1.36	1.55	0.47	hAT family dimerisation domain containing	0
TR14678|c0_g2_i1|c0_g1_i1	TR14678|c0_g2_i1	1.44	0.96	0.55	0.68
TR14680|c0_g1_i1|c0_g1_i1	TR14680|c0_g1_i1	1.82	0.37	0.28	0.9
TR14681|c0_g1_i1|c0_g1_i1	TR14681|c0_g1_i1	4.59	4.61	1.17	2.68
TR14684|c0_g1_i1|c0_g1_i1	TR14684|c0_g1_i1	8.11	5.43	2.06	0.94
TR14692|c0_g2_i1|c0_g1_i1	TR14692|c0_g2_i1	2.73	1.83	1.74	0.32
TR14693|c0_g1_i1|c0_g1_i1	TR14693|c0_g1_i1	38.18	22.77	29.6	19.65
TR14702|c0_g1_i1|c0_g1_i1	TR14702|c0_g1_i1	2.24	2.25	0.85	0.78
TR14706|c0_g1_i1|c0_g1_i1	TR14706|c0_g1_i1	7.48	2.5	0.95	0.87	retrotransposon , , Ty3-gypsy subclass	0
TR14710|c0_g1_i1|c0_g1_i1	TR14710|c0_g1_i1	2.14	8.58	0.81	1.49	PREDICTED: uncharacterized protein LOC100266179	0
TR14711|c0_g1_i1|c0_g1_i1	TR14711|c0_g1_i1	31.18	38.17	42.47	62.42	adenine nucleotide translocator	0
TR14714|c0_g1_i1|c0_g1_i1	TR14714|c0_g1_i1	59.18	0.56	9.18	0.39	Glutaredoxin	0
TR14716|c0_g1_i1|c0_g1_i1	TR14716|c0_g1_i1	2.2	1.77	0.67	1.55	white-brown-complex ABC transporter family	0
TR14719|c0_g1_i1|c0_g1_i1	TR14719|c0_g1_i1	1.13	0.38	0.57	0.53
TR14723|c0_g1_i1|c0_g1_i1	TR14723|c0_g1_i1	4.79	1.92	2.01	0.67
TR14755|c0_g1_i1|c0_g1_i1	TR14755|c0_g1_i1	2.04	2.05	2.33	0.71
TR14759|c0_g1_i1|c0_g1_i1	TR14759|c0_g1_i1	5.81	5.84	2.59	0.34	Serpin family	0
TR14767|c0_g1_i1|c0_g1_i1	TR14767|c0_g1_i1	1.01	1.01	1.54	0.35
TR14773|c0_g1_i1|c0_g1_i1	TR14773|c0_g1_i1	3.13	1.57	2.38	1.64
TR14774|c0_g1_i1|c0_g1_i1	TR14774|c0_g1_i1	0.75	0.51	2.12	0.35
TR14776|c0_g1_i1|c0_g1_i1	TR14776|c0_g1_i1	0.52	0.52	1.39	0.55	Pentatricopeptide repeat-containing	0
TR1478|c0_g1_i1|c0_g1_i1	TR1478|c0_g1_i1	0.55	0.55	1.26	0.19
TR14782|c0_g1_i1|c0_g1_i1	TR14782|c0_g1_i1	3.86	1.94	1.47	0.67
TR14784|c0_g1_i1|c0_g1_i1	TR14784|c0_g1_i1	11.85	20.48	34.64	32.26	F-box kelch-repeat	0
TR14786|c0_g1_i1|c0_g1_i1	TR14786|c0_g1_i1	1.93	1.94	0.74	1.35
TR14789|c0_g1_i1|c0_g1_i1	TR14789|c0_g1_i1	5.02	12.6	21.05	11.86	Kunitz-type protease inhibitor KPI-	0
TR14791|c0_g1_i1|c0_g1_i1	TR14791|c0_g1_i1	95.16	49.38	74.38	67.64	lon protease homolog 2, peroxisomal-like	0
TR14797|c0_g1_i1|c0_g1_i1	TR14797|c0_g1_i1	3.28	0.55	0.21	0.58
TR14806|c0_g1_i1|c0_g1_i1	TR14806|c0_g1_i1	4.31	1.86	1.18	1.73
TR14807|c0_g1_i1|c0_g1_i1	TR14807|c0_g1_i1	0.81	0.81	1.55	0.28
TR14816|c0_g1_i1|c0_g1_i1	TR14816|c0_g1_i1	2.61	0.98	1.5	1.49
TR14818|c0_g1_i1|c0_g1_i1	TR14818|c0_g1_i1	2.44	4.9	0.93	0.85
TR14821|c0_g2_i1|c0_g1_i1	TR14821|c0_g2_i1	2.92	2.2	1.67	0.51	14-3-3	Ether lipid metabolism;Glycerophospholipid metabolism;alpha-Linolenic acid metabolism;Linoleic acid metabolism;Arachidonic acid metabolism
TR14822|c0_g1_i1|c0_g1_i1	TR14822|c0_g1_i1	7.97	1.14	1.3	0.4
TR14825|c0_g1_i1|c0_g1_i1	TR14825|c0_g1_i1	1.54	1.16	1.76	1.35	SKP1 2	0
TR14826|c0_g1_i1|c0_g1_i1	TR14826|c0_g1_i1	0.37	0.37	1.13	1.04
TR14829|c0_g1_i1|c0_g1_i1	TR14829|c0_g1_i1	34.32	36.41	45	43.79	cytochrome c oxidase biogenesis Cmc1	0
TR14830|c0_g1_i1|c0_g1_i1	TR14830|c0_g1_i1	1.64	0.55	0.42	1.35	ABSCISIC ACID-INSENSITIVE 5-like	0
TR14831|c0_g1_i1|c0_g1_i1	TR14831|c0_g1_i1	2.99	0.43	0.49	0.6	homeobox-leucine zipper HDG11-like	0
TR14832|c0_g1_i2|c0_g1_i1	TR14832|c0_g1_i2	5.96	6.94	1.44	0.33	G-type lectin S-receptor-like serine threonine- kinase At1g34300-like	0
TR14835|c0_g1_i1|c0_g1_i1	TR14835|c0_g1_i1	2.49	10.01	12.34	8.67
TR14845|c0_g1_i1|c0_g1_i1	TR14845|c0_g1_i1	1.01	1.02	1.93	0.71
TR14847|c0_g1_i1|c0_g1_i1	TR14847|c0_g1_i1	11.59	9.98	12.01	13.08
TR14848|c0_g1_i1|c0_g1_i1	TR14848|c0_g1_i1	13.52	2.71	1.03	1.88	chromatin remodeling complex subunit	0
TR14849|c0_g1_i1|c0_g1_i1	TR14849|c0_g1_i1	6.41	6.43	14.64	5.95
TR14851|c0_g1_i1|c0_g1_i1	TR14851|c0_g1_i1	2.35	1.57	1.5	0.83	52 kDa repressor of the inhibitor of the kinase	0
TR14854|c0_g1_i1|c0_g1_i1	TR14854|c0_g1_i1	51.37	24.42	86.39	53.51
TR14858|c0_g1_i1|c0_g1_i1	TR14858|c0_g1_i1	0.74	2.24	1.42	1.57
TR14865|c0_g1_i1|c0_g1_i1	TR14865|c0_g1_i1	2.84	2.85	4.32	0.99	Pentatricopeptide repeat-containing	0
TR14867|c0_g1_i1|c0_g1_i1	TR14867|c0_g1_i1	4.56	2.75	3.14	0.32
TR14868|c0_g1_i1|c0_g1_i1	TR14868|c0_g1_i1	2.04	5.11	1.94	0.71
TR1487|c0_g1_i1|c0_g1_i1	TR1487|c0_g1_i1	1.63	2.05	1.25	0.86
TR14880|c0_g1_i1|c0_g1_i1	TR14880|c0_g1_i1	6.94	5.23	0.66	0.61	F-box PP2-B11-like, partial	0
TR14881|c0_g1_i1|c0_g1_i1	TR14881|c0_g1_i1	1.48	0.99	0.75	0.87	CTP synthase	Pyrimidine metabolism
TR14881|c0_g1_i2|c0_g1_i1	TR14881|c0_g1_i2	0.6	0.6	0.68	1.05	CTP synthase	Pyrimidine metabolism
TR14886|c0_g1_i1|c0_g1_i1	TR14886|c0_g1_i1	6.94	2.32	5.28	0.81
TR14896|c0_g1_i1|c0_g1_i1	TR14896|c0_g1_i1	3.58	8.99	1.02	0.63	PREDICTED: uncharacterized protein LOC100264413	0
TR14899|c0_g1_i1|c0_g1_i1	TR14899|c0_g1_i1	14.17	6.33	9.01	2.75
TR14900|c0_g1_i1|c0_g1_i1	TR14900|c0_g1_i1	3.04	1.53	2.32	1.6
TR14902|c0_g2_i1|c0_g1_i1	TR14902|c0_g2_i1	0.91	1.83	0.69	1.6
TR14904|c0_g2_i1|c0_g1_i1	TR14904|c0_g2_i1	3.4	1.14	0.86	1.19	ran gtpase binding	0
TR14905|c0_g1_i1|c0_g1_i1	TR14905|c0_g1_i1	11.65	32.14	42.07	41.41	AT3G12360 , partial	0
TR14906|c0_g1_i1|c0_g1_i1	TR14906|c0_g1_i1	4.58	13.79	2.62	3.19	cryptochrome 1 2	0
TR14907|c0_g1_i1|c0_g1_i1	TR14907|c0_g1_i1	1.18	0.59	1.12	0.83	pentatricopeptide repeat-containing	0
TR14909|c0_g3_i1|c0_g1_i1	TR14909|c0_g3_i1	0.54	0.54	0.83	0.38
TR14911|c0_g1_i1|c0_g1_i1	TR14911|c0_g1_i1	1.08	1.08	1.23	0.76
TR14924|c0_g1_i1|c0_g1_i1	TR14924|c0_g1_i1	2.58	1.3	0.74	0.45
TR14932|c0_g1_i1|c0_g1_i1	TR14932|c0_g1_i1	27.29	45.3	47.55	26.2
TR14934|c0_g1_i1|c0_g1_i1	TR14934|c0_g1_i1	6.26	1.8	3.07	5.02
TR14937|c0_g1_i1|c0_g1_i1	TR14937|c0_g1_i1	0.81	0.4	1.23	1.14
TR14938|c0_g1_i1|c0_g1_i1	TR14938|c0_g1_i1	4.32	1.45	0.55	0.5
TR14941|c0_g1_i1|c0_g1_i1	TR14941|c0_g1_i1	1.21	1.22	3.24	1.27	MATE efflux family	0
TR14943|c0_g1_i1|c0_g1_i1	TR14943|c0_g1_i1	1.57	6.33	323.65	223.5	3 -N-debenzoyl-2 -deoxytaxol N-benzoyltransferase,	0
TR14943|c1_g2_i1|c0_g1_i1	TR14943|c1_g2_i1	0.15	4.31	193.44	119.06	3 -N-debenzoyl-2 -deoxytaxol N-benzoyltransferase,	0
TR14944|c0_g1_i1|c0_g1_i1	TR14944|c0_g1_i1	6.06	13.4	0.93	0.85	S-like RNase	0
TR14946|c0_g1_i1|c0_g1_i1	TR14946|c0_g1_i1	0.87	2.61	0.33	0.91	retrotransposon , , Ty1-copia subclass	0
TR14958|c0_g2_i1|c0_g1_i1	TR14958|c0_g2_i1	111.96	61.65	80.52	137.41	eukaryotic translation initiation factor 5A	0
TR14964|c0_g1_i1|c0_g1_i1	TR14964|c0_g1_i1	2.2	2.21	1.67	0.77
TR14969|c0_g1_i1|c0_g1_i1	TR14969|c0_g1_i1	1.27	0.64	0.73	0.22
TR1497|c0_g1_i1|c0_g1_i1	TR1497|c0_g1_i1	2.12	2.12	4.83	2.95
TR14977|c0_g1_i1|c0_g1_i1	TR14977|c0_g1_i1	159.24	485.55	133.31	119.96	cysteine protease	0
TR14985|c0_g1_i2|c0_g1_i1	TR14985|c0_g1_i2	3.21	0.46	1.4	0.48
TR14989|c0_g1_i1|c0_g1_i1	TR14989|c0_g1_i1	2.77	2.78	1.05	0.96
TR14993|c0_g1_i1|c0_g1_i1	TR14993|c0_g1_i1	2.56	1.29	1.71	1.8
TR15001|c0_g1_i1|c0_g1_i1	TR15001|c0_g1_i1	2.64	5.31	2.52	1.85
TR15004|c0_g2_i1|c0_g1_i1	TR15004|c0_g2_i1	0.31	0.94	0.96	1.66
TR15011|c0_g1_i1|c0_g1_i1	TR15011|c0_g1_i1	22.49	5.45	8	15.25	major facilitator	0
TR15012|c0_g1_i1|c0_g1_i1	TR15012|c0_g1_i1	1.24	1.56	0.83	1.97
TR15014|c0_g1_i1|c0_g1_i1	TR15014|c0_g1_i1	1.82	1.83	1.39	2.54	Pinus taeda anonymous locus 0_17143_02 genomic sequence	0
TR15021|c0_g1_i1|c0_g1_i1	TR15021|c0_g1_i1	8.63	2.89	8.75	1
TR15027|c0_g1_i1|c0_g1_i1	TR15027|c0_g1_i1	0.89	1.79	2.05	0.87	hypothetical protein RCOM_1621800	0
TR15028|c0_g1_i1|c0_g1_i1	TR15028|c0_g1_i1	2.43	3.65	1.39	0.85
TR15031|c0_g1_i1|c0_g1_i1	TR15031|c0_g1_i1	0.38	0.76	0.29	1.72	lysine histidine transporter	0
TR15040|c0_g1_i1|c0_g1_i1	TR15040|c0_g1_i1	3	0.6	1.61	0.85	serine threonine- kinase ATR-like	0
TR15041|c0_g1_i1|c0_g1_i1	TR15041|c0_g1_i1	1.88	2.7	0.82	0.38	F-box SKIP19	0
TR15049|c0_g1_i1|c0_g1_i1	TR15049|c0_g1_i1	2.62	1.31	1.5	1.61	hypersensitive-induced response	0
TR15049|c0_g2_i1|c0_g1_i1	TR15049|c0_g2_i1	8.29	4.16	9.5	13.84	hypersensitive-induced response	0
TR15056|c0_g1_i1|c0_g1_i1	TR15056|c0_g1_i1	14.1	28.32	22.84	6.77
TR15060|c0_g1_i1|c0_g1_i1	TR15060|c0_g1_i1	0.96	3.38	2.57	1.35	predicted protein	0
TR15064|c0_g1_i1|c0_g1_i1	TR15064|c0_g1_i1	4.68	0.78	0.89	3.84	f-box family	0
TR15067|c0_g1_i1|c0_g1_i1	TR15067|c0_g1_i1	1.66	1.39	1.38	0.49	eukaryotic initiation factor 4A-2	0
TR15070|c0_g1_i1|c0_g1_i1	TR15070|c0_g1_i1	3	1.51	1.14	0.52
TR15071|c0_g1_i1|c0_g1_i1	TR15071|c0_g1_i1	2.04	1.03	0.78	0.72	Pentatricopeptide repeat-containing	0
TR15075|c0_g1_i1|c0_g1_i1	TR15075|c0_g1_i1	0.44	1.34	5.76	2.81
TR15082|c0_g1_i1|c0_g1_i1	TR15082|c0_g1_i1	7.26	1.92	5.11	10.5
TR15082|c0_g2_i1|c0_g1_i1	TR15082|c0_g2_i1	5.38	0.9	2.23	6.95
TR15089|c0_g1_i1|c0_g1_i1	TR15089|c0_g1_i1	4.41	4.43	3.36	1.03
TR15089|c0_g2_i1|c0_g1_i1	TR15089|c0_g2_i1	9.74	5.87	6.68	4.08
TR15089|c0_g4_i1|c0_g1_i1	TR15089|c0_g4_i1	2.84	2.85	5.4	0.99
TR15092|c0_g1_i1|c0_g1_i1	TR15092|c0_g1_i1	30.69	40.09	51.88	47.45	phosphatase 2A structural subunit	0
TR15093|c0_g1_i1|c0_g1_i1	TR15093|c0_g1_i1	3.51	0.59	0.67	0.82
TR15097|c0_g1_i1|c0_g1_i1	TR15097|c0_g1_i1	1.22	0.49	1.59	0.77	Ovarian tumour, otubain	0
TR15098|c0_g1_i1|c0_g1_i1	TR15098|c0_g1_i1	3.04	1.02	3.48	3.2	hypothetical protein ZEAMMB73_392860	0
TR15104|c0_g1_i1|c0_g1_i1	TR15104|c0_g1_i1	1.75	1.75	0.33	0.31
TR15107|c0_g1_i1|c0_g1_i1	TR15107|c0_g1_i1	1.44	4.34	0.55	4.03	AT1G03060 , partial	0
TR15109|c0_g1_i1|c0_g1_i1	TR15109|c0_g1_i1	2.04	16.37	16.3	1.42	multidrug pheromone exporter, MDR family, ABC transporter family	0
TR15115|c0_g1_i1|c0_g1_i1	TR15115|c0_g1_i1	2.29	2.3	3.49	1.59
TR15125|c0_g1_i1|c0_g1_i1	TR15125|c0_g1_i1	0.58	0.59	2.45	0.21	retrotransposon , , unclassified	0
TR15128|c0_g1_i1|c0_g1_i1	TR15128|c0_g1_i1	1.24	1.25	1.89	2.17
TR15135|c0_g2_i1|c0_g1_i1	TR15135|c0_g2_i1	7.93	4.78	3.63	1.66
TR15144|c0_g1_i1|c0_g1_i1	TR15144|c0_g1_i1	2.71	0.68	0.78	1.51	Ninja-family AFP3	0
TR15145|c0_g1_i1|c0_g1_i1	TR15145|c0_g1_i1	2.05	2.47	2.35	1.45
TR15148|c0_g1_i1|c0_g1_i1	TR15148|c0_g1_i1	0.68	1.37	3.39	1.44
TR15149|c0_g1_i1|c0_g1_i1	TR15149|c0_g1_i1	2.54	0.85	0.32	1.19	COP1-interacting	0
TR1515|c0_g1_i1|c0_g1_i1	TR1515|c0_g1_i1	13.18	7.56	12.91	19.7	60S ribosomal L13a	0
TR15154|c0_g1_i1|c0_g1_i1	TR15154|c0_g1_i1	2.59	0.65	0.74	0.91	Actin-binding ABP140,	0
TR15155|c0_g1_i2|c0_g1_i1	TR15155|c0_g1_i2	0.87	0.44	0.17	1.53	kinase PINOID 2-like	Phosphatidylinositol signaling system
TR15157|c0_g1_i1|c0_g1_i1	TR15157|c0_g1_i1	2.46	0.25	0.66	1.21	mannan endo-1,4-beta-mannosidase 6-like	0
TR15159|c0_g1_i1|c0_g1_i1	TR15159|c0_g1_i1	1.3	0.65	1.74	1.14
TR1516|c0_g1_i1|c0_g1_i1	TR1516|c0_g1_i1	3.86	1.94	1.47	2.02
TR15162|c0_g1_i1|c0_g1_i1	TR15162|c0_g1_i1	0.65	1.31	1	0.69
TR15167|c0_g1_i1|c0_g1_i1	TR15167|c0_g1_i1	7.87	3.16	1.2	0.55
TR15168|c0_g1_i1|c0_g1_i1	TR15168|c0_g1_i1	1.13	0.57	0.43	0.8	ribonuclease H At1g65750-like, partial	0
TR15169|c0_g1_i1|c0_g1_i1	TR15169|c0_g1_i1	2.94	0.99	1.5	0.69
TR15174|c0_g1_i1|c0_g1_i1	TR15174|c0_g1_i1	733.2	95.22	163.99	56.86
TR15178|c0_g2_i1|c0_g1_i1	TR15178|c0_g2_i1	5.2	0.65	0.25	0.46
TR15181|c1_g1_i1|c0_g1_i1	TR15181|c1_g1_i1	70.87	159.74	44.43	16.51	19	0
TR15183|c0_g1_i1|c0_g1_i1	TR15183|c0_g1_i1	2.1	2.11	2.81	0.74
TR15186|c0_g1_i1|c0_g1_i1	TR15186|c0_g1_i1	3.41	1.71	1.09	5.4	kinesin , identical	0
TR15188|c0_g1_i1|c0_g1_i1	TR15188|c0_g1_i1	6.48	1.63	1.24	1.7	reverse transcriptase	0
TR1519|c0_g1_i1|c0_g1_i1	TR1519|c0_g1_i1	2.29	1.53	2.62	1.07
TR15192|c0_g1_i1|c0_g1_i1	TR15192|c0_g1_i1	0.86	0.29	0.22	1.21	probable L-type lectin-domain containing receptor kinase -like	0
TR15193|c0_g1_i1|c0_g1_i1	TR15193|c0_g1_i1	1.31	1.31	4.48	5.94
TR15199|c0_g1_i1|c0_g1_i1	TR15199|c0_g1_i1	2.61	2.62	4.96	2.72
TR15206|c0_g2_i1|c0_g1_i1	TR15206|c0_g2_i1	6.01	0.67	1.02	1.17	retrotransposon , , Ty3-gypsy subclass	0
TR15212|c0_g1_i1|c0_g1_i1	TR15212|c0_g1_i1	1.42	1.42	0.81	0.75	pentatricopeptide repeat-containing At2g29760, chloroplastic-like	0
TR15215|c0_g1_i1|c0_g1_i1	TR15215|c0_g1_i1	2.92	2.93	1.11	2.04
TR15221|c0_g1_i1|c0_g1_i1	TR15221|c0_g1_i1	1.46	1.47	0.56	2.04
TR15225|c0_g1_i1|c0_g1_i1	TR15225|c0_g1_i1	0.66	0.66	0.5	1.39
TR15228|c0_g1_i1|c0_g1_i1	TR15228|c0_g1_i1	5.57	0.93	2.84	0.98
TR15234|c0_g1_i1|c0_g1_i1	TR15234|c0_g1_i1	2.67	2.68	1.02	1.86
TR15235|c0_g1_i1|c0_g1_i1	TR15235|c0_g1_i1	1.72	0.43	1.48	1.21
TR15236|c0_g1_i1|c0_g1_i1	TR15236|c0_g1_i1	2.18	1.09	0.42	0.19	regulator of chromosome condensation (RCC1) family	0
TR15240|c0_g1_i1|c0_g1_i1	TR15240|c0_g1_i1	80.19	29.12	32.7	29.14	uncharacterized protein LOC100305542	0
TR15242|c0_g1_i1|c0_g1_i1	TR15242|c0_g1_i1	2.93	1.96	3.36	3.43	transcription initiation factor,	0
TR15244|c0_g1_i1|c0_g1_i1	TR15244|c0_g1_i1	1.9	7.65	2.18	3.01	O-fucosyltransferase family	0
TR15246|c0_g1_i1|c0_g1_i1	TR15246|c0_g1_i1	4.66	1.56	1.78	2.17
TR15248|c0_g1_i1|c0_g1_i1	TR15248|c0_g1_i1	3.18	2.13	0.41	1.12
TR15253|c0_g1_i1|c0_g1_i1	TR15253|c0_g1_i1	4.05	0.81	4.95	1.14
TR15256|c0_g3_i1|c0_g1_i1	TR15256|c0_g3_i1	43.3	40.96	40.09	47.53	SAD1	0
TR15257|c0_g1_i1|c0_g1_i1	TR15257|c0_g1_i1	4.63	2.8	1.54	0.11
TR15259|c0_g1_i1|c0_g1_i1	TR15259|c0_g1_i1	93.33	572.9	1004.29	456.01	translationally controlled tumor	0
TR1526|c0_g1_i1|c0_g1_i1	TR1526|c0_g1_i1	3.06	1.54	2.34	3.21	microsomal glutathione S-transferase 3	Glutathione metabolism;Arachidonic acid metabolismGlutathione metabolism;Drug metabolism - cytochrome P450;Metabolism of xenobiotics by cytochrome P450
TR15271|c0_g1_i1|c0_g1_i1	TR15271|c0_g1_i1	2.46	1.24	2.12	3.25
TR15272|c0_g1_i1|c0_g1_i1	TR15272|c0_g1_i1	10.16	1.46	1.11	1.52	phospholipase D p1-like	Ether lipid metabolism;Glycerophospholipid metabolism
TR15273|c0_g1_i1|c0_g1_i1	TR15273|c0_g1_i1	14.38	18.57	25.1	17.65
TR15278|c0_g2_i1|c0_g1_i1	TR15278|c0_g2_i1	1.85	7.43	0.71	3.88
TR15279|c0_g1_i1|c0_g1_i1	TR15279|c0_g1_i1	0.42	2.55	5	1.49
TR1528|c0_g1_i1|c0_g1_i1	TR1528|c0_g1_i1	3.64	3.66	3.47	0.64	predicted protein	0
TR15280|c0_g2_i1|c0_g1_i1	TR15280|c0_g2_i1	3	1.51	0.57	1.05
TR15287|c0_g1_i1|c0_g1_i1	TR15287|c0_g1_i1	54.47	143.63	122.61	107.25	alanine aminotransferase	Alanine, aspartate and glutamate metabolism;Carbon fixation in photosynthetic organisms;Arginine biosynthesis
TR15288|c0_g2_i1|c0_g1_i1	TR15288|c0_g2_i1	2.2	6.62	2.51	3.06
TR15293|c0_g1_i1|c0_g1_i1	TR15293|c0_g1_i1	3.54	1.19	0.9	0.41
TR15295|c0_g1_i1|c0_g1_i1	TR15295|c0_g1_i1	1.63	2.46	0.93	0.57	nucleoside-triphosphatase nucleotide binding	0
TR15297|c0_g1_i2|c0_g1_i1	TR15297|c0_g1_i2	1.91	1.92	0.73	0.67
TR15299|c0_g1_i1|c0_g1_i1	TR15299|c0_g1_i1	34.85	623.09	263.71	70.53	methionine synthase	Cysteine and methionine metabolism;Selenocompound metabolismOne carbon pool by folate;Cysteine and methionine metabolism;Selenocompound metabolism
TR15301|c0_g1_i1|c0_g1_i1	TR15301|c0_g1_i1	20.61	2.3	14.82	5.58
TR15302|c0_g1_i1|c0_g1_i1	TR15302|c0_g1_i1	1.88	1.08	1.85	0.38	PREDICTED: uncharacterized protein LOC100257753	0
TR15306|c0_g1_i1|c0_g1_i1	TR15306|c0_g1_i1	2.74	1.38	1.05	0.96
TR15309|c0_g1_i1|c0_g1_i1	TR15309|c0_g1_i1	0.7	2.1	2.92	0.49	AF369930_2pol poly	0
TR15315|c0_g1_i1|c0_g1_i1	TR15315|c0_g1_i1	2.79	1.4	3.2	0.49
TR15317|c0_g1_i1|c0_g1_i1	TR15317|c0_g1_i1	0.57	2.3	1.09	0.6
TR15321|c0_g1_i1|c0_g1_i1	TR15321|c0_g1_i1	26.32	9.03	11.43	8.53	Ubiquitin carboxyl-terminal hydrolase	0
TR15326|c0_g1_i1|c0_g1_i1	TR15326|c0_g1_i1	5.82	8.77	4.43	2.02
TR15332|c0_g1_i1|c0_g1_i1	TR15332|c0_g1_i1	2.9	10.2	4.43	2.03
TR15338|c0_g1_i1|c0_g1_i1	TR15338|c0_g1_i1	3.08	2.06	1.57	1.08	methyltransferase NSUN6-like	0
TR15339|c0_g1_i1|c0_g1_i1	TR15339|c0_g1_i1	117.78	374.29	90.65	44.77	19	0
TR1534|c0_g1_i1|c0_g1_i1	TR1534|c0_g1_i1	2.47	0.83	0.31	1.45
TR15355|c0_g1_i1|c0_g1_i1	TR15355|c0_g1_i1	3.66	1.22	0.47	0.43
TR15363|c0_g1_i1|c0_g1_i1	TR15363|c0_g1_i1	2.41	9.69	1.84	0.84	copia-type poly	0
TR15372|c0_g1_i1|c0_g1_i1	TR15372|c0_g1_i1	0.62	0.62	2.12	3.03
TR15378|c0_g1_i1|c0_g1_i1	TR15378|c0_g1_i1	4.78	7.19	2.73	3.32	SNF1-related kinase catalytic subunit alpha KIN10	0
TR15393|c0_g1_i1|c0_g1_i1	TR15393|c0_g1_i1	14.97	79.93	14.65	8.87	dopamine beta-monooxygenase,	0
TR15394|c0_g1_i1|c0_g1_i1	TR15394|c0_g1_i1	1.49	0.37	1.28	0.52
TR15402|c0_g1_i1|c0_g1_i1	TR15402|c0_g1_i1	144.82	124.33	135.11	116.47	histone H2A	0
TR15403|c0_g1_i1|c0_g1_i1	TR15403|c0_g1_i1	0.54	0.54	1.65	0.19	pentatricopeptide repeat-containing	0
TR15409|c0_g2_i1|c0_g1_i1	TR15409|c0_g2_i1	300.38	3.02	0.46	2.11
TR1541|c0_g1_i1|c0_g1_i1	TR1541|c0_g1_i1	1.48	2.97	1.69	0.52	mitochondrial phosphate transporter	0
TR15411|c0_g1_i1|c0_g1_i1	TR15411|c0_g1_i1	2.18	0.73	0.83	0.77
TR15414|c0_g1_i1|c0_g1_i1	TR15414|c0_g1_i1	1.83	0.92	0.7	0.64
TR15415|c0_g1_i1|c0_g1_i1	TR15415|c0_g1_i1	0.29	2.36	0.78	0.72	NBS resistance	0
TR15415|c0_g1_i2|c0_g1_i1	TR15415|c0_g1_i2	0.34	2.04	1.03	0.71	NBS resistance	0
TR15417|c0_g2_i1|c0_g1_i1	TR15417|c0_g2_i1	2.24	2.25	1.71	0.79
TR15418|c0_g1_i1|c0_g1_i1	TR15418|c0_g1_i1	2.61	2.62	0.99	0.91
TR15420|c0_g1_i1|c0_g1_i1	TR15420|c0_g1_i1	11.1	4.78	3.02	1.66
TR15421|c0_g1_i1|c0_g1_i1	TR15421|c0_g1_i1	20.13	8.66	15.31	137.66	1,4-alpha-glucan branching enzyme	Starch and sucrose metabolism
TR15424|c0_g1_i1|c0_g1_i1	TR15424|c0_g1_i1	9.98	234.06	16.09	11.28
TR15427|c0_g1_i1|c0_g1_i1	TR15427|c0_g1_i1	0.69	1.38	1.31	0.24
TR1543|c0_g1_i1|c0_g1_i1	TR1543|c0_g1_i1	3.24	1.63	2.16	0.57
TR15434|c0_g1_i1|c0_g1_i1	TR15434|c0_g1_i1	17.09	2.14	0.81	2.23	maturase K, partial (chloroplast)	0
TR15444|c0_g1_i1|c0_g1_i1	TR15444|c0_g1_i1	1.08	7.61	0.41	1.52	monocopper oxidase SKU5-like	Ascorbate and aldarate metabolism
TR15460|c0_g1_i1|c0_g1_i1	TR15460|c0_g1_i1	1.53	2.31	1.76	0.81
TR1547|c1_g1_i1|c0_g1_i1	TR1547|c1_g1_i1	46.95	76.16	295.23	61.77	pyridoxine biosynthesis	Phosphatidylinositol signaling system;Inositol phosphate metabolismVitamin B6 metabolism
TR15476|c0_g1_i1|c0_g1_i1	TR15476|c0_g1_i1	2.05	1.03	0.78	0.36
TR15478|c0_g1_i1|c0_g1_i1	TR15478|c0_g1_i1	2.46	1.64	0.63	1.44
TR15479|c0_g1_i1|c0_g1_i1	TR15479|c0_g1_i1	2.01	1.01	1.15	1.06	pentatricopeptide repeat-containing	0
TR15486|c0_g1_i1|c0_g1_i1	TR15486|c0_g1_i1	1.52	0.44	0.58	1	EST gb	0
TR15491|c0_g1_i1|c0_g1_i1	TR15491|c0_g1_i1	1.67	3.35	0.64	0.58	cyclin dependent kinase C	0
TR15492|c0_g1_i1|c0_g1_i1	TR15492|c0_g1_i1	2.81	2.35	1.61	0.33
TR15494|c0_g1_i1|c0_g1_i1	TR15494|c0_g1_i1	1.14	0.57	0.65	0.6	GRF zinc finger containing	0
TR15497|c0_g1_i1|c0_g1_i1	TR15497|c0_g1_i1	3.33	0.67	0.76	0.23
TR15498|c0_g1_i1|c0_g1_i1	TR15498|c0_g1_i1	3.83	9.61	5.11	8.02
TR15504|c0_g1_i1|c0_g1_i1	TR15504|c0_g1_i1	5.88	4.43	3.36	0.51
TR15507|c0_g1_i1|c0_g1_i1	TR15507|c0_g1_i1	853.76	24.82	18.88	2.69	defensin	0
TR15507|c0_g2_i1|c0_g1_i1	TR15507|c0_g2_i1	304.13	1.84	0.47	0.21	defensin	0
TR15514|c0_g1_i1|c0_g1_i1	TR15514|c0_g1_i1	5.1	442.9	67.93	11.52	glutathione S-transferase GSTF2	Glutathione metabolism;Drug metabolism - cytochrome P450;Metabolism of xenobiotics by cytochrome P450
TR15518|c0_g1_i1|c0_g1_i1	TR15518|c0_g1_i1	2.94	0.74	1.68	1.55
TR15519|c0_g1_i2|c0_g1_i1	TR15519|c0_g1_i2	1.62	4.88	10.51	6.23
TR1552|c0_g1_i1|c0_g1_i1	TR1552|c0_g1_i1	3.97	0.67	3.03	0.47	dual specificity phosphatase 12-like	T cell receptor signaling pathway
TR15521|c0_g1_i1|c0_g1_i1	TR15521|c0_g1_i1	2.61	10.48	2.98	1.81
TR15522|c0_g1_i1|c0_g1_i1	TR15522|c0_g1_i1	1.99	1	1.14	1.4
TR15526|c0_g1_i1|c0_g1_i1	TR15526|c0_g1_i1	7.84	1.05	0.2	1.66
TR15530|c0_g1_i1|c0_g1_i1	TR15530|c0_g1_i1	1.2	0.97	2.21	0.85
TR15532|c0_g1_i1|c0_g1_i1	TR15532|c0_g1_i1	95.51	196.12	153.22	70.3	predicted protein	0
TR15533|c0_g2_i1|c0_g1_i1	TR15533|c0_g2_i1	5.42	5.44	22.71	40.97
TR15533|c0_g3_i1|c0_g1_i1	TR15533|c0_g3_i1	2.85	14.29	26.6	35.35
TR15537|c0_g1_i1|c0_g1_i1	TR15537|c0_g1_i1	1.14	0.57	0.87	3.21	aspartic ase	0
TR15540|c0_g1_i1|c0_g1_i1	TR15540|c0_g1_i1	1.52	1.78	2.71	1.43
TR15545|c0_g1_i1|c0_g1_i1	TR15545|c0_g1_i1	26.16	49.42	155.02	52.49	heat shock 81-1	0
TR15545|c0_g2_i2|c0_g1_i1	TR15545|c0_g2_i2	6.25	1.05	8.35	3.29	heat shock 81-1	0
TR15547|c0_g1_i1|c0_g1_i1	TR15547|c0_g1_i1	8.74	2.2	4.17	1.92	hypothetical protein SORBIDRAFT_05g017252	0
TR15548|c0_g1_i1|c0_g1_i1	TR15548|c0_g1_i1	1.51	1.52	0.87	1.33
TR15551|c0_g1_i1|c0_g1_i1	TR15551|c0_g1_i1	2.97	2.99	3.4	1.04
TR15557|c0_g1_i1|c0_g1_i1	TR15557|c0_g1_i1	4.62	0.77	1.18	0.54
TR15560|c0_g1_i2|c0_g1_i1	TR15560|c0_g1_i2	1.79	0.9	0.68	0.63
TR15561|c0_g1_i1|c0_g1_i1	TR15561|c0_g1_i1	39.48	14.87	0.63	2.3
TR15562|c0_g1_i1|c0_g1_i1	TR15562|c0_g1_i1	3.44	3.46	0.66	0.6	retrotransposon , , unclassified	0
TR15563|c0_g1_i1|c0_g1_i1	TR15563|c0_g1_i1	2.2	1.1	0.84	2.31
TR15566|c0_g2_i1|c0_g1_i1	TR15566|c0_g2_i1	0.73	0.73	2.09	1.67	pentatricopeptide repeat-containing	0
TR15568|c0_g1_i1|c0_g1_i1	TR15568|c0_g1_i1	21.83	8.53	12.5	6.8	FAR1-RELATED SEQUENCE 5-like	0
TR15570|c0_g2_i1|c0_g1_i1	TR15570|c0_g2_i1	6.31	0.71	1.61	1.73
TR15575|c0_g1_i1|c0_g1_i1	TR15575|c0_g1_i1	1.43	0.48	0.73	0.34	Pentatricopeptide repeat-containing	0
TR15578|c0_g1_i1|c0_g1_i1	TR15578|c0_g1_i1	209.17	174.09	135.87	77.12
TR15581|c0_g2_i1|c0_g1_i1	TR15581|c0_g2_i1	1.77	3.11	1.01	0.78	hypothetical protein VITISV_003765	0
TR15593|c0_g1_i1|c0_g1_i1	TR15593|c0_g1_i1	2.28	4.57	2.17	0.4
TR15594|c0_g3_i1|c0_g1_i1	TR15594|c0_g3_i1	3.22	0.65	0.74	1.13
TR15600|c0_g1_i1|c0_g1_i1	TR15600|c0_g1_i1	0.94	1.9	1.44	0.99	unnamed protein product	0
TR15601|c0_g1_i1|c0_g1_i1	TR15601|c0_g1_i1	1.4	5.64	1.61	1.47	RNA-directed DNA polymerase Ribonuclease H,	0
TR15605|c0_g1_i1|c0_g1_i1	TR15605|c0_g1_i1	0.77	0.77	0.59	1.08	Chromodomain helicase-DNA-binding	0
TR15607|c0_g1_i1|c0_g1_i1	TR15607|c0_g1_i1	3.41	2.74	0.52	1.2	hypothetical protein MTR_1g005050	0
TR15612|c0_g2_i1|c0_g1_i1	TR15612|c0_g2_i1	1.79	0.36	0.82	0.88	pentatricopeptide repeat-containing At3g57430, chloroplastic-like	0
TR15613|c0_g1_i1|c0_g1_i1	TR15613|c0_g1_i1	2.56	1.29	2.2	1.35	ascorbate peroxidase	0
TR15616|c0_g1_i2|c0_g1_i1	TR15616|c0_g1_i2	1.91	0.96	4.38	3.36
TR15618|c0_g1_i1|c0_g1_i1	TR15618|c0_g1_i1	22.18	7.13	16.6	12.46	ubiquitin carboxyl-terminal hydrolase 12	0
TR15618|c0_g1_i2|c0_g1_i1	TR15618|c0_g1_i2	8.11	2.71	8.23	2.82	ubiquitin carboxyl-terminal hydrolase 12	0
TR15621|c0_g2_i1|c0_g1_i1	TR15621|c0_g2_i1	1.49	1.5	1.52	0.53	transposon , , Pong sub-class	0
TR15625|c0_g2_i1|c0_g1_i1	TR15625|c0_g2_i1	0.79	5.59	0.76	0.28	EF-hand, calcium binding motif-containing	0
TR15627|c0_g1_i1|c0_g1_i1	TR15627|c0_g1_i1	1.7	3.4	0.65	0.59
TR15629|c0_g1_i1|c0_g1_i1	TR15629|c0_g1_i1	1.13	1.14	2.16	0.79	predicted protein	0
TR15635|c0_g1_i1|c0_g1_i1	TR15635|c0_g1_i1	0.76	0.38	0.29	2.15	F-box kelch-repeat	0
TR15636|c0_g1_i1|c0_g1_i1	TR15636|c0_g1_i1	21.44	19	26.95	27.38
TR15637|c0_g1_i1|c0_g1_i1	TR15637|c0_g1_i1	0.94	0.95	2.16	2.33	S-adenosylmethionine decarboxylase	0
TR15640|c0_g2_i1|c0_g1_i1	TR15640|c0_g2_i1	2.41	2.42	3.67	0.84	reverse transcriptase	0
TR15643|c0_g1_i1|c0_g1_i1	TR15643|c0_g1_i1	2.82	0.57	1.08	1.98
TR15649|c0_g1_i1|c0_g1_i1	TR15649|c0_g1_i1	2.27	21.14	5.43	134.16	L-ascorbate oxidase homolog	Starch and sucrose metabolism;Pentose and glucuronate interconversionsAscorbate and aldarate metabolism
TR1565|c0_g1_i1|c0_g1_i1	TR1565|c0_g1_i1	1.45	2.91	3.04	2.04
TR15650|c0_g1_i1|c0_g1_i1	TR15650|c0_g1_i1	1.97	3.95	5.99	2.74
TR15652|c0_g1_i1|c0_g1_i1	TR15652|c0_g1_i1	0.49	0.99	1.32	1.39	filament-like plant 7-like	0
TR15663|c0_g1_i1|c0_g1_i1	TR15663|c0_g1_i1	3.5	5.87	2.23	0.41	Serine threonine kinase 38	Phosphatidylinositol signaling system
TR15664|c0_g1_i1|c0_g1_i1	TR15664|c0_g1_i1	0.62	2.5	1.19	0.87	VQ motif-containing	0
TR15668|c0_g1_i1|c0_g1_i1	TR15668|c0_g1_i1	1.03	2.06	1.57	1.08
TR15671|c0_g1_i1|c0_g1_i1	TR15671|c0_g1_i1	133.29	16.99	14.5	12.53	serine carboxypeptidase-like 13	Phenylpropanoid biosynthesis
TR15676|c0_g1_i2|c0_g1_i1	TR15676|c0_g1_i2	1.9	1.91	1.09	0.33	threonyl-tRNA synthetase	Aminoacyl-tRNA biosynthesis
TR15677|c0_g1_i1|c0_g1_i1	TR15677|c0_g1_i1	2.16	2.17	2.46	3.76
TR15678|c0_g1_i1|c0_g1_i1	TR15678|c0_g1_i1	0.82	4.95	1.25	0.87	phytochrome B	0
TR15679|c0_g1_i1|c0_g1_i1	TR15679|c0_g1_i1	0.86	0.87	1.32	1.21
TR15685|c0_g1_i1|c0_g1_i1	TR15685|c0_g1_i1	12.61	58.22	36.47	16.66	ICE-like protease p20 domain containing , expressed	0
TR15686|c0_g1_i2|c0_g1_i1	TR15686|c0_g1_i2	4.48	2.25	0.43	1.96
TR15689|c0_g1_i1|c0_g1_i1	TR15689|c0_g1_i1	16.23	6.12	12.99	9.82	uncharacterized protein LOC100382864	0
TR15696|c0_g1_i1|c0_g1_i1	TR15696|c0_g1_i1	3.05	1.53	0.87	1.07
TR157|c0_g1_i1|c0_g1_i1	TR157|c0_g1_i1	1.74	3.48	3.97	1.21
TR15715|c0_g1_i1|c0_g1_i1	TR15715|c0_g1_i1	0.99	0.5	0.38	1.04
TR15716|c0_g1_i1|c0_g1_i1	TR15716|c0_g1_i1	1.19	0.6	2.27	0.42
TR15720|c0_g1_i1|c0_g1_i1	TR15720|c0_g1_i1	2.18	1.25	1.78	1.2
TR15723|c0_g2_i1|c0_g1_i1	TR15723|c0_g2_i1	1.93	0.65	2.71	3.4
TR15724|c0_g1_i1|c0_g1_i1	TR15724|c0_g1_i1	2.31	2.32	0.88	0.41	pentatricopeptide repeat-containing At3g22670, mitochondrial-like	0
TR15728|c0_g1_i1|c0_g1_i1	TR15728|c0_g1_i1	1.02	2.56	0.78	0.54	RCC1 and BTB domain-containing	0
TR1573|c0_g1_i1|c0_g1_i1	TR1573|c0_g1_i1	1.21	1.21	0.92	0.85
TR15731|c0_g1_i1|c0_g1_i1	TR15731|c0_g1_i1	5	1	4.2	1.75
TR15733|c0_g1_i1|c0_g1_i1	TR15733|c0_g1_i1	1.06	0.71	0.95	0.87	pentatricopeptide repeat-containing	0
TR15734|c0_g1_i1|c0_g1_i1	TR15734|c0_g1_i1	2.44	7.35	3.71	1.7
TR15739|c0_g1_i1|c0_g1_i1	TR15739|c0_g1_i1	2.24	4.5	3.42	0.78	phosphate phosphoenolpyruvate translocator precursor	0
TR15741|c0_g1_i1|c0_g1_i1	TR15741|c0_g1_i1	1.86	0.94	2.49	0.65
TR15744|c0_g1_i1|c0_g1_i1	TR15744|c0_g1_i1	1.21	3.96	1.27	0.85	Nucleobase ascorbate transporter	0
TR15745|c0_g1_i1|c0_g1_i1	TR15745|c0_g1_i1	21.63	2.71	13.37	51.64	voltage-dependent anion-selective channel hsr2	0
TR15746|c0_g1_i1|c0_g1_i1	TR15746|c0_g1_i1	0.66	7.32	5.31	2.79
TR15752|c0_g1_i1|c0_g1_i1	TR15752|c0_g1_i1	2.09	1.4	1.33	2.93	probable LRR receptor-like serine threonine- kinase At4g08850-like	0
TR15760|c0_g1_i1|c0_g1_i1	TR15760|c0_g1_i1	14.8	32.43	27.2	35.32	AT2G21390 , partial	0
TR15762|c0_g1_i1|c0_g1_i1	TR15762|c0_g1_i1	77.08	7.33	1.19	0.37	lipid transfer	0
TR15765|c0_g1_i2|c0_g1_i1	TR15765|c0_g1_i2	5.66	0.95	0.36	0.33
TR15769|c0_g1_i1|c0_g1_i1	TR15769|c0_g1_i1	6.2	6.23	0.89	0.82	glucan endo-1,3-beta-glucosidase	Starch and sucrose metabolism
TR1577|c0_g2_i1|c0_g1_i1	TR1577|c0_g2_i1	5.74	13.46	29.18	30.06
TR1577|c0_g3_i1|c0_g1_i1	TR1577|c0_g3_i1	19.91	55.36	55.47	59.97
TR15772|c0_g1_i1|c0_g1_i1	TR15772|c0_g1_i1	4.52	0.65	0.74	0.91
TR15777|c0_g1_i1|c0_g1_i1	TR15777|c0_g1_i1	1400.33	44.87	18.64	1.47	defensin	0
TR15778|c0_g1_i1|c0_g1_i1	TR15778|c0_g1_i1	2.76	0.69	0.53	0.97
TR1578|c0_g1_i1|c0_g1_i1	TR1578|c0_g1_i1	0.99	0.99	0.75	1.73	histone-lysine N-methyltransferase ASHR3	0
TR15782|c0_g1_i1|c0_g1_i1	TR15782|c0_g1_i1	2.36	2.37	0.9	1.64
TR15784|c0_g1_i1|c0_g1_i1	TR15784|c0_g1_i1	3.49	7.02	0.67	2.15	BRCT domain-containing At4g02110-like	0
TR15785|c0_g1_i1|c0_g1_i1	TR15785|c0_g1_i1	4.8	2.68	1.02	0.56	Cc-nbs-lrr resistance	0
TR15792|c1_g1_i1|c0_g1_i1	TR15792|c1_g1_i1	10.04	1.01	0.38	0.7
TR15802|c0_g1_i1|c0_g1_i1	TR15802|c0_g1_i1	0.97	0.98	4.46	13.31	brefeldin A-inhibited guanine nucleotide-exchange 1-like	0
TR15806|c0_g1_i1|c0_g1_i1	TR15806|c0_g1_i1	2.55	2.56	1.94	1.77	ty1-copia retrotransposon	0
TR15814|c0_g1_i1|c0_g1_i1	TR15814|c0_g1_i1	2.85	0.48	0.73	1.84	pentatricopeptide repeat-containing	0
TR15819|c0_g1_i1|c0_g1_i1	TR15819|c0_g1_i1	2.28	0.57	0.22	0.4
TR15839|c0_g1_i1|c0_g1_i1	TR15839|c0_g1_i1	2.22	1.49	1.13	0.52
TR15844|c0_g2_i1|c0_g1_i1	TR15844|c0_g2_i1	0.57	1.14	0.22	1.2
TR15845|c0_g1_i1|c0_g1_i1	TR15845|c0_g1_i1	26.41	39.75	56.25	48.61
TR15847|c0_g1_i1|c0_g1_i1	TR15847|c0_g1_i1	1.34	2.02	1.54	1.41	serine-threonine kinase, plant-type,	0
TR15848|c0_g1_i1|c0_g1_i1	TR15848|c0_g1_i1	8.82	1.9	0.48	1.55
TR15854|c0_g2_i1|c0_g1_i1	TR15854|c0_g2_i1	1.62	0.65	0.62	0.23	receptor kinase-like	0
TR15858|c0_g1_i1|c0_g1_i1	TR15858|c0_g1_i1	1.54	1.16	1.48	0.41
TR15859|c0_g1_i1|c0_g1_i1	TR15859|c0_g1_i1	7.01	2.35	0.89	2.44
TR1586|c0_g1_i1|c0_g1_i1	TR1586|c0_g1_i1	2.09	0.7	0.53	0.74
TR15863|c0_g1_i1|c0_g1_i1	TR15863|c0_g1_i1	3.03	0.61	1.16	0.43	retrotransposon , , unclassified	0
TR15864|c0_g1_i1|c0_g1_i1	TR15864|c0_g1_i1	17.66	2.53	0.96	1.75
TR15865|c0_g1_i1|c0_g1_i1	TR15865|c0_g1_i1	0.73	3.69	1.12	3.1
TR15867|c0_g1_i1|c0_g1_i1	TR15867|c0_g1_i1	1.46	1.47	1.95	0.77
TR15869|c0_g1_i1|c0_g1_i1	TR15869|c0_g1_i1	13.36	16.09	1.02	1.86
TR15872|c0_g1_i1|c0_g1_i1	TR15872|c0_g1_i1	2.05	2.06	0.78	1.44
TR15873|c0_g1_i1|c0_g1_i1	TR15873|c0_g1_i1	1.07	1.07	2.04	0.75
TR15877|c0_g1_i1|c0_g1_i1	TR15877|c0_g1_i1	2.97	4.98	0.38	0.69	argonaute 1-like	0
TR15880|c0_g1_i2|c0_g1_i1	TR15880|c0_g1_i2	2.37	0.48	0.91	0.5
TR15883|c0_g1_i1|c0_g1_i1	TR15883|c0_g1_i1	28.95	38.77	34.98	26.2	ADP-ribosylation factor GTPase-activating AGD8	0
TR15884|c0_g1_i1|c0_g1_i1	TR15884|c0_g1_i1	28.8	57.82	57.19	105.38	pyruvate kinase	Pyruvate metabolism;Purine metabolism
TR15885|c0_g1_i1|c0_g1_i1	TR15885|c0_g1_i1	2.02	5.07	1.16	1.77
TR15886|c0_g1_i1|c0_g1_i1	TR15886|c0_g1_i1	140.76	60.85	69.69	75.7	conserved hypothetical protein	0
TR15887|c0_g1_i2|c0_g1_i1	TR15887|c0_g1_i2	3.81	0.35	0.13	0.37	pentatricopeptide repeat-containing	0
TR159|c0_g1_i1|c0_g1_i1	TR159|c0_g1_i1	1.95	1.96	4.45	0.68	histone H4	0
TR15900|c0_g1_i1|c0_g1_i1	TR15900|c0_g1_i1	1.69	0.85	1.62	0.89
TR15905|c0_g1_i1|c0_g1_i1	TR15905|c0_g1_i1	4.07	1.02	0.39	1.43	predicted protein	0
TR15907|c0_g1_i1|c0_g1_i1	TR15907|c0_g1_i1	2.96	0.74	0.56	0.78	CBL-interacting kinase , partial	0
TR15908|c0_g1_i1|c0_g1_i1	TR15908|c0_g1_i1	3.92	0.88	1.66	0.61
TR15909|c0_g1_i1|c0_g1_i1	TR15909|c0_g1_i1	2.12	1.07	0.41	1.86
TR15916|c0_g1_i1|c0_g1_i1	TR15916|c0_g1_i1	0.8	3.23	0.92	0.28
TR15916|c0_g2_i1|c0_g1_i1	TR15916|c0_g2_i1	1.11	0.56	1.69	0.58
TR15917|c0_g1_i1|c0_g1_i1	TR15917|c0_g1_i1	34.18	45.03	35.79	37.2	alpha beta-hydrolase domain-containing	0
TR15919|c0_g1_i1|c0_g1_i1	TR15919|c0_g1_i1	0.42	0.42	1.6	0.44
TR15923|c0_g1_i2|c0_g1_i1	TR15923|c0_g1_i2	1.08	0.54	1.03	1.14
TR15928|c0_g1_i2|c0_g1_i1	TR15928|c0_g1_i2	3.41	0.69	0.52	0.24
TR15938|c0_g1_i1|c0_g1_i1	TR15938|c0_g1_i1	5.01	1.68	1.27	4.67
TR15939|c0_g1_i1|c0_g1_i1	TR15939|c0_g1_i1	1.13	1.14	1.08	1.79	mate efflux family	0
TR15940|c0_g1_i1|c0_g1_i1	TR15940|c0_g1_i1	249.59	121.82	414.91	352.23
TR15941|c0_g2_i1|c0_g1_i1	TR15941|c0_g2_i1	1.82	1.83	0.69	0.64
TR15947|c0_g1_i1|c0_g1_i1	TR15947|c0_g1_i1	2.39	2.4	1.82	0.83	CAAX amino terminal protease family	0
TR1595|c0_g2_i1|c0_g1_i1	TR1595|c0_g2_i1	1.56	1.57	1.49	0.82
TR15951|c0_g1_i1|c0_g1_i1	TR15951|c0_g1_i1	8.61	31.12	45.28	32.47	3-ketoacyl- thiolase	Ethylbenzene degradation;Biosynthesis of unsaturated fatty acids;Geraniol degradation;Valine, leucine and isoleucine degradation;Fatty acid degradation;Benzoate degradation;alpha-Linolenic acid metabolism;Fatty acid elongation
TR15954|c0_g1_i1|c0_g1_i1	TR15954|c0_g1_i1	7.24	2.42	2.76	0.84	amino acid binding ,	0
TR15961|c0_g2_i1|c0_g1_i1	TR15961|c0_g2_i1	1.4	1.41	1.07	0.49
TR15968|c0_g1_i1|c0_g1_i1	TR15968|c0_g1_i1	1.59	2.66	2.03	0.19	retrotransposon , , Ty3-gypsy subclass	0
TR15969|c0_g1_i1|c0_g1_i1	TR15969|c0_g1_i1	4.94	1.24	2.36	1.95	Ran GTPase binding ,	0
TR15970|c0_g1_i1|c0_g1_i1	TR15970|c0_g1_i1	5.54	16.68	13.7	28.85	translational initiation factor 1	0
TR15972|c0_g1_i1|c0_g1_i1	TR15972|c0_g1_i1	3.86	0.65	1.47	0.9
TR15973|c0_g1_i1|c0_g1_i1	TR15973|c0_g1_i1	3.67	0.92	0.7	0.32
TR15974|c0_g1_i1|c0_g1_i1	TR15974|c0_g1_i1	4.1	0.41	2.82	3.03	cyclic nucleotide-gated ion channel 2-like	0
TR15979|c0_g1_i1|c0_g1_i1	TR15979|c0_g1_i1	0.89	0.89	3.74	1.56
TR15983|c0_g1_i1|c0_g1_i1	TR15983|c0_g1_i1	7.6	3.47	0.79	0.49
TR15993|c0_g1_i1|c0_g1_i1	TR15993|c0_g1_i1	1.12	1.13	1.71	1.18
TR15994|c0_g1_i1|c0_g1_i1	TR15994|c0_g1_i1	6.86	1.15	2.62	1.6
TR16000|c0_g2_i1|c0_g1_i1	TR16000|c0_g2_i1	2.01	1.69	1.16	1.06
TR16002|c0_g1_i1|c0_g1_i1	TR16002|c0_g1_i1	6.34	1.27	2.42	0.89
TR16005|c0_g1_i1|c0_g1_i1	TR16005|c0_g1_i1	4.27	2.14	4.07	1.49
TR16010|c0_g1_i2|c0_g1_i1	TR16010|c0_g1_i2	3.48	1.75	0.44	0.82	asparaginyl endopeptidase REP-2	0
TR16014|c0_g1_i1|c0_g1_i1	TR16014|c0_g1_i1	1.52	1.52	0.87	0.13
TR16022|c0_g1_i1|c0_g1_i1	TR16022|c0_g1_i1	2.89	1.45	0.83	1.27
TR16033|c0_g1_i1|c0_g1_i1	TR16033|c0_g1_i1	3.83	0.38	0.44	0.54	DEAD-box ATP-dependent RNA helicase 22	0
TR16035|c0_g1_i1|c0_g1_i1	TR16035|c0_g1_i1	1.93	5.82	2.21	0.67
TR16037|c0_g1_i1|c0_g1_i1	TR16037|c0_g1_i1	1.67	1.68	0.32	0.59
TR1604|c0_g1_i1|c0_g1_i1	TR1604|c0_g1_i1	3.14	0.53	0.2	1.29
TR16040|c0_g1_i1|c0_g1_i1	TR16040|c0_g1_i1	2.08	2.09	0.4	0.55
TR16043|c0_g1_i1|c0_g1_i1	TR16043|c0_g1_i1	2.36	0.47	0.9	2.5
TR16048|c0_g1_i1|c0_g1_i1	TR16048|c0_g1_i1	0.43	1.31	1	1.22
TR16050|c0_g2_i1|c0_g1_i1	TR16050|c0_g2_i1	0.39	0.39	0.89	0.14
TR16054|c0_g1_i1|c0_g1_i1	TR16054|c0_g1_i1	0.95	0.95	2.53	1.33	hypothetical protein VITISV_033389	0
TR16055|c0_g2_i2|c0_g1_i1	TR16055|c0_g2_i2	0.89	0.45	0.85	0.16	B3 domain-containing REM5	0
TR1606|c0_g1_i1|c0_g1_i1	TR1606|c0_g1_i1	1.7	0.57	0.87	0.4
TR16061|c0_g1_i1|c0_g1_i1	TR16061|c0_g1_i1	2.03	0.68	2.07	1.19
TR16063|c0_g1_i1|c0_g1_i1	TR16063|c0_g1_i1	1.47	1.48	0.28	0.26
TR16064|c0_g1_i1|c0_g1_i1	TR16064|c0_g1_i1	0.53	2.64	1.81	0.92	DNA polymerase kappa-like	0
TR16065|c1_g1_i1|c0_g1_i1	TR16065|c1_g1_i1	1.75	5.26	2	0.92	retrotransposon , , unclassified	0
TR16080|c0_g1_i1|c0_g1_i1	TR16080|c0_g1_i1	5.41	1.36	2.07	1.42
TR16086|c0_g1_i1|c0_g1_i1	TR16086|c0_g1_i1	0.39	0.39	0.3	0.83	cyclin A,	0
TR16093|c0_g1_i1|c0_g1_i1	TR16093|c0_g1_i1	19.09	13.18	23.68	11.71	KH domain-containing	0
TR16094|c0_g1_i1|c0_g1_i1	TR16094|c0_g1_i1	1.68	0.56	0.86	2.17
TR161|c0_g1_i1|c0_g1_i1	TR161|c0_g1_i1	8.02	2.68	6.1	3.71
TR16100|c0_g1_i1|c0_g1_i1	TR16100|c0_g1_i1	4.95	1.24	1.18	0.65
TR16104|c0_g1_i1|c0_g1_i1	TR16104|c0_g1_i1	22.79	28.92	32.96	52.54	PREDICTED: uncharacterized protein LOC100306283 isoform 1	0
TR16104|c0_g2_i1|c0_g1_i1	TR16104|c0_g2_i1	18.02	35.08	43.42	65.55	PREDICTED: uncharacterized protein LOC100306283 isoform 1	0
TR16104|c1_g1_i1|c0_g1_i1	TR16104|c1_g1_i1	1.19	1.19	0.91	0.42	HVA22 i	0
TR16110|c0_g1_i1|c0_g1_i1	TR16110|c0_g1_i1	1.83	0.92	0.52	1.45	ATP-dependent RNA helicase	0
TR16111|c0_g1_i1|c0_g1_i1	TR16111|c0_g1_i1	1.25	2.5	1.9	1.31	Maturase	0
TR16114|c0_g1_i1|c0_g1_i1	TR16114|c0_g1_i1	5.21	1.05	0.8	0.73
TR16115|c0_g1_i1|c0_g1_i1	TR16115|c0_g1_i1	53.95	11.09	14.97	13.75	histone H1	0
TR16118|c0_g1_i1|c0_g1_i1	TR16118|c0_g1_i1	2.04	0.68	1.3	0.96
TR1612|c0_g1_i1|c0_g1_i1	TR1612|c0_g1_i1	4.78	3.84	6.94	8.05
TR16120|c0_g1_i1|c0_g1_i1	TR16120|c0_g1_i1	0.72	2.16	3.29	1.51
TR16121|c0_g1_i1|c0_g1_i1	TR16121|c0_g1_i1	272.2	143.8	173.57	142.85	polyubiquitin	0
TR16127|c0_g2_i1|c0_g1_i1	TR16127|c0_g2_i1	37.73	107.85	141.13	97.97	GATA transcription factor 9-like	0
TR1613|c0_g2_i1|c0_g1_i1	TR1613|c0_g2_i1	0.62	4.38	0.95	0.66
TR16134|c0_g1_i1|c0_g1_i1	TR16134|c0_g1_i1	1.6	1.6	1.83	1.68
TR16135|c0_g2_i1|c0_g1_i1	TR16135|c0_g2_i1	1.37	0.46	0.7	0.64
TR16136|c0_g1_i1|c0_g1_i1	TR16136|c0_g1_i1	0.9	0.9	0.86	0.63
TR16143|c0_g1_i1|c0_g1_i1	TR16143|c0_g1_i1	8.31	19.46	41.09	44.23	endonuclease exonuclease phosphatase family	0
TR16145|c0_g1_i1|c0_g1_i1	TR16145|c0_g1_i1	0.55	0.55	0.84	1.55	PPR repeat-containing	0
TR16155|c0_g1_i2|c0_g1_i1	TR16155|c0_g1_i2	67.2	51.44	73.3	62.1	secretory carrier-associated membrane 4	0
TR16162|c0_g2_i1|c0_g1_i1	TR16162|c0_g2_i1	1.38	0.69	0.79	0.73
TR16163|c0_g1_i1|c0_g1_i1	TR16163|c0_g1_i1	2.15	0.72	0.82	1.01
TR16165|c0_g1_i1|c0_g1_i1	TR16165|c0_g1_i1	3.05	1.92	1.9	7.12
TR16168|c0_g1_i1|c0_g1_i1	TR16168|c0_g1_i1	1.82	0.91	1.04	0.96	transcription repressor KAN1-like	0
TR1617|c0_g1_i1|c0_g1_i1	TR1617|c0_g1_i1	1.29	0.65	1.23	1.13	pentatricopeptide repeat-containing ,	0
TR16170|c0_g2_i1|c0_g1_i1	TR16170|c0_g2_i1	2.1	1.06	1.2	0.74
TR1618|c0_g1_i1|c0_g1_i1	TR1618|c0_g1_i1	5.69	2.86	1.63	2.99
TR16188|c0_g1_i1|c0_g1_i1	TR16188|c0_g1_i1	8.38	8.42	0.8	1.46	serine-threonine kinase, plant-type,	0
TR16189|c0_g1_i1|c0_g1_i1	TR16189|c0_g1_i1	1.05	5.28	16.46	19.18
TR16193|c0_g1_i1|c0_g1_i1	TR16193|c0_g1_i1	2.1	0.53	0.6	0.37	Zinc finger MYM-type	0
TR16199|c0_g1_i1|c0_g1_i1	TR16199|c0_g1_i1	4.53	4.55	2.59	2.37	ATP-dependent zinc metalloprotease -like	0
TR16201|c0_g1_i1|c0_g1_i1	TR16201|c0_g1_i1	2.02	6.08	2.31	1.41	Endoplasmic reticulum vesicle transporter	0
TR16207|c0_g1_i2|c0_g1_i1	TR16207|c0_g1_i2	1.97	0.99	0.38	0.35
TR16213|c0_g1_i1|c0_g1_i1	TR16213|c0_g1_i1	0.94	0.95	1.08	0.33
TR16219|c0_g1_i2|c0_g1_i1	TR16219|c0_g1_i2	0.89	1.78	2.04	1.88	callose synthase 1	0
TR16224|c0_g1_i1|c0_g1_i1	TR16224|c0_g1_i1	1.9	3.81	3.62	0.66
TR1623|c0_g1_i1|c0_g1_i1	TR1623|c0_g1_i1	7.53	30.74	16.19	29.48	oxidoreductase transition metal ion binding	0
TR16232|c0_g2_i1|c0_g1_i1	TR16232|c0_g2_i1	2.2	4.42	1.67	1.53
TR16237|c0_g1_i1|c0_g1_i1	TR16237|c0_g1_i1	1.32	0.67	0.51	0.93
TR16239|c0_g1_i1|c0_g1_i1	TR16239|c0_g1_i1	4.01	5.37	3.06	0.94	anion exchanger family	0
TR16253|c0_g1_i1|c0_g1_i1	TR16253|c0_g1_i1	0.66	0.67	0.76	0.47
TR16260|c0_g1_i1|c0_g1_i1	TR16260|c0_g1_i1	4.11	1.03	1.96	1.08
TR16261|c0_g2_i1|c0_g1_i1	TR16261|c0_g2_i1	0.85	0.85	1.3	1.49	conserved hypothetical protein	0
TR16267|c0_g1_i1|c0_g1_i1	TR16267|c0_g1_i1	1.91	2.55	0.97	0.22
TR16272|c0_g1_i1|c0_g1_i1	TR16272|c0_g1_i1	27.44	37.55	38.91	16.47	Brassinosteroid signaling positive regulator-related	0
TR16276|c0_g1_i1|c0_g1_i1	TR16276|c0_g1_i1	2.65	0.67	0.76	0.93
TR16282|c0_g1_i1|c0_g1_i1	TR16282|c0_g1_i1	0.74	0.74	0.85	3.25
TR16284|c0_g1_i2|c0_g1_i1	TR16284|c0_g1_i2	1.22	1.64	1.25	0.29
TR16287|c0_g2_i1|c0_g1_i1	TR16287|c0_g2_i1	0.63	0.32	0.36	0.22	serine threonine- kinase ATR-like	0
TR16288|c0_g1_i1|c0_g1_i1	TR16288|c0_g1_i1	1.59	0.8	1.21	0.84
TR1630|c0_g1_i1|c0_g1_i1	TR1630|c0_g1_i1	64.7	147.23	198.75	206.58	polyubiquitin, partial	0
TR16304|c0_g1_i2|c0_g1_i1	TR16304|c0_g1_i2	4.72	0.95	2.88	2.32	Poly(A)-binding binding	0
TR16304|c0_g2_i1|c0_g1_i1	TR16304|c0_g2_i1	1.13	2.27	0.86	0.79
TR16306|c0_g1_i2|c0_g1_i1	TR16306|c0_g1_i2	2	1	1.53	2.1
TR16308|c0_g1_i1|c0_g1_i1	TR16308|c0_g1_i1	2.81	0.47	0.89	1.32
TR16309|c0_g2_i1|c0_g1_i1	TR16309|c0_g2_i1	235.98	10.43	15.5	11.26	ATP-dependent zinc metalloprotease FTSH 2, chloroplastic-like	0
TR16311|c0_g1_i1|c0_g1_i1	TR16311|c0_g1_i1	2.19	0.31	0.48	0.99	alpha amylase	Starch and sucrose metabolism
TR16312|c0_g2_i1|c0_g1_i1	TR16312|c0_g2_i1	2.66	0.67	0.76	1.17
TR16314|c0_g1_i1|c0_g1_i1	TR16314|c0_g1_i1	0.65	1.95	0.49	4.77
TR16320|c0_g1_i1|c0_g1_i1	TR16320|c0_g1_i1	14.03	13.21	27.46	19.08	60S ribosomal L23	0
TR16322|c0_g1_i1|c0_g1_i1	TR16322|c0_g1_i1	5.97	1	1.14	0.35
TR1633|c0_g1_i1|c0_g1_i1	TR1633|c0_g1_i1	0.66	0.67	0.76	0.93
TR16338|c0_g1_i1|c0_g1_i1	TR16338|c0_g1_i1	20.58	14.77	19.07	20.06
TR16338|c1_g1_i1|c0_g1_i1	TR16338|c1_g1_i1	20.38	20.46	15.5	13.13
TR16338|c2_g2_i1|c0_g1_i1	TR16338|c2_g2_i1	4.58	6.9	7.85	12.75
TR16341|c0_g1_i1|c0_g1_i1	TR16341|c0_g1_i1	1.8	2.71	0.34	0.63
TR16343|c0_g1_i1|c0_g1_i1	TR16343|c0_g1_i1	4.64	0.78	2.07	0.27	senescence-associated 5	0
TR16345|c0_g1_i1|c0_g1_i1	TR16345|c0_g1_i1	2.14	0.43	2.13	0.75
TR16349|c0_g1_i1|c0_g1_i1	TR16349|c0_g1_i1	4.98	0.83	0.95	0.88	RNA-directed DNA polymerase (Reverse transcriptase) Chromo Zinc finger, CCHC-type Peptidase aspartic, active site Polynucleotidyl transferase, Ribonuclease H fold	0
TR16352|c0_g1_i1|c0_g1_i1	TR16352|c0_g1_i1	18.88	6.64	1.44	0.99	COP1-interactive 1	0
TR16353|c0_g1_i1|c0_g1_i1	TR16353|c0_g1_i1	0.71	1.42	0.27	1.24
TR16354|c0_g1_i1|c0_g1_i1	TR16354|c0_g1_i1	1.7	1.07	0.49	0.9	Receptor kinase	T cell receptor signaling pathway
TR16356|c0_g1_i1|c0_g1_i1	TR16356|c0_g1_i1	1.4	1.41	1.07	0.98
TR16357|c0_g2_i1|c0_g1_i1	TR16357|c0_g2_i1	2.8	2.81	4.27	1.95	nicotiana lesion-inducing like	0
TR16362|c0_g1_i1|c0_g1_i1	TR16362|c0_g1_i1	2	1	0.76	0.35
TR16363|c0_g2_i1|c0_g1_i1	TR16363|c0_g2_i1	3.53	1.77	0.67	1.23
TR16364|c0_g1_i1|c0_g1_i1	TR16364|c0_g1_i1	10.65	53.46	57.41	47.86	KH domain-containing At4g18375-like	0
TR16369|c0_g1_i1|c0_g1_i1	TR16369|c0_g1_i1	4.63	2.32	1.76	3.22
TR1637|c0_g1_i1|c0_g1_i1	TR1637|c0_g1_i1	0.62	1.25	1.43	0.22	hypothetical protein VITISV_043921	0
TR16377|c0_g1_i1|c0_g1_i1	TR16377|c0_g1_i1	0.67	1.34	0.77	1.41	kinase	0
TR16380|c0_g1_i1|c0_g1_i1	TR16380|c0_g1_i1	2.91	0.97	3.33	4.42	AT4G31100 , partial	0
TR16382|c0_g1_i1|c0_g1_i1	TR16382|c0_g1_i1	8.74	2.64	1.5	1.39
TR16383|c0_g1_i1|c0_g1_i1	TR16383|c0_g1_i1	4.78	0.6	0.69	2.94
TR16386|c0_g1_i1|c0_g1_i1	TR16386|c0_g1_i1	0.51	2.58	0.79	0.36
TR1639|c0_g1_i1|c0_g1_i1	TR1639|c0_g1_i1	20.29	24.21	24.68	18.21
TR16393|c0_g1_i1|c0_g1_i1	TR16393|c0_g1_i1	0.78	1.97	0.6	0.83
TR16394|c0_g1_i1|c0_g1_i1	TR16394|c0_g1_i1	1.47	0.49	1.31	0.35	orf55 gene product (mitochondrion)	0
TR16395|c0_g2_i1|c0_g1_i1	TR16395|c0_g2_i1	4.19	4.21	0.8	0.73
TR16396|c0_g1_i1|c0_g1_i1	TR16396|c0_g1_i1	4.11	0.59	1.12	0.21	hypothetical protein VITISV_029053	0
TR16397|c0_g1_i1|c0_g1_i1	TR16397|c0_g1_i1	1.97	0.66	1.76	0.69
TR16400|c0_g1_i1|c0_g1_i1	TR16400|c0_g1_i1	0.83	0.84	1.59	2.93
TR16402|c0_g1_i1|c0_g1_i1	TR16402|c0_g1_i1	1.79	1.8	2.73	2.5
TR16404|c0_g1_i1|c0_g1_i1	TR16404|c0_g1_i1	8.8	4.42	1.67	1.53	transcription factor PIF5-like	0
TR16405|c0_g1_i1|c0_g1_i1	TR16405|c0_g1_i1	6.66	4.46	5.07	1.55
TR16406|c0_g1_i1|c0_g1_i1	TR16406|c0_g1_i1	1.08	3.26	0.41	0.38
TR16411|c0_g2_i1|c0_g1_i1	TR16411|c0_g2_i1	1.94	1.46	0.92	0.17
TR16418|c0_g1_i1|c0_g1_i1	TR16418|c0_g1_i1	3	2.01	1.14	0.35
TR16421|c0_g1_i1|c0_g1_i1	TR16421|c0_g1_i1	1.51	1.73	1.15	0.68	GDP-mannose transporter,	0
TR16423|c0_g2_i1|c0_g1_i1	TR16423|c0_g2_i1	194.38	315.22	331.06	382.45	histone H3	0
TR16433|c0_g1_i1|c0_g1_i1	TR16433|c0_g1_i1	1.07	2.14	0.81	0.37
TR16435|c0_g2_i1|c0_g1_i1	TR16435|c0_g2_i1	2.3	0.33	0.5	0.58	non-LTR retroelement reverse transcriptase	0
TR16447|c0_g1_i1|c0_g1_i1	TR16447|c0_g1_i1	1.56	3.14	1.19	0.82	PREDICTED: uncharacterized protein LOC100243743	0
TR16455|c0_g1_i1|c0_g1_i1	TR16455|c0_g1_i1	2.32	0.78	0.49	0.27	calmodulin binding	0
TR16459|c0_g1_i1|c0_g1_i1	TR16459|c0_g1_i1	16.22	43.42	77.13	44.13
TR1646|c0_g1_i1|c0_g1_i1	TR1646|c0_g1_i1	75.72	75.98	69.32	39.9	cullin , partial	0
TR16464|c0_g1_i1|c0_g1_i1	TR16464|c0_g1_i1	1.24	2.5	0.71	0.44
TR16466|c0_g1_i1|c0_g1_i1	TR16466|c0_g1_i1	10.72	1.96	1.68	1.03
TR16469|c0_g1_i1|c0_g1_i1	TR16469|c0_g1_i1	3.34	3.35	1.27	4.08
TR16473|c0_g1_i1|c0_g1_i1	TR16473|c0_g1_i1	1.59	1.6	0.3	0.28
TR16478|c0_g2_i1|c0_g1_i1	TR16478|c0_g2_i1	2.67	6.27	22.11	15.64	cytochrome P450 reductase	0
TR16481|c0_g2_i1|c0_g1_i1	TR16481|c0_g2_i1	1.22	1.22	0.7	0.21	calmodulin-binding transcription activator 3-like	0
TR16482|c0_g1_i1|c0_g1_i1	TR16482|c0_g1_i1	87.09	84.28	29.26	15.86	GDP-L-galactose phosphorylase	0
TR16484|c0_g1_i1|c0_g1_i1	TR16484|c0_g1_i1	0.46	0.47	0.53	1.14	Ran GTPase binding ,	0
TR16488|c0_g1_i1|c0_g1_i1	TR16488|c0_g1_i1	2.59	1.73	2.97	0.91	histone acetyltransferase	0
TR16489|c0_g1_i1|c0_g1_i1	TR16489|c0_g1_i1	0.68	3.4	3.62	2.38
TR16495|c0_g1_i1|c0_g1_i1	TR16495|c0_g1_i1	2.51	0.84	0.96	0.59
TR16499|c0_g1_i1|c0_g1_i1	TR16499|c0_g1_i1	2.9	0.83	0.79	1.17	poly	0
TR16505|c0_g1_i1|c0_g1_i1	TR16505|c0_g1_i1	78.07	61.22	104.92	136.59	eukaryotic translation initiation factor 5A4	0
TR16509|c0_g1_i1|c0_g1_i1	TR16509|c0_g1_i1	5.61	2.81	3.2	5.84
TR16510|c0_g1_i1|c0_g1_i1	TR16510|c0_g1_i1	0.78	2.37	1.8	1.38	Nucleotide sugar transporter family	0
TR16516|c0_g1_i1|c0_g1_i1	TR16516|c0_g1_i1	0.57	4.6	1.42	0.61
TR16518|c0_g1_i1|c0_g1_i1	TR16518|c0_g1_i1	0.81	4.05	2.46	0.28
TR16521|c0_g1_i1|c0_g1_i1	TR16521|c0_g1_i1	6.73	3.38	3.21	3.53
TR16526|c0_g1_i1|c0_g1_i1	TR16526|c0_g1_i1	3.89	1.96	2.97	2.05
TR16529|c0_g1_i1|c0_g1_i1	TR16529|c0_g1_i1	1.55	0.78	1.78	3
TR16533|c0_g1_i1|c0_g1_i1	TR16533|c0_g1_i1	1.79	1.8	0.46	0.42
TR16535|c0_g1_i1|c0_g1_i1	TR16535|c0_g1_i1	0.91	1.83	1.74	0.64
TR16537|c0_g2_i1|c0_g1_i1	TR16537|c0_g2_i1	4.02	3.23	3.38	3.67
TR16541|c0_g2_i1|c0_g1_i1	TR16541|c0_g2_i1	1.66	3.33	0.63	1.74	predicted protein	Glutathione metabolism;Drug metabolism - cytochrome P450;Metabolism of xenobiotics by cytochrome P450
TR16543|c0_g2_i1|c0_g1_i1	TR16543|c0_g2_i1	1.35	1.35	0.51	0.94
TR16554|c0_g1_i1|c0_g1_i1	TR16554|c0_g1_i1	35.45	24.66	37.84	36.06	26S proteasome non-ATPase regulatory subunit	0
TR16558|c0_g1_i1|c0_g1_i1	TR16558|c0_g1_i1	1.78	0.9	2.05	0.94	pentatricopeptide repeat-containing ,	0
TR16567|c0_g2_i1|c0_g1_i1	TR16567|c0_g2_i1	1.93	5.82	2.21	2.02
TR16569|c0_g1_i1|c0_g1_i1	TR16569|c0_g1_i1	3.5	3.51	2.67	1.83
TR16571|c0_g1_i1|c0_g1_i1	TR16571|c0_g1_i1	4.93	4.95	1.88	0.86
TR16577|c0_g2_i1|c0_g1_i1	TR16577|c0_g2_i1	3.64	5.48	2.78	0.64
TR16578|c0_g2_i1|c0_g1_i1	TR16578|c0_g2_i1	1.41	1.42	2.7	1.98
TR16582|c0_g1_i1|c0_g1_i1	TR16582|c0_g1_i1	9.23	0.42	0.32	0.3
TR16584|c0_g1_i1|c0_g1_i1	TR16584|c0_g1_i1	7.5	1.08	1.23	1.5	sugar transporter ERD6-like 6-like	0
TR16586|c0_g1_i1|c0_g1_i1	TR16586|c0_g1_i1	1.56	0.78	2.38	1.91	MYB DNA-binding domain superfamily	0
TR16591|c0_g1_i1|c0_g1_i1	TR16591|c0_g1_i1	0.56	2.52	1.49	0.98	NADH dehydrogenase subunit F	0
TR16594|c0_g1_i1|c0_g1_i1	TR16594|c0_g1_i1	278.14	36.73	13.93	3.39	Pinus taeda anonymous locus 0_13209_02 genomic sequence	0
TR16595|c0_g1_i1|c0_g1_i1	TR16595|c0_g1_i1	56.92	2.86	8.14	2.99	glucan water dikinase	0
TR16597|c0_g2_i1|c0_g1_i1	TR16597|c0_g2_i1	3.49	2.63	2.67	0.61
TR16600|c0_g1_i1|c0_g1_i1	TR16600|c0_g1_i1	1.22	1.22	0.47	0.43
TR16601|c0_g1_i1|c0_g1_i1	TR16601|c0_g1_i1	28.06	43.56	55	37.08
TR16603|c0_g1_i1|c0_g1_i1	TR16603|c0_g1_i1	3.63	15.58	1.39	0.23
TR16607|c0_g1_i1|c0_g1_i1	TR16607|c0_g1_i1	1.21	1.22	0.93	0.42
TR16614|c0_g1_i1|c0_g1_i1	TR16614|c0_g1_i1	2.22	2.23	4.23	3.09
TR16622|c0_g1_i1|c0_g1_i1	TR16622|c0_g1_i1	1.39	2.79	1.06	0.49	retroelement pol poly -like	0
TR16623|c0_g1_i1|c0_g1_i1	TR16623|c0_g1_i1	1.59	1.59	1.21	0.55
TR16624|c0_g1_i1|c0_g1_i1	TR16624|c0_g1_i1	8.8	4.42	1.67	0.77	Os08g0476600	0
TR16625|c0_g1_i1|c0_g1_i1	TR16625|c0_g1_i1	3.31	1.66	1.26	0.58
TR16627|c0_g1_i2|c0_g1_i1	TR16627|c0_g1_i2	0.81	5.71	0.31	0.57
TR16629|c0_g2_i1|c0_g1_i1	TR16629|c0_g2_i1	1.92	0.96	1.47	1.68
TR16634|c0_g1_i1|c0_g1_i1	TR16634|c0_g1_i1	1.67	0.84	0.64	0.29
TR16635|c0_g1_i1|c0_g1_i1	TR16635|c0_g1_i1	3.87	1.3	1.97	1.36	DUF246 domain-containing At1g04910-like	0
TR16641|c0_g1_i1|c0_g1_i1	TR16641|c0_g1_i1	0.99	1	1.14	0.7
TR16642|c0_g1_i1|c0_g1_i1	TR16642|c0_g1_i1	1.65	0.41	1.1	0.73
TR16644|c0_g1_i1|c0_g1_i1	TR16644|c0_g1_i1	13.85	5.56	5.27	5.77	vacuolar H+-pyrophosphatase	Phenylalanine, tyrosine and tryptophan biosynthesisNovobiocin biosynthesis;Phenylalanine, tyrosine and tryptophan biosynthesisOxidative phosphorylation
TR16652|c0_g1_i1|c0_g1_i1	TR16652|c0_g1_i1	1.83	3.68	6.3	2.57	Squamosa promoter-binding ,	0
TR16655|c0_g1_i1|c0_g1_i1	TR16655|c0_g1_i1	0.41	0.83	2.05	1.16	DNA mismatch repair Mlh1	Purine metabolism
TR16662|c0_g1_i1|c0_g1_i1	TR16662|c0_g1_i1	1.99	8	0.38	0.35
TR16663|c0_g1_i1|c0_g1_i1	TR16663|c0_g1_i1	2.96	0.6	0.68	1.25
TR1667|c0_g1_i1|c0_g1_i1	TR1667|c0_g1_i1	1.25	1.25	3.33	1.31
TR16673|c0_g1_i1|c0_g1_i1	TR16673|c0_g1_i1	2.74	13.73	3.12	2.85
TR16676|c0_g1_i1|c0_g1_i1	TR16676|c0_g1_i1	3.15	0.63	2.17	1.55
TR1668|c0_g1_i1|c0_g1_i1	TR1668|c0_g1_i1	2.04	1.03	0.98	2.34	Chromodomain helicase-DNA-binding	0
TR16682|c0_g1_i1|c0_g1_i1	TR16682|c0_g1_i1	46.07	148.65	133.14	153.42	alpha tubulin	0
TR16683|c0_g1_i1|c0_g1_i1	TR16683|c0_g1_i1	1.78	1.56	0.42	1.02
TR16684|c0_g2_i1|c0_g1_i1	TR16684|c0_g2_i1	2.89	1.94	4.79	1.02
TR16688|c0_g1_i1|c0_g1_i1	TR16688|c0_g1_i1	3.67	3.69	1.4	6.41
TR16691|c0_g1_i1|c0_g1_i1	TR16691|c0_g1_i1	5.84	0.22	0.25	0.23
TR16695|c0_g1_i1|c0_g1_i1	TR16695|c0_g1_i1	12.33	9.9	6.57	5.15
TR16701|c0_g1_i1|c0_g1_i1	TR16701|c0_g1_i1	1.34	1.34	0.85	0.78
TR16702|c0_g1_i1|c0_g1_i1	TR16702|c0_g1_i1	1.37	2.75	5.75	14.39
TR16703|c0_g1_i1|c0_g1_i1	TR16703|c0_g1_i1	3.06	1.54	1.75	0.54
TR16705|c0_g1_i1|c0_g1_i1	TR16705|c0_g1_i1	2.39	2.4	1.82	2.49
TR16706|c0_g1_i1|c0_g1_i1	TR16706|c0_g1_i1	2.59	1.73	2.97	0.3
TR16713|c0_g1_i1|c0_g1_i1	TR16713|c0_g1_i1	5.55	3.34	2.96	0.78
TR16716|c0_g1_i1|c0_g1_i1	TR16716|c0_g1_i1	11.69	1.96	3.71	1.36	DNA-binding SMUBP-2-like	0
TR16720|c0_g1_i1|c0_g1_i1	TR16720|c0_g1_i1	4.64	0.58	1.33	0.82	retrotransposon , , Ty3-gypsy subclass	0
TR16724|c0_g1_i1|c0_g1_i1	TR16724|c0_g1_i1	2.93	1.47	2.52	0.51	villin 3	0
TR16727|c0_g1_i1|c0_g1_i1	TR16727|c0_g1_i1	2.4	1.2	1.37	0.63
TR16728|c0_g1_i1|c0_g1_i1	TR16728|c0_g1_i1	0.95	4.76	1.09	0.67
TR16729|c0_g2_i1|c0_g1_i1	TR16729|c0_g2_i1	2.1	1.58	0.6	0.92	receptor kinase	T cell receptor signaling pathway
TR16731|c0_g1_i1|c0_g1_i1	TR16731|c0_g1_i1	2.83	0.47	1.8	1
TR16734|c0_g1_i1|c0_g1_i1	TR16734|c0_g1_i1	5.09	5.11	1.29	2.96	acyl-activating enzyme 14	Ubiquinone and other terpenoid-quinone biosynthesis
TR16736|c0_g1_i1|c0_g1_i1	TR16736|c0_g1_i1	1.31	1.31	2.49	0.46
TR16747|c0_g1_i1|c0_g1_i1	TR16747|c0_g1_i1	39.15	65.49	106.24	151.42	transcription factor Pur-alpha 1	0
TR16750|c0_g1_i1|c0_g1_i1	TR16750|c0_g1_i1	3.18	1.07	4.46	10.05
TR16765|c0_g1_i1|c0_g1_i1	TR16765|c0_g1_i1	2.88	0.72	2.2	0.76	1-Cys peroxiredoxin	Glutathione metabolismPhenylpropanoid biosynthesis
TR16769|c0_g1_i1|c0_g1_i1	TR16769|c0_g1_i1	0.4	0.4	0.77	0.28
TR16771|c0_g1_i1|c0_g1_i1	TR16771|c0_g1_i1	12.42	60.82	91.77	26.06	heat shock 70	0
TR16773|c0_g1_i1|c0_g1_i1	TR16773|c0_g1_i1	0.61	0.3	0.46	0.75
TR16775|c0_g1_i1|c0_g1_i1	TR16775|c0_g1_i1	1.19	1.19	1.36	0.63	probable LRR receptor-like serine threonine- kinase At1g34110-like	0
TR16777|c0_g1_i1|c0_g1_i1	TR16777|c0_g1_i1	5.81	1.17	1.77	2.85
TR16783|c0_g3_i1|c0_g1_i1	TR16783|c0_g3_i1	3.83	7.69	12.4	4.68	Xylogalacturonan beta-1,3-xylosyltransferase	0
TR16784|c0_g1_i1|c0_g1_i1	TR16784|c0_g1_i1	7.24	20.6	10.13	3.8	probable carboxylesterase 2-like	0
TR16785|c0_g1_i1|c0_g1_i1	TR16785|c0_g1_i1	3.62	2.73	2.07	0.64	phospholipid-transporting ATPase 1-like	0
TR16792|c0_g1_i1|c0_g1_i1	TR16792|c0_g1_i1	1.44	1.45	0.28	1.78
TR168|c0_g1_i1|c0_g1_i1	TR168|c0_g1_i1	0.97	0.98	0.37	1.02	G-type lectin S-receptor-like serine threonine- kinase At1g34300-like	0
TR16802|c0_g1_i1|c0_g1_i1	TR16802|c0_g1_i1	1.32	4.66	4.3	2.79
TR16804|c0_g1_i1|c0_g1_i1	TR16804|c0_g1_i1	0.75	3	3.71	1.57
TR16805|c0_g2_i1|c0_g1_i1	TR16805|c0_g2_i1	2.92	1.47	0.93	0.34
TR16808|c0_g1_i1|c0_g1_i1	TR16808|c0_g1_i1	1.4	0.7	2.67	0.74
TR16811|c0_g1_i1|c0_g1_i1	TR16811|c0_g1_i1	1.57	1.57	3.89	1.38
TR16816|c0_g1_i1|c0_g1_i1	TR16816|c0_g1_i1	0.53	1.06	0.81	0.56
TR16819|c0_g1_i1|c0_g1_i1	TR16819|c0_g1_i1	4	0.89	0.51	0.16	hypothetical protein VITISV_017342	0
TR16820|c0_g1_i1|c0_g1_i1	TR16820|c0_g1_i1	3.2	1.6	3.05	2.23	DNAJ heat shock N-terminal domain-containing	0
TR16822|c0_g1_i1|c0_g1_i1	TR16822|c0_g1_i1	3.72	0.75	1.14	0.52	pentatricopeptide repeat-containing	0
TR16823|c0_g1_i1|c0_g1_i1	TR16823|c0_g1_i1	8.52	28.49	30.23	41.38	eukaryotic translation initiation factor 2 subunit 3	0
TR16826|c0_g1_i1|c0_g1_i1	TR16826|c0_g1_i1	3.34	5.76	9.31	9.41	threonine synthase,	Vitamin B6 metabolism;Glycine, serine and threonine metabolism
TR16831|c0_g1_i1|c0_g1_i1	TR16831|c0_g1_i1	1.05	1.05	0.4	1.1
TR16832|c0_g1_i1|c0_g1_i1	TR16832|c0_g1_i1	0.83	2.5	0.32	1.17	UPF0183 At3g51130-like	0
TR16833|c0_g1_i1|c0_g1_i1	TR16833|c0_g1_i1	1.86	2.8	2.48	1.63
TR16835|c0_g1_i1|c0_g1_i1	TR16835|c0_g1_i1	2.36	68.77	49.46	7.4
TR16844|c0_g1_i1|c0_g1_i1	TR16844|c0_g1_i1	3.08	1.55	0.59	1.62
TR16845|c0_g1_i4|c0_g1_i1	TR16845|c0_g1_i4	0.58	0.58	0.22	0.41
TR16847|c0_g1_i1|c0_g1_i1	TR16847|c0_g1_i1	4.29	2.16	0.55	0.25
TR16855|c0_g2_i1|c0_g1_i1	TR16855|c0_g2_i1	0.74	1.5	0.85	1.57
TR16856|c0_g1_i2|c0_g1_i1	TR16856|c0_g1_i2	0.9	0.91	0.35	1.59
TR16859|c0_g1_i1|c0_g1_i1	TR16859|c0_g1_i1	2.49	1.25	0.48	0.87
TR16860|c0_g1_i1|c0_g1_i1	TR16860|c0_g1_i1	2.64	2.65	1	0.92
TR16862|c0_g1_i1|c0_g1_i1	TR16862|c0_g1_i1	41.46	104.12	73.06	87.58	alanine aminotransferase	Alanine, aspartate and glutamate metabolism;Carbon fixation in photosynthetic organisms;Arginine biosynthesis
TR16869|c0_g1_i1|c0_g1_i1	TR16869|c0_g1_i1	9.6	2.14	2.85	8.6
TR16872|c0_g1_i1|c0_g1_i1	TR16872|c0_g1_i1	1.34	1.34	1.02	0.47
TR16877|c0_g1_i1|c0_g1_i1	TR16877|c0_g1_i1	5.33	2.38	8.83	2.29
TR16878|c0_g1_i1|c0_g1_i1	TR16878|c0_g1_i1	10.12	1.02	3.09	0.71
TR16879|c0_g1_i1|c0_g1_i1	TR16879|c0_g1_i1	3.22	3.23	0.61	5.06	sugar transporter	0
TR16887|c0_g1_i1|c0_g1_i1	TR16887|c0_g1_i1	8.23	4.13	11.75	10.04
TR16893|c0_g1_i1|c0_g1_i1	TR16893|c0_g1_i1	1.39	2.79	0.53	0.49
TR16894|c0_g1_i1|c0_g1_i1	TR16894|c0_g1_i1	5.1	24.76	15.9	7.46	PTOX	0
TR16900|c0_g1_i1|c0_g1_i1	TR16900|c0_g1_i1	10.32	25.89	29.45	19.72
TR16904|c0_g1_i1|c0_g1_i1	TR16904|c0_g1_i1	0.28	1.39	1.06	1.95
TR16907|c0_g1_i1|c0_g1_i1	TR16907|c0_g1_i1	1.24	2.49	1.42	0.43	Arginine decarboxylase	0
TR16913|c0_g1_i1|c0_g1_i1	TR16913|c0_g1_i1	3.39	187.27	161.56	161.07	heat shock 70	0
TR16916|c0_g1_i1|c0_g1_i1	TR16916|c0_g1_i1	1.29	0.65	2.22	0.23
TR16918|c0_g1_i1|c0_g1_i1	TR16918|c0_g1_i1	1.8	1.03	1.67	0.73
TR16919|c0_g1_i1|c0_g1_i1	TR16919|c0_g1_i1	0.48	0.48	1.28	2.36	ubiquitin carboxyl-terminal hydrolase 23-like	0
TR16929|c0_g1_i1|c0_g1_i1	TR16929|c0_g1_i1	0.64	0.32	0.61	0.23	B3 domain-containing transcription factor VRN1-like	0
TR16931|c0_g1_i2|c0_g1_i1	TR16931|c0_g1_i2	3.76	2.27	1.15	0.26
TR16937|c0_g2_i1|c0_g1_i1	TR16937|c0_g2_i1	87.69	35.22	78.69	92.42	asparaginyl-tRNA synthetase, cytoplasmic 1-like	Aminoacyl-tRNA biosynthesis
TR16939|c0_g1_i1|c0_g1_i1	TR16939|c0_g1_i1	0.41	0.21	2.6	0.07	retroelement pol poly -like	0
TR16953|c0_g1_i1|c0_g1_i1	TR16953|c0_g1_i1	4.7	1.89	0.36	0.33	probable LRR receptor-like serine threonine- kinase At3g47570-like	0
TR16955|c0_g1_i1|c0_g1_i1	TR16955|c0_g1_i1	1.85	0.93	2.82	1.62
TR16956|c0_g1_i1|c0_g1_i1	TR16956|c0_g1_i1	7.19	9.29	10.2	7.21	phosphoglucomutase	Starch and sucrose metabolism;Purine metabolism;Streptomycin biosynthesis;Amino sugar and nucleotide sugar metabolism
TR16958|c0_g1_i2|c0_g1_i1	TR16958|c0_g1_i2	4.41	2.95	1.12	1.03	PREDICTED: uncharacterized protein LOC100262517	0
TR16963|c0_g1_i1|c0_g1_i1	TR16963|c0_g1_i1	2.19	0.88	1.85	1.7
TR16965|c0_g1_i1|c0_g1_i1	TR16965|c0_g1_i1	4.62	2.32	1.76	2.43
TR16970|c0_g1_i1|c0_g1_i1	TR16970|c0_g1_i1	6.31	5.28	2.81	1.11
TR16973|c0_g1_i1|c0_g1_i1	TR16973|c0_g1_i1	7.93	1.99	0.76	2.07
TR16975|c0_g2_i1|c0_g1_i1	TR16975|c0_g2_i1	7.57	1.27	0.96	1.33
TR16978|c0_g2_i1|c0_g1_i1	TR16978|c0_g2_i1	7.73	1.94	4.42	6.74	riboflavin synthase alpha chain	Riboflavin metabolism
TR16980|c0_g1_i1|c0_g1_i1	TR16980|c0_g1_i1	5.26	6.17	15.4	15.08
TR16981|c0_g1_i1|c0_g1_i1	TR16981|c0_g1_i1	2.27	21.29	17.35	8.24
TR16992|c0_g1_i1|c0_g1_i1	TR16992|c0_g1_i1	1.29	2.58	0.25	0.23	Gag-Pol poly	0
TR16996|c0_g1_i1|c0_g1_i1	TR16996|c0_g1_i1	1.81	0.23	0.86	0.72	hypothetical protein VITISV_010430	0
TR17006|c0_g1_i1|c0_g1_i1	TR17006|c0_g1_i1	0.95	1.91	0.36	1
TR17007|c0_g1_i1|c0_g1_i1	TR17007|c0_g1_i1	72.83	413.16	718.79	317.72	Translationally-controlled tumor	0
TR17015|c0_g3_i1|c0_g1_i1	TR17015|c0_g3_i1	4.27	0.29	0.54	0.4
TR17018|c0_g1_i1|c0_g1_i1	TR17018|c0_g1_i1	9.64	19.38	45.3	30.8
TR17018|c0_g2_i1|c0_g1_i1	TR17018|c0_g2_i1	9.09	7.82	7.92	10
TR17028|c0_g1_i1|c0_g1_i1	TR17028|c0_g1_i1	1.98	1.99	3.02	1.38
TR17031|c0_g3_i1|c0_g1_i1	TR17031|c0_g3_i1	2.49	1	0.38	1.23
TR17038|c0_g1_i1|c0_g1_i1	TR17038|c0_g1_i1	5	1.67	0.96	0.29	microtubule-associated 70-5-like	0
TR17044|c0_g1_i1|c0_g1_i1	TR17044|c0_g1_i1	0.45	0.9	2.58	7.6
TR17047|c0_g1_i1|c0_g1_i1	TR17047|c0_g1_i1	18.67	7.5	10.67	7.82	LETM1 and EF-hand domain-containing 1, mitochondrial-like	0
TR17052|c0_g1_i1|c0_g1_i1	TR17052|c0_g1_i1	12.32	18.1	20.27	12.97	ADP-ribosylation factor GTPase-activating AGD10	0
TR17058|c0_g1_i1|c0_g1_i1	TR17058|c0_g1_i1	1.98	1	1.13	1.39	receptor kinase-like	Purine metabolism
TR17059|c0_g1_i2|c0_g1_i1	TR17059|c0_g1_i2	10.84	0.84	0.32	0.88	hypothetical chloroplast RF1	0
TR17065|c0_g1_i1|c0_g1_i1	TR17065|c0_g1_i1	4.66	4.68	0.59	0.54
TR17070|c0_g1_i1|c0_g1_i1	TR17070|c0_g1_i1	1.82	1.83	1.85	0.43
TR17072|c0_g1_i1|c0_g1_i1	TR17072|c0_g1_i1	3.83	1.93	0.24	0.45
TR17073|c0_g1_i1|c0_g1_i1	TR17073|c0_g1_i1	8.41	2.81	6.4	11.68
TR17075|c0_g1_i1|c0_g1_i1	TR17075|c0_g1_i1	63.64	25.27	80.72	59.54	transmembrane 9 superfamily member 4-like	0
TR17081|c0_g2_i1|c0_g1_i1	TR17081|c0_g2_i1	0.96	0.96	1.1	0.67	small nuclear ribonucleo	0
TR17083|c0_g1_i1|c0_g1_i1	TR17083|c0_g1_i1	1.87	5.62	1.42	4.56
TR17093|c0_g1_i1|c0_g1_i1	TR17093|c0_g1_i1	2.9	1.46	5.53	3.05
TR17095|c0_g1_i1|c0_g1_i1	TR17095|c0_g1_i1	1.42	1.43	1.63	0.5	Pinus taeda anonymous locus 0_18758_02 genomic sequence	0
TR17096|c0_g1_i1|c0_g1_i1	TR17096|c0_g1_i1	5.8	1.94	0.74	1.35
TR17102|c0_g1_i1|c0_g1_i1	TR17102|c0_g1_i1	49.13	15.01	18.71	8.18
TR17103|c0_g1_i1|c0_g1_i1	TR17103|c0_g1_i1	3.09	1.55	0.3	0.54
TR17104|c0_g1_i1|c0_g1_i1	TR17104|c0_g1_i1	12.47	2.5	5.23	3.06	tyrosine dopa decarboxylase	0
TR17106|c0_g1_i1|c0_g1_i1	TR17106|c0_g1_i1	1.4	1.4	1.6	0.98	transcriptional regulator	0
TR17107|c0_g2_i1|c0_g1_i1	TR17107|c0_g2_i1	1.73	1.73	2.31	0.3	unknown	0
TR17108|c0_g1_i1|c0_g1_i1	TR17108|c0_g1_i1	37.92	1.17	0.45	0.41
TR17113|c0_g1_i1|c0_g1_i1	TR17113|c0_g1_i1	1.53	4.61	0.58	1.07
TR17114|c0_g1_i1|c0_g1_i1	TR17114|c0_g1_i1	2.5	1.89	2.15	0.44
TR17118|c0_g1_i1|c0_g1_i1	TR17118|c0_g1_i1	34.6	5.79	16.5	10.59
TR17118|c0_g2_i1|c0_g1_i1	TR17118|c0_g2_i1	148.1	33.98	61.23	42.01
TR17120|c0_g1_i1|c0_g1_i1	TR17120|c0_g1_i1	1.16	0.58	1.55	0.61
TR17125|c0_g1_i1|c0_g1_i1	TR17125|c0_g1_i1	1.98	0.66	1.26	0.46
TR1713|c0_g1_i1|c0_g1_i1	TR1713|c0_g1_i1	3.35	2.89	0.73	0.67
TR17138|c0_g1_i1|c0_g1_i1	TR17138|c0_g1_i1	0.48	0.97	0.92	1.7
TR17143|c0_g1_i1|c0_g1_i1	TR17143|c0_g1_i1	4.15	7.29	3.17	3.64	multicopy suppressor of IRA1	0
TR17147|c0_g1_i1|c0_g1_i1	TR17147|c0_g1_i1	0.52	2.6	1.97	1.09
TR17153|c0_g1_i1|c0_g1_i1	TR17153|c0_g1_i1	3.96	1.33	2.52	0.93	nipped-B -like	0
TR17156|c0_g1_i1|c0_g1_i1	TR17156|c0_g1_i1	28.36	0.41	0.05	0.1	cytochrome P450	Isoquinoline alkaloid biosynthesis
TR17156|c0_g2_i1|c0_g1_i1	TR17156|c0_g2_i1	31	0.15	0.06	0.05	cytochrome P450	Isoquinoline alkaloid biosynthesis
TR1716|c0_g2_i1|c0_g1_i1	TR1716|c0_g2_i1	2.18	1.09	0.83	0.76	alpha beta-hydrolases	0
TR17167|c0_g1_i2|c0_g1_i1	TR17167|c0_g1_i2	1.54	3.1	2.94	2.16
TR17168|c0_g1_i1|c0_g1_i1	TR17168|c0_g1_i1	1.54	2.32	3.53	0.81
TR17169|c0_g1_i1|c0_g1_i1	TR17169|c0_g1_i1	2.71	0.84	0.48	1.32
TR1717|c0_g1_i1|c0_g1_i1	TR1717|c0_g1_i1	1.07	4.31	1.23	0.75	root hair defective 3 GTP-binding -like	0
TR17170|c0_g1_i1|c0_g1_i1	TR17170|c0_g1_i1	0.77	7.71	1.76	0.54	PAN domain-containing	0
TR17177|c0_g1_i1|c0_g1_i1	TR17177|c0_g1_i1	1.5	2.27	1.72	0.79
TR17179|c0_g2_i1|c0_g1_i1	TR17179|c0_g2_i1	1.28	5.15	4.41	1.35
TR17185|c0_g1_i1|c0_g1_i1	TR17185|c0_g1_i1	2.72	0.61	1.27	0.53	ribosomal S16	0
TR17189|c0_g1_i1|c0_g1_i1	TR17189|c0_g1_i1	5.28	2.65	2.01	2.75
TR1719|c0_g1_i1|c0_g1_i1	TR1719|c0_g1_i1	10.09	10.13	3.84	1.75
TR17190|c0_g1_i1|c0_g1_i1	TR17190|c0_g1_i1	1.41	0.47	1.08	0.17
TR17191|c0_g2_i1|c0_g1_i1	TR17191|c0_g2_i1	0.81	1.63	2.17	4.99
TR17193|c0_g1_i1|c0_g1_i1	TR17193|c0_g1_i1	2.28	1.14	0.87	0.8	ubiquitin	0
TR17195|c0_g2_i1|c0_g1_i1	TR17195|c0_g2_i1	15.79	24.76	28	26.65	V-type proton ATPase subunit d2	0
TR172|c0_g1_i1|c0_g1_i1	TR172|c0_g1_i1	2.18	2.19	4.15	2.28
TR17202|c0_g1_i1|c0_g1_i1	TR17202|c0_g1_i1	47.92	73.41	142.03	151.65	60S ribosomal L36	0
TR17204|c0_g1_i1|c0_g1_i1	TR17204|c0_g1_i1	36.02	58.27	76.24	73.26
TR17220|c0_g2_i1|c0_g1_i1	TR17220|c0_g2_i1	16.33	1.64	6.23	4.56	ABC transporter F family member 5	Purine metabolism
TR17223|c0_g1_i1|c0_g1_i1	TR17223|c0_g1_i1	1.59	6.37	3.63	1.11
TR17227|c0_g1_i1|c0_g1_i1	TR17227|c0_g1_i1	1.65	1.66	1.11	0.15
TR17233|c0_g1_i1|c0_g1_i1	TR17233|c0_g1_i1	11.5	17.31	9.84	1	G-type lectin S-receptor-like serine threonine- kinase At4g27290-like	0
TR17240|c0_g1_i1|c0_g1_i1	TR17240|c0_g1_i1	4.19	4.21	0.8	0.73	prostaglandin G H synthase 2-like	Phenylpropanoid biosynthesis
TR17244|c0_g1_i1|c0_g1_i1	TR17244|c0_g1_i1	2.08	1.39	2.38	2.92
TR17245|c0_g1_i1|c0_g1_i1	TR17245|c0_g1_i1	1.18	0.59	1.58	0.83
TR17249|c0_g1_i1|c0_g1_i1	TR17249|c0_g1_i1	173.06	211.37	322.46	343.59	b12d	0
TR17251|c0_g1_i1|c0_g1_i1	TR17251|c0_g1_i1	2.7	0.68	2.32	1.9
TR17259|c0_g1_i1|c0_g1_i1	TR17259|c0_g1_i1	3.16	3.88	2.42	1.61	F-box kelch-repeat	0
TR17260|c0_g1_i1|c0_g1_i1	TR17260|c0_g1_i1	4.14	1.38	4.21	0.48
TR17261|c0_g1_i1|c0_g1_i1	TR17261|c0_g1_i1	2.18	0.37	0.7	0.26	copia-type poly	0
TR17262|c0_g1_i1|c0_g1_i1	TR17262|c0_g1_i1	41.14	19.64	24.71	40.06	purple acid phosphatase	Aminobenzoate degradation
TR17264|c0_g1_i1|c0_g1_i1	TR17264|c0_g1_i1	3.86	3.88	2.21	1.35	phosphoribulokinase uridine kinase	Pyrimidine metabolism;Drug metabolism - other enzymes
TR17267|c0_g1_i1|c0_g1_i1	TR17267|c0_g1_i1	1.36	1.37	0.52	0.95
TR17268|c0_g1_i1|c0_g1_i1	TR17268|c0_g1_i1	135.94	7.03	15.29	345.8	pathogenesis-related 1	0
TR17269|c0_g1_i1|c0_g1_i1	TR17269|c0_g1_i1	3.89	1.84	2.8	0.73
TR17270|c0_g1_i1|c0_g1_i1	TR17270|c0_g1_i1	75.2	142.24	229.29	189.3	60S ribosomal L34,	0
TR17273|c2_g1_i1|c0_g1_i1	TR17273|c2_g1_i1	1.43	15.19	317.76	2223.46	1-aminocyclopropane-1-carboxylate oxidase,	0
TR17274|c0_g1_i1|c0_g1_i1	TR17274|c0_g1_i1	1.98	1.99	1.13	0.35
TR17279|c0_g1_i2|c0_g1_i1	TR17279|c0_g1_i2	19476	1.19	85.14	15.31
TR17284|c0_g2_i1|c0_g1_i1	TR17284|c0_g2_i1	0.88	0.44	1.68	1.08	pentatricopeptide repeat-containing At5g44230-like	0
TR17287|c0_g1_i1|c0_g1_i1	TR17287|c0_g1_i1	2.37	1.59	0.9	0.55	pentatricopeptide repeat-containing ,	0
TR17288|c0_g2_i1|c0_g1_i1	TR17288|c0_g2_i1	4.04	2.03	1.54	0.7	retrotransposon , , Ty1-copia subclass	0
TR17290|c0_g1_i1|c0_g1_i1	TR17290|c0_g1_i1	2.53	0.63	1.21	0.22
TR17292|c0_g1_i1|c0_g1_i1	TR17292|c0_g1_i1	1.13	1.13	0.22	1.59	hypothetical protein ZEAMMB73_335980	0
TR17294|c0_g1_i1|c0_g1_i1	TR17294|c0_g1_i1	3.89	0.49	0.74	0.34	hypothetical protein VITISV_022809	0
TR17295|c0_g1_i1|c0_g1_i1	TR17295|c0_g1_i1	76.98	61.86	47.48	85.37	metacaspase type II	0
TR17299|c0_g1_i1|c0_g1_i1	TR17299|c0_g1_i1	0.8	1.61	2.14	1.12	52 kDa repressor of the inhibitor of the kinase	0
TR17303|c0_g1_i2|c0_g1_i1	TR17303|c0_g1_i2	2.96	38.65	9.03	2.07	cytochrome P450 reductase	0
TR17315|c0_g1_i1|c0_g1_i1	TR17315|c0_g1_i1	5.3	4.8	9.73	8.02	Coatomer subunit gamma	0
TR17318|c0_g1_i1|c0_g1_i1	TR17318|c0_g1_i1	0.5	0.25	1.83	0.18
TR17331|c0_g1_i1|c0_g1_i1	TR17331|c0_g1_i1	2.02	2.03	2.31	1.41
TR17333|c0_g1_i1|c0_g1_i1	TR17333|c0_g1_i1	4.31	2.17	0.82	1.5
TR17335|c0_g1_i1|c0_g1_i1	TR17335|c0_g1_i1	5.78	17.42	10.15	10.94	arginase	Arginine and proline metabolism;Arginine biosynthesisArginine and proline metabolism
TR17337|c0_g1_i1|c0_g1_i1	TR17337|c0_g1_i1	0.79	1.33	1.41	0.37
TR17341|c0_g1_i1|c0_g1_i1	TR17341|c0_g1_i1	0.86	0.87	1.32	1.06	Pentatricopeptide repeat-containing	0
TR17343|c0_g2_i1|c0_g1_i1	TR17343|c0_g2_i1	1.06	1.06	0.81	0.37
TR17351|c0_g1_i1|c0_g1_i1	TR17351|c0_g1_i1	5.64	1.57	4.67	25.73
TR17353|c0_g1_i1|c0_g1_i1	TR17353|c0_g1_i1	1.82	3.66	2.08	1.27	probable peptide nitrate transporter At1g22540-like	0
TR17354|c0_g1_i1|c0_g1_i1	TR17354|c0_g1_i1	1.82	1.22	1.62	0.43
TR17356|c0_g1_i1|c0_g1_i1	TR17356|c0_g1_i1	2.09	1.05	1.2	0.73
TR17365|c0_g1_i1|c0_g1_i1	TR17365|c0_g1_i1	2.49	5.01	2.85	3.47	WD repeat-containing 43-like	0
TR17368|c0_g1_i1|c0_g1_i1	TR17368|c0_g1_i1	0.6	2.99	1.37	0.21
TR17369|c0_g2_i1|c0_g1_i1	TR17369|c0_g2_i1	0.99	0.5	0.76	1.22
TR17370|c0_g1_i1|c0_g1_i1	TR17370|c0_g1_i1	126.86	755.81	928.69	574.45	cytosolic heat shock 70	0
TR17374|c0_g1_i1|c0_g1_i1	TR17374|c0_g1_i1	3.82	0.96	5.11	3.02	phosphoribosylformylglycinamidine synthase	Purine metabolism
TR17376|c0_g1_i1|c0_g1_i1	TR17376|c0_g1_i1	2.13	0.71	1.62	0.75
TR17377|c0_g1_i2|c0_g1_i1	TR17377|c0_g1_i2	1.93	0.65	0.99	1.13
TR17378|c0_g1_i1|c0_g1_i1	TR17378|c0_g1_i1	2.13	0.71	1.36	0.25
TR17379|c0_g1_i1|c0_g1_i1	TR17379|c0_g1_i1	11.78	13.52	33.35	61.12
TR17381|c0_g1_i1|c0_g1_i1	TR17381|c0_g1_i1	8.7	2.19	4.15	3.43	60S ribosomal L18	0
TR17383|c0_g1_i1|c0_g1_i1	TR17383|c0_g1_i1	1.72	0.86	1.64	2.41
TR17385|c0_g1_i1|c0_g1_i1	TR17385|c0_g1_i1	285.03	174.63	193.15	235.13	14-3-3 GF14 kappa	0
TR17386|c0_g1_i1|c0_g1_i1	TR17386|c0_g1_i1	2.21	0.55	0.84	0.78
TR17388|c0_g1_i1|c0_g1_i1	TR17388|c0_g1_i1	2.41	1.21	2.3	0.42
TR17389|c0_g1_i1|c0_g1_i1	TR17389|c0_g1_i1	0.72	0.72	0.83	0.51	Zinc finger MYM-type	0
TR17392|c0_g1_i1|c0_g1_i1	TR17392|c0_g1_i1	8.61	6.92	11.16	8.42	PRA1 family F2	0
TR17394|c0_g1_i1|c0_g1_i1	TR17394|c0_g1_i1	1.88	0.63	2.88	0.22	formin 5-like	0
TR17397|c0_g1_i1|c0_g1_i1	TR17397|c0_g1_i1	136.43	199.31	130.09	113.49	Aminotransferase y4uB	Propanoate metabolism;Alanine, aspartate and glutamate metabolism;Butanoate metabolism;beta-Alanine metabolismArginine biosynthesis
TR17398|c0_g1_i1|c0_g1_i1	TR17398|c0_g1_i1	3.07	0.77	0.59	1.08
TR17400|c0_g1_i1|c0_g1_i1	TR17400|c0_g1_i1	1.9	1.91	7.23	0.66	hypothetical protein VITISV_030458	0
TR17402|c1_g1_i1|c0_g1_i1	TR17402|c1_g1_i1	17.8	14.16	15.87	19.55
TR17417|c0_g1_i1|c0_g1_i1	TR17417|c0_g1_i1	3.96	1.33	2.02	3.24
TR17421|c0_g1_i1|c0_g1_i1	TR17421|c0_g1_i1	0.71	2.87	1.63	2.76
TR17424|c0_g1_i1|c0_g1_i1	TR17424|c0_g1_i1	4.64	1.17	0.22	0.41	DNA binding ,	0
TR17424|c0_g2_i1|c0_g1_i1	TR17424|c0_g2_i1	3.45	0.58	0.66	0.41	DNA binding ,	0
TR17429|c0_g1_i1|c0_g1_i1	TR17429|c0_g1_i1	2.18	2.19	1.66	0.76
TR1743|c0_g1_i1|c0_g1_i1	TR1743|c0_g1_i1	1.14	1.15	1.75	0.4
TR17435|c0_g1_i1|c0_g1_i1	TR17435|c0_g1_i1	0.91	12.84	8.37	6.73
TR17441|c0_g1_i1|c0_g1_i1	TR17441|c0_g1_i1	2.74	4.13	4.18	2.4	hypothetical protein VITISV_017342	0
TR17443|c0_g1_i1|c0_g1_i1	TR17443|c0_g1_i1	4.44	3.34	0.42	1.17	gag-pol poly	0
TR17445|c0_g1_i1|c0_g1_i1	TR17445|c0_g1_i1	1.49	0.38	1.14	0.66
TR17447|c0_g1_i1|c0_g1_i1	TR17447|c0_g1_i1	3.24	144.87	40.17	99.69	8-hydroxyquercetin 8-O-methyltransferase	0
TR17451|c0_g1_i1|c0_g1_i1	TR17451|c0_g1_i1	223.77	192.71	242.65	259.36	ADP-ribosylation factor	0
TR17451|c1_g1_i1|c0_g1_i1	TR17451|c1_g1_i1	64.52	38.89	38.9	67.33	ADP-ribosylation factor	0
TR17456|c0_g1_i1|c0_g1_i1	TR17456|c0_g1_i1	1.46	1.47	1.67	0.51
TR17461|c0_g1_i1|c0_g1_i1	TR17461|c0_g1_i1	38.26	35.84	13.59	13.3
TR17466|c0_g1_i1|c0_g1_i1	TR17466|c0_g1_i1	1.44	1.45	1.65	1.51
TR17467|c0_g1_i1|c0_g1_i1	TR17467|c0_g1_i1	17.26	6.19	8.94	1.73
TR17468|c0_g1_i1|c0_g1_i1	TR17468|c0_g1_i1	27.4	107.56	90.6	58.94	annexin D5-like	0
TR17469|c0_g1_i1|c0_g1_i1	TR17469|c0_g1_i1	16.54	10.75	13.75	4.44	cytochrome P450	0
TR17471|c0_g1_i1|c0_g1_i1	TR17471|c0_g1_i1	0.36	2.51	3.28	2.52
TR17477|c0_g1_i1|c0_g1_i1	TR17477|c0_g1_i1	1.35	0.68	1.81	1.66
TR17482|c0_g1_i1|c0_g1_i1	TR17482|c0_g1_i1	99.26	60.82	126.99	196.29	acyl- oxidase	Biosynthesis of unsaturated fatty acids;Fatty acid degradation;alpha-Linolenic acid metabolism
TR17483|c0_g1_i1|c0_g1_i1	TR17483|c0_g1_i1	2.46	4.12	0.47	1.16
TR17496|c0_g2_i1|c0_g1_i1	TR17496|c0_g2_i1	2.25	0.57	1.08	1.19
TR17503|c0_g1_i1|c0_g1_i1	TR17503|c0_g1_i1	11.84	5.95	1.13	0.52	copia-type poly	0
TR17509|c0_g2_i1|c0_g1_i1	TR17509|c0_g2_i1	1.45	0.73	0.28	1.53
TR17510|c0_g1_i1|c0_g1_i1	TR17510|c0_g1_i1	2.77	2.79	2.91	0.73	alpha tubulin	0
TR17513|c0_g1_i1|c0_g1_i1	TR17513|c0_g1_i1	1.48	1.49	1.69	0.52
TR17517|c0_g1_i1|c0_g1_i1	TR17517|c0_g1_i1	0.72	0.36	1.66	0.64
TR17528|c0_g1_i1|c0_g1_i1	TR17528|c0_g1_i1	0.89	0.9	0.68	1.56
TR17529|c0_g1_i1|c0_g1_i1	TR17529|c0_g1_i1	3.58	1.2	1.37	0.42	F-box SKIP23-like	0
TR17531|c0_g1_i1|c0_g1_i1	TR17531|c0_g1_i1	15.26	25.95	34.06	11.52
TR17531|c0_g2_i1|c0_g1_i1	TR17531|c0_g2_i1	13.52	8.14	14.4	7.51
TR17537|c0_g1_i1|c0_g1_i1	TR17537|c0_g1_i1	0.89	3.59	0.68	0.31	retrotransposon , , unclassified	0
TR17538|c0_g1_i1|c0_g1_i1	TR17538|c0_g1_i1	1.59	1.6	0.24	0.56
TR1754|c0_g1_i1|c0_g1_i1	TR1754|c0_g1_i1	2.36	1.19	0.45	0.41
TR17540|c0_g1_i1|c0_g1_i1	TR17540|c0_g1_i1	1.4	15.43	2.66	168.56	xyloglucan endotransglycosylase hydrolase 3, partial	0
TR17543|c0_g1_i1|c0_g1_i1	TR17543|c0_g1_i1	2.49	1.5	1.14	0.53	RNA polymerase II C-terminal domain phosphatase-like 3-like	0
TR17553|c0_g1_i1|c0_g1_i1	TR17553|c0_g1_i1	1.75	0.88	1	0.31
TR17554|c0_g1_i1|c0_g1_i1	TR17554|c0_g1_i1	1.89	0.95	1.44	1.66
TR17556|c0_g1_i1|c0_g1_i1	TR17556|c0_g1_i1	1.84	1.85	1.41	0.32
TR1756|c0_g2_i1|c0_g1_i1	TR1756|c0_g2_i1	0.66	0.66	2.52	4.18
TR17560|c0_g1_i1|c0_g1_i1	TR17560|c0_g1_i1	0.58	0.58	0.22	2.44	DNAJ heat shock N-terminal domain-containing	0
TR17569|c0_g1_i1|c0_g1_i1	TR17569|c0_g1_i1	1.53	0.77	1.76	0.54
TR17571|c0_g1_i1|c0_g1_i1	TR17571|c0_g1_i1	1.93	6.78	0.37	2.03	histone H2B	0
TR17574|c0_g1_i1|c0_g1_i1	TR17574|c0_g1_i1	2.29	1.53	1.46	0.54
TR17584|c0_g1_i1|c0_g1_i1	TR17584|c0_g1_i1	37.31	105.27	148.98	227.04	40S ribosomal S21e,	0
TR17586|c0_g1_i1|c0_g1_i1	TR17586|c0_g1_i1	1.98	5.97	1.51	0.69
TR17590|c0_g1_i1|c0_g1_i1	TR17590|c0_g1_i1	2.31	1.16	1.32	0.41
TR17599|c0_g1_i1|c0_g1_i1	TR17599|c0_g1_i1	0.92	0.92	0.35	0.32
TR176|c0_g1_i1|c0_g1_i1	TR176|c0_g1_i1	1.78	3.57	5.42	1.86
TR17603|c0_g1_i1|c0_g1_i1	TR17603|c0_g1_i1	5.88	1.58	2.7	1.38
TR17605|c0_g1_i1|c0_g1_i1	TR17605|c0_g1_i1	6.48	0.33	0.74	0.57	retrotransposon , , unclassified	0
TR17609|c0_g1_i1|c0_g1_i1	TR17609|c0_g1_i1	6.03	8.48	0.46	8.03	Late embryogenesis abundant , group 6	0
TR17617|c0_g1_i1|c0_g1_i1	TR17617|c0_g1_i1	1.59	0.32	1.22	1.01	retroelement pol poly	0
TR17624|c0_g1_i2|c0_g1_i1	TR17624|c0_g1_i2	2.71	2.18	2.8	1.24	ABI3-interacting 2	0
TR17625|c0_g1_i1|c0_g1_i1	TR17625|c0_g1_i1	0.89	3.58	1.36	2.19	transcription initiation factor,	0
TR17628|c0_g1_i1|c0_g1_i1	TR17628|c0_g1_i1	1.61	1.62	2.45	0.56
TR17630|c0_g2_i1|c0_g1_i1	TR17630|c0_g2_i1	1.73	0.87	4.96	3.35
TR17634|c0_g1_i1|c0_g1_i1	TR17634|c0_g1_i1	0.28	7.2	0.11	0.39	myb-related Myb4-like	0
TR17638|c0_g2_i1|c0_g1_i1	TR17638|c0_g2_i1	1.78	0.36	0.68	0.38	hypothetical protein VITISV_011546	0
TR17641|c0_g1_i1|c0_g1_i1	TR17641|c0_g1_i1	1.27	3.82	0.48	0.89
TR17646|c0_g2_i1|c0_g1_i1	TR17646|c0_g2_i1	2.4	0.8	0.92	0.28
TR17647|c0_g2_i1|c0_g1_i1	TR17647|c0_g2_i1	2.94	1.48	1.12	1.54
TR17652|c0_g1_i1|c0_g1_i1	TR17652|c0_g1_i1	2.77	1.86	1.06	1.95	E3 ubiquitin- ligase ARI1	0
TR17658|c0_g1_i1|c0_g1_i1	TR17658|c0_g1_i1	5.93	1.57	3.94	1.87	probable nitrite transporter At1g68570-like	0
TR1766|c0_g1_i1|c0_g1_i1	TR1766|c0_g1_i1	0.96	2.17	0.92	0.25	hypothetical protein VITISV_023635	0
TR1767|c0_g1_i1|c0_g1_i1	TR1767|c0_g1_i1	4.93	3.3	1.88	1.15
TR17672|c0_g2_i1|c0_g1_i1	TR17672|c0_g2_i1	1.1	3.31	0.42	1.16
TR17682|c0_g1_i1|c0_g1_i1	TR17682|c0_g1_i1	4.43	1.49	1.13	0.78	hypothetical protein VITISV_038305	0
TR17687|c0_g1_i1|c0_g1_i1	TR17687|c0_g1_i1	0.93	0.94	1.42	0.65
TR17689|c0_g1_i2|c0_g1_i1	TR17689|c0_g1_i2	0.36	1.46	1.11	1.67	DNA binding ,	0
TR17692|c0_g1_i1|c0_g1_i1	TR17692|c0_g1_i1	3.36	3.38	4.49	2.94
TR17693|c0_g1_i1|c0_g1_i1	TR17693|c0_g1_i1	2.31	4.64	2.64	1.61
TR17699|c0_g1_i1|c0_g1_i1	TR17699|c0_g1_i1	0.58	0.59	1.56	1.44
TR1770|c0_g1_i1|c0_g1_i1	TR1770|c0_g1_i1	1.31	1.31	1	0.91
TR17704|c0_g1_i1|c0_g1_i1	TR17704|c0_g1_i1	6.16	2.32	1.76	3.79
TR17706|c0_g1_i1|c0_g1_i1	TR17706|c0_g1_i1	1.67	0.84	0.64	0.59
TR17724|c0_g1_i1|c0_g1_i1	TR17724|c0_g1_i1	10.93	28.55	43.39	65.92	60S acidic ribosomal P0	0
TR17726|c0_g1_i1|c0_g1_i1	TR17726|c0_g1_i1	0.62	1.25	2.37	0.66
TR17729|c0_g1_i1|c0_g1_i1	TR17729|c0_g1_i1	0.41	2.9	0.31	0.44
TR17731|c0_g1_i1|c0_g1_i1	TR17731|c0_g1_i1	4.52	0.65	0.74	0.23	ribonuclease H At1g65750-like	0
TR17732|c0_g1_i1|c0_g1_i1	TR17732|c0_g1_i1	1.91	0.64	1.21	4.69
TR17733|c0_g1_i1|c0_g1_i1	TR17733|c0_g1_i1	2.97	1.99	0.57	0.17
TR17735|c0_g1_i1|c0_g1_i1	TR17735|c0_g1_i1	1.84	0.62	0.23	0.86
TR17737|c0_g1_i1|c0_g1_i1	TR17737|c0_g1_i1	26.58	13.34	9.4	3.97	glucosyl transferase	Zeatin biosynthesisZeatin biosynthesis
TR17744|c0_g1_i1|c0_g1_i1	TR17744|c0_g1_i1	5.16	2.59	3.93	0.9
TR17745|c0_g1_i1|c0_g1_i1	TR17745|c0_g1_i1	32.06	11.49	10.46	6.38
TR1775|c0_g1_i1|c0_g1_i1	TR1775|c0_g1_i1	5.72	0.88	1.34	1.08	GNS1 SUR4 membrane	0
TR17750|c0_g1_i1|c0_g1_i1	TR17750|c0_g1_i1	7.73	8.87	9.69	8.13	geranyl diphosphate synthase	Terpenoid backbone biosynthesisTerpenoid backbone biosynthesisTerpenoid backbone biosynthesisTerpenoid backbone biosynthesis
TR17753|c0_g1_i1|c0_g1_i1	TR17753|c0_g1_i1	0.69	2.08	0.79	0.24
TR17753|c0_g2_i1|c0_g1_i1	TR17753|c0_g2_i1	2.69	0.9	1.37	0.63
TR17754|c0_g1_i1|c0_g1_i1	TR17754|c0_g1_i1	4.35	0.87	0.33	0.61
TR17755|c0_g1_i1|c0_g1_i1	TR17755|c0_g1_i1	2.1	0.53	1.2	1.48
TR17763|c0_g1_i1|c0_g1_i1	TR17763|c0_g1_i1	2.2	1.1	0.42	0.39
TR17766|c0_g1_i1|c0_g1_i1	TR17766|c0_g1_i1	2.04	1.37	1.82	0.48
TR17766|c0_g1_i2|c0_g1_i1	TR17766|c0_g1_i2	3.39	3.4	6.46	4.15
TR1777|c0_g1_i1|c0_g1_i1	TR1777|c0_g1_i1	9.76	18.72	5.76	46.1	3-hydroxy-3-methylglutaryl reductase 2	Terpenoid backbone biosynthesis
TR17771|c0_g1_i1|c0_g1_i1	TR17771|c0_g1_i1	3.42	1.72	3.26	1.19	acetyl- acyltransferase	Ethylbenzene degradation;Biosynthesis of unsaturated fatty acids;Geraniol degradation;Valine, leucine and isoleucine degradation;Fatty acid degradation;Benzoate degradation;alpha-Linolenic acid metabolism;Fatty acid elongation
TR17775|c0_g1_i1|c0_g1_i1	TR17775|c0_g1_i1	16.01	18.08	25.16	48.14	succinyl- -ligase alpha subunit	Citrate cycle (TCA cycle);Propanoate metabolism;Carbon fixation pathways in prokaryotes;C5-Branched dibasic acid metabolismCitrate cycle (TCA cycle);Propanoate metabolism
TR17775|c1_g1_i1|c0_g1_i1	TR17775|c1_g1_i1	8.46	19.12	19.34	28.75	succinyl- -ligase alpha subunit	Citrate cycle (TCA cycle);Propanoate metabolism;Carbon fixation pathways in prokaryotes;C5-Branched dibasic acid metabolismCitrate cycle (TCA cycle);Propanoate metabolism
TR17778|c0_g1_i1|c0_g1_i1	TR17778|c0_g1_i1	2.88	1.93	0.73	0.34
TR17779|c0_g1_i1|c0_g1_i1	TR17779|c0_g1_i1	1.72	3.46	4.59	0.6
TR1778|c0_g1_i1|c0_g1_i1	TR1778|c0_g1_i1	2.7	0.45	0.17	0.95	ABC transporter B family member 19-like	0
TR17782|c0_g1_i1|c0_g1_i1	TR17782|c0_g1_i1	69.09	18.17	29.47	36.78
TR17784|c0_g1_i1|c0_g1_i1	TR17784|c0_g1_i1	1.77	0.59	1.58	1.46	Pentatricopeptide repeat-containing	0
TR17785|c0_g1_i1|c0_g1_i1	TR17785|c0_g1_i1	0.75	1	0.67	0.53	Pentatricopeptide repeat-containing	0
TR17792|c0_g1_i1|c0_g1_i1	TR17792|c0_g1_i1	2.67	2.69	0.51	0.47
TR17794|c0_g1_i1|c0_g1_i1	TR17794|c0_g1_i1	3.5	1.76	1.33	0.61
TR17798|c0_g1_i1|c0_g1_i1	TR17798|c0_g1_i1	0.69	0.69	0.79	0.73	Ribulose bisphosphate carboxylase oxygenase activase 1, chloroplast precursor,	0
TR178|c0_g1_i1|c0_g1_i1	TR178|c0_g1_i1	1.91	1.92	1.46	0.67	NADH-ubiquinone oxidoreductase chain,	0
TR17802|c0_g1_i1|c0_g1_i1	TR17802|c0_g1_i1	2.07	0.35	1.19	45.84
TR17807|c0_g1_i1|c0_g1_i1	TR17807|c0_g1_i1	4.12	1.51	1.43	0.79	cellulose synthase	Starch and sucrose metabolism
TR17815|c0_g1_i1|c0_g1_i1	TR17815|c0_g1_i1	2.01	1.01	0.77	0.88
TR17817|c0_g1_i1|c0_g1_i1	TR17817|c0_g1_i1	17.62	21.87	28.5	38.55	nucleosome assembly 1 2	0
TR17817|c0_g1_i2|c0_g1_i1	TR17817|c0_g1_i2	7.93	13.27	24.7	24.98	nucleosome assembly 1 2	0
TR17820|c0_g1_i1|c0_g1_i1	TR17820|c0_g1_i1	5.18	3.12	2.77	1.45	phospholipid--sterol O-acyltransferase-like	Glycerolipid metabolismGlycerophospholipid metabolism
TR17828|c0_g1_i1|c0_g1_i1	TR17828|c0_g1_i1	2.58	2.59	0.49	1.36
TR17831|c0_g2_i1|c0_g1_i1	TR17831|c0_g2_i1	1.63	1.64	1.25	1.71	Pre-mRNA-processing factor 19-2	0
TR17832|c0_g1_i1|c0_g1_i1	TR17832|c0_g1_i1	1.66	4.16	1.9	0.58
TR17836|c0_g1_i1|c0_g1_i1	TR17836|c0_g1_i1	5.9	3.95	3.74	1.37
TR17837|c0_g1_i1|c0_g1_i1	TR17837|c0_g1_i1	0.41	0.82	0.93	1.58	beta-galactosidase 8-like	Glycosphingolipid biosynthesis - ganglio series;Sphingolipid metabolism;Glycosaminoglycan degradation;Other glycan degradation
TR1784|c0_g1_i1|c0_g1_i1	TR1784|c0_g1_i1	2.14	10.72	7.32	4.46
TR17844|c0_g1_i1|c0_g1_i1	TR17844|c0_g1_i1	1.81	12.69	4.13	3.15
TR17847|c0_g1_i1|c0_g1_i1	TR17847|c0_g1_i1	4	4.02	1.53	2.1
TR17854|c0_g1_i1|c0_g1_i1	TR17854|c0_g1_i1	25.44	27.61	36.13	51.41
TR17856|c0_g1_i1|c0_g1_i1	TR17856|c0_g1_i1	2.14	3.23	2.86	1.88
TR17858|c0_g1_i1|c0_g1_i1	TR17858|c0_g1_i1	17.05	11.75	6.52	9.77	iron-sulfur cluster assembly enzyme ISCU, mitochondrial-like	0
TR17870|c0_g1_i1|c0_g1_i1	TR17870|c0_g1_i1	0.76	3.04	0.87	0.53
TR17871|c0_g1_i1|c0_g1_i1	TR17871|c0_g1_i1	2.31	2.32	4.4	0.81
TR17874|c0_g1_i1|c0_g1_i1	TR17874|c0_g1_i1	2.57	1.55	3.33	0.36	DNA mismatch repair	0
TR17876|c0_g1_i1|c0_g1_i1	TR17876|c0_g1_i1	6.11	4.09	6.21	1.42
TR17878|c0_g1_i1|c0_g1_i1	TR17878|c0_g1_i1	19.11	1.07	0.81	7.07
TR17879|c0_g1_i1|c0_g1_i1	TR17879|c0_g1_i1	10.1	2.03	0.77	2.11
TR17882|c0_g1_i1|c0_g1_i1	TR17882|c0_g1_i1	1.05	1.05	0.4	0.73
TR17883|c0_g1_i1|c0_g1_i1	TR17883|c0_g1_i1	1.31	1.32	0.67	2
TR17886|c0_g1_i1|c0_g1_i1	TR17886|c0_g1_i1	0.69	3.48	2.91	2.92
TR17888|c0_g1_i1|c0_g1_i1	TR17888|c0_g1_i1	1.02	1.03	1.17	0.36
TR17891|c0_g2_i1|c0_g1_i1	TR17891|c0_g2_i1	0.42	2.54	0.48	0.3
TR17894|c0_g1_i1|c0_g1_i1	TR17894|c0_g1_i1	3.12	1.05	4.77	5.11
TR17895|c0_g1_i1|c0_g1_i1	TR17895|c0_g1_i1	15.55	24.67	25.94	32.19	coatomer beta subunit family	0
TR17898|c0_g1_i1|c0_g1_i1	TR17898|c0_g1_i1	0.58	18.22	31.97	64.81	tubulin, beta chain	0
TR17899|c0_g1_i1|c0_g1_i1	TR17899|c0_g1_i1	3.55	1.19	0.9	0.83	rab GDP dissociation inhibitor alpha-like	0
TR1790|c0_g1_i1|c0_g1_i1	TR1790|c0_g1_i1	0.76	1.52	0.58	0.27
TR17902|c0_g1_i1|c0_g1_i1	TR17902|c0_g1_i1	1.8	0.3	0.46	1.05	pentatricopeptide repeat-containing At1g08070-like	0
TR17907|c0_g1_i1|c0_g1_i1	TR17907|c0_g1_i1	0.58	0.29	1.43	0.51
TR17922|c0_g1_i1|c0_g1_i1	TR17922|c0_g1_i1	0.86	0.43	0.82	0.6	Ribonuclease H	0
TR17925|c1_g1_i1|c0_g1_i1	TR17925|c1_g1_i1	1.85	1.86	2.12	3.88	Condensin-2 complex subunit D3	0
TR17926|c0_g1_i1|c0_g1_i1	TR17926|c0_g1_i1	4.44	2.23	0.85	1.55
TR17937|c0_g1_i1|c0_g1_i1	TR17937|c0_g1_i1	57.08	19.12	4.47	2.06	formamidase	formamidase
TR17944|c0_g1_i1|c0_g1_i1	TR17944|c0_g1_i1	2.6	3.92	0.75	1.83
TR17945|c0_g1_i1|c0_g1_i1	TR17945|c0_g1_i1	2.03	0.82	0.62	0.43
TR17950|c0_g1_i1|c0_g1_i1	TR17950|c0_g1_i1	0.71	3.56	0.54	0.5
TR17951|c0_g1_i1|c0_g1_i1	TR17951|c0_g1_i1	5.92	90.68	33.3	13.46
TR17952|c0_g1_i1|c0_g1_i1	TR17952|c0_g1_i1	0.41	0.41	0.47	2.74	Glycosyltransferase CAZy family GT8	Starch and sucrose metabolism;Amino sugar and nucleotide sugar metabolism
TR17953|c0_g1_i1|c0_g1_i1	TR17953|c0_g1_i1	67.56	16.62	22.62	24.13
TR17953|c1_g1_i1|c0_g1_i1	TR17953|c1_g1_i1	57.24	9.82	18.11	13.68
TR17957|c0_g1_i1|c0_g1_i1	TR17957|c0_g1_i1	3.1	1.04	1.18	1.45
TR17958|c0_g1_i1|c0_g1_i1	TR17958|c0_g1_i1	0.81	1.35	3.08	0.47
TR17962|c0_g1_i1|c0_g1_i1	TR17962|c0_g1_i1	1.09	0.55	1.46	0.57	fatty oxidation complex alpha subunit	0
TR17970|c0_g1_i1|c0_g1_i1	TR17970|c0_g1_i1	0.38	0.76	0.87	1.47	non-LTR retroelement reverse transcriptase	0
TR17971|c0_g1_i1|c0_g1_i1	TR17971|c0_g1_i1	0.96	1.93	1.1	2.36	hypothetical protein RCOM_0530910	0
TR17981|c0_g1_i1|c0_g1_i1	TR17981|c0_g1_i1	1.21	1.21	1.84	5.07	PREDICTED: uncharacterized protein LOC100814505	0
TR17998|c0_g1_i1|c0_g1_i1	TR17998|c0_g1_i1	5.22	2.62	2.98	0.91
TR17999|c0_g1_i1|c0_g1_i1	TR17999|c0_g1_i1	1.8	0.6	2.98	0.84
TR180|c0_g1_i1|c0_g1_i1	TR180|c0_g1_i1	1.01	0.51	2.13	0.18	condensin-2 complex subunit H2	0
TR18005|c0_g1_i1|c0_g1_i1	TR18005|c0_g1_i1	1.11	2.24	1.28	0.78
TR18011|c0_g1_i1|c0_g1_i1	TR18011|c0_g1_i1	24.14	53.29	54.19	52.04	PLAC8 family	0
TR18012|c0_g1_i1|c0_g1_i1	TR18012|c0_g1_i1	2.09	1.4	0.27	0.49
TR18016|c0_g1_i1|c0_g1_i1	TR18016|c0_g1_i1	2.7	5.43	3.09	0.94
TR1802|c0_g1_i1|c0_g1_i1	TR1802|c0_g1_i1	5.37	2.7	1.54	0.47
TR18026|c0_g1_i1|c0_g1_i1	TR18026|c0_g1_i1	2.17	0.54	0.41	0.57
TR18029|c0_g1_i1|c0_g1_i1	TR18029|c0_g1_i1	0.68	0.69	0.52	0.72
TR18031|c0_g1_i1|c0_g1_i1	TR18031|c0_g1_i1	0.87	2.62	1.99	2.44	niemann-Pick C1 -like	0
TR18037|c0_g1_i1|c0_g1_i1	TR18037|c0_g1_i1	0.53	1.59	0.81	0.37
TR1804|c0_g1_i1|c0_g1_i1	TR1804|c0_g1_i1	2.58	2.59	0.98	0.45	pentatricopeptide repeat-containing ,	0
TR18040|c0_g1_i1|c0_g1_i1	TR18040|c0_g1_i1	8.65	2.9	1.65	2.52
TR18041|c0_g1_i1|c0_g1_i1	TR18041|c0_g1_i1	0.94	0.94	0.72	2.31	predicted protein	0
TR18054|c0_g1_i1|c0_g1_i1	TR18054|c0_g1_i1	5.89	0.99	0.37	1.38	retrotransposon , , Ty3-gypsy subclass	0
TR18058|c0_g1_i1|c0_g1_i1	TR18058|c0_g1_i1	53.36	51.17	25.45	3.82
TR18058|c0_g1_i2|c0_g1_i1	TR18058|c0_g1_i2	76.31	40.41	28.05	4.37
TR18059|c0_g1_i1|c0_g1_i1	TR18059|c0_g1_i1	9.65	50.87	91.85	46.16	heat shock 70	0
TR18063|c0_g1_i1|c0_g1_i1	TR18063|c0_g1_i1	1.21	1.82	1.15	0.42
TR18068|c0_g1_i1|c0_g1_i1	TR18068|c0_g1_i1	10.92	18.28	15.26	18.43
TR18075|c0_g2_i1|c0_g1_i1	TR18075|c0_g2_i1	5.01	8.38	8.91	11.67
TR18087|c0_g1_i1|c0_g1_i1	TR18087|c0_g1_i1	1.29	6.48	0.49	1.36	40S ribosomal S28	0
TR18098|c0_g1_i1|c0_g1_i1	TR18098|c0_g1_i1	4.44	64.65	11.86	7	hypothetical protein VITISV_001515	0
TR18099|c0_g1_i1|c0_g1_i1	TR18099|c0_g1_i1	3.87	1.3	0.98	1.36
TR1810|c0_g1_i1|c0_g1_i1	TR1810|c0_g1_i1	1.99	2	1.9	1.4	dolichyldiphosphatase 1	Sphingolipid metabolism;Ether lipid metabolism;Glycerophospholipid metabolism;Glycerolipid metabolism
TR18103|c0_g1_i1|c0_g1_i1	TR18103|c0_g1_i1	2.21	2.22	1.27	0.78
TR18104|c0_g2_i1|c0_g1_i1	TR18104|c0_g2_i1	13.56	8.51	15.51	37.31	succinyl- -ligase alpha subunit	Citrate cycle (TCA cycle);Propanoate metabolism;Carbon fixation pathways in prokaryotes;C5-Branched dibasic acid metabolismCitrate cycle (TCA cycle);Propanoate metabolism
TR18105|c0_g3_i1|c0_g1_i1	TR18105|c0_g3_i1	7.49	0.75	1.72	0.53	retrotransposon , , unclassified	0
TR18121|c0_g1_i1|c0_g1_i1	TR18121|c0_g1_i1	46.92	100.64	129.69	170.57	proliferation-associated 2G4-like	0
TR18127|c0_g1_i1|c0_g1_i1	TR18127|c0_g1_i1	3.81	1.92	1.46	0.45	GAG-POL precursor	0
TR18129|c0_g1_i1|c0_g1_i1	TR18129|c0_g1_i1	56.18	54.5	84.34	89.4	aconitate hydratase	Citrate cycle (TCA cycle);Glyoxylate and dicarboxylate metabolism;Carbon fixation pathways in prokaryotes
TR18134|c0_g1_i1|c0_g1_i1	TR18134|c0_g1_i1	6.91	1.26	2.16	1.77
TR18141|c0_g1_i1|c0_g1_i1	TR18141|c0_g1_i1	8.71	2.91	1.11	1.52	receptor kinase	0
TR18146|c0_g1_i1|c0_g1_i1	TR18146|c0_g1_i1	5.55	24.16	3.53	1.29
TR18147|c0_g1_i1|c0_g1_i1	TR18147|c0_g1_i1	2.84	2.85	4.32	0.99
TR18155|c0_g2_i1|c0_g1_i1	TR18155|c0_g2_i1	2.21	1.11	0.84	2.71
TR18162|c0_g1_i1|c0_g1_i1	TR18162|c0_g1_i1	1.22	2.45	1.4	1.71	Polyketide cyclase dehydrase and lipid transport	0
TR18171|c0_g2_i1|c0_g1_i1	TR18171|c0_g2_i1	1.81	0.61	0.46	1.48	pentatricopeptide repeat-containing At1g12700, mitochondrial-like	0
TR18175|c0_g1_i1|c0_g1_i1	TR18175|c0_g1_i1	3.76	1.26	2.39	0.88
TR18176|c0_g1_i1|c0_g1_i1	TR18176|c0_g1_i1	1.15	2.31	1.98	0.81	f-box family	0
TR18186|c0_g1_i1|c0_g1_i1	TR18186|c0_g1_i1	5.95	1.99	1.51	0.69
TR18187|c0_g1_i1|c0_g1_i1	TR18187|c0_g1_i1	2.7	8.14	2.06	2.82
TR18189|c0_g1_i1|c0_g1_i1	TR18189|c0_g1_i1	4.72	4.74	0.6	1.1	uncharacterized amino-acid permease -like	0
TR18192|c0_g1_i1|c0_g1_i1	TR18192|c0_g1_i1	2.04	1.03	1.69	1.08
TR18210|c0_g1_i1|c0_g1_i1	TR18210|c0_g1_i1	3.62	0.91	0.35	0.32
TR18214|c0_g2_i1|c0_g1_i1	TR18214|c0_g2_i1	6.85	11.01	12.02	11.99	uv excision repair rad23,	0
TR18216|c0_g1_i1|c0_g1_i1	TR18216|c0_g1_i1	0.94	1.88	1.43	0.33
TR18219|c0_g1_i1|c0_g1_i1	TR18219|c0_g1_i1	1.67	0.84	1.6	0.88
TR1822|c0_g1_i1|c0_g1_i1	TR1822|c0_g1_i1	1.06	1.59	1.41	3.53
TR18224|c0_g1_i1|c0_g1_i1	TR18224|c0_g1_i1	1.97	1.97	2.25	6.17	expansin A1	0
TR18230|c0_g1_i1|c0_g1_i1	TR18230|c0_g1_i1	4.3	11.51	15.3	14.53	ribosomal S6	0
TR18233|c0_g1_i1|c0_g1_i1	TR18233|c0_g1_i1	43.26	504.71	176.89	142.71
TR18234|c0_g2_i1|c0_g1_i1	TR18234|c0_g2_i1	1.39	0.93	2.65	0.16	hypothetical protein VITISV_041732	0
TR18236|c0_g1_i1|c0_g1_i1	TR18236|c0_g1_i1	0.56	1.13	1.93	0.2
TR18239|c0_g1_i1|c0_g1_i1	TR18239|c0_g1_i1	3.6	1.21	0.46	0.42
TR18240|c0_g1_i1|c0_g1_i1	TR18240|c0_g1_i1	0.85	4.27	1.62	0.3	zinc finger ,	0
TR18244|c0_g1_i1|c0_g1_i1	TR18244|c0_g1_i1	1.34	0.67	1.02	0.71	copia-type poly	0
TR18250|c0_g1_i1|c0_g1_i1	TR18250|c0_g1_i1	0.75	1.5	0.57	0.52
TR18252|c0_g1_i1|c0_g1_i1	TR18252|c0_g1_i1	2.23	0.56	0.85	0.39
TR18257|c0_g1_i1|c0_g1_i1	TR18257|c0_g1_i1	2.3	0.77	0.29	0.54
TR18261|c0_g1_i1|c0_g1_i1	TR18261|c0_g1_i1	3.92	3.93	3.49	4.57
TR18262|c0_g3_i1|c0_g1_i1	TR18262|c0_g3_i1	1.69	0.85	0.32	0.3
TR18266|c0_g1_i1|c0_g1_i1	TR18266|c0_g1_i1	3.22	26.92	0.82	0.38	Flavonol 3-sulfotransferase,	0
TR18268|c0_g1_i1|c0_g1_i1	TR18268|c0_g1_i1	1	1	1.53	3.16
TR18273|c0_g1_i1|c0_g1_i1	TR18273|c0_g1_i1	0.47	0.47	0.72	1.49	cell cycle checkpoint control	0
TR18274|c0_g3_i1|c0_g1_i1	TR18274|c0_g3_i1	1.86	0.94	2.14	1.96
TR18275|c0_g1_i1|c0_g1_i1	TR18275|c0_g1_i1	2.09	2.1	0.64	0.44
TR18276|c0_g1_i1|c0_g1_i1	TR18276|c0_g1_i1	0.68	1.36	0.26	0.24
TR18279|c0_g1_i1|c0_g1_i1	TR18279|c0_g1_i1	1.11	1.67	1.9	0.78	serine threonine- phosphatase 7 long form homolog	0
TR18285|c0_g1_i1|c0_g1_i1	TR18285|c0_g1_i1	1.71	1.72	0.65	1.19	reverse transcriptase	0
TR18286|c0_g1_i1|c0_g1_i1	TR18286|c0_g1_i1	2.24	4.5	0.85	0.78
TR18296|c0_g2_i1|c0_g1_i1	TR18296|c0_g2_i1	4.78	4.79	0.91	0.83
TR18297|c0_g1_i1|c0_g1_i1	TR18297|c0_g1_i1	3.26	0.82	0.31	0.29
TR18299|c0_g1_i1|c0_g1_i1	TR18299|c0_g1_i1	49.35	19.82	19.44	20.12
TR18299|c0_g2_i1|c0_g1_i1	TR18299|c0_g2_i1	14.18	14.23	13.49	9.86
TR18307|c0_g1_i1|c0_g1_i1	TR18307|c0_g1_i1	35.52	17.84	14.68	9.84	ABC transporter C family member 4-like	0
TR18308|c0_g1_i1|c0_g1_i1	TR18308|c0_g1_i1	3.87	0.97	0.37	0.68
TR18313|c0_g1_i1|c0_g1_i1	TR18313|c0_g1_i1	1.64	1.65	0.63	1.15
TR18317|c0_g1_i1|c0_g1_i1	TR18317|c0_g1_i1	10.29	4.43	8.41	7.71
TR18317|c0_g1_i2|c0_g1_i1	TR18317|c0_g1_i2	10.87	7.8	7.1	10.86
TR18329|c0_g2_i1|c0_g1_i1	TR18329|c0_g2_i1	0.98	0.99	0.75	0.69
TR1833|c0_g1_i1|c0_g1_i1	TR1833|c0_g1_i1	8.22	1.18	0.45	0.82	alpha-farnesene synthase	0
TR18337|c0_g1_i1|c0_g1_i1	TR18337|c0_g1_i1	1.25	1.25	2.85	0.44
TR18339|c0_g1_i1|c0_g1_i1	TR18339|c0_g1_i1	1.17	1.18	0.45	4.11
TR1834|c0_g1_i1|c0_g1_i1	TR1834|c0_g1_i1	1.91	3.85	3.65	0.67
TR18342|c0_g1_i1|c0_g1_i1	TR18342|c0_g1_i1	1.82	3.66	4.16	1.91
TR18344|c0_g1_i1|c0_g1_i1	TR18344|c0_g1_i1	25.8	5.18	12.76	8.96
TR18345|c0_g2_i1|c0_g1_i1	TR18345|c0_g2_i1	1.84	0.74	1.55	0.39	Poly ,	0
TR18348|c0_g1_i1|c0_g1_i1	TR18348|c0_g1_i1	1.79	0.9	1.37	1.26	pentatricopeptide repeat-containing	0
TR18349|c0_g1_i1|c0_g1_i1	TR18349|c0_g1_i1	3.61	1.81	0.69	3.15
TR18350|c0_g2_i1|c0_g1_i1	TR18350|c0_g2_i1	15.26	9.44	24.65	16.46
TR18353|c0_g1_i1|c0_g1_i1	TR18353|c0_g1_i1	3.73	1.87	1.07	0.33
TR18355|c0_g1_i1|c0_g1_i1	TR18355|c0_g1_i1	5.61	2.81	2.13	0.97
TR18358|c0_g1_i1|c0_g1_i1	TR18358|c0_g1_i1	29.14	5.57	24.87	20.39
TR18360|c0_g1_i1|c0_g1_i1	TR18360|c0_g1_i1	1.05	1.06	1.2	0.74
TR18367|c0_g1_i1|c0_g1_i1	TR18367|c0_g1_i1	3.36	5.07	5.77	1.18
TR18376|c0_g1_i1|c0_g1_i1	TR18376|c0_g1_i1	1.89	0.95	0.36	0.99
TR18379|c0_g1_i1|c0_g1_i1	TR18379|c0_g1_i1	2.5	0.63	0.24	0.88
TR18380|c0_g1_i1|c0_g1_i1	TR18380|c0_g1_i1	4.44	62.44	6.77	6.19	chaperone dnaJ 11, chloroplastic-like	0
TR18383|c0_g1_i2|c0_g1_i1	TR18383|c0_g1_i2	26.04	22.79	20.22	18.29
TR18387|c0_g1_i1|c0_g1_i1	TR18387|c0_g1_i1	9.31	11.91	15.2	10.7	VQ motif-containing	0
TR18392|c0_g2_i1|c0_g1_i1	TR18392|c0_g2_i1	2.26	2.27	1.73	0.79
TR184|c0_g1_i1|c0_g1_i1	TR184|c0_g1_i1	0.83	0.83	1.26	0.29
TR18407|c0_g2_i1|c0_g1_i1	TR18407|c0_g2_i1	1.71	1.14	1.09	0.4
TR18408|c0_g1_i1|c0_g1_i1	TR18408|c0_g1_i1	9.16	2.3	6.1	2.39
TR18409|c0_g1_i1|c0_g1_i1	TR18409|c0_g1_i1	3.94	3.96	1.88	1.38
TR18420|c0_g1_i1|c0_g1_i1	TR18420|c0_g1_i1	0.67	0.67	0.51	2.11	regulator of chromosome condensation repeat-containing	0
TR18423|c0_g1_i1|c0_g1_i1	TR18423|c0_g1_i1	3.29	4.96	3.77	1.93
TR18424|c0_g1_i1|c0_g1_i1	TR18424|c0_g1_i1	2.1	2.1	4.79	2.19
TR18426|c0_g1_i1|c0_g1_i1	TR18426|c0_g1_i1	7.22	7.25	0.69	2.52	cellulose synthase G3	Starch and sucrose metabolism
TR18427|c0_g1_i1|c0_g1_i1	TR18427|c0_g1_i1	2.99	1.5	1.43	0.52
TR18428|c0_g1_i1|c0_g1_i1	TR18428|c0_g1_i1	1.07	1.07	1.22	3.37	BEACH domain-containing lvsA-like	0
TR18429|c0_g1_i1|c0_g1_i1	TR18429|c0_g1_i1	7.22	1.04	1.18	0.36	mutator-like transposase	0
TR18435|c0_g1_i1|c0_g1_i1	TR18435|c0_g1_i1	1.73	0.87	1.99	2.13
TR18436|c0_g1_i1|c0_g1_i1	TR18436|c0_g1_i1	14.2	2.85	4.32	5.91
TR18437|c0_g1_i1|c0_g1_i1	TR18437|c0_g1_i1	4.3	1.44	1.09	0.5	ABC transporter C family member 3-like	0
TR18445|c0_g1_i1|c0_g1_i1	TR18445|c0_g1_i1	6.29	1.58	1.8	0.55	probable receptor kinase At1g67000-like	0
TR18448|c0_g2_i1|c0_g1_i1	TR18448|c0_g2_i1	2.77	1.86	0.35	0.65
TR18449|c0_g1_i1|c0_g1_i1	TR18449|c0_g1_i1	1.02	1.8	1.76	3.16
TR18456|c0_g1_i1|c0_g1_i1	TR18456|c0_g1_i1	3.14	0.35	0.4	0.74
TR18463|c0_g1_i1|c0_g1_i1	TR18463|c0_g1_i1	4.65	7	12.42	10.59	actin 1	0
TR18464|c0_g1_i1|c0_g1_i1	TR18464|c0_g1_i1	22.45	5.01	6.64	13.87	Chaperone htpG family	0
TR18470|c0_g1_i2|c0_g1_i1	TR18470|c0_g1_i2	1.86	0.47	0.36	0.16
TR18472|c0_g1_i1|c0_g1_i1	TR18472|c0_g1_i1	0.66	0.67	2.79	1.87
TR18476|c0_g1_i1|c0_g1_i1	TR18476|c0_g1_i1	6.66	2.23	0.85	1.55	stigma-specific stig1	0
TR18477|c0_g1_i1|c0_g1_i1	TR18477|c0_g1_i1	2.04	4.09	3.11	1.42
TR18483|c0_g2_i1|c0_g1_i1	TR18483|c0_g2_i1	0.38	2.32	1.17	0.54
TR18491|c0_g1_i1|c0_g1_i1	TR18491|c0_g1_i1	1.43	1.44	0.55	0.5
TR18495|c0_g1_i1|c0_g1_i1	TR18495|c0_g1_i1	1.28	2.58	1.47	0.45
TR18499|c0_g1_i1|c0_g1_i1	TR18499|c0_g1_i1	9.97	6.68	20.5	11.53	ubiquitin- ligase,	0
TR1850|c0_g1_i1|c0_g1_i1	TR1850|c0_g1_i1	32.31	24.33	26.15	11.26	uncharacterized endoplasmic reticulum membrane -like	0
TR18500|c0_g1_i2|c0_g1_i1	TR18500|c0_g1_i2	95.21	150.8	248.16	211.54	40S ribosomal S4	0
TR18502|c0_g1_i1|c0_g1_i1	TR18502|c0_g1_i1	1.76	1.77	5.37	2.46
TR18504|c0_g1_i1|c0_g1_i1	TR18504|c0_g1_i1	2	1	1.53	0.35
TR18508|c0_g1_i1|c0_g1_i1	TR18508|c0_g1_i1	2.74	0.46	1.92	0.48	gag pol poly	0
TR18514|c0_g1_i1|c0_g1_i1	TR18514|c0_g1_i1	1.37	0.69	0.78	1.57	PREDICTED: uncharacterized protein LOC100818252	0
TR18515|c0_g1_i1|c0_g1_i1	TR18515|c0_g1_i1	5.34	2.68	1.02	0.93
TR18518|c0_g2_i1|c0_g1_i1	TR18518|c0_g2_i1	1.33	2.67	1.01	0.47
TR18522|c0_g1_i1|c0_g1_i1	TR18522|c0_g1_i1	4.3	4.32	3.82	1.5
TR18523|c0_g1_i1|c0_g1_i1	TR18523|c0_g1_i1	1.56	1.57	1.79	1.51	pentatricopeptide repeat-containing At1g08070-like	Phosphatidylinositol signaling system;Glycerophospholipid metabolism;Glycerolipid metabolism
TR18525|c0_g1_i1|c0_g1_i1	TR18525|c0_g1_i1	20.13	28.85	29.52	31.92	ABC transporter family	0
TR18533|c0_g1_i1|c0_g1_i1	TR18533|c0_g1_i1	7.04	3.54	1.01	1.55	C-4 sterol methyl oxidase	Steroid biosynthesis
TR18537|c0_g1_i1|c0_g1_i1	TR18537|c0_g1_i1	2.35	1.57	2.1	1.1	BED finger-nbs resistance	0
TR18539|c0_g1_i1|c0_g1_i1	TR18539|c0_g1_i1	0.83	1.67	1.59	1.17
TR18541|c1_g2_i1|c0_g1_i1	TR18541|c1_g2_i1	1.73	0.87	0.66	0.91
TR18550|c0_g1_i1|c0_g1_i1	TR18550|c0_g1_i1	0.54	0.55	0.83	4.4
TR1856|c0_g1_i1|c0_g1_i1	TR1856|c0_g1_i1	0.79	0.8	1.52	0.28	Pentatricopeptide repeat-containing	0
TR18565|c0_g1_i1|c0_g1_i1	TR18565|c0_g1_i1	3.42	5.5	0.52	0.24	Mitochondrial chaperone BCS1	Purine metabolism
TR18576|c0_g1_i1|c0_g1_i1	TR18576|c0_g1_i1	1.24	0.62	1.89	0.65	retrotransposon , , Ty3-gypsy subclass	0
TR18578|c0_g1_i1|c0_g1_i1	TR18578|c0_g1_i1	3.67	3.69	0.7	0.64
TR18579|c0_g2_i1|c0_g1_i1	TR18579|c0_g2_i1	4.62	0.93	0.71	1.3
TR18581|c0_g1_i1|c0_g1_i1	TR18581|c0_g1_i1	3.67	1.84	1.4	0.64
TR18582|c0_g1_i1|c0_g1_i1	TR18582|c0_g1_i1	11.32	3.41	3.46	0.79
TR18584|c0_g1_i1|c0_g1_i1	TR18584|c0_g1_i1	23.52	5.06	2.89	100.6	AT5g51550 K17N15_10	0
TR18591|c0_g1_i1|c0_g1_i1	TR18591|c0_g1_i1	1.39	2.44	0.8	0.24
TR18595|c0_g1_i1|c0_g1_i1	TR18595|c0_g1_i1	2.18	2.19	2.91	0.38
TR18595|c0_g2_i1|c0_g1_i1	TR18595|c0_g2_i1	4.45	14.04	11.89	4.47
TR18605|c0_g1_i1|c0_g1_i1	TR18605|c0_g1_i1	22.9	82.75	67.99	58.97	phosphatase 2C	Sphingolipid metabolism
TR18608|c0_g1_i1|c0_g1_i1	TR18608|c0_g1_i1	1	1	6.87	7.01
TR18609|c0_g1_i1|c0_g1_i1	TR18609|c0_g1_i1	1.27	2.56	5.36	2.69
TR18612|c0_g2_i1|c0_g1_i1	TR18612|c0_g2_i1	0.95	0.95	1.08	0.33
TR18614|c0_g1_i1|c0_g1_i1	TR18614|c0_g1_i1	1.49	1.5	1.7	0.52
TR18615|c0_g1_i1|c0_g1_i1	TR18615|c0_g1_i1	12.54	8.99	8.19	7.5	splicing factor U2af large subunit B-like	0
TR18618|c0_g1_i1|c0_g1_i1	TR18618|c0_g1_i1	2.88	1.45	1.65	2.02
TR18621|c0_g1_i1|c0_g1_i1	TR18621|c0_g1_i1	3.27	1.64	3.74	1.14
TR18622|c0_g2_i1|c0_g1_i1	TR18622|c0_g2_i1	9.15	4.6	2.62	1.6	ABIL1	0
TR18623|c0_g1_i1|c0_g1_i1	TR18623|c0_g1_i1	1.44	2.9	0.55	0.5
TR18625|c0_g1_i1|c0_g1_i1	TR18625|c0_g1_i1	0.96	0.97	0.74	1.69
TR18629|c0_g1_i2|c0_g1_i1	TR18629|c0_g1_i2	1.75	1.76	3.35	1.23	PHD finger family	0
TR18630|c0_g1_i1|c0_g1_i1	TR18630|c0_g1_i1	10.92	1.83	4.86	1.91	G-type lectin S-receptor-like serine threonine- kinase At1g34300-like	0
TR18634|c0_g1_i1|c0_g1_i1	TR18634|c0_g1_i1	6.04	3.03	3.46	1.58
TR18635|c0_g1_i1|c0_g1_i1	TR18635|c0_g1_i1	0.49	0.49	1.31	0.35
TR18641|c0_g1_i1|c0_g1_i1	TR18641|c0_g1_i1	1.57	1.57	2.99	1.38
TR18644|c0_g1_i1|c0_g1_i1	TR18644|c0_g1_i1	91.48	132.05	102.76	175.54	Peroxisomal acyl- oxidase 1A	Biosynthesis of unsaturated fatty acids;Fatty acid degradation;alpha-Linolenic acid metabolism
TR18651|c0_g1_i1|c0_g1_i1	TR18651|c0_g1_i1	5.86	0.54	0.61	0.37
TR18657|c0_g2_i1|c0_g1_i1	TR18657|c0_g2_i1	3.73	2.5	1.19	0.66	synaptotagmin A	0
TR18658|c0_g1_i1|c0_g1_i1	TR18658|c0_g1_i1	2.22	13.38	2.54	4.64	multicopy suppressor of Ira1	0
TR18663|c0_g1_i1|c0_g1_i1	TR18663|c0_g1_i1	2.39	0.96	0.91	0.34	pentatricopeptide repeat-containing	0
TR18670|c0_g2_i1|c0_g1_i1	TR18670|c0_g2_i1	2.2	2.21	0.84	1.53	plastid alpha-amylase	Starch and sucrose metabolism
TR18671|c0_g1_i1|c0_g1_i1	TR18671|c0_g1_i1	34.97	172.69	212.9	234.2	threonine aldolase	0
TR18674|c0_g1_i1|c0_g1_i1	TR18674|c0_g1_i1	4.02	1.01	1.15	0.35
TR18677|c0_g1_i1|c0_g1_i1	TR18677|c0_g1_i1	2.14	1.08	2.86	3.38
TR18678|c0_g1_i1|c0_g1_i1	TR18678|c0_g1_i1	0.8	0.81	0.31	1.69
TR18679|c0_g1_i1|c0_g1_i1	TR18679|c0_g1_i1	3.93	5.92	0.75	0.69
TR18680|c0_g1_i1|c0_g1_i1	TR18680|c0_g1_i1	3.29	4.96	1.25	1.15
TR18688|c0_g1_i1|c0_g1_i1	TR18688|c0_g1_i1	3.92	1.31	1.75	0.69
TR18691|c0_g1_i1|c0_g1_i1	TR18691|c0_g1_i1	0.61	0.3	0.93	0.43	retrotransposon , , unclassified	0
TR18692|c0_g1_i1|c0_g1_i1	TR18692|c0_g1_i1	6.1	1.22	1.4	1.71
TR18697|c0_g1_i1|c0_g1_i1	TR18697|c0_g1_i1	3.28	1.1	1.05	0.39	serine palmitoyltransferase	Sphingolipid metabolism
TR18697|c0_g2_i1|c0_g1_i1	TR18697|c0_g2_i1	0.99	1.99	1.13	0.35
TR18701|c0_g1_i1|c0_g1_i1	TR18701|c0_g1_i1	1.79	1.8	0.68	1.25
TR18702|c0_g3_i1|c0_g1_i1	TR18702|c0_g3_i1	2.91	2.92	7.75	3.03
TR18705|c0_g1_i1|c0_g1_i1	TR18705|c0_g1_i1	1.9	1.91	0.72	1.99
TR18718|c0_g1_i1|c0_g1_i1	TR18718|c0_g1_i1	2.21	0.89	3.04	0.78
TR18719|c0_g2_i1|c0_g1_i1	TR18719|c0_g2_i1	0.62	0.62	0.24	1.09
TR18721|c0_g1_i1|c0_g1_i1	TR18721|c0_g1_i1	2.36	1.58	0.6	0.55
TR18722|c0_g1_i1|c0_g1_i1	TR18722|c0_g1_i1	1.74	1.74	1.32	1.82
TR18723|c0_g1_i1|c0_g1_i1	TR18723|c0_g1_i1	0.78	0.78	0.89	1.1
TR18724|c0_g1_i1|c0_g1_i1	TR18724|c0_g1_i1	1.25	0.63	0.24	0.44
TR18726|c0_g1_i1|c0_g1_i1	TR18726|c0_g1_i1	1.62	3.26	1.24	0.57
TR18730|c0_g1_i1|c0_g1_i1	TR18730|c0_g1_i1	0.56	1.69	1.93	0.39
TR18734|c0_g1_i1|c0_g1_i1	TR18734|c0_g1_i1	44.43	23.36	14.5	10.32
TR18736|c0_g1_i1|c0_g1_i1	TR18736|c0_g1_i1	1.46	2.2	1.39	1.28
TR18744|c0_g1_i1|c0_g1_i1	TR18744|c0_g1_i1	87.29	22.53	48.4	32.95	CBL-interacting kinase	0
TR18751|c0_g1_i1|c0_g1_i1	TR18751|c0_g1_i1	0.96	0.97	0.74	1.02
TR18751|c0_g2_i1|c0_g1_i1	TR18751|c0_g2_i1	0.81	2.43	0.31	0.57
TR18753|c0_g1_i1|c0_g1_i1	TR18753|c0_g1_i1	6.79	1.14	2.59	1.19	hypothetical protein VITISV_031018	0
TR18756|c0_g2_i1|c0_g1_i1	TR18756|c0_g2_i1	0.95	1.91	2.91	0.67
TR18758|c0_g1_i1|c0_g1_i1	TR18758|c0_g1_i1	1.69	2.83	1.08	2.18
TR18760|c0_g1_i1|c0_g1_i1	TR18760|c0_g1_i1	12.34	4.13	22.72	18.64	Pinus taeda anonymous locus 0_11808_01 genomic sequence	0
TR18767|c0_g1_i1|c0_g1_i1	TR18767|c0_g1_i1	1.54	0.77	0.88	1.35
TR18772|c0_g1_i1|c0_g1_i1	TR18772|c0_g1_i1	1.41	1.9	0.9	0.5	pentatricopeptide repeat-containing ,	0
TR18774|c0_g1_i1|c0_g1_i1	TR18774|c0_g1_i1	1.97	1.32	0.25	0.92
TR18775|c0_g1_i1|c0_g1_i1	TR18775|c0_g1_i1	0.99	1.49	0.94	1.04
TR18778|c0_g1_i1|c0_g1_i1	TR18778|c0_g1_i1	1.24	1.25	0.95	0.43
TR18781|c0_g1_i1|c0_g1_i1	TR18781|c0_g1_i1	17.47	2.92	6.64	4.04	Anthocyanin 5-aromatic acyltransferase,	0
TR18787|c0_g1_i1|c0_g1_i1	TR18787|c0_g1_i1	2.19	1.1	1.67	0.38
TR18788|c0_g1_i1|c0_g1_i1	TR18788|c0_g1_i1	4.67	0.52	0.4	0.91
TR18794|c0_g1_i1|c0_g1_i1	TR18794|c0_g1_i1	2.94	1.48	2.8	2.06	hypothetical protein VITISV_033929	0
TR18795|c0_g1_i1|c0_g1_i1	TR18795|c0_g1_i1	0.82	1.66	0.63	0.29	calmodulin-binding transcription activator 3-like	0
TR18798|c0_g1_i1|c0_g1_i1	TR18798|c0_g1_i1	11.59	9.7	19.87	4.04	heat shock 70	0
TR188|c0_g1_i1|c0_g1_i1	TR188|c0_g1_i1	9.16	2.3	4.36	1.59	PREDICTED: uncharacterized protein LOC100241364	0
TR18800|c0_g1_i1|c0_g1_i1	TR18800|c0_g1_i1	5.8	1.94	1.47	2.02	zinc knuckle domain-containing	0
TR18801|c0_g1_i1|c0_g1_i1	TR18801|c0_g1_i1	2.78	0.47	0.53	0.16	xylosyltransferase 1	Retinol metabolism;Starch and sucrose metabolism;Ascorbate and aldarate metabolism;Porphyrin and chlorophyll metabolism;Steroid hormone biosynthesis;Pentose and glucuronate interconversions;Drug metabolism - other enzymes;Drug metabolism - cytochrome P450;Metabolism of xenobiotics by cytochrome P450
TR18804|c0_g2_i1|c0_g1_i1	TR18804|c0_g2_i1	4.72	11.07	10.21	2.75
TR1881|c0_g1_i1|c0_g1_i1	TR1881|c0_g1_i1	2.39	2.4	0.91	0.84	patatin group A-3	Glycerolipid metabolism
TR18816|c0_g2_i1|c0_g1_i1	TR18816|c0_g2_i1	4.35	7.65	4.98	4.2	cmp-2-keto-3-deoctulosonate (cmp-kdo) cytidyltransferase,	0
TR18817|c0_g1_i1|c0_g1_i1	TR18817|c0_g1_i1	4.27	2.14	2.44	2.23	kinase APK1B	T cell receptor signaling pathway
[truncated: 53,562 more rows]

## Sheet: Leaf_specific
Supplementary Table 7: List of transcripts (FPKM>0) shared between all the four tissues, and unique to each tissue-type
Transcript_id	Transcript_id	FPKM_Leaf	FPKM_Rootlet	FPKM_Mother_root	FPKM_Daughter_root	SeqDesc	KeggMaps
TR1000|c0_g1_i1|c0_g1_i1	TR1000|c0_g1_i1	1.53	0	0	0	ribonuclease H At1g6575-like, partial
TR10003|c0_g2_i1|c0_g1_i1	TR10003|c0_g2_i1	5.34	0	0	0
TR10006|c0_g2_i1|c0_g1_i1	TR10006|c0_g2_i1	3.18	0	0	0
TR10011|c0_g1_i1|c0_g1_i1	TR10011|c0_g1_i1	2.91	0	0	0
TR10033|c0_g1_i1|c0_g1_i1	TR10033|c0_g1_i1	2.1	0	0	0
TR10052|c0_g1_i1|c0_g1_i1	TR10052|c0_g1_i1	6.06	0	0	0
TR10061|c0_g1_i1|c0_g1_i1	TR10061|c0_g1_i1	6.6	0	0	0	Gag-Pol poly
TR10069|c0_g1_i1|c0_g1_i1	TR10069|c0_g1_i1	2.22	0	0	0
TR10082|c0_g1_i1|c0_g1_i1	TR10082|c0_g1_i1	4.46	0	0	0	hypothetical protein VITISV_14386
TR10089|c0_g2_i1|c0_g1_i1	TR10089|c0_g2_i1	7.01	0	0	0
TR10097|c0_g1_i1|c0_g1_i1	TR10097|c0_g1_i1	5.16	0	0	0
TR10109|c0_g2_i1|c0_g1_i1	TR10109|c0_g2_i1	1.2	0	0	0
TR10116|c0_g1_i1|c0_g1_i1	TR10116|c0_g1_i1	2.16	0	0	0	alpha beta hydrolase fold	Chloroalkane and chloroalkene degradation;Chlorocyclohexane and chlorobenzene degradation
TR10128|c0_g1_i1|c0_g1_i1	TR10128|c0_g1_i1	12.74	0	0	0
TR1014|c0_g1_i1|c0_g1_i1	TR1014|c0_g1_i1	2.24	0	0	0
TR1015|c0_g1_i1|c0_g1_i1	TR1015|c0_g1_i1	11.36	0	0	0
TR10150|c0_g1_i1|c0_g1_i1	TR10150|c0_g1_i1	1.4	0	0	0
TR10176|c1_g1_i1|c0_g1_i1	TR10176|c1_g1_i1	2.7	0	0	0
TR1019|c0_g1_i1|c0_g1_i1	TR1019|c0_g1_i1	1.08	0	0	0
TR10193|c0_g1_i1|c0_g1_i1	TR10193|c0_g1_i1	1.4	0	0	0	retrotransposon , , Ty1-copia subclass
TR1020|c0_g1_i1|c0_g1_i1	TR1020|c0_g1_i1	5.33	0	0	0
TR10216|c0_g1_i1|c0_g1_i1	TR10216|c0_g1_i1	3.86	0	0	0
TR10219|c0_g1_i1|c0_g1_i1	TR10219|c0_g1_i1	9.38	0	0	0	Taxadien-5-alpha-ol O-acetyltransferase
TR10248|c0_g1_i1|c0_g1_i1	TR10248|c0_g1_i1	5.55	0	0	0	hypothetical protein PTRG_335
TR10255|c0_g1_i1|c0_g1_i1	TR10255|c0_g1_i1	4.58	0	0	0
TR10269|c0_g1_i1|c0_g1_i1	TR10269|c0_g1_i1	3.9	0	0	0
TR10283|c0_g1_i1|c0_g1_i1	TR10283|c0_g1_i1	5.97	0	0	0	aldehyde dehydrogenase	Lysine degradation;Ascorbate and aldarate metabolism;Tryptophan metabolism;Histidine metabolism;Valine, leucine and isoleucine degradation;Pentose and glucuronate interconversions;Chloroalkane and chloroalkene degradation;Arginine and proline metabolism;Pyruvate metabolism;Glycerolipid metabolism;Fatty acid degradation;Limonene and pinene degradation;beta-Alanine metabolism
TR10302|c0_g1_i1|c0_g1_i1	TR10302|c0_g1_i1	7.09	0	0	0
TR10332|c0_g1_i1|c0_g1_i1	TR10332|c0_g1_i1	3.44	0	0	0
TR10342|c0_g1_i1|c0_g1_i1	TR10342|c0_g1_i1	5.1	0	0	0
TR1035|c0_g1_i1|c0_g1_i1	TR1035|c0_g1_i1	4	0	0	0	4S ribosomal S19
TR10350|c0_g1_i1|c0_g1_i1	TR10350|c0_g1_i1	5.01	0	0	0	hypothetical protein VITISV_26566
TR10366|c0_g1_i1|c0_g1_i1	TR10366|c0_g1_i1	6.35	0	0	0
TR10375|c0_g1_i1|c0_g1_i1	TR10375|c0_g1_i1	7.16	0	0	0
TR10395|c0_g1_i1|c0_g1_i1	TR10395|c0_g1_i1	1.43	0	0	0
TR10401|c0_g1_i1|c0_g1_i1	TR10401|c0_g1_i1	17.23	0	0	0
TR10401|c0_g2_i1|c0_g1_i1	TR10401|c0_g2_i1	3.13	0	0	0	PREDICTED: uncharacterized protein LOC1244979
TR10414|c0_g1_i1|c0_g1_i1	TR10414|c0_g1_i1	5.51	0	0	0
TR10437|c0_g2_i1|c0_g1_i1	TR10437|c0_g2_i1	1.43	0	0	0
TR10444|c0_g1_i1|c0_g1_i1	TR10444|c0_g1_i1	7.83	0	0	0	FK56-binding 1
TR10490|c0_g2_i1|c0_g1_i1	TR10490|c0_g2_i1	2.7	0	0	0
TR10491|c0_g1_i1|c0_g1_i1	TR10491|c0_g1_i1	3.52	0	0	0	TPA_inf: GPR1 FUN34 -class plasma membrane
TR10505|c0_g1_i1|c0_g1_i1	TR10505|c0_g1_i1	5.59	0	0	0	AC79935_18 retroelement
TR10517|c0_g1_i1|c0_g1_i1	TR10517|c0_g1_i1	4.53	0	0	0
TR10519|c0_g1_i1|c0_g1_i1	TR10519|c0_g1_i1	6.53	0	0	0
TR1053|c0_g1_i1|c0_g1_i1	TR1053|c0_g1_i1	8.52	0	0	0
TR10537|c0_g1_i1|c0_g1_i1	TR10537|c0_g1_i1	4.09	0	0	0	disulfide isomerase
TR1054|c0_g1_i1|c0_g1_i1	TR1054|c0_g1_i1	7.24	0	0	0
TR1056|c0_g1_i1|c0_g1_i1	TR1056|c0_g1_i1	9.24	0	0	0	NADP-dependent alkenal double bond reductase P2
TR10565|c0_g1_i1|c0_g1_i1	TR10565|c0_g1_i1	5.77	0	0	0	hydrolase, alpha beta fold family
TR10579|c0_g1_i1|c0_g1_i1	TR10579|c0_g1_i1	4.68	0	0	0
TR10579|c0_g2_i1|c0_g1_i1	TR10579|c0_g2_i1	14.64	0	0	0
TR10589|c0_g1_i1|c0_g1_i1	TR10589|c0_g1_i1	1.44	0	0	0
TR10620|c1_g1_i1|c0_g1_i1	TR10620|c1_g1_i1	2.72	0	0	0
TR10628|c0_g1_i1|c0_g1_i1	TR10628|c0_g1_i1	12.23	0	0	0	disease resistance
TR10637|c0_g1_i1|c0_g1_i1	TR10637|c0_g1_i1	4.78	0	0	0
TR10639|c0_g1_i1|c0_g1_i1	TR10639|c0_g1_i1	9.65	0	0	0
TR10655|c0_g2_i1|c0_g1_i1	TR10655|c0_g2_i1	3.04	0	0	0
TR10694|c0_g1_i1|c0_g1_i1	TR10694|c0_g1_i1	2.96	0	0	0
TR10710|c0_g1_i1|c0_g1_i1	TR10710|c0_g1_i1	9.03	0	0	0	ATP synthase F subunit 6 (mitochondrion)
TR10741|c0_g1_i1|c0_g1_i1	TR10741|c0_g1_i1	11.28	0	0	0
TR10757|c0_g1_i1|c0_g1_i1	TR10757|c0_g1_i1	6.04	0	0	0	4S ribosomal S16
TR10760|c0_g1_i1|c0_g1_i1	TR10760|c0_g1_i1	5.69	0	0	0
TR10765|c0_g1_i1|c0_g1_i1	TR10765|c0_g1_i1	4.44	0	0	0
TR10770|c0_g1_i1|c0_g1_i1	TR10770|c0_g1_i1	8.31	0	0	0
TR10791|c0_g1_i1|c0_g1_i1	TR10791|c0_g1_i1	1.47	0	0	0	hypothetical protein
TR10792|c0_g1_i1|c0_g1_i1	TR10792|c0_g1_i1	2.74	0	0	0
TR10798|c0_g1_i1|c0_g1_i1	TR10798|c0_g1_i1	6.96	0	0	0	alkaline serine protease	Drug metabolism - other enzymes
TR1080|c1_g1_i1|c0_g1_i1	TR1080|c1_g1_i1	3.76	0	0	0
TR10800|c0_g1_i1|c0_g1_i1	TR10800|c0_g1_i1	5.46	0	0	0
TR10814|c1_g1_i1|c0_g1_i1	TR10814|c1_g1_i1	3.96	0	0	0
TR10819|c0_g1_i1|c0_g1_i1	TR10819|c0_g1_i1	5.85	0	0	0
TR10820|c1_g1_i1|c0_g1_i1	TR10820|c1_g1_i1	3.56	0	0	0	serine threonine- kinase ACR4
TR1084|c1_g1_i1|c0_g1_i1	TR1084|c1_g1_i1	4.19	0	0	0
TR10851|c0_g1_i1|c0_g1_i1	TR10851|c0_g1_i1	11.9	0	0	0	cytochrome P45
TR10858|c0_g1_i1|c0_g1_i1	TR10858|c0_g1_i1	6.06	0	0	0
TR10860|c0_g1_i2|c0_g1_i1	TR10860|c0_g1_i2	7.36	0	0	0	hypothetical protein MAC_2321
TR10863|c0_g1_i1|c0_g1_i1	TR10863|c0_g1_i1	7.07	0	0	0	retrotransposon , , Ty3-gypsy subclass
TR10885|c0_g1_i1|c0_g1_i1	TR10885|c0_g1_i1	4.99	0	0	0
TR10890|c0_g1_i1|c0_g1_i1	TR10890|c0_g1_i1	4.27	0	0	0
TR10893|c0_g1_i1|c0_g1_i1	TR10893|c0_g1_i1	2.61	0	0	0
TR10936|c0_g1_i1|c0_g1_i1	TR10936|c0_g1_i1	2.47	0	0	0	gag pol poly
TR10941|c0_g1_i1|c0_g1_i1	TR10941|c0_g1_i1	2.06	0	0	0
TR10943|c0_g1_i1|c0_g1_i1	TR10943|c0_g1_i1	9.74	0	0	0
TR10951|c0_g1_i1|c0_g1_i1	TR10951|c0_g1_i1	10.09	0	0	0
TR10959|c0_g1_i1|c0_g1_i1	TR10959|c0_g1_i1	4.33	0	0	0	plastidic aldolase	Carbon fixation in photosynthetic organisms
TR1097|c0_g1_i1|c0_g1_i1	TR1097|c0_g1_i1	19.41	0	0	0
TR10971|c0_g1_i1|c0_g1_i1	TR10971|c0_g1_i1	1.9	0	0	0
TR10981|c0_g1_i1|c0_g1_i1	TR10981|c0_g1_i1	7.4	0	0	0	RNase H domain-containing
TR10982|c0_g1_i1|c0_g1_i1	TR10982|c0_g1_i1	5.22	0	0	0
TR10983|c0_g1_i1|c0_g1_i1	TR10983|c0_g1_i1	8.31	0	0	0
TR10995|c0_g1_i1|c0_g1_i1	TR10995|c0_g1_i1	7.04	0	0	0	1 , concanamycin induced C
TR10999|c0_g1_i1|c0_g1_i1	TR10999|c0_g1_i1	4.78	0	0	0
TR11|c0_g2_i1|c0_g1_i1	TR11|c0_g2_i1	4.55	0	0	0
TR11009|c0_g1_i1|c0_g1_i1	TR11009|c0_g1_i1	4.4	0	0	0
TR11024|c0_g1_i1|c0_g1_i1	TR11024|c0_g1_i1	6.47	0	0	0
TR11043|c0_g1_i1|c0_g1_i1	TR11043|c0_g1_i1	6.53	0	0	0
TR11047|c0_g1_i1|c0_g1_i1	TR11047|c0_g1_i1	6.57	0	0	0	hypothetical protein RCOM_149786
TR11053|c0_g1_i1|c0_g1_i1	TR11053|c0_g1_i1	1.4	0	0	0
TR1109|c0_g2_i1|c0_g1_i1	TR1109|c0_g2_i1	4	0	0	0
TR11096|c0_g1_i1|c0_g1_i1	TR11096|c0_g1_i1	5.41	0	0	0
TR11097|c0_g1_i1|c0_g1_i1	TR11097|c0_g1_i1	5.61	0	0	0	cyclophilin A
TR11098|c0_g1_i1|c0_g1_i1	TR11098|c0_g1_i1	5.1	0	0	0
TR11115|c0_g1_i1|c0_g1_i1	TR11115|c0_g1_i1	6.41	0	0	0
TR11128|c0_g1_i1|c0_g1_i1	TR11128|c0_g1_i1	2.14	0	0	0
TR11129|c0_g1_i1|c0_g1_i1	TR11129|c0_g1_i1	6.5	0	0	0
TR11137|c0_g1_i1|c0_g1_i1	TR11137|c0_g1_i1	8.02	0	0	0
TR11143|c0_g1_i1|c0_g1_i1	TR11143|c0_g1_i1	1.97	0	0	0
TR11162|c0_g1_i1|c0_g1_i1	TR11162|c0_g1_i1	2.86	0	0	0
TR11180|c0_g1_i1|c0_g1_i1	TR11180|c0_g1_i1	10.36	0	0	0	6S ribosomal L2
TR1119|c0_g1_i1|c0_g1_i1	TR1119|c0_g1_i1	8.05	0	0	0
TR11205|c0_g2_i1|c0_g1_i1	TR11205|c0_g2_i1	9.25	0	0	0
TR11214|c0_g1_i1|c0_g1_i1	TR11214|c0_g1_i1	6.93	0	0	0
TR11257|c0_g1_i1|c0_g1_i1	TR11257|c0_g1_i1	4.25	0	0	0
TR11259|c0_g1_i1|c0_g1_i1	TR11259|c0_g1_i1	2.88	0	0	0
TR11270|c0_g1_i1|c0_g1_i1	TR11270|c0_g1_i1	4.23	0	0	0
TR11312|c0_g1_i1|c0_g1_i1	TR11312|c0_g1_i1	4.08	0	0	0	methionine synthase	Cysteine and methionine metabolism;Selenocompound metabolismOne carbon pool by folate;Cysteine and methionine metabolism;Selenocompound metabolism
TR11335|c0_g1_i1|c0_g1_i1	TR11335|c0_g1_i1	5.46	0	0	0
TR11336|c0_g2_i1|c0_g1_i1	TR11336|c0_g2_i1	12.61	0	0	0
TR11337|c0_g1_i1|c0_g1_i1	TR11337|c0_g1_i1	8.53	0	0	0	ALLW195
TR1136|c0_g1_i1|c0_g1_i1	TR1136|c0_g1_i1	8.01	0	0	0	coronitine insensitive 1
TR11364|c0_g1_i1|c0_g1_i1	TR11364|c0_g1_i1	6.8	0	0	0
TR11378|c0_g1_i1|c0_g1_i1	TR11378|c0_g1_i1	0.86	0	0	0
TR11378|c0_g2_i1|c0_g1_i1	TR11378|c0_g2_i1	4.53	0	0	0
TR11392|c0_g1_i1|c0_g1_i1	TR11392|c0_g1_i1	3.67	0	0	0	hypothetical protein VITISV_1121
TR11403|c0_g1_i1|c0_g1_i1	TR11403|c0_g1_i1	5.88	0	0	0	zinc finger ,
TR11410|c0_g1_i1|c0_g1_i1	TR11410|c0_g1_i1	8.54	0	0	0
TR11437|c0_g1_i1|c0_g1_i1	TR11437|c0_g1_i1	4.33	0	0	0
TR11450|c0_g1_i1|c0_g1_i1	TR11450|c0_g1_i1	2.77	0	0	0
TR11485|c0_g1_i1|c0_g1_i1	TR11485|c0_g1_i1	4.73	0	0	0	hypothetical protein VITISV_42316
TR11488|c0_g1_i1|c0_g1_i1	TR11488|c0_g1_i1	9.92	0	0	0
TR115|c0_g2_i1|c0_g1_i1	TR115|c0_g2_i1	2.49	0	0	0	Receptor kinase
TR11501|c0_g1_i1|c0_g1_i1	TR11501|c0_g1_i1	10.16	0	0	0	leucine-rich repeat receptor kinase EXS-like
TR11506|c0_g1_i1|c0_g1_i1	TR11506|c0_g1_i1	4.14	0	0	0	mads box ,
TR11506|c0_g2_i1|c0_g1_i1	TR11506|c0_g2_i1	1.77	0	0	0	Agamous-like MADS-box AGL8
TR11509|c1_g1_i1|c0_g1_i1	TR11509|c1_g1_i1	2.26	0	0	0	ribonuclease H At1g6575-like, partial
TR11521|c0_g1_i1|c0_g1_i1	TR11521|c0_g1_i1	2.22	0	0	0
TR1153|c0_g1_i1|c0_g1_i1	TR1153|c0_g1_i1	5.9	0	0	0
TR11534|c0_g1_i1|c0_g1_i1	TR11534|c0_g1_i1	5.75	0	0	0
TR11535|c0_g1_i1|c0_g1_i1	TR11535|c0_g1_i1	1.67	0	0	0
TR11551|c0_g2_i1|c0_g1_i1	TR11551|c0_g2_i1	8.38	0	0	0
TR11570|c0_g1_i1|c0_g1_i1	TR11570|c0_g1_i1	8.52	0	0	0
TR11574|c0_g1_i1|c0_g1_i1	TR11574|c0_g1_i1	4.25	0	0	0
TR11582|c0_g1_i1|c0_g1_i1	TR11582|c0_g1_i1	1.87	0	0	0	copia-type poly
TR11594|c0_g1_i1|c0_g1_i1	TR11594|c0_g1_i1	12	0	0	0
TR11598|c0_g1_i1|c0_g1_i1	TR11598|c0_g1_i1	3.44	0	0	0
TR11631|c0_g1_i1|c0_g1_i1	TR11631|c0_g1_i1	4.63	0	0	0
TR11639|c0_g1_i1|c0_g1_i1	TR11639|c0_g1_i1	6.6	0	0	0
TR11645|c0_g1_i1|c0_g1_i1	TR11645|c0_g1_i1	9.87	0	0	0
TR11648|c0_g1_i1|c0_g1_i1	TR11648|c0_g1_i1	2	0	0	0
TR11655|c0_g1_i1|c0_g1_i1	TR11655|c0_g1_i1	6.23	0	0	0	hypothetical protein HMPREF112_412
TR11670|c0_g1_i1|c0_g1_i1	TR11670|c0_g1_i1	3.86	0	0	0	histone H4
TR11680|c0_g1_i1|c0_g1_i1	TR11680|c0_g1_i1	9.93	0	0	0
TR11683|c0_g2_i1|c0_g1_i1	TR11683|c0_g2_i1	5.28	0	0	0
TR11733|c0_g1_i1|c0_g1_i1	TR11733|c0_g1_i1	2.34	0	0	0
TR11741|c0_g1_i1|c0_g1_i1	TR11741|c0_g1_i1	6.78	0	0	0	hypothetical protein VITISV_1641
TR11765|c0_g1_i1|c0_g1_i1	TR11765|c0_g1_i1	7.28	0	0	0
TR11770|c0_g1_i1|c0_g1_i1	TR11770|c0_g1_i1	1.42	0	0	0
TR11804|c0_g2_i1|c0_g1_i1	TR11804|c0_g2_i1	4.88	0	0	0	predicted protein
TR11806|c0_g1_i1|c0_g1_i1	TR11806|c0_g1_i1	4.73	0	0	0
TR11827|c0_g1_i1|c0_g1_i1	TR11827|c0_g1_i1	4.01	0	0	0
TR1183|c0_g1_i1|c0_g1_i1	TR1183|c0_g1_i1	4.04	0	0	0
TR11836|c0_g1_i1|c0_g1_i1	TR11836|c0_g1_i1	11.81	0	0	0	non-LTR retroelement reverse transcriptase
TR11844|c1_g1_i1|c0_g1_i1	TR11844|c1_g1_i1	2.27	0	0	0
TR11866|c0_g1_i1|c0_g1_i1	TR11866|c0_g1_i1	5.85	0	0	0
TR11871|c0_g1_i1|c0_g1_i1	TR11871|c0_g1_i1	3.36	0	0	0
TR11887|c0_g1_i1|c0_g1_i1	TR11887|c0_g1_i1	13.52	0	0	0
TR11906|c0_g1_i1|c0_g1_i1	TR11906|c0_g1_i1	5.05	0	0	0
TR11908|c0_g1_i1|c0_g1_i1	TR11908|c0_g1_i1	5.37	0	0	0
TR11922|c0_g1_i1|c0_g1_i1	TR11922|c0_g1_i1	7.01	0	0	0
TR11932|c0_g1_i1|c0_g1_i1	TR11932|c0_g1_i1	6.66	0	0	0
TR11934|c0_g1_i1|c0_g1_i1	TR11934|c0_g1_i1	2.77	0	0	0
TR1197|c0_g1_i1|c0_g1_i1	TR1197|c0_g1_i1	4.04	0	0	0	L-ascorbate oxidase
TR11973|c0_g1_i1|c0_g1_i1	TR11973|c0_g1_i1	5.28	0	0	0
TR11975|c0_g1_i1|c0_g1_i1	TR11975|c0_g1_i1	5.67	0	0	0
TR11979|c0_g1_i1|c0_g1_i1	TR11979|c0_g1_i1	8.23	0	0	0
TR12005|c0_g1_i1|c0_g1_i1	TR12005|c0_g1_i1	3.74	0	0	0
TR1201|c0_g1_i1|c0_g1_i1	TR1201|c0_g1_i1	8.08	0	0	0	secreted chloroperoxidase	Phenylpropanoid biosynthesis
TR12018|c0_g2_i1|c0_g1_i1	TR12018|c0_g2_i1	1.72	0	0	0
TR12033|c0_g1_i1|c0_g1_i1	TR12033|c0_g1_i1	9.55	0	0	0	hypothetical protein VITISV_3118
TR12034|c0_g1_i1|c0_g1_i1	TR12034|c0_g1_i1	5.28	0	0	0	AF36993_2pol poly
TR12042|c0_g1_i1|c0_g1_i1	TR12042|c0_g1_i1	1.32	0	0	0
TR12046|c0_g1_i1|c0_g1_i1	TR12046|c0_g1_i1	4.95	0	0	0	BAHD acyltransferase DCR-like
TR12063|c0_g1_i1|c0_g1_i1	TR12063|c0_g1_i1	5.25	0	0	0
TR12071|c0_g1_i1|c0_g1_i1	TR12071|c0_g1_i1	4.31	0	0	0	subtilisin-like protease
TR12077|c0_g1_i1|c0_g1_i1	TR12077|c0_g1_i1	7.22	0	0	0	hypothetical protein VITISV_18673
TR12108|c0_g1_i1|c0_g1_i1	TR12108|c0_g1_i1	1.88	0	0	0
TR12127|c0_g1_i1|c0_g1_i1	TR12127|c0_g1_i1	4.13	0	0	0
TR12133|c0_g1_i1|c0_g1_i1	TR12133|c0_g1_i1	12.34	0	0	0
TR12149|c0_g1_i1|c0_g1_i1	TR12149|c0_g1_i1	7.57	0	0	0
TR12169|c0_g2_i1|c0_g1_i1	TR12169|c0_g2_i1	6	0	0	0	somatic embryogenesis kinase 1
TR1217|c0_g1_i1|c0_g1_i1	TR1217|c0_g1_i1	2.8	0	0	0
TR12183|c0_g1_i1|c0_g1_i1	TR12183|c0_g1_i1	2.67	0	0	0
TR12183|c0_g2_i1|c0_g1_i1	TR12183|c0_g2_i1	9.76	0	0	0
TR12190|c0_g1_i1|c0_g1_i1	TR12190|c0_g1_i1	7.01	0	0	0	kinase Xa21
TR12192|c0_g1_i1|c0_g1_i1	TR12192|c0_g1_i1	6	0	0	0
TR12201|c0_g1_i1|c0_g1_i1	TR12201|c0_g1_i1	7.93	0	0	0
TR12207|c0_g1_i1|c0_g1_i1	TR12207|c0_g1_i1	15.19	0	0	0
TR12209|c0_g1_i1|c0_g1_i1	TR12209|c0_g1_i1	8.23	0	0	0
TR12218|c0_g1_i1|c0_g1_i1	TR12218|c0_g1_i1	5.18	0	0	0
TR12232|c0_g1_i1|c0_g1_i1	TR12232|c0_g1_i1	9.66	0	0	0	hypothetical protein VITISV_2439
TR12287|c0_g1_i1|c0_g1_i1	TR12287|c0_g1_i1	9.98	0	0	0
TR12318|c0_g1_i1|c0_g1_i1	TR12318|c0_g1_i1	2.47	0	0	0
TR12325|c0_g1_i1|c0_g1_i1	TR12325|c0_g1_i1	2.58	0	0	0
TR12341|c0_g1_i1|c0_g1_i1	TR12341|c0_g1_i1	4.78	0	0	0
TR12355|c0_g1_i1|c0_g1_i1	TR12355|c0_g1_i1	5.01	0	0	0	RPM1-interacting 4-like
TR12371|c0_g1_i1|c0_g1_i1	TR12371|c0_g1_i1	12.64	0	0	0
TR12391|c0_g1_i1|c0_g1_i1	TR12391|c0_g1_i1	3.39	0	0	0	UNUSUAL FLORAL ORGANS
TR12391|c0_g2_i1|c0_g1_i1	TR12391|c0_g2_i1	3.73	0	0	0	Unusual floral organs
TR12398|c0_g1_i1|c0_g1_i1	TR12398|c0_g1_i1	13.88	0	0	0
TR124|c0_g1_i1|c0_g1_i1	TR124|c0_g1_i1	3.47	0	0	0
TR12403|c0_g1_i1|c0_g1_i1	TR12403|c0_g1_i1	4.83	0	0	0
TR1244|c0_g1_i1|c0_g1_i1	TR1244|c0_g1_i1	5.32	0	0	0	Hyaluronan mRNA-binding
TR12450|c0_g1_i1|c0_g1_i1	TR12450|c0_g1_i1	2.18	0	0	0	6S ribosomal L1
TR12459|c0_g1_i1|c0_g1_i1	TR12459|c0_g1_i1	4.8	0	0	0
TR12470|c0_g1_i1|c0_g1_i1	TR12470|c0_g1_i1	5.69	0	0	0
TR12477|c0_g1_i1|c0_g1_i1	TR12477|c0_g1_i1	6.17	0	0	0
TR12478|c0_g1_i1|c0_g1_i1	TR12478|c0_g1_i1	3.37	0	0	0
TR12492|c0_g1_i1|c0_g1_i1	TR12492|c0_g1_i1	5.84	0	0	0
TR12517|c0_g1_i1|c0_g1_i1	TR12517|c0_g1_i1	13.76	0	0	0
TR12521|c0_g1_i1|c0_g1_i1	TR12521|c0_g1_i1	11.33	0	0	0	delta 9 desaturase	Biosynthesis of unsaturated fatty acids
TR12544|c0_g1_i1|c0_g1_i1	TR12544|c0_g1_i1	4.78	0	0	0
TR12553|c0_g1_i1|c0_g1_i1	TR12553|c0_g1_i1	5.12	0	0	0
TR12553|c0_g2_i1|c0_g1_i1	TR12553|c0_g2_i1	2.98	0	0	0
TR12556|c0_g2_i1|c0_g1_i1	TR12556|c0_g2_i1	1.95	0	0	0
TR12565|c0_g1_i1|c0_g1_i1	TR12565|c0_g1_i1	1.59	0	0	0
TR12585|c0_g1_i1|c0_g1_i1	TR12585|c0_g1_i1	5.02	0	0	0	peptidyl-prolyl cis-trans isomerase H
TR12608|c0_g1_i1|c0_g1_i1	TR12608|c0_g1_i1	4.93	0	0	0
TR12612|c0_g1_i1|c0_g1_i1	TR12612|c0_g1_i1	4.99	0	0	0	Aromatic peroxygenase	Phenylpropanoid biosynthesis
TR12632|c0_g2_i1|c0_g1_i1	TR12632|c0_g2_i1	6.21	0	0	0
TR12636|c0_g1_i1|c0_g1_i1	TR12636|c0_g1_i1	1.11	0	0	0
TR12647|c0_g1_i1|c0_g1_i1	TR12647|c0_g1_i1	4.23	0	0	0
TR12658|c0_g1_i1|c0_g1_i1	TR12658|c0_g1_i1	6	0	0	0
TR12662|c0_g1_i1|c0_g1_i1	TR12662|c0_g1_i1	6	0	0	0	extracellular guanyl-specific ribonuclease
TR12665|c0_g1_i1|c0_g1_i1	TR12665|c0_g1_i1	4	0	0	0	retroelement pol poly -like
TR12668|c0_g1_i1|c0_g1_i1	TR12668|c0_g1_i1	4.43	0	0	0
TR12685|c0_g1_i1|c0_g1_i1	TR12685|c0_g1_i1	9.16	0	0	0	Alpha-L-fucosidase 2 precursor,
TR12689|c0_g1_i1|c0_g1_i1	TR12689|c0_g1_i1	2.49	0	0	0
TR12691|c0_g1_i1|c0_g1_i1	TR12691|c0_g1_i1	11.5	0	0	0
TR12703|c0_g1_i1|c0_g1_i1	TR12703|c0_g1_i1	14.32	0	0	0
TR12715|c0_g2_i1|c0_g1_i1	TR12715|c0_g2_i1	3.78	0	0	0
TR12763|c0_g1_i1|c0_g1_i1	TR12763|c0_g1_i1	6.34	0	0	0
TR12773|c0_g1_i1|c0_g1_i1	TR12773|c0_g1_i1	5.73	0	0	0
TR12791|c0_g1_i1|c0_g1_i1	TR12791|c0_g1_i1	7.24	0	0	0
TR12798|c0_g1_i1|c0_g1_i1	TR12798|c0_g1_i1	9.73	0	0	0
TR1282|c0_g1_i1|c0_g1_i1	TR1282|c0_g1_i1	4.88	0	0	0
TR12832|c0_g1_i1|c0_g1_i1	TR12832|c0_g1_i1	5.51	0	0	0
TR12843|c0_g1_i1|c0_g1_i1	TR12843|c0_g1_i1	8.61	0	0	0
TR12856|c0_g1_i1|c0_g1_i1	TR12856|c0_g1_i1	2.12	0	0	0
TR12862|c0_g1_i1|c0_g1_i1	TR12862|c0_g1_i1	9.9	0	0	0
TR12864|c0_g2_i1|c0_g1_i1	TR12864|c0_g2_i1	3.14	0	0	0
TR12888|c0_g1_i1|c0_g1_i1	TR12888|c0_g1_i1	80.76	0	0	0
TR12894|c0_g1_i1|c0_g1_i1	TR12894|c0_g1_i1	16.71	0	0	0
TR12909|c0_g1_i1|c0_g1_i1	TR12909|c0_g1_i1	4.9	0	0	0
TR1291|c0_g1_i1|c0_g1_i1	TR1291|c0_g1_i1	4.89	0	0	0	AT4g1856 F28J12_22
TR12920|c0_g1_i1|c0_g1_i1	TR12920|c0_g1_i1	5.28	0	0	0
TR12950|c0_g1_i1|c0_g1_i1	TR12950|c0_g1_i1	5.1	0	0	0	probable LRR receptor-like serine threonine- kinase At4g885-like
TR12996|c0_g1_i1|c0_g1_i1	TR12996|c0_g1_i1	8.63	0	0	0
TR12999|c0_g1_i1|c0_g1_i1	TR12999|c0_g1_i1	5.21	0	0	0	6S acidic ribosomal P
TR13014|c0_g1_i1|c0_g1_i1	TR13014|c0_g1_i1	7.07	0	0	0
TR13043|c0_g1_i1|c0_g1_i1	TR13043|c0_g1_i1	2.31	0	0	0	actin related
TR13044|c0_g1_i1|c0_g1_i1	TR13044|c0_g1_i1	5.05	0	0	0
TR13051|c0_g1_i1|c0_g1_i1	TR13051|c0_g1_i1	2.36	0	0	0
TR13059|c0_g1_i1|c0_g1_i1	TR13059|c0_g1_i1	4.88	0	0	0
TR13100|c0_g2_i1|c0_g1_i1	TR13100|c0_g2_i1	1.33	0	0	0
TR13112|c0_g1_i1|c0_g1_i1	TR13112|c0_g1_i1	8.12	0	0	0	gag-pol poly
TR13166|c0_g1_i1|c0_g1_i1	TR13166|c0_g1_i1	5.04	0	0	0
TR13169|c0_g1_i1|c0_g1_i1	TR13169|c0_g1_i1	6.8	0	0	0
TR1317|c0_g1_i1|c0_g1_i1	TR1317|c0_g1_i1	9.59	0	0	0	root phototropism 3
TR13172|c0_g1_i1|c0_g1_i1	TR13172|c0_g1_i1	5.28	0	0	0
TR1318|c0_g1_i1|c0_g1_i1	TR1318|c0_g1_i1	8.41	0	0	0
TR13181|c0_g1_i1|c0_g1_i1	TR13181|c0_g1_i1	5.82	0	0	0
TR13192|c0_g1_i1|c0_g1_i1	TR13192|c0_g1_i1	4.19	0	0	0	retrovirus-related poly
TR13193|c0_g1_i1|c0_g1_i1	TR13193|c0_g1_i1	2.28	0	0	0
TR13198|c0_g1_i1|c0_g1_i1	TR13198|c0_g1_i1	8.3	0	0	0
TR1321|c0_g1_i1|c0_g1_i1	TR1321|c0_g1_i1	8.02	0	0	0	Integrase core domain containing
TR13217|c0_g1_i1|c0_g1_i1	TR13217|c0_g1_i1	3.53	0	0	0	hypothetical protein VITISV_348
TR13218|c0_g1_i1|c0_g1_i1	TR13218|c0_g1_i1	2.43	0	0	0	putative polyprotein
TR13219|c0_g1_i1|c0_g1_i1	TR13219|c0_g1_i1	3.8	0	0	0
TR1322|c0_g1_i1|c0_g1_i1	TR1322|c0_g1_i1	2.06	0	0	0
TR1322|c0_g3_i1|c0_g1_i1	TR1322|c0_g3_i1	3	0	0	0
TR13225|c0_g1_i1|c0_g1_i1	TR13225|c0_g1_i1	4.99	0	0	0
TR13264|c0_g1_i1|c0_g1_i1	TR13264|c0_g1_i1	8.41	0	0	0
TR13272|c0_g1_i1|c0_g1_i1	TR13272|c0_g1_i1	4.69	0	0	0
TR13278|c0_g1_i1|c0_g1_i1	TR13278|c0_g1_i1	4.27	0	0	0
TR1328|c0_g1_i1|c0_g1_i1	TR1328|c0_g1_i1	2.55	0	0	0
TR13296|c0_g1_i1|c0_g1_i1	TR13296|c0_g1_i1	8.19	0	0	0	2 kDa antigen p2
TR13314|c0_g1_i1|c0_g1_i1	TR13314|c0_g1_i1	5.54	0	0	0	retrotransposon , , Ty3-gypsy subclass
TR1332|c0_g1_i1|c0_g1_i1	TR1332|c0_g1_i1	4.93	0	0	0
TR13325|c0_g1_i1|c0_g1_i1	TR13325|c0_g1_i1	6.78	0	0	0
TR13337|c0_g1_i1|c0_g1_i1	TR13337|c0_g1_i1	3.11	0	0	0	hypothetical retrotransposon
TR13373|c0_g1_i1|c0_g1_i1	TR13373|c0_g1_i1	10.44	0	0	0
TR13390|c0_g1_i1|c0_g1_i1	TR13390|c0_g1_i1	1.81	0	0	0
TR13396|c0_g1_i1|c0_g1_i1	TR13396|c0_g1_i1	7.24	0	0	0	hypothetical protein VITISV_1471
TR13413|c0_g1_i1|c0_g1_i1	TR13413|c0_g1_i1	5.1	0	0	0
TR13418|c0_g1_i1|c0_g1_i1	TR13418|c0_g1_i1	6.63	0	0	0	hypothetical protein AOL_s4g152
TR13420|c0_g2_i1|c0_g1_i1	TR13420|c0_g2_i1	6.41	0	0	0
TR13425|c0_g1_i1|c0_g1_i1	TR13425|c0_g1_i1	1.75	0	0	0	predicted protein
TR13435|c0_g1_i1|c0_g1_i1	TR13435|c0_g1_i1	3.5	0	0	0
TR13454|c0_g1_i1|c0_g1_i1	TR13454|c0_g1_i1	10.28	0	0	0
TR13457|c0_g1_i1|c0_g1_i1	TR13457|c0_g1_i1	2.61	0	0	0
TR13481|c0_g1_i1|c0_g1_i1	TR13481|c0_g1_i1	7.65	0	0	0	MLP 28
TR13486|c0_g1_i1|c0_g1_i1	TR13486|c0_g1_i1	5.41	0	0	0	GDSL esterase lipase At3g4846-like
TR13487|c0_g1_i1|c0_g1_i1	TR13487|c0_g1_i1	3.8	0	0	0	hypothetical protein VITISV_1882
TR13492|c0_g1_i1|c0_g1_i1	TR13492|c0_g1_i1	2.3	0	0	0
TR13515|c0_g1_i1|c0_g1_i1	TR13515|c0_g1_i1	4.83	0	0	0
TR13532|c1_g1_i1|c0_g1_i1	TR13532|c1_g1_i1	2.1	0	0	0
TR13535|c0_g1_i1|c0_g1_i1	TR13535|c0_g1_i1	5.25	0	0	0
TR1354|c0_g1_i1|c0_g1_i1	TR1354|c0_g1_i1	6.11	0	0	0
TR13543|c0_g1_i1|c0_g1_i1	TR13543|c0_g1_i1	6.25	0	0	0
TR13545|c0_g1_i1|c0_g1_i1	TR13545|c0_g1_i1	8.54	0	0	0
TR13559|c0_g1_i1|c0_g1_i1	TR13559|c0_g1_i1	7.74	0	0	0
TR13576|c0_g1_i1|c0_g1_i1	TR13576|c0_g1_i1	2.84	0	0	0
TR13581|c0_g1_i1|c0_g1_i1	TR13581|c0_g1_i1	2.88	0	0	0
TR13583|c0_g1_i1|c0_g1_i1	TR13583|c0_g1_i1	7.93	0	0	0	dsRNA-binding 5
TR13604|c0_g1_i1|c0_g1_i1	TR13604|c0_g1_i1	2.76	0	0	0	PI-PLC X domain-containing At5g6713-like
TR13623|c0_g1_i1|c0_g1_i1	TR13623|c0_g1_i1	4.23	0	0	0
TR13634|c0_g2_i1|c0_g1_i1	TR13634|c0_g2_i1	1.87	0	0	0
TR13638|c0_g1_i1|c0_g1_i1	TR13638|c0_g1_i1	5.66	0	0	0
TR13660|c0_g1_i1|c0_g1_i1	TR13660|c0_g1_i1	2.47	0	0	0
TR13666|c0_g1_i1|c0_g1_i1	TR13666|c0_g1_i1	6	0	0	0
TR13674|c0_g1_i1|c0_g1_i1	TR13674|c0_g1_i1	4.68	0	0	0	calmodulin-binding transcription activator 3-like
TR1368|c0_g1_i1|c0_g1_i1	TR1368|c0_g1_i1	6.35	0	0	0	Reverse transcriptase family
TR13690|c0_g2_i1|c0_g1_i1	TR13690|c0_g2_i1	5.04	0	0	0
TR13698|c0_g1_i1|c0_g1_i1	TR13698|c0_g1_i1	4.73	0	0	0	transcriptional factor B3
TR13728|c0_g1_i1|c0_g1_i1	TR13728|c0_g1_i1	9.18	0	0	0	TRANSPARENT TESTA 12-like
TR13769|c0_g1_i1|c0_g1_i1	TR13769|c0_g1_i1	8.38	0	0	0	retrotransposon , , unclassified
TR1377|c0_g1_i1|c0_g1_i1	TR1377|c0_g1_i1	2.54	0	0	0
TR13777|c0_g1_i1|c0_g1_i1	TR13777|c0_g1_i1	3.86	0	0	0
TR13781|c0_g2_i1|c0_g1_i1	TR13781|c0_g2_i1	4	0	0	0
TR13785|c0_g2_i1|c0_g1_i1	TR13785|c0_g2_i1	2.1	0	0	0
TR13786|c0_g1_i1|c0_g1_i1	TR13786|c0_g1_i1	8.3	0	0	0
TR13810|c0_g1_i1|c0_g1_i1	TR13810|c0_g1_i1	10.69	0	0	0
TR13817|c0_g1_i1|c0_g1_i1	TR13817|c0_g1_i1	3.15	0	0	0
TR1382|c0_g1_i1|c0_g1_i1	TR1382|c0_g1_i1	4.23	0	0	0	hypothetical retrotransposon
TR13856|c0_g1_i1|c0_g1_i1	TR13856|c0_g1_i1	5.54	0	0	0
TR13875|c0_g1_i1|c0_g1_i1	TR13875|c0_g1_i1	1.87	0	0	0
TR13884|c0_g1_i1|c0_g1_i1	TR13884|c0_g1_i1	3.55	0	0	0
TR13889|c0_g1_i1|c0_g1_i1	TR13889|c0_g1_i1	11.35	0	0	0	LINE RN
TR13894|c0_g1_i1|c0_g1_i1	TR13894|c0_g1_i1	12.61	0	0	0	retrotransposon , , Ty3-gypsy subclass
TR13910|c0_g1_i1|c0_g1_i1	TR13910|c0_g1_i1	11.69	0	0	0	beta glucosidase 46	Phenylpropanoid biosynthesis
TR13921|c0_g1_i1|c0_g1_i1	TR13921|c0_g1_i1	2.64	0	0	0
TR13924|c0_g1_i1|c0_g1_i1	TR13924|c0_g1_i1	2.31	0	0	0
TR13934|c0_g2_i1|c0_g1_i1	TR13934|c0_g2_i1	1.74	0	0	0	pyruvate decarboxylase
TR13935|c0_g1_i1|c0_g1_i1	TR13935|c0_g1_i1	3.64	0	0	0
TR13942|c0_g1_i1|c0_g1_i1	TR13942|c0_g1_i1	1.56	0	0	0
TR13954|c0_g2_i1|c0_g1_i1	TR13954|c0_g2_i1	3.31	0	0	0
TR1399|c0_g1_i1|c0_g1_i1	TR1399|c0_g1_i1	1.03	0	0	0	nuclear localized 1
TR13993|c0_g1_i1|c0_g1_i1	TR13993|c0_g1_i1	5.68	0	0	0
TR14002|c0_g1_i1|c0_g1_i1	TR14002|c0_g1_i1	5.8	0	0	0
TR14010|c0_g1_i1|c0_g1_i1	TR14010|c0_g1_i1	4.88	0	0	0
TR14033|c0_g1_i1|c0_g1_i1	TR14033|c0_g1_i1	1.35	0	0	0
TR14036|c0_g1_i1|c0_g1_i1	TR14036|c0_g1_i1	4.27	0	0	0
TR14036|c0_g2_i1|c0_g1_i1	TR14036|c0_g2_i1	2.1	0	0	0
TR14040|c0_g2_i1|c0_g1_i1	TR14040|c0_g2_i1	2.3	0	0	0
TR14075|c0_g1_i1|c0_g1_i1	TR14075|c0_g1_i1	7.72	0	0	0	Amino acid transporter
TR14077|c0_g1_i1|c0_g1_i1	TR14077|c0_g1_i1	13.6	0	0	0	predicted protein
TR14099|c0_g2_i1|c0_g1_i1	TR14099|c0_g2_i1	1.55	0	0	0
TR1411|c0_g1_i1|c0_g1_i1	TR1411|c0_g1_i1	2.52	0	0	0	4S ribosomal S25
TR14112|c0_g1_i1|c0_g1_i1	TR14112|c0_g1_i1	5.82	0	0	0
TR14124|c0_g1_i1|c0_g1_i1	TR14124|c0_g1_i1	20.92	0	0	0	gonadotropin beta chain
TR14130|c0_g1_i1|c0_g1_i1	TR14130|c0_g1_i1	7.79	0	0	0	4S ribosomal S21
TR14147|c1_g1_i1|c0_g1_i1	TR14147|c1_g1_i1	4.49	0	0	0
TR14156|c0_g1_i1|c0_g1_i1	TR14156|c0_g1_i1	7.16	0	0	0
TR14172|c0_g1_i1|c0_g1_i1	TR14172|c0_g1_i1	7.82	0	0	0
TR14181|c0_g1_i1|c0_g1_i1	TR14181|c0_g1_i1	1.45	0	0	0
TR14201|c0_g1_i1|c0_g1_i1	TR14201|c0_g1_i1	8.01	0	0	0	Homeobox-leucine zipper ROC7
TR14222|c0_g1_i1|c0_g1_i1	TR14222|c0_g1_i1	1.95	0	0	0
TR14222|c0_g2_i1|c0_g1_i1	TR14222|c0_g2_i1	1.95	0	0	0
TR14224|c0_g1_i1|c0_g1_i1	TR14224|c0_g1_i1	3.86	0	0	0
TR14225|c0_g2_i1|c0_g1_i1	TR14225|c0_g2_i1	8.41	0	0	0	non-LTR retroelement reverse transcriptase
TR14231|c0_g1_i1|c0_g1_i1	TR14231|c0_g1_i1	4.63	0	0	0
TR14233|c0_g1_i1|c0_g1_i1	TR14233|c0_g1_i1	2.58	0	0	0
TR14254|c0_g1_i1|c0_g1_i1	TR14254|c0_g1_i1	8.71	0	0	0
TR14262|c0_g1_i1|c0_g1_i1	TR14262|c0_g1_i1	5.25	0	0	0
TR14263|c0_g1_i1|c0_g1_i1	TR14263|c0_g1_i1	6.41	0	0	0	cytochrome c heme attachment
TR14296|c0_g2_i1|c0_g1_i1	TR14296|c0_g2_i1	2.12	0	0	0
TR14307|c0_g1_i1|c0_g1_i1	TR14307|c0_g1_i1	2.77	0	0	0
TR14329|c0_g2_i1|c0_g1_i1	TR14329|c0_g2_i1	5.57	0	0	0
TR1433|c0_g1_i1|c0_g1_i1	TR1433|c0_g1_i1	4.88	0	0	0
TR14357|c0_g1_i2|c0_g1_i1	TR14357|c0_g1_i2	1.41	0	0	0
TR1440|c0_g1_i1|c0_g1_i1	TR1440|c0_g1_i1	7.99	0	0	0	GDSL esterase lipase
TR14406|c0_g1_i1|c0_g1_i1	TR14406|c0_g1_i1	7.32	0	0	0
TR14422|c0_g1_i1|c0_g1_i1	TR14422|c0_g1_i1	6	0	0	0
TR14427|c0_g1_i1|c0_g1_i1	TR14427|c0_g1_i1	7.53	0	0	0	serine-threonine kinase, plant-type,
TR14440|c0_g1_i1|c0_g1_i1	TR14440|c0_g1_i1	9.27	0	0	0	transducin WD4 domain-containing
TR14476|c0_g1_i1|c0_g1_i1	TR14476|c0_g1_i1	3.87	0	0	0	copia-like retrotransposon Hopscotch poly
TR14478|c0_g2_i1|c0_g1_i1	TR14478|c0_g2_i1	10.21	0	0	0
TR14509|c0_g1_i1|c0_g1_i1	TR14509|c0_g1_i1	4.73	0	0	0
TR14519|c0_g1_i1|c0_g1_i1	TR14519|c0_g1_i1	2.02	0	0	0
TR14523|c0_g1_i1|c0_g1_i1	TR14523|c0_g1_i1	14.61	0	0	0	leucine-rich repeat receptor
TR14534|c0_g1_i1|c0_g1_i1	TR14534|c0_g1_i1	2.67	0	0	0
TR14541|c0_g1_i1|c0_g1_i1	TR14541|c0_g1_i1	2.9	0	0	0
TR1455|c0_g1_i1|c0_g1_i1	TR1455|c0_g1_i1	6.5	0	0	0
TR14553|c0_g1_i1|c0_g1_i1	TR14553|c0_g1_i1	4.93	0	0	0
TR14569|c0_g1_i1|c0_g1_i1	TR14569|c0_g1_i1	10.92	0	0	0
TR14580|c0_g1_i1|c0_g1_i1	TR14580|c0_g1_i1	7.48	0	0	0
TR14591|c0_g1_i1|c0_g1_i1	TR14591|c0_g1_i1	6.53	0	0	0
TR14617|c0_g1_i1|c0_g1_i1	TR14617|c0_g1_i1	6.41	0	0	0
TR14643|c0_g1_i1|c0_g1_i1	TR14643|c0_g1_i1	2.58	0	0	0	G-type lectin S-receptor-like serine threonine- kinase At1g343-like
TR14655|c0_g1_i1|c0_g1_i1	TR14655|c0_g1_i1	10.82	0	0	0	Os1g6941, partial
TR1466|c0_g1_i1|c0_g1_i1	TR1466|c0_g1_i1	7.59	0	0	0
TR14664|c0_g1_i1|c0_g1_i1	TR14664|c0_g1_i1	11.52	0	0	0	cytochrome P45	Flavone and flavonol biosynthesis;Flavonoid biosynthesis
TR1467|c0_g1_i1|c0_g1_i1	TR1467|c0_g1_i1	3.74	0	0	0
TR14695|c1_g1_i1|c0_g1_i1	TR14695|c1_g1_i1	4.29	0	0	0
TR14708|c0_g1_i1|c0_g1_i1	TR14708|c0_g1_i1	2.29	0	0	0
TR14712|c0_g1_i1|c0_g1_i1	TR14712|c0_g1_i1	4.31	0	0	0
TR14715|c0_g1_i1|c0_g1_i1	TR14715|c0_g1_i1	157.44	0	0	0
TR14725|c0_g1_i1|c0_g1_i1	TR14725|c0_g1_i1	6.8	0	0	0	cytochrome P45
TR14761|c0_g1_i1|c0_g1_i1	TR14761|c0_g1_i1	7.48	0	0	0
TR1477|c0_g1_i1|c0_g1_i1	TR1477|c0_g1_i1	4.93	0	0	0
TR14809|c0_g1_i1|c0_g1_i1	TR14809|c0_g1_i1	38.78	0	0	0
TR14839|c0_g1_i1|c0_g1_i1	TR14839|c0_g1_i1	6.35	0	0	0
TR14875|c0_g1_i1|c0_g1_i1	TR14875|c0_g1_i1	3.62	0	0	0	AC79679_3reverse transcriptase, 16838-2266
TR14891|c0_g1_i1|c0_g1_i1	TR14891|c0_g1_i1	2.36	0	0	0
TR14915|c0_g2_i1|c0_g1_i1	TR14915|c0_g2_i1	8.54	0	0	0	hypothetical protein VITISV_18575
TR14918|c0_g1_i1|c0_g1_i1	TR14918|c0_g1_i1	5.82	0	0	0
TR1493|c0_g1_i1|c0_g1_i1	TR1493|c0_g1_i1	8.63	0	0	0	ATP-binding cassette transporter
TR14963|c0_g1_i1|c0_g1_i1	TR14963|c0_g1_i1	7.21	0	0	0
TR14967|c0_g1_i1|c0_g1_i1	TR14967|c0_g1_i1	1.87	0	0	0
TR14983|c0_g2_i1|c0_g1_i1	TR14983|c0_g2_i1	4.05	0	0	0
TR14987|c0_g1_i1|c0_g1_i1	TR14987|c0_g1_i1	7.57	0	0	0
TR1499|c0_g1_i1|c0_g1_i1	TR1499|c0_g1_i1	6.17	0	0	0
TR15018|c0_g1_i1|c0_g1_i1	TR15018|c0_g1_i1	11.79	0	0	0	alcohol dehydrogenase
TR15031|c0_g2_i1|c0_g1_i1	TR15031|c0_g2_i1	1.28	0	0	0
TR15032|c0_g1_i1|c0_g1_i1	TR15032|c0_g1_i1	2.91	0	0	0
TR15059|c0_g1_i1|c0_g1_i1	TR15059|c0_g1_i1	2.79	0	0	0
TR1506|c0_g1_i1|c0_g1_i1	TR1506|c0_g1_i1	8.63	0	0	0
TR15063|c0_g1_i1|c0_g1_i1	TR15063|c0_g1_i1	15.38	0	0	0
TR15074|c0_g1_i1|c0_g1_i1	TR15074|c0_g1_i1	2.71	0	0	0
TR15078|c0_g2_i1|c0_g1_i1	TR15078|c0_g2_i1	9.55	0	0	0
TR15099|c0_g2_i1|c0_g1_i1	TR15099|c0_g2_i1	4.88	0	0	0
TR15106|c0_g1_i1|c0_g1_i1	TR15106|c0_g1_i1	18.74	0	0	0	probable serine threonine- kinase At1g5461-like
TR15130|c0_g2_i1|c0_g1_i1	TR15130|c0_g2_i1	2.28	0	0	0	hypothetical protein VITISV_2364
TR15131|c0_g1_i1|c0_g1_i1	TR15131|c0_g1_i1	6.41	0	0	0
TR15161|c0_g1_i1|c0_g1_i1	TR15161|c0_g1_i1	2	0	0	0
TR15180|c0_g1_i1|c0_g1_i1	TR15180|c0_g1_i1	12.61	0	0	0	ABC transporter G family member 11-like
TR15185|c0_g1_i1|c0_g1_i1	TR15185|c0_g1_i1	340.2	0	0	0	Xyloglucan endotransglucosylase hydrolase
TR15220|c0_g1_i1|c0_g1_i1	TR15220|c0_g1_i1	4.88	0	0	0
TR15260|c0_g1_i1|c0_g1_i1	TR15260|c0_g1_i1	2.36	0	0	0	coatomer subunit gamma	Pyruvate metabolism;Carbon fixation in photosynthetic organismsPyruvate metabolism
TR15266|c0_g1_i1|c0_g1_i1	TR15266|c0_g1_i1	3.22	0	0	0
TR15283|c0_g1_i1|c0_g1_i1	TR15283|c0_g1_i1	3.62	0	0	0	aldehyde dehydrogenase	Lysine degradation;Ascorbate and aldarate metabolism;Tryptophan metabolism;Histidine metabolism;Valine, leucine and isoleucine degradation;Pentose and glucuronate interconversions;Chloroalkane and chloroalkene degradation;Arginine and proline metabolism;Pyruvate metabolism;Glycerolipid metabolism;Fatty acid degradation;Limonene and pinene degradation;beta-Alanine metabolism
TR15294|c0_g1_i1|c0_g1_i1	TR15294|c0_g1_i1	6.34	0	0	0	gag-pol poly
TR15298|c0_g1_i1|c0_g1_i1	TR15298|c0_g1_i1	1.72	0	0	0
TR15300|c0_g1_i1|c0_g1_i1	TR15300|c0_g1_i1	7.92	0	0	0	hypothetical protein FG9469.1
TR15304|c0_g1_i1|c0_g1_i1	TR15304|c0_g1_i1	5.15	0	0	0
TR15313|c0_g1_i1|c0_g1_i1	TR15313|c0_g1_i1	13.62	0	0	0	alcohol dehydrogenase,
TR15324|c0_g1_i1|c0_g1_i1	TR15324|c0_g1_i1	2.37	0	0	0	pentatricopeptide repeat-containing ,
TR1533|c0_g1_i1|c0_g1_i1	TR1533|c0_g1_i1	6.75	0	0	0	RNA binding ,
TR15345|c0_g1_i1|c0_g1_i1	TR15345|c0_g1_i1	12.6	0	0	0
TR15350|c0_g1_i1|c0_g1_i1	TR15350|c0_g1_i1	5.22	0	0	0
TR15365|c0_g1_i1|c0_g1_i1	TR15365|c0_g1_i1	4.93	0	0	0	retrotransposon , , unclassified
TR15382|c0_g2_i1|c0_g1_i1	TR15382|c0_g2_i1	2.47	0	0	0
TR1539|c0_g1_i1|c0_g1_i1	TR1539|c0_g1_i1	8.76	0	0	0
TR1540|c0_g1_i1|c0_g1_i1	TR1540|c0_g1_i1	10.32	0	0	0
TR15400|c0_g1_i1|c0_g1_i1	TR15400|c0_g1_i1	6.42	0	0	0	transcription factor TCP14-like
TR15404|c0_g1_i1|c0_g1_i1	TR15404|c0_g1_i1	6	0	0	0
TR15441|c0_g1_i1|c0_g1_i1	TR15441|c0_g1_i1	10.09	0	0	0	isocitrate dehydrogenase, NAD-dependent	Citrate cycle (TCA cycle)
TR15445|c0_g1_i1|c0_g1_i1	TR15445|c0_g1_i1	9.86	0	0	0	Phosphoglucosamine mutase	Amino sugar and nucleotide sugar metabolismAmino sugar and nucleotide sugar metabolismStarch and sucrose metabolism;Purine metabolism;Streptomycin biosynthesis;Amino sugar and nucleotide sugar metabolism
TR15450|c0_g1_i1|c0_g1_i1	TR15450|c0_g1_i1	4.83	0	0	0
TR15464|c0_g1_i1|c0_g1_i1	TR15464|c0_g1_i1	1.28	0	0	0	reverse transcriptase
TR15468|c0_g1_i1|c0_g1_i1	TR15468|c0_g1_i1	4.96	0	0	0
TR15472|c0_g1_i1|c0_g1_i1	TR15472|c0_g1_i1	5.96	0	0	0
TR15480|c0_g1_i1|c0_g1_i1	TR15480|c0_g1_i1	5.82	0	0	0
TR1549|c0_g1_i1|c0_g1_i1	TR1549|c0_g1_i1	5.85	0	0	0	heat shock 7 kDa C precursor	Purine metabolism
TR15515|c0_g2_i1|c0_g1_i1	TR15515|c0_g2_i1	2.27	0	0	0
TR15531|c0_g1_i1|c0_g1_i1	TR15531|c0_g1_i1	15.84	0	0	0
TR15584|c0_g1_i1|c0_g1_i1	TR15584|c0_g1_i1	2.39	0	0	0	retrotransposon , , Ty1-copia subclass
TR15587|c0_g1_i1|c0_g1_i1	TR15587|c0_g1_i1	1.91	0	0	0
TR15630|c0_g1_i1|c0_g1_i1	TR15630|c0_g1_i1	6.17	0	0	0
TR15658|c1_g1_i1|c0_g1_i1	TR15658|c1_g1_i1	3.8	0	0	0
TR15667|c1_g1_i1|c0_g1_i1	TR15667|c1_g1_i1	4.4	0	0	0
TR15687|c0_g1_i1|c0_g1_i1	TR15687|c0_g1_i1	6.64	0	0	0	DNA-directed RNA polymerase III subunit RPC6
TR15713|c0_g1_i1|c0_g1_i1	TR15713|c0_g1_i1	1.48	0	0	0
TR15791|c0_g1_i1|c0_g1_i1	TR15791|c0_g1_i1	11.22	0	0	0
TR15792|c0_g1_i1|c0_g1_i1	TR15792|c0_g1_i1	11.36	0	0	0
TR158|c0_g2_i1|c0_g1_i1	TR158|c0_g2_i1	5.42	0	0	0	hypothetical protein VITISV_1714
TR15808|c0_g1_i1|c0_g1_i1	TR15808|c0_g1_i1	5.7	0	0	0
TR15824|c0_g1_i1|c0_g1_i1	TR15824|c0_g1_i1	6.94	0	0	0
TR1585|c0_g1_i1|c0_g1_i1	TR1585|c0_g1_i1	8.93	0	0	0	conserved hypothetical protein
TR15895|c0_g1_i1|c0_g1_i1	TR15895|c0_g1_i1	13.36	0	0	0
TR15898|c0_g1_i1|c0_g1_i1	TR15898|c0_g1_i1	3.53	0	0	0	calmodulin-binding transcription activator 3-like
TR15913|c2_g1_i1|c0_g1_i1	TR15913|c2_g1_i1	1.76	0	0	0
TR15915|c0_g1_i1|c0_g1_i1	TR15915|c0_g1_i1	6.87	0	0	0
TR15946|c0_g1_i1|c0_g1_i1	TR15946|c0_g1_i1	3.52	0	0	0	GAG-POL precursor
TR15948|c0_g1_i1|c0_g1_i1	TR15948|c0_g1_i1	4.88	0	0	0
TR15952|c0_g1_i1|c0_g1_i1	TR15952|c0_g1_i1	7.84	0	0	0	photosystem II oxygen-evolving enhancer
TR15953|c0_g1_i1|c0_g1_i1	TR15953|c0_g1_i1	10.41	0	0	0
TR1598|c0_g1_i1|c0_g1_i1	TR1598|c0_g1_i1	1.71	0	0	0
TR1598|c0_g2_i1|c0_g1_i1	TR1598|c0_g2_i1	3.55	0	0	0
TR15991|c0_g1_i1|c0_g1_i1	TR15991|c0_g1_i1	2.44	0	0	0
TR16009|c0_g2_i1|c0_g1_i1	TR16009|c0_g2_i1	5.04	0	0	0
TR16017|c0_g1_i1|c0_g1_i1	TR16017|c0_g1_i1	13.18	0	0	0
TR16028|c0_g1_i1|c0_g1_i1	TR16028|c0_g1_i1	7.1	0	0	0
TR16055|c0_g2_i1|c0_g1_i1	TR16055|c0_g2_i1	1.25	0	0	0
TR16071|c0_g1_i1|c0_g1_i1	TR16071|c0_g1_i1	3.72	0	0	0
TR16085|c0_g1_i1|c0_g1_i1	TR16085|c0_g1_i1	8.31	0	0	0
TR16095|c0_g2_i1|c0_g1_i1	TR16095|c0_g2_i1	2.86	0	0	0
TR16126|c0_g2_i1|c0_g1_i1	TR16126|c0_g2_i1	2.41	0	0	0
TR16197|c0_g1_i1|c0_g1_i1	TR16197|c0_g1_i1	2.16	0	0	0
TR16198|c0_g1_i1|c0_g1_i1	TR16198|c0_g1_i1	2.41	0	0	0
TR16199|c0_g1_i2|c0_g1_i1	TR16199|c0_g1_i2	4.15	0	0	0	ATP-dependent zinc metalloprotease -like
TR1622|c0_g1_i1|c0_g1_i1	TR1622|c0_g1_i1	4.93	0	0	0	transaldolase
TR16234|c0_g1_i1|c0_g1_i1	TR16234|c0_g1_i1	17.09	0	0	0
TR1626|c0_g1_i1|c0_g1_i1	TR1626|c0_g1_i1	2.32	0	0	0
TR16296|c0_g1_i1|c0_g1_i1	TR16296|c0_g1_i1	3.67	0	0	0
TR16321|c0_g1_i1|c0_g1_i1	TR16321|c0_g1_i1	22.42	0	0	0
TR1635|c0_g1_i1|c0_g1_i1	TR1635|c0_g1_i1	6.94	0	0	0	retrotransposon , , unclassified
TR1636|c0_g1_i1|c0_g1_i1	TR1636|c0_g1_i1	3.39	0	0	0
TR16384|c0_g1_i1|c0_g1_i1	TR16384|c0_g1_i1	5.04	0	0	0	subtilisin-like protease
TR16389|c0_g2_i1|c0_g1_i1	TR16389|c0_g2_i1	4.17	0	0	0
TR16389|c0_g2_i2|c0_g1_i1	TR16389|c0_g2_i2	1.44	0	0	0
TR16409|c0_g1_i1|c0_g1_i1	TR16409|c0_g1_i1	8.23	0	0	0	Ribonuclease H
TR1641|c0_g2_i1|c0_g1_i1	TR1641|c0_g2_i1	3.86	0	0	0
TR16422|c0_g1_i1|c0_g1_i1	TR16422|c0_g1_i1	18.37	0	0	0	probable serine threonine- kinase At1g5461-like
TR16432|c0_g1_i1|c0_g1_i1	TR16432|c0_g1_i1	7.65	0	0	0	cytochrome P45 86A2	Caprolactam degradation;Retinol metabolism;Fatty acid degradation;Arachidonic acid metabolismRetinol metabolism;Tryptophan metabolism;Steroid hormone biosynthesis;Aminobenzoate degradation;Caffeine metabolism;Fatty acid degradation;Drug metabolism - cytochrome P45;Metabolism of xenobiotics by cytochrome P45;Linoleic acid metabolism;Arachidonic acid metabolism
TR16436|c0_g1_i1|c0_g1_i1	TR16436|c0_g1_i1	1.03	0	0	0
TR16437|c0_g1_i1|c0_g1_i1	TR16437|c0_g1_i1	98.47	0	0	0	temperature-induced lipocalin
TR16444|c0_g1_i1|c0_g1_i1	TR16444|c0_g1_i1	2.55	0	0	0
TR16472|c0_g1_i1|c0_g1_i1	TR16472|c0_g1_i1	5.85	0	0	0
TR16491|c0_g1_i1|c0_g1_i1	TR16491|c0_g1_i1	5.04	0	0	0
TR1651|c0_g1_i1|c0_g1_i1	TR1651|c0_g1_i1	2.58	0	0	0
TR16512|c0_g1_i1|c0_g1_i1	TR16512|c0_g1_i1	6.34	0	0	0	cytochrome P45
TR16513|c0_g2_i1|c0_g1_i1	TR16513|c0_g2_i1	7.99	0	0	0
TR16517|c0_g1_i1|c0_g1_i1	TR16517|c0_g1_i1	1.66	0	0	0	predicted protein
TR16551|c0_g1_i1|c0_g1_i1	TR16551|c0_g1_i1	5.75	0	0	0	mitochondrial succinate dehydrogenase iron-sulphur subunit	Citrate cycle (TCA cycle);Oxidative phosphorylation;Carbon fixation pathways in prokaryotes;Butanoate metabolism
TR16553|c0_g1_i1|c0_g1_i1	TR16553|c0_g1_i1	6.87	0	0	0
TR1660|c0_g1_i1|c0_g1_i1	TR1660|c0_g1_i1	2.77	0	0	0
TR16608|c0_g1_i1|c0_g1_i1	TR16608|c0_g1_i1	4.36	0	0	0
TR1661|c0_g1_i1|c0_g1_i1	TR1661|c0_g1_i1	2.24	0	0	0
TR16645|c0_g1_i1|c0_g1_i1	TR16645|c0_g1_i1	5.35	0	0	0
TR16656|c0_g1_i1|c0_g1_i1	TR16656|c0_g1_i1	7.65	0	0	0
TR16714|c0_g1_i1|c0_g1_i1	TR16714|c0_g1_i1	6.75	0	0	0	gag pol poly
TR16717|c0_g1_i1|c0_g1_i1	TR16717|c0_g1_i1	5.01	0	0	0
TR16751|c0_g1_i1|c0_g1_i1	TR16751|c0_g1_i1	12.59	0	0	0
TR16753|c0_g1_i1|c0_g1_i1	TR16753|c0_g1_i1	14.48	0	0	0	aldehyde dehydrogenase	Pyruvate metabolismTyrosine metabolism;Histidine metabolism;Phenylalanine metabolism;Drug metabolism - cytochrome P45;Metabolism of xenobiotics by cytochrome P45;beta-Alanine metabolism
TR16762|c0_g1_i1|c0_g1_i1	TR16762|c0_g1_i1	10.32	0	0	0	MADS-box transcription factor PISTILLATA
TR16778|c0_g1_i1|c0_g1_i1	TR16778|c0_g1_i1	8.81	0	0	0
TR16798|c1_g1_i1|c0_g1_i1	TR16798|c1_g1_i1	7.11	0	0	0	4S ribosomal S8
TR16813|c0_g1_i1|c0_g1_i1	TR16813|c0_g1_i1	6	0	0	0
TR16848|c0_g1_i1|c0_g1_i1	TR16848|c0_g1_i1	5.1	0	0	0	HAT family dimerization domain containing
TR16855|c0_g1_i1|c0_g1_i1	TR16855|c0_g1_i1	2.08	0	0	0
TR1686|c0_g1_i1|c0_g1_i1	TR1686|c0_g1_i1	5.68	0	0	0
TR16868|c0_g1_i1|c0_g1_i1	TR16868|c0_g1_i1	9.57	0	0	0
TR16870|c0_g2_i1|c0_g1_i1	TR16870|c0_g2_i1	6.87	0	0	0
TR16889|c0_g2_i1|c0_g1_i1	TR16889|c0_g2_i1	5.77	0	0	0
TR16895|c0_g1_i1|c0_g1_i1	TR16895|c0_g1_i1	4.99	0	0	0
TR1691|c0_g1_i1|c0_g1_i1	TR1691|c0_g1_i1	7.64	0	0	0	beta-D-xylosidase 1-like	Amino sugar and nucleotide sugar metabolismStarch and sucrose metabolism;Amino sugar and nucleotide sugar metabolismStarch and sucrose metabolism;Cyanoamino acid metabolism;Phenylpropanoid biosynthesis
TR16920|c0_g1_i1|c0_g1_i1	TR16920|c0_g1_i1	11.45	0	0	0
TR16922|c0_g2_i1|c0_g1_i1	TR16922|c0_g2_i1	2.27	0	0	0
TR16922|c1_g1_i1|c0_g1_i1	TR16922|c1_g1_i1	3.68	0	0	0
TR16932|c0_g1_i1|c0_g1_i1	TR16932|c0_g1_i1	3.29	0	0	0
TR16933|c0_g1_i1|c0_g1_i1	TR16933|c0_g1_i1	6.41	0	0	0
TR16935|c0_g1_i1|c0_g1_i1	TR16935|c0_g1_i1	1.99	0	0	0
TR1694|c0_g1_i1|c0_g1_i1	TR1694|c0_g1_i1	9.65	0	0	0	probable inactive purple acid phosphatase 16-like	Aminobenzoate degradation
TR16947|c0_g1_i1|c0_g1_i1	TR16947|c0_g1_i1	1.63	0	0	0
TR16954|c0_g1_i1|c0_g1_i1	TR16954|c0_g1_i1	4.58	0	0	0
TR16957|c0_g2_i1|c0_g1_i1	TR16957|c0_g2_i1	1.56	0	0	0
TR1697|c0_g1_i1|c0_g1_i1	TR1697|c0_g1_i1	3.49	0	0	0
TR1699|c0_g1_i1|c0_g1_i1	TR1699|c0_g1_i1	6.72	0	0	0
TR16998|c0_g2_i1|c0_g1_i1	TR16998|c0_g2_i1	6.59	0	0	0	transferase, transferring glycosyl groups,
TR17010|c0_g1_i1|c0_g1_i1	TR17010|c0_g1_i1	6.53	0	0	0
TR17019|c0_g1_i1|c0_g1_i1	TR17019|c0_g1_i1	5.1	0	0	0
TR17029|c0_g1_i1|c0_g1_i1	TR17029|c0_g1_i1	5.66	0	0	0	2-phosphoglycerate kinase
TR17037|c0_g1_i1|c0_g1_i1	TR17037|c0_g1_i1	12.13	0	0	0
TR1705|c0_g1_i1|c0_g1_i1	TR1705|c0_g1_i1	2.74	0	0	0
TR1706|c0_g1_i1|c0_g1_i1	TR1706|c0_g1_i1	9.41	0	0	0
TR17079|c0_g1_i1|c0_g1_i1	TR17079|c0_g1_i1	2.56	0	0	0
TR17085|c0_g1_i1|c0_g1_i1	TR17085|c0_g1_i1	1.87	0	0	0
TR17087|c0_g1_i1|c0_g1_i1	TR17087|c0_g1_i1	15.62	0	0	0	S-adenosylmethionine-dependent methyltransferase domain-containing
TR17090|c0_g1_i1|c0_g1_i1	TR17090|c0_g1_i1	15.36	0	0	0
TR17137|c0_g1_i1|c0_g1_i1	TR17137|c0_g1_i1	4.68	0	0	0	copia-type poly
TR17140|c0_g1_i1|c0_g1_i1	TR17140|c0_g1_i1	26.1	0	0	0
TR17140|c0_g2_i1|c0_g1_i1	TR17140|c0_g2_i1	2.7	0	0	0
TR17142|c0_g1_i1|c0_g1_i1	TR17142|c0_g1_i1	9.45	0	0	0
TR17148|c0_g1_i2|c0_g1_i1	TR17148|c0_g1_i2	10.56	0	0	0
TR1715|c0_g1_i1|c0_g1_i1	TR1715|c0_g1_i1	4.53	0	0	0
TR17164|c1_g1_i1|c0_g1_i1	TR17164|c1_g1_i1	2.67	0	0	0	plasma membrane H+-ATPase Pma1	Oxidative phosphorylation
TR17219|c0_g1_i1|c0_g1_i1	TR17219|c0_g1_i1	6.29	0	0	0
TR17224|c0_g2_i1|c0_g1_i1	TR17224|c0_g2_i1	4.49	0	0	0
TR17225|c0_g1_i1|c0_g1_i1	TR17225|c0_g1_i1	3.52	0	0	0
TR17226|c0_g1_i1|c0_g1_i1	TR17226|c0_g1_i1	4.08	0	0	0	beta-glucosidase
TR17250|c0_g1_i1|c0_g1_i1	TR17250|c0_g1_i1	26.86	0	0	0	glutamine synthetase	Alanine, aspartate and glutamate metabolism;Glyoxylate and dicarboxylate metabolism;Nitrogen metabolism;Arginine biosynthesis
TR17283|c0_g2_i1|c0_g1_i1	TR17283|c0_g2_i1	15.99	0	0	0
TR17289|c0_g1_i1|c0_g1_i1	TR17289|c0_g1_i1	5.54	0	0	0
TR173|c0_g1_i1|c0_g1_i1	TR173|c0_g1_i1	11.22	0	0	0
TR173|c0_g2_i1|c0_g1_i1	TR173|c0_g2_i1	2.16	0	0	0
TR17304|c1_g1_i1|c0_g1_i1	TR17304|c1_g1_i1	6.23	0	0	0
TR17311|c0_g1_i1|c0_g1_i1	TR17311|c0_g1_i1	4.99	0	0	0
TR17393|c0_g1_i1|c0_g1_i1	TR17393|c0_g1_i1	3.67	0	0	0
TR17399|c0_g1_i1|c0_g1_i1	TR17399|c0_g1_i1	17.25	0	0	0	serine-threonine kinase
TR17408|c0_g1_i1|c0_g1_i1	TR17408|c0_g1_i1	3.67	0	0	0
TR17411|c0_g1_i1|c0_g1_i1	TR17411|c0_g1_i1	11.08	0	0	0
TR17516|c0_g2_i1|c0_g1_i1	TR17516|c0_g2_i1	2.36	0	0	0
TR17528|c0_g3_i1|c0_g1_i1	TR17528|c0_g3_i1	1.05	0	0	0
TR17541|c0_g1_i1|c0_g1_i1	TR17541|c0_g1_i1	6.19	0	0	0	hypothetical protein RCOM_14678
TR17542|c1_g1_i1|c0_g1_i1	TR17542|c1_g1_i1	4.77	0	0	0
TR17544|c0_g1_i1|c0_g1_i1	TR17544|c0_g1_i1	8.11	0	0	0
TR17587|c0_g1_i1|c0_g1_i1	TR17587|c0_g1_i1	4.11	0	0	0
TR17588|c0_g1_i1|c0_g1_i1	TR17588|c0_g1_i1	1.93	0	0	0	peptidase C45, acyl-coenzyme A 6-aminopenicillanic acid acyl-transferase
TR17588|c0_g2_i1|c0_g1_i1	TR17588|c0_g2_i1	2.79	0	0	0	peptidase C45, acyl-coenzyme A 6-aminopenicillanic acid acyl-transferase
TR17589|c0_g3_i1|c0_g1_i1	TR17589|c0_g3_i1	9	0	0	0	polygalacturonase	Starch and sucrose metabolism;Pentose and glucuronate interconversions
TR17596|c0_g1_i1|c0_g1_i1	TR17596|c0_g1_i1	29.74	0	0	0	probable LRR receptor-like serine threonine- kinase At1g5344-like
TR17607|c0_g1_i1|c0_g1_i1	TR17607|c0_g1_i1	4.36	0	0	0
TR17607|c0_g2_i1|c0_g1_i1	TR17607|c0_g2_i1	3.58	0	0	0
TR17614|c0_g1_i1|c0_g1_i1	TR17614|c0_g1_i1	2.24	0	0	0
TR17621|c0_g1_i1|c0_g1_i1	TR17621|c0_g1_i1	9.95	0	0	0
TR17623|c0_g1_i1|c0_g1_i1	TR17623|c0_g1_i1	1.82	0	0	0
TR17648|c0_g1_i1|c0_g1_i1	TR17648|c0_g1_i1	1.66	0	0	0
TR17658|c0_g2_i1|c0_g1_i1	TR17658|c0_g2_i1	7.59	0	0	0
TR17666|c0_g1_i1|c0_g1_i1	TR17666|c0_g1_i1	3.27	0	0	0	hypothetical protein TRAVEDRAFT_26813
TR17666|c0_g1_i2|c0_g1_i1	TR17666|c0_g1_i2	6.34	0	0	0	12 kda heat shock (glucose and lipid-regulated )
TR17677|c0_g1_i1|c0_g1_i1	TR17677|c0_g1_i1	8.3	0	0	0
TR17684|c0_g1_i1|c0_g1_i1	TR17684|c0_g1_i1	7.08	0	0	0	heme-thiolate peroxidase aromatic peroxygenase
TR17685|c0_g1_i1|c0_g1_i1	TR17685|c0_g1_i1	4.09	0	0	0
TR17685|c0_g1_i2|c0_g1_i1	TR17685|c0_g1_i2	3.36	0	0	0
TR17686|c0_g1_i1|c0_g1_i1	TR17686|c0_g1_i1	2.61	0	0	0	heat shock 9, partial	Purine metabolism
TR17720|c0_g1_i1|c0_g1_i1	TR17720|c0_g1_i1	3.78	0	0	0
TR17722|c0_g1_i1|c0_g1_i1	TR17722|c0_g1_i1	23.29	0	0	0
TR17742|c1_g1_i1|c0_g1_i1	TR17742|c1_g1_i1	4.23	0	0	0
TR17751|c0_g1_i1|c0_g1_i1	TR17751|c0_g1_i1	10.64	0	0	0	hexose transporter
TR1776|c0_g1_i1|c0_g1_i1	TR1776|c0_g1_i1	10.44	0	0	0
TR17812|c0_g1_i1|c0_g1_i1	TR17812|c0_g1_i1	5.13	0	0	0
TR17848|c0_g1_i1|c0_g1_i1	TR17848|c0_g1_i1	2	0	0	0
TR17868|c0_g1_i1|c0_g1_i1	TR17868|c0_g1_i1	2.58	0	0	0
TR17887|c0_g1_i1|c0_g1_i1	TR17887|c0_g1_i1	25.97	0	0	0	purple acid phosphatase	Aminobenzoate degradation
TR1789|c0_g1_i1|c0_g1_i1	TR1789|c0_g1_i1	13.08	0	0	0	potassium channel KAT1
TR17890|c0_g1_i1|c0_g1_i1	TR17890|c0_g1_i1	10.57	0	0	0	hypothetical protein VITISV_2439
TR17906|c0_g2_i1|c0_g1_i1	TR17906|c0_g2_i1	2.51	0	0	0
TR17913|c0_g2_i1|c0_g1_i1	TR17913|c0_g2_i1	2.12	0	0	0
TR17938|c0_g1_i1|c0_g1_i1	TR17938|c0_g1_i1	4.74	0	0	0
TR17959|c0_g2_i1|c0_g1_i1	TR17959|c0_g2_i1	7.15	0	0	0	metallophosphatase domain-containing
TR17964|c0_g1_i1|c0_g1_i1	TR17964|c0_g1_i1	4.58	0	0	0
TR17978|c0_g1_i1|c0_g1_i1	TR17978|c0_g1_i1	17.54	0	0	0	beta-glucosidase 5-like isoform 2
TR17983|c0_g1_i1|c0_g1_i1	TR17983|c0_g1_i1	6.43	0	0	0
TR1799|c0_g1_i1|c0_g1_i1	TR1799|c0_g1_i1	5.28	0	0	0	pentatricopeptide repeat-containing
TR17997|c0_g1_i1|c0_g1_i1	TR17997|c0_g1_i1	2.63	0	0	0
TR18018|c0_g1_i1|c0_g1_i1	TR18018|c0_g1_i1	4.66	0	0	0	WW domain containing expressed
TR18022|c0_g1_i1|c0_g1_i1	TR18022|c0_g1_i1	8.54	0	0	0	UNC93 -like
TR18027|c0_g1_i1|c0_g1_i1	TR18027|c0_g1_i1	5.04	0	0	0	alpha-expansin 2
TR18044|c0_g1_i1|c0_g1_i1	TR18044|c0_g1_i1	8.01	0	0	0
TR18047|c0_g1_i1|c0_g1_i1	TR18047|c0_g1_i1	3.83	0	0	0	calnexin
TR1806|c0_g1_i1|c0_g1_i1	TR1806|c0_g1_i1	7.01	0	0	0
TR18082|c0_g1_i1|c0_g1_i1	TR18082|c0_g1_i1	1.31	0	0	0
TR18089|c0_g1_i1|c0_g1_i1	TR18089|c0_g1_i1	6.58	0	0	0
TR1809|c0_g1_i1|c0_g1_i1	TR1809|c0_g1_i1	2.43	0	0	0
TR18102|c0_g1_i1|c0_g1_i1	TR18102|c0_g1_i1	4.63	0	0	0
TR18144|c0_g1_i1|c0_g1_i1	TR18144|c0_g1_i1	5.69	0	0	0
TR18173|c0_g1_i1|c0_g1_i1	TR18173|c0_g1_i1	2.41	0	0	0
TR18200|c0_g1_i1|c0_g1_i1	TR18200|c0_g1_i1	4.44	0	0	0
TR18201|c0_g1_i1|c0_g1_i1	TR18201|c0_g1_i1	6.2	0	0	0
TR18211|c0_g1_i1|c0_g1_i1	TR18211|c0_g1_i1	5.75	0	0	0
TR1824|c0_g2_i1|c0_g1_i1	TR1824|c0_g2_i1	11.43	0	0	0
TR18249|c0_g1_i1|c0_g1_i1	TR18249|c0_g1_i1	3.62	0	0	0
TR18256|c0_g1_i1|c0_g1_i1	TR18256|c0_g1_i1	2.74	0	0	0
TR18256|c0_g2_i1|c0_g1_i1	TR18256|c0_g2_i1	2.29	0	0	0
TR18282|c0_g1_i1|c0_g1_i1	TR18282|c0_g1_i1	3.2	0	0	0
TR18298|c0_g1_i1|c0_g1_i1	TR18298|c0_g1_i1	6.39	0	0	0
TR18306|c0_g1_i1|c0_g1_i1	TR18306|c0_g1_i1	4.56	0	0	0
TR1832|c0_g1_i1|c0_g1_i1	TR1832|c0_g1_i1	4.64	0	0	0
TR18335|c0_g1_i1|c0_g1_i1	TR18335|c0_g1_i1	1.76	0	0	0
TR1837|c0_g1_i1|c0_g1_i1	TR1837|c0_g1_i1	4	0	0	0
TR1838|c0_g1_i1|c0_g1_i1	TR1838|c0_g1_i1	6.17	0	0	0
TR18391|c0_g2_i1|c0_g1_i1	TR18391|c0_g2_i1	2.08	0	0	0
TR18394|c0_g1_i1|c0_g1_i1	TR18394|c0_g1_i1	9.92	0	0	0	conserved hypothetical protein
TR18402|c0_g1_i1|c0_g1_i1	TR18402|c0_g1_i1	4.19	0	0	0
TR18410|c0_g1_i1|c0_g1_i1	TR18410|c0_g1_i1	4.75	0	0	0	expansin, partial
TR18412|c0_g2_i1|c0_g1_i1	TR18412|c0_g2_i1	7.73	0	0	0
TR18429|c1_g1_i1|c0_g1_i1	TR18429|c1_g1_i1	4.9	0	0	0
TR18446|c0_g2_i1|c0_g1_i1	TR18446|c0_g2_i1	2.61	0	0	0
TR18467|c0_g1_i1|c0_g1_i1	TR18467|c0_g1_i1	5.88	0	0	0	kinase family
TR18493|c0_g1_i1|c0_g1_i1	TR18493|c0_g1_i1	5.47	0	0	0
TR1854|c0_g1_i1|c0_g1_i1	TR1854|c0_g1_i1	4.08	0	0	0
TR18543|c0_g2_i1|c0_g1_i1	TR18543|c0_g2_i1	9.3	0	0	0
TR18544|c0_g3_i1|c0_g1_i1	TR18544|c0_g3_i1	4.06	0	0	0	predicted protein
TR18545|c0_g1_i1|c0_g1_i1	TR18545|c0_g1_i1	2.2	0	0	0
TR18555|c0_g2_i1|c0_g1_i1	TR18555|c0_g2_i1	2.83	0	0	0
TR18592|c0_g1_i1|c0_g1_i1	TR18592|c0_g1_i1	5.74	0	0	0
TR18603|c0_g1_i1|c0_g1_i1	TR18603|c0_g1_i1	7.53	0	0	0
TR18612|c0_g1_i1|c0_g1_i1	TR18612|c0_g1_i1	4.78	0	0	0
TR18666|c0_g1_i1|c0_g1_i1	TR18666|c0_g1_i1	21.26	0	0	0	Cytochrome P45 likeTBP
TR18668|c1_g1_i1|c0_g1_i1	TR18668|c1_g1_i1	12.61	0	0	0	serine-threonine kinase, plant-type,
TR18669|c0_g1_i1|c0_g1_i1	TR18669|c0_g1_i1	7.82	0	0	0	retrotransposon , , Ty3-gypsy subclass
TR1869|c0_g2_i1|c0_g1_i1	TR1869|c0_g2_i1	4.99	0	0	0
TR18693|c0_g2_i1|c0_g1_i1	TR18693|c0_g2_i1	4.72	0	0	0	PREDICTED: aminomethyltransferase
TR18710|c0_g1_i1|c0_g1_i1	TR18710|c0_g1_i1	10.02	0	0	0
TR18717|c0_g1_i1|c0_g1_i1	TR18717|c0_g1_i1	4.11	0	0	0
TR18748|c0_g2_i1|c0_g1_i1	TR18748|c0_g2_i1	5.28	0	0	0
TR18783|c0_g1_i1|c0_g1_i1	TR18783|c0_g1_i1	5.41	0	0	0	ribonuclease H At1g6575-like
TR18783|c0_g2_i1|c0_g1_i1	TR18783|c0_g2_i1	11.57	0	0	0	hypothetical protein VITISV_35521
TR18823|c0_g1_i1|c0_g1_i1	TR18823|c0_g1_i1	3.29	0	0	0
TR18835|c0_g1_i1|c0_g1_i1	TR18835|c0_g1_i1	1.71	0	0	0
TR18847|c0_g1_i1|c0_g1_i1	TR18847|c0_g1_i1	13.33	0	0	0
TR18895|c0_g2_i2|c0_g1_i1	TR18895|c0_g2_i2	8.11	0	0	0
TR18899|c0_g2_i1|c0_g1_i1	TR18899|c0_g2_i1	1.64	0	0	0
TR1894|c0_g1_i1|c0_g1_i1	TR1894|c0_g1_i1	3.31	0	0	0
TR18941|c0_g1_i1|c0_g1_i1	TR18941|c0_g1_i1	1.74	0	0	0
TR18942|c0_g1_i1|c0_g1_i1	TR18942|c0_g1_i1	3.13	0	0	0
TR18944|c1_g1_i1|c0_g1_i1	TR18944|c1_g1_i1	5.29	0	0	0
TR18957|c0_g1_i2|c0_g1_i1	TR18957|c0_g1_i2	5.28	0	0	0
TR18962|c0_g1_i1|c0_g1_i1	TR18962|c0_g1_i1	10	0	0	0	probable galactinol--sucrose galactosyltransferase 2-like	Glycosphingolipid biosynthesis - globo series;Sphingolipid metabolism;Glycerolipid metabolism
TR18972|c0_g1_i1|c0_g1_i1	TR18972|c0_g1_i1	6.23	0	0	0
TR18979|c0_g2_i1|c0_g1_i1	TR18979|c0_g2_i1	4.47	0	0	0	kinase family
TR18980|c0_g1_i1|c0_g1_i1	TR18980|c0_g1_i1	10.38	0	0	0
TR18998|c0_g1_i1|c0_g1_i1	TR18998|c0_g1_i1	2.36	0	0	0
TR1900|c0_g2_i1|c0_g1_i1	TR1900|c0_g2_i1	3.86	0	0	0	hypothetical protein VITISV_34261
TR19043|c0_g1_i1|c0_g1_i1	TR19043|c0_g1_i1	7.23	0	0	0	cytochrome P45,	Flavone and flavonol biosynthesis;Flavonoid biosynthesis
TR19057|c0_g1_i1|c0_g1_i1	TR19057|c0_g1_i1	5.16	0	0	0
TR19065|c0_g1_i2|c0_g1_i1	TR19065|c0_g1_i2	3.78	0	0	0
TR19073|c0_g3_i1|c0_g1_i1	TR19073|c0_g3_i1	2.58	0	0	0
TR1908|c0_g1_i1|c0_g1_i1	TR1908|c0_g1_i1	1.19	0	0	0
TR19117|c0_g1_i1|c0_g1_i1	TR19117|c0_g1_i1	6.53	0	0	0
TR19121|c0_g1_i1|c0_g1_i1	TR19121|c0_g1_i1	1.87	0	0	0	phospholipase A1-Igamma1, chloroplastic-like	Glycerolipid metabolismGlycerophospholipid metabolism;alpha-Linolenic acid metabolismGlycerolipid metabolism
TR19133|c0_g1_i1|c0_g1_i1	TR19133|c0_g1_i1	2.94	0	0	0
TR19146|c0_g1_i1|c0_g1_i1	TR19146|c0_g1_i1	9.59	0	0	0	quinate permease
TR19154|c0_g1_i1|c0_g1_i1	TR19154|c0_g1_i1	3.61	0	0	0
TR19162|c0_g1_i1|c0_g1_i1	TR19162|c0_g1_i1	6.53	0	0	0
TR19174|c0_g1_i1|c0_g1_i1	TR19174|c0_g1_i1	16.83	0	0	0	Receptor-like kinase
TR19179|c0_g2_i1|c0_g1_i1	TR19179|c0_g2_i1	4.83	0	0	0
TR19186|c0_g2_i1|c0_g1_i1	TR19186|c0_g2_i1	8.3	0	0	0	UDP-glycosyltransferase 75D1-like
TR19207|c0_g1_i1|c0_g1_i1	TR19207|c0_g1_i1	4.13	0	0	0	cytochrome P45
TR1922|c0_g1_i1|c0_g1_i1	TR1922|c0_g1_i1	2.29	0	0	0
TR19257|c0_g1_i1|c0_g1_i1	TR19257|c0_g1_i1	7.11	0	0	0
TR19264|c0_g1_i1|c0_g1_i1	TR19264|c0_g1_i1	6.13	0	0	0	retrotransposon like
TR19283|c0_g1_i1|c0_g1_i1	TR19283|c0_g1_i1	7.77	0	0	0	6S ribosomal L9
TR19298|c0_g1_i1|c0_g1_i1	TR19298|c0_g1_i1	2.67	0	0	0
TR1930|c0_g1_i1|c0_g1_i1	TR1930|c0_g1_i1	7.24	0	0	0
TR19319|c0_g2_i1|c0_g1_i1	TR19319|c0_g2_i1	2.22	0	0	0
TR1933|c0_g1_i1|c0_g1_i1	TR1933|c0_g1_i1	2.08	0	0	0
TR19352|c0_g1_i1|c0_g1_i1	TR19352|c0_g1_i1	2.88	0	0	0
TR19360|c0_g1_i2|c0_g1_i1	TR19360|c0_g1_i2	4.15	0	0	0
TR19368|c0_g1_i1|c0_g1_i1	TR19368|c0_g1_i1	3.13	0	0	0
TR19380|c0_g2_i1|c0_g1_i1	TR19380|c0_g2_i1	5.66	0	0	0
TR19393|c0_g1_i1|c0_g1_i1	TR19393|c0_g1_i1	10.2	0	0	0
TR19436|c0_g1_i1|c0_g1_i1	TR19436|c0_g1_i1	5.25	0	0	0
TR19439|c0_g2_i1|c0_g1_i1	TR19439|c0_g2_i1	5.73	0	0	0
TR19440|c0_g1_i1|c0_g1_i1	TR19440|c0_g1_i1	8.12	0	0	0	hypothetical protein VITISV_2153
TR19468|c0_g1_i1|c0_g1_i1	TR19468|c0_g1_i1	7.77	0	0	0
TR19505|c0_g1_i1|c0_g1_i1	TR19505|c0_g1_i1	2.88	0	0	0	6S ribosomal L1
TR19510|c0_g1_i1|c0_g1_i1	TR19510|c0_g1_i1	4.62	0	0	0	6S ribosomal L18
TR19510|c0_g1_i2|c0_g1_i1	TR19510|c0_g1_i2	3.24	0	0	0	6S ribosomal L18
TR19512|c0_g1_i1|c0_g1_i1	TR19512|c0_g1_i1	7.85	0	0	0	high affinity nitrate transporter
TR19519|c0_g1_i1|c0_g1_i1	TR19519|c0_g1_i1	2.28	0	0	0
TR1954|c1_g1_i1|c0_g1_i1	TR1954|c1_g1_i1	5.52	0	0	0
TR19545|c0_g1_i1|c0_g1_i1	TR19545|c0_g1_i1	4.23	0	0	0
TR19549|c0_g1_i1|c0_g1_i1	TR19549|c0_g1_i1	14.38	0	0	0	Rubisco activase 2	Purine metabolism
TR19566|c0_g1_i1|c0_g1_i1	TR19566|c0_g1_i1	13.88	0	0	0	ABC transporter G family member 11-like
TR1957|c0_g1_i1|c0_g1_i1	TR1957|c0_g1_i1	5.22	0	0	0
TR19570|c0_g1_i1|c0_g1_i1	TR19570|c0_g1_i1	3.85	0	0	0
TR19573|c0_g2_i1|c0_g1_i1	TR19573|c0_g2_i1	3.7	0	0	0
TR19574|c0_g2_i1|c0_g1_i1	TR19574|c0_g2_i1	1.49	0	0	0
TR19616|c0_g1_i1|c0_g1_i1	TR19616|c0_g1_i1	5.13	0	0	0
TR19620|c0_g2_i1|c0_g1_i1	TR19620|c0_g2_i1	7.32	0	0	0	phospholipase C,
TR19633|c0_g1_i1|c0_g1_i1	TR19633|c0_g1_i1	3.62	0	0	0
TR19646|c0_g1_i1|c0_g1_i1	TR19646|c0_g1_i1	10.76	0	0	0	RING-H2 finger ATL65
TR19665|c0_g1_i1|c0_g1_i1	TR19665|c0_g1_i1	1.36	0	0	0
TR1967|c0_g1_i1|c0_g1_i1	TR1967|c0_g1_i1	5.75	0	0	0
TR19690|c0_g1_i1|c0_g1_i1	TR19690|c0_g1_i1	8.31	0	0	0
TR19705|c0_g1_i1|c0_g1_i1	TR19705|c0_g1_i1	22.86	0	0	0
TR19743|c0_g1_i1|c0_g1_i1	TR19743|c0_g1_i1	5.97	0	0	0	hypothetical protein VITISV_26287
TR1976|c0_g1_i1|c0_g1_i1	TR1976|c0_g1_i1	7.47	0	0	0	Cullin 1
TR19772|c1_g1_i1|c0_g1_i1	TR19772|c1_g1_i1	2.83	0	0	0
TR19781|c0_g1_i1|c0_g1_i1	TR19781|c0_g1_i1	2.2	0	0	0
TR19782|c0_g1_i1|c0_g1_i1	TR19782|c0_g1_i1	4.83	0	0	0	BAHD family acyltransferase, clade V
TR19786|c0_g1_i1|c0_g1_i1	TR19786|c0_g1_i1	5.7	0	0	0	UPF481 At3g472-like
TR19810|c0_g1_i1|c0_g1_i1	TR19810|c0_g1_i1	6.41	0	0	0
TR19817|c0_g1_i1|c0_g1_i1	TR19817|c0_g1_i1	5.13	0	0	0	hypothetical retrotransposon
TR1984|c0_g2_i1|c0_g1_i1	TR1984|c0_g2_i1	4.62	0	0	0	hypothetical protein VITISV_43557
TR19864|c0_g1_i1|c0_g1_i1	TR19864|c0_g1_i1	10.19	0	0	0	TRIGALACTOSYLDIACYLGLYCEROL 3, chloroplastic-like	Sulfur metabolism
TR19866|c0_g1_i1|c0_g1_i1	TR19866|c0_g1_i1	6.04	0	0	0	Peroxidase 1 precursor,	Phenylpropanoid biosynthesis
TR19883|c0_g2_i1|c0_g1_i1	TR19883|c0_g2_i1	1.16	0	0	0
TR1990|c0_g1_i1|c0_g1_i1	TR1990|c0_g1_i1	7.11	0	0	0	hypothetical protein VITISV_41689
TR19905|c0_g1_i1|c0_g1_i1	TR19905|c0_g1_i1	0.99	0	0	0
TR19905|c0_g1_i2|c0_g1_i1	TR19905|c0_g1_i2	3.74	0	0	0
TR19907|c0_g1_i1|c0_g1_i1	TR19907|c0_g1_i1	8.17	0	0	0	Hypothetical leucine rich repeat
TR19907|c0_g2_i1|c0_g1_i1	TR19907|c0_g2_i1	9.65	0	0	0	Hypothetical leucine rich repeat
TR19915|c0_g1_i1|c0_g1_i1	TR19915|c0_g1_i1	16.03	0	0	0
TR1992|c0_g1_i1|c0_g1_i1	TR1992|c0_g1_i1	7.09	0	0	0	Anthranilate N-benzoyltransferase ,
TR19923|c0_g2_i1|c0_g1_i1	TR19923|c0_g2_i1	1.28	0	0	0
TR19941|c0_g1_i1|c0_g1_i1	TR19941|c0_g1_i1	7.94	0	0	0	cytochrome P45
TR19944|c0_g1_i1|c0_g1_i1	TR19944|c0_g1_i1	3.47	0	0	0
TR19958|c0_g1_i1|c0_g1_i1	TR19958|c0_g1_i1	2.34	0	0	0
TR19966|c0_g2_i1|c0_g1_i1	TR19966|c0_g2_i1	3.64	0	0	0
TR19970|c0_g1_i1|c0_g1_i1	TR19970|c0_g1_i1	2.44	0	0	0
TR19970|c1_g1_i1|c0_g1_i1	TR19970|c1_g1_i1	3.61	0	0	0
TR19971|c0_g1_i1|c0_g1_i1	TR19971|c0_g1_i1	2.96	0	0	0
TR19988|c0_g1_i1|c0_g1_i1	TR19988|c0_g1_i1	29.6	0	0	0	Caffeic acid 3-O-methyltransferase
TR19999|c0_g1_i1|c0_g1_i1	TR19999|c0_g1_i1	5.68	0	0	0
TR20021|c0_g1_i1|c0_g1_i1	TR20021|c0_g1_i1	4.56	0	0	0	AT2G4554 , partial
TR20026|c0_g1_i1|c0_g1_i1	TR20026|c0_g1_i1	3.67	0	0	0
TR20047|c0_g1_i1|c0_g1_i1	TR20047|c0_g1_i1	5.61	0	0	0	caffeic acid-O-methyltransferase, partial
TR20048|c0_g1_i1|c0_g1_i1	TR20048|c0_g1_i1	4.53	0	0	0
TR20048|c0_g2_i1|c0_g1_i1	TR20048|c0_g2_i1	3.87	0	0	0
TR20050|c0_g1_i1|c0_g1_i1	TR20050|c0_g1_i1	8.05	0	0	0
TR20051|c0_g1_i1|c0_g1_i1	TR20051|c0_g1_i1	10.44	0	0	0
TR20067|c0_g3_i1|c0_g1_i1	TR20067|c0_g3_i1	44.37	0	0	0
TR2007|c0_g1_i1|c0_g1_i1	TR2007|c0_g1_i1	1.55	0	0	0
TR20100|c0_g1_i1|c0_g1_i1	TR20100|c0_g1_i1	10	0	0	0	GATA transcription factor 22
TR20110|c0_g1_i1|c0_g1_i1	TR20110|c0_g1_i1	9.35	0	0	0
TR20171|c0_g1_i1|c0_g1_i1	TR20171|c0_g1_i1	10.28	0	0	0	AC7964_5copia-type poly ,
TR2019|c0_g2_i1|c0_g1_i1	TR2019|c0_g2_i1	6.08	0	0	0	argonaute group
TR20210|c0_g1_i1|c0_g1_i1	TR20210|c0_g1_i1	6.08	0	0	0	retrotransposon , , Ty3-gypsy subclass
TR20281|c0_g1_i1|c0_g1_i1	TR20281|c0_g1_i1	2.92	0	0	0
TR20285|c0_g1_i1|c0_g1_i1	TR20285|c0_g1_i1	17.64	0	0	0
TR20316|c0_g1_i1|c0_g1_i1	TR20316|c0_g1_i1	2.67	0	0	0
TR2036|c0_g1_i1|c0_g1_i1	TR2036|c0_g1_i1	4.63	0	0	0	serine-threonine kinase, plant-type,
TR20366|c0_g1_i1|c0_g1_i1	TR20366|c0_g1_i1	7.83	0	0	0
TR20409|c0_g1_i2|c0_g1_i1	TR20409|c0_g1_i2	7.16	0	0	0	beta-ketoacyl-coa synthase family
TR20415|c1_g1_i1|c0_g1_i1	TR20415|c1_g1_i1	1.98	0	0	0	LEAFY FLORICAULA
TR2042|c0_g1_i1|c0_g1_i1	TR2042|c0_g1_i1	5.64	0	0	0	2 kDa antigen p2
TR20434|c0_g1_i1|c0_g1_i1	TR20434|c0_g1_i1	10.29	0	0	0	PGR5 1A
TR20436|c0_g1_i1|c0_g1_i1	TR20436|c0_g1_i1	3.86	0	0	0
TR20445|c0_g1_i1|c0_g1_i1	TR20445|c0_g1_i1	19.95	0	0	0	unnamed protein product
TR20453|c0_g1_i1|c0_g1_i1	TR20453|c0_g1_i1	14.31	0	0	0	receptor kinase
TR20473|c0_g1_i1|c0_g1_i1	TR20473|c0_g1_i1	2.71	0	0	0
TR20490|c0_g1_i1|c0_g1_i1	TR20490|c0_g1_i1	5.54	0	0	0
TR20494|c0_g2_i1|c0_g1_i1	TR20494|c0_g2_i1	5.89	0	0	0	hypothetical retrotransposon
TR20495|c0_g1_i1|c0_g1_i1	TR20495|c0_g1_i1	7.21	0	0	0
TR20510|c0_g1_i1|c0_g1_i1	TR20510|c0_g1_i1	4.15	0	0	0
TR20519|c0_g1_i1|c0_g1_i1	TR20519|c0_g1_i1	1.87	0	0	0
TR20529|c0_g1_i1|c0_g1_i1	TR20529|c0_g1_i1	3.58	0	0	0
TR20541|c0_g1_i1|c0_g1_i1	TR20541|c0_g1_i1	4.53	0	0	0	allergen
TR20548|c0_g1_i1|c0_g1_i1	TR20548|c0_g1_i1	3.05	0	0	0
TR20564|c0_g1_i1|c0_g1_i1	TR20564|c0_g1_i1	17.3	0	0	0
TR20577|c0_g1_i1|c0_g1_i1	TR20577|c0_g1_i1	2.47	0	0	0
TR20584|c0_g1_i1|c0_g1_i1	TR20584|c0_g1_i1	11.36	0	0	0	hypothetical protein SORBIDRAFT_15s73
TR20588|c0_g1_i1|c0_g1_i1	TR20588|c0_g1_i1	2.39	0	0	0
TR20614|c0_g1_i1|c0_g1_i1	TR20614|c0_g1_i1	7.01	0	0	0
TR20620|c1_g1_i1|c0_g1_i1	TR20620|c1_g1_i1	3.73	0	0	0
TR20641|c0_g1_i1|c0_g1_i1	TR20641|c0_g1_i1	6.06	0	0	0
TR20648|c1_g1_i1|c0_g1_i1	TR20648|c1_g1_i1	3.93	0	0	0	nuclease HARBI1-like
TR20663|c0_g1_i1|c0_g1_i1	TR20663|c0_g1_i1	3.76	0	0	0	hypothetical protein VITISV_143
TR20667|c0_g1_i1|c0_g1_i1	TR20667|c0_g1_i1	9.87	0	0	0
TR20760|c0_g1_i1|c0_g1_i1	TR20760|c0_g1_i1	7.12	0	0	0
TR2077|c0_g1_i1|c0_g1_i1	TR2077|c0_g1_i1	2.9	0	0	0
TR20817|c0_g1_i1|c0_g1_i1	TR20817|c0_g1_i1	5.8	0	0	0
TR2082|c0_g1_i1|c0_g1_i1	TR2082|c0_g1_i1	6.58	0	0	0	RING-H2 finger ATL65-like
TR20837|c0_g2_i1|c0_g1_i1	TR20837|c0_g2_i1	6.49	0	0	0
TR20845|c0_g2_i1|c0_g1_i1	TR20845|c0_g2_i1	4.42	0	0	0	retrotransposon , , Ty3-gypsy subclass
TR20869|c0_g2_i1|c0_g1_i1	TR20869|c0_g2_i1	8.46	0	0	0
TR20897|c0_g2_i1|c0_g1_i1	TR20897|c0_g2_i1	4.69	0	0	0
TR20903|c0_g1_i1|c0_g1_i1	TR20903|c0_g1_i1	6.11	0	0	0	xyloglucan endotransglycosylase hydrolase
TR20903|c0_g3_i1|c0_g1_i1	TR20903|c0_g3_i1	3.2	0	0	0
TR2094|c0_g1_i2|c0_g1_i1	TR2094|c0_g1_i2	4.05	0	0	0
TR20961|c0_g1_i1|c0_g1_i1	TR20961|c0_g1_i1	1.91	0	0	0
TR20967|c0_g1_i1|c0_g1_i1	TR20967|c0_g1_i1	13.74	0	0	0
TR20998|c0_g1_i1|c0_g1_i1	TR20998|c0_g1_i1	4.99	0	0	0
TR21|c0_g1_i1|c0_g1_i1	TR21|c0_g1_i1	4.44	0	0	0
TR21019|c0_g1_i1|c0_g1_i1	TR21019|c0_g1_i1	5.26	0	0	0	BAHD family acyltransferase, clade V
TR21021|c0_g1_i1|c0_g1_i1	TR21021|c0_g1_i1	4.14	0	0	0
TR21043|c0_g1_i1|c0_g1_i1	TR21043|c0_g1_i1	4.08	0	0	0
TR21044|c0_g1_i1|c0_g1_i1	TR21044|c0_g1_i1	10.76	0	0	0
TR21061|c0_g1_i1|c0_g1_i1	TR21061|c0_g1_i1	8.78	0	0	0	cytochrome P45
TR21084|c0_g1_i1|c0_g1_i1	TR21084|c0_g1_i1	3.41	0	0	0
TR21115|c0_g1_i1|c0_g1_i1	TR21115|c0_g1_i1	2.12	0	0	0
TR21119|c0_g1_i1|c0_g1_i1	TR21119|c0_g1_i1	7.47	0	0	0
TR21130|c0_g1_i1|c0_g1_i1	TR21130|c0_g1_i1	5.01	0	0	0
TR21137|c0_g3_i1|c0_g1_i1	TR21137|c0_g3_i1	5.02	0	0	0	hypothetical protein VITISV_3815
TR21153|c0_g1_i1|c0_g1_i1	TR21153|c0_g1_i1	2.4	0	0	0
TR21153|c0_g2_i1|c0_g1_i1	TR21153|c0_g2_i1	1.91	0	0	0
TR21153|c0_g2_i2|c0_g1_i1	TR21153|c0_g2_i2	3.06	0	0	0
TR21164|c0_g1_i1|c0_g1_i1	TR21164|c0_g1_i1	3.76	0	0	0
TR21181|c0_g2_i1|c0_g1_i1	TR21181|c0_g2_i1	7.92	0	0	0
TR21189|c0_g1_i1|c0_g1_i1	TR21189|c0_g1_i1	2.49	0	0	0
TR21203|c0_g1_i1|c0_g1_i1	TR21203|c0_g1_i1	3.06	0	0	0
TR21217|c0_g1_i1|c0_g1_i1	TR21217|c0_g1_i1	4.88	0	0	0
TR21219|c0_g2_i1|c0_g1_i1	TR21219|c0_g2_i1	2.71	0	0	0
TR21228|c0_g1_i1|c0_g1_i1	TR21228|c0_g1_i1	3.97	0	0	0	hAT family dimerization domain-containing
TR21252|c0_g1_i1|c0_g1_i1	TR21252|c0_g1_i1	8.26	0	0	0	S-locus-specific glyco S6 precursor,
TR2126|c0_g1_i1|c0_g1_i1	TR2126|c0_g1_i1	3.34	0	0	0
TR21270|c0_g1_i1|c0_g1_i1	TR21270|c0_g1_i1	13.74	0	0	0
TR21287|c0_g1_i1|c0_g1_i1	TR21287|c0_g1_i1	49.88	0	0	0
TR21311|c0_g1_i1|c0_g1_i1	TR21311|c0_g1_i1	2.55	0	0	0
TR21328|c0_g1_i1|c0_g1_i1	TR21328|c0_g1_i1	6.68	0	0	0
TR21338|c0_g2_i1|c0_g1_i1	TR21338|c0_g2_i1	2.58	0	0	0
TR21349|c1_g1_i1|c0_g1_i1	TR21349|c1_g1_i1	2.83	0	0	0
TR21350|c0_g1_i1|c0_g1_i1	TR21350|c0_g1_i1	4.82	0	0	0
TR21402|c0_g1_i1|c0_g1_i1	TR21402|c0_g1_i1	4.88	0	0	0
TR21406|c0_g1_i1|c0_g1_i1	TR21406|c0_g1_i1	10.57	0	0	0	Leucine carboxyl methyltransferase
TR21416|c0_g1_i1|c0_g1_i1	TR21416|c0_g1_i1	3.22	0	0	0
TR2145|c0_g1_i1|c0_g1_i1	TR2145|c0_g1_i1	4.94	0	0	0	14-3-3 family
TR21481|c0_g1_i1|c0_g1_i1	TR21481|c0_g1_i1	3.5	0	0	0
TR21492|c0_g1_i1|c0_g1_i1	TR21492|c0_g1_i1	7.01	0	0	0
TR21520|c0_g2_i1|c0_g1_i1	TR21520|c0_g2_i1	6.41	0	0	0
TR21542|c0_g1_i1|c0_g1_i1	TR21542|c0_g1_i1	7.65	0	0	0
TR21551|c0_g1_i1|c0_g1_i1	TR21551|c0_g1_i1	0.96	0	0	0
TR21559|c0_g1_i1|c0_g1_i1	TR21559|c0_g1_i1	2.61	0	0	0	clock-controlled 6
TR21559|c0_g2_i1|c0_g1_i1	TR21559|c0_g2_i1	2.5	0	0	0	clock-controlled 6
TR21600|c0_g1_i1|c0_g1_i1	TR21600|c0_g1_i1	6.41	0	0	0	4S ribosomal S23
TR21614|c0_g2_i1|c0_g1_i1	TR21614|c0_g2_i1	2.49	0	0	0
TR21658|c0_g1_i1|c0_g1_i1	TR21658|c0_g1_i1	1.59	0	0	0
TR21669|c0_g1_i1|c0_g1_i1	TR21669|c0_g1_i1	4.82	0	0	0
TR21674|c0_g1_i1|c0_g1_i1	TR21674|c0_g1_i1	1586.81	0	0	0
TR21682|c0_g2_i1|c0_g1_i1	TR21682|c0_g2_i1	7.21	0	0	0
TR21700|c0_g1_i1|c0_g1_i1	TR21700|c0_g1_i1	3.15	0	0	0
TR21713|c0_g1_i1|c0_g1_i1	TR21713|c0_g1_i1	9.35	0	0	0
TR21717|c0_g1_i1|c0_g1_i1	TR21717|c0_g1_i1	10.89	0	0	0	Pinus taeda anonymous locus _182_1 genomic sequence
TR21729|c0_g1_i1|c0_g1_i1	TR21729|c0_g1_i1	22.92	0	0	0
TR2173|c0_g1_i1|c0_g1_i1	TR2173|c0_g1_i1	5.41	0	0	0	4S ribosomal S19
TR21733|c0_g1_i1|c0_g1_i1	TR21733|c0_g1_i1	4.24	0	0	0
TR21741|c0_g1_i1|c0_g1_i1	TR21741|c0_g1_i1	3.53	0	0	0
TR21753|c0_g2_i1|c0_g1_i1	TR21753|c0_g2_i1	1.81	0	0	0	hypothetical protein VITISV_3392
TR21754|c0_g1_i3|c0_g1_i1	TR21754|c0_g1_i3	1.51	0	0	0
TR21755|c0_g1_i1|c0_g1_i1	TR21755|c0_g1_i1	2.91	0	0	0
TR21760|c0_g1_i1|c0_g1_i1	TR21760|c0_g1_i1	9.35	0	0	0	hypothetical protein OsJ_27549
TR21762|c0_g1_i1|c0_g1_i1	TR21762|c0_g1_i1	11.35	0	0	0
TR21787|c0_g1_i1|c0_g1_i1	TR21787|c0_g1_i1	5.39	0	0	0	retrotransposon , , Ty3-gypsy subclass
TR21815|c0_g1_i1|c0_g1_i1	TR21815|c0_g1_i1	3.62	0	0	0
TR21834|c0_g2_i1|c0_g1_i1	TR21834|c0_g2_i1	6.63	0	0	0	malate dehydrogenase	Citrate cycle (TCA cycle);Glyoxylate and dicarboxylate metabolism;Carbon fixation pathways in prokaryotes;Pyruvate metabolism;Cysteine and methionine metabolism;Carbon fixation in photosynthetic organisms
TR21851|c0_g1_i1|c0_g1_i1	TR21851|c0_g1_i1	3.86	0	0	0
TR21856|c0_g1_i1|c0_g1_i1	TR21856|c0_g1_i1	4.85	0	0	0
TR2186|c0_g1_i1|c0_g1_i1	TR2186|c0_g1_i1	6.89	0	0	0	homeobox-leucine zipper ANTHOCYANINLESS 2-like
TR21861|c0_g1_i1|c0_g1_i1	TR21861|c0_g1_i1	5.51	0	0	0
TR21873|c0_g1_i1|c0_g1_i1	TR21873|c0_g1_i1	5.41	0	0	0
TR2189|c0_g1_i1|c0_g1_i1	TR2189|c0_g1_i1	16.94	0	0	0
TR21895|c0_g1_i1|c0_g1_i1	TR21895|c0_g1_i1	2.04	0	0	0	conserved hypothetical protein
TR21897|c0_g1_i1|c0_g1_i1	TR21897|c0_g1_i1	7.07	0	0	0	ZF-HD homeobox At4g2466-like
TR21909|c0_g1_i1|c0_g1_i1	TR21909|c0_g1_i1	1.71	0	0	0
TR21912|c0_g1_i1|c0_g1_i1	TR21912|c0_g1_i1	3.85	0	0	0	hypothetical protein VITISV_26478
TR21912|c0_g1_i2|c0_g1_i1	TR21912|c0_g1_i2	3.64	0	0	0	retrotransposon , , unclassified
TR21931|c0_g1_i2|c0_g1_i1	TR21931|c0_g1_i2	1.74	0	0	0
TR21940|c0_g1_i1|c0_g1_i1	TR21940|c0_g1_i1	2.9	0	0	0
TR21958|c1_g1_i1|c0_g1_i1	TR21958|c1_g1_i1	4.16	0	0	0	heat shock 7
TR21977|c0_g1_i1|c0_g1_i1	TR21977|c0_g1_i1	3.81	0	0	0	1,3-beta-glucanosyltransferase gel3
TR21984|c0_g1_i1|c0_g1_i1	TR21984|c0_g1_i1	14.57	0	0	0	probable LRR receptor-like serine threonine- kinase At3g4757-like
TR22016|c0_g2_i1|c0_g1_i1	TR22016|c0_g2_i1	2.64	0	0	0
TR22039|c0_g2_i1|c0_g1_i1	TR22039|c0_g2_i1	2.67	0	0	0	copia-like retroelement pol poly
TR22049|c0_g1_i1|c0_g1_i1	TR22049|c0_g1_i1	8.41	0	0	0
TR22062|c0_g1_i1|c0_g1_i1	TR22062|c0_g1_i1	2.81	0	0	0
TR22065|c0_g1_i1|c0_g1_i1	TR22065|c0_g1_i1	12.9	0	0	0	r2r3-myb transcription factor,
TR22085|c0_g1_i1|c0_g1_i1	TR22085|c0_g1_i1	11.08	0	0	0	hypothetical retrotransposon
TR2210|c0_g1_i1|c0_g1_i1	TR2210|c0_g1_i1	2.74	0	0	0
TR22124|c0_g2_i1|c0_g1_i1	TR22124|c0_g2_i1	1.25	0	0	0
TR22149|c0_g1_i1|c0_g1_i1	TR22149|c0_g1_i1	8.16	0	0	0
TR22155|c0_g1_i1|c0_g1_i1	TR22155|c0_g1_i1	2.77	0	0	0
TR22155|c0_g1_i2|c0_g1_i1	TR22155|c0_g1_i2	5.82	0	0	0
TR2216|c0_g1_i1|c0_g1_i1	TR2216|c0_g1_i1	6.02	0	0	0
TR22162|c0_g1_i1|c0_g1_i1	TR22162|c0_g1_i1	1.21	0	0	0
TR22164|c0_g1_i1|c0_g1_i1	TR22164|c0_g1_i1	8.02	0	0	0
TR22165|c0_g2_i1|c0_g1_i1	TR22165|c0_g2_i1	2.14	0	0	0
TR22167|c0_g2_i1|c0_g1_i1	TR22167|c0_g2_i1	11.41	0	0	0
TR2217|c0_g2_i1|c0_g1_i1	TR2217|c0_g2_i1	7.48	0	0	0
TR22183|c0_g1_i1|c0_g1_i1	TR22183|c0_g1_i1	2.39	0	0	0
TR22205|c0_g1_i1|c0_g1_i1	TR22205|c0_g1_i1	9.16	0	0	0	6S ribosomal L13
TR2221|c0_g1_i1|c0_g1_i1	TR2221|c0_g1_i1	5.54	0	0	0
TR22221|c0_g1_i1|c0_g1_i1	TR22221|c0_g1_i1	8.94	0	0	0	pectinesterase family	Starch and sucrose metabolism;Pentose and glucuronate interconversions
TR22243|c0_g1_i1|c0_g1_i1	TR22243|c0_g1_i1	6.17	0	0	0
TR22251|c0_g1_i1|c0_g1_i1	TR22251|c0_g1_i1	7.65	0	0	0
TR22252|c0_g1_i1|c0_g1_i1	TR22252|c0_g1_i1	9.35	0	0	0	hypothetical protein
TR22289|c0_g1_i1|c0_g1_i1	TR22289|c0_g1_i1	2.52	0	0	0
TR22292|c0_g1_i1|c0_g1_i1	TR22292|c0_g1_i1	3.8	0	0	0	GAG-POL precursor
TR22297|c0_g1_i1|c0_g1_i1	TR22297|c0_g1_i1	6.85	0	0	0
TR22297|c0_g2_i1|c0_g1_i1	TR22297|c0_g2_i1	5.38	0	0	0
TR22305|c0_g1_i1|c0_g1_i1	TR22305|c0_g1_i1	1.51	0	0	0
TR22325|c0_g1_i1|c0_g1_i1	TR22325|c0_g1_i1	8.7	0	0	0
TR22381|c0_g1_i1|c0_g1_i1	TR22381|c0_g1_i1	3.13	0	0	0
TR22381|c0_g1_i2|c0_g1_i1	TR22381|c0_g1_i2	1.66	0	0	0
TR22426|c0_g1_i1|c0_g1_i1	TR22426|c0_g1_i1	14.05	0	0	0
TR22455|c0_g1_i1|c0_g1_i1	TR22455|c0_g1_i1	9.07	0	0	0
TR22491|c0_g2_i1|c0_g1_i1	TR22491|c0_g2_i1	2.24	0	0	0
TR22495|c0_g1_i1|c0_g1_i1	TR22495|c0_g1_i1	30.52	0	0	0
TR22518|c0_g1_i2|c0_g1_i1	TR22518|c0_g1_i2	5.87	0	0	0	Pinus taeda anonymous locus _12568_1 genomic sequence
TR22530|c0_g1_i1|c0_g1_i1	TR22530|c0_g1_i1	7.16	0	0	0	multidrug pheromone exporter, MDR family, ABC transporter family
TR22532|c0_g1_i1|c0_g1_i1	TR22532|c0_g1_i1	5.68	0	0	0
TR22546|c0_g1_i1|c0_g1_i1	TR22546|c0_g1_i1	2.36	0	0	0
TR22558|c0_g1_i1|c0_g1_i1	TR22558|c0_g1_i1	6.76	0	0	0	cyclic nucleotide-gated channel
TR22600|c0_g1_i1|c0_g1_i1	TR22600|c0_g1_i1	12.12	0	0	0	ribulose-1,5 bisphosphate carboxylase oxygenase large subunit N-methyltransferase, chloroplastic-like	Lysine degradation
TR22612|c0_g1_i1|c0_g1_i1	TR22612|c0_g1_i1	4.11	0	0	0
TR22639|c0_g1_i1|c0_g1_i1	TR22639|c0_g1_i1	70.11	0	0	0
TR22648|c0_g3_i1|c0_g1_i1	TR22648|c0_g3_i1	7.01	0	0	0
TR22659|c0_g1_i1|c0_g1_i1	TR22659|c0_g1_i1	5.16	0	0	0	calmodulin-binding transcription activator 3-like
TR22663|c0_g1_i1|c0_g1_i1	TR22663|c0_g1_i1	1.52	0	0	0
TR22663|c0_g2_i1|c0_g1_i1	TR22663|c0_g2_i1	2.24	0	0	0
TR2267|c0_g1_i1|c0_g1_i1	TR2267|c0_g1_i1	1.36	0	0	0
TR22673|c0_g1_i1|c0_g1_i1	TR22673|c0_g1_i1	2.67	0	0	0
TR22673|c0_g2_i1|c0_g1_i1	TR22673|c0_g2_i1	4.19	0	0	0
TR22673|c0_g3_i1|c0_g1_i1	TR22673|c0_g3_i1	2.61	0	0	0
TR22686|c0_g1_i1|c0_g1_i1	TR22686|c0_g1_i1	22.21	0	0	0
TR22686|c0_g2_i1|c0_g1_i1	TR22686|c0_g2_i1	2.08	0	0	0
TR22689|c0_g1_i1|c0_g1_i1	TR22689|c0_g1_i1	7.4	0	0	0	trichome differentiation GL1
TR22691|c0_g1_i1|c0_g1_i1	TR22691|c0_g1_i1	2.51	0	0	0	hypothetical protein VITISV_2364
TR22701|c0_g1_i1|c0_g1_i1	TR22701|c0_g1_i1	36.46	0	0	0	leucine-rich repeat family
TR22706|c0_g1_i1|c0_g1_i1	TR22706|c0_g1_i1	6.31	0	0	0	TIR-NBS-LRR type disease resistance
TR22711|c0_g1_i1|c0_g1_i1	TR22711|c0_g1_i1	1.76	0	0	0
TR22755|c0_g1_i1|c0_g1_i1	TR22755|c0_g1_i1	3.5	0	0	0
TR22777|c0_g1_i1|c0_g1_i1	TR22777|c0_g1_i1	6.39	0	0	0
TR22794|c0_g1_i1|c0_g1_i1	TR22794|c0_g1_i1	3.61	0	0	0	gag-pol poly
TR22815|c1_g1_i1|c0_g1_i1	TR22815|c1_g1_i1	2.24	0	0	0	copia-type poly
TR22860|c0_g1_i1|c0_g1_i1	TR22860|c0_g1_i1	3.15	0	0	0
TR22873|c1_g3_i1|c0_g1_i1	TR22873|c1_g3_i1	3.58	0	0	0	6-phosphogluconate dehydrogenase	Glutathione metabolism
TR22885|c0_g1_i1|c0_g1_i1	TR22885|c0_g1_i1	9.65	0	0	0
TR2291|c0_g1_i1|c0_g1_i1	TR2291|c0_g1_i1	4.99	0	0	0
TR22935|c0_g1_i1|c0_g1_i1	TR22935|c0_g1_i1	10.33	0	0	0	s-receptor kinase,
TR22951|c0_g1_i1|c0_g1_i1	TR22951|c0_g1_i1	15.55	0	0	0	major chlorophyll a b binding
TR22955|c0_g2_i1|c0_g1_i1	TR22955|c0_g2_i1	2.67	0	0	0	retrotransposon , , unclassified
TR2299|c0_g1_i1|c0_g1_i1	TR2299|c0_g1_i1	2.61	0	0	0
TR23003|c0_g1_i1|c0_g1_i1	TR23003|c0_g1_i1	35.1	0	0	0
TR2304|c0_g1_i1|c0_g1_i1	TR2304|c0_g1_i1	6.8	0	0	0
TR23046|c0_g1_i1|c0_g1_i1	TR23046|c0_g1_i1	3.76	0	0	0
TR23055|c0_g1_i1|c0_g1_i1	TR23055|c0_g1_i1	3.29	0	0	0
TR23055|c0_g1_i2|c0_g1_i1	TR23055|c0_g1_i2	4.69	0	0	0
TR23118|c0_g1_i1|c0_g1_i1	TR23118|c0_g1_i1	2.67	0	0	0
TR23132|c0_g1_i1|c0_g1_i1	TR23132|c0_g1_i1	7.61	0	0	0	caffeic acid 3-O-methyltransferase
TR23141|c0_g1_i1|c0_g1_i1	TR23141|c0_g1_i1	3.29	0	0	0	gag-pol poly
TR23157|c0_g2_i1|c0_g1_i1	TR23157|c0_g2_i1	11.87	0	0	0	aconitate hydratase	Citrate cycle (TCA cycle);Glyoxylate and dicarboxylate metabolism;Carbon fixation pathways in prokaryotes
TR23182|c0_g1_i1|c0_g1_i1	TR23182|c0_g1_i1	19.88	0	0	0
TR23213|c0_g1_i1|c0_g1_i1	TR23213|c0_g1_i1	7.4	0	0	0	hypothetical protein MGL_3949
TR23226|c0_g1_i1|c0_g1_i1	TR23226|c0_g1_i1	5.82	0	0	0	Cytochrome P45
TR23240|c0_g1_i1|c0_g1_i1	TR23240|c0_g1_i1	1.63	0	0	0
TR23273|c0_g1_i1|c0_g1_i1	TR23273|c0_g1_i1	3.64	0	0	0
TR23280|c0_g1_i1|c0_g1_i1	TR23280|c0_g1_i1	12.01	0	0	0
TR23310|c0_g2_i1|c0_g1_i1	TR23310|c0_g2_i1	2.04	0	0	0	6S ribosomal L37
TR23315|c0_g1_i1|c0_g1_i1	TR23315|c0_g1_i1	1.79	0	0	0
TR23353|c0_g1_i4|c0_g1_i1	TR23353|c0_g1_i4	2.26	0	0	0
TR23362|c0_g1_i2|c0_g1_i1	TR23362|c0_g1_i2	2.12	0	0	0	Amine oxidase [copper-containing] precursor,
TR23381|c0_g2_i1|c0_g1_i1	TR23381|c0_g2_i1	2.05	0	0	0
TR234|c0_g1_i1|c0_g1_i1	TR234|c0_g1_i1	4.31	0	0	0
TR23402|c1_g1_i1|c0_g1_i1	TR23402|c1_g1_i1	6.23	0	0	0
TR23404|c0_g1_i1|c0_g1_i1	TR23404|c0_g1_i1	6.73	0	0	0
TR23411|c0_g1_i1|c0_g1_i1	TR23411|c0_g1_i1	2.91	0	0	0
TR23468|c0_g1_i2|c0_g1_i1	TR23468|c0_g1_i2	4.07	0	0	0
TR23475|c0_g1_i1|c0_g1_i1	TR23475|c0_g1_i1	4.31	0	0	0
TR23479|c0_g1_i1|c0_g1_i1	TR23479|c0_g1_i1	8.97	0	0	0	hypothetical protein CE1543
TR23538|c0_g1_i2|c0_g1_i1	TR23538|c0_g1_i2	3.68	0	0	0
TR2354|c0_g1_i1|c0_g1_i1	TR2354|c0_g1_i1	5.92	0	0	0
TR23555|c0_g2_i1|c0_g1_i1	TR23555|c0_g2_i1	3.24	0	0	0
TR23558|c0_g1_i1|c0_g1_i1	TR23558|c0_g1_i1	4.18	0	0	0	hypothetical protein VITISV_165
TR2356|c0_g1_i1|c0_g1_i1	TR2356|c0_g1_i1	8.38	0	0	0
TR23568|c0_g1_i1|c0_g1_i1	TR23568|c0_g1_i1	23.1	0	0	0
TR23582|c0_g1_i1|c0_g1_i1	TR23582|c0_g1_i1	6.66	0	0	0	gag-pol poly
TR23623|c0_g1_i1|c0_g1_i1	TR23623|c0_g1_i1	5.93	0	0	0
TR23625|c0_g1_i1|c0_g1_i1	TR23625|c0_g1_i1	12.46	0	0	0
TR23639|c0_g1_i1|c0_g1_i1	TR23639|c0_g1_i1	9.83	0	0	0	serine-threonine kinase
TR23658|c0_g1_i1|c0_g1_i1	TR23658|c0_g1_i1	7.65	0	0	0
TR23659|c0_g1_i1|c0_g1_i1	TR23659|c0_g1_i1	2.02	0	0	0
TR23662|c0_g1_i1|c0_g1_i1	TR23662|c0_g1_i1	16.66	0	0	0	hypothetical protein AOL_s4g152
TR23668|c0_g2_i1|c0_g1_i1	TR23668|c0_g2_i1	2.54	0	0	0
TR23686|c0_g1_i1|c0_g1_i1	TR23686|c0_g1_i1	1.48	0	0	0
TR23713|c0_g1_i1|c0_g1_i1	TR23713|c0_g1_i1	4	0	0	0	recQ-mediated genome instability 2-like
TR23730|c0_g1_i1|c0_g1_i1	TR23730|c0_g1_i1	11.78	0	0	0	Carboxyl-terminal peptidase
TR23753|c0_g1_i1|c0_g1_i1	TR23753|c0_g1_i1	2.58	0	0	0
TR23779|c0_g1_i1|c0_g1_i1	TR23779|c0_g1_i1	3.7	0	0	0
TR23784|c0_g1_i1|c0_g1_i1	TR23784|c0_g1_i1	9.9	0	0	0	unnamed protein product
TR23787|c0_g1_i1|c0_g1_i1	TR23787|c0_g1_i1	6.73	0	0	0
TR23791|c0_g1_i1|c0_g1_i1	TR23791|c0_g1_i1	9.53	0	0	0	6S ribosomal L28
TR2380|c0_g1_i1|c0_g1_i1	TR2380|c0_g1_i1	5.42	0	0	0
TR23804|c1_g1_i1|c0_g1_i1	TR23804|c1_g1_i1	2.24	0	0	0
TR23804|c1_g1_i2|c0_g1_i1	TR23804|c1_g1_i2	1.03	0	0	0
TR23805|c0_g1_i1|c0_g1_i1	TR23805|c0_g1_i1	49.5	0	0	0	3-ketoacyl- synthase
TR23808|c0_g1_i2|c0_g1_i1	TR23808|c0_g1_i2	2.52	0	0	0	pentatricopeptide repeat-containing
TR23839|c0_g1_i2|c0_g1_i1	TR23839|c0_g1_i2	8.95	0	0	0	pollen Ole e 1 allergen and extensin family
TR23859|c0_g1_i1|c0_g1_i1	TR23859|c0_g1_i1	7.89	0	0	0
TR23864|c0_g2_i4|c0_g1_i1	TR23864|c0_g2_i4	1.47	0	0	0
TR2388|c0_g1_i1|c0_g1_i1	TR2388|c0_g1_i1	2.31	0	0	0
TR23929|c0_g2_i1|c0_g1_i1	TR23929|c0_g2_i1	1.76	0	0	0
TR23936|c0_g1_i2|c0_g1_i1	TR23936|c0_g1_i2	8.11	0	0	0
TR23950|c0_g1_i1|c0_g1_i1	TR23950|c0_g1_i1	29.37	0	0	0	hypothetical protein ARALYDRAFT_49196
TR23981|c0_g1_i1|c0_g1_i1	TR23981|c0_g1_i1	3.97	0	0	0
TR23996|c0_g2_i1|c0_g1_i1	TR23996|c0_g2_i1	6.6	0	0	0
TR24018|c0_g1_i1|c0_g1_i1	TR24018|c0_g1_i1	9.03	0	0	0
TR24049|c0_g1_i1|c0_g1_i1	TR24049|c0_g1_i1	5.04	0	0	0
TR24057|c0_g1_i1|c0_g1_i1	TR24057|c0_g1_i1	4.83	0	0	0
TR2409|c0_g1_i1|c0_g1_i1	TR2409|c0_g1_i1	5.41	0	0	0	4S ribosomal S18
TR24109|c0_g1_i1|c0_g1_i1	TR24109|c0_g1_i1	37.72	0	0	0
TR24131|c0_g1_i1|c0_g1_i1	TR24131|c0_g1_i1	2.57	0	0	0	probable indole-3-acetic acid-amido synthetase -like
TR24131|c0_g1_i2|c0_g1_i1	TR24131|c0_g1_i2	3.79	0	0	0	probable indole-3-acetic acid-amido synthetase -like
TR24166|c0_g1_i1|c0_g1_i1	TR24166|c0_g1_i1	9.92	0	0	0	heat shock 7
TR24222|c0_g1_i1|c0_g1_i1	TR24222|c0_g1_i1	4.63	0	0	0
TR24229|c0_g2_i1|c0_g1_i1	TR24229|c0_g2_i1	101.72	0	0	0
TR24262|c0_g1_i1|c0_g1_i1	TR24262|c0_g1_i1	11.59	0	0	0	poly
TR2427|c0_g1_i1|c0_g1_i1	TR2427|c0_g1_i1	1.62	0	0	0	Chromo domain
TR24270|c0_g1_i2|c0_g1_i1	TR24270|c0_g1_i2	3.67	0	0	0	hypothetical protein VITISV_3944
TR24279|c0_g2_i1|c0_g1_i1	TR24279|c0_g2_i1	2.87	0	0	0	AC73555_1copia-type poly ,
TR24284|c0_g1_i1|c0_g1_i1	TR24284|c0_g1_i1	11.19	0	0	0	pectinesterase like
TR24298|c0_g1_i1|c0_g1_i1	TR24298|c0_g1_i1	14.8	0	0	0
TR24346|c0_g1_i2|c0_g1_i1	TR24346|c0_g1_i2	2.74	0	0	0
TR24364|c0_g1_i1|c0_g1_i1	TR24364|c0_g1_i1	5.54	0	0	0
TR2439|c0_g1_i1|c0_g1_i1	TR2439|c0_g1_i1	10.69	0	0	0
TR24400|c0_g1_i1|c0_g1_i1	TR24400|c0_g1_i1	2.88	0	0	0
TR24409|c2_g1_i1|c0_g1_i1	TR24409|c2_g1_i1	9.92	0	0	0	hypothetical protein VITISV_2439
TR24475|c0_g2_i1|c0_g1_i1	TR24475|c0_g2_i1	3.04	0	0	0
TR24488|c0_g2_i1|c0_g1_i1	TR24488|c0_g2_i1	1.51	0	0	0
TR24527|c0_g1_i1|c0_g1_i1	TR24527|c0_g1_i1	8.31	0	0	0	cellulose synthase E6-like
TR24530|c0_g1_i1|c0_g1_i1	TR24530|c0_g1_i1	1.79	0	0	0
TR24562|c0_g2_i1|c0_g1_i1	TR24562|c0_g2_i1	2.61	0	0	0	retrotransposon , , Ty1-copia subclass
TR24610|c0_g1_i1|c0_g1_i1	TR24610|c0_g1_i1	5.66	0	0	0
TR24613|c0_g1_i1|c0_g1_i1	TR24613|c0_g1_i1	10.29	0	0	0
TR24614|c1_g1_i1|c0_g1_i1	TR24614|c1_g1_i1	16.42	0	0	0	leucine-rich repeat family
TR2462|c0_g1_i1|c0_g1_i1	TR2462|c0_g1_i1	4.93	0	0	0
TR2464|c0_g2_i1|c0_g1_i1	TR2464|c0_g2_i1	5.85	0	0	0
TR24660|c0_g1_i1|c0_g1_i1	TR24660|c0_g1_i1	2.74	0	0	0
TR24674|c0_g1_i1|c0_g1_i1	TR24674|c0_g1_i1	66.18	0	0	0
TR2468|c0_g1_i1|c0_g1_i1	TR2468|c0_g1_i1	3.76	0	0	0
TR24680|c0_g2_i1|c0_g1_i1	TR24680|c0_g2_i1	3.58	0	0	0
TR24691|c0_g1_i1|c0_g1_i1	TR24691|c0_g1_i1	4.83	0	0	0
TR24708|c0_g1_i1|c0_g1_i1	TR24708|c0_g1_i1	9.8	0	0	0	thylakoid lumenal At1g361, chloroplastic-like
TR2471|c0_g1_i1|c0_g1_i1	TR2471|c0_g1_i1	4.62	0	0	0
TR2472|c0_g1_i1|c0_g1_i1	TR2472|c0_g1_i1	4.72	0	0	0
TR24723|c0_g1_i1|c0_g1_i1	TR24723|c0_g1_i1	15.36	0	0	0	ribonuclease H At1g6575-like
TR24737|c0_g1_i1|c0_g1_i1	TR24737|c0_g1_i1	3.42	0	0	0
TR24766|c0_g1_i1|c0_g1_i1	TR24766|c0_g1_i1	10.48	0	0	0
TR24780|c0_g2_i1|c0_g1_i1	TR24780|c0_g2_i1	4.28	0	0	0
TR2479|c0_g1_i1|c0_g1_i1	TR2479|c0_g1_i1	8.15	0	0	0
TR24823|c0_g1_i1|c0_g1_i1	TR24823|c0_g1_i1	5.68	0	0	0
TR24844|c0_g2_i1|c0_g1_i1	TR24844|c0_g2_i1	2.26	0	0	0
TR24848|c0_g1_i1|c0_g1_i1	TR24848|c0_g1_i1	2.84	0	0	0
TR24848|c0_g4_i1|c0_g1_i1	TR24848|c0_g4_i1	2.47	0	0	0
TR2485|c0_g2_i1|c0_g1_i1	TR2485|c0_g2_i1	1.81	0	0	0
TR24874|c0_g1_i1|c0_g1_i1	TR24874|c0_g1_i1	1.97	0	0	0
TR24913|c0_g1_i1|c0_g1_i1	TR24913|c0_g1_i1	7.78	0	0	0
TR24931|c0_g1_i1|c0_g1_i1	TR24931|c0_g1_i1	3.8	0	0	0
TR24939|c0_g1_i1|c0_g1_i1	TR24939|c0_g1_i1	28.89	0	0	0	leucine-rich repeat receptor kinase PXL2-like
TR24942|c0_g1_i1|c0_g1_i1	TR24942|c0_g1_i1	2.71	0	0	0	chaperone dnaJ 6-like
TR24946|c0_g2_i1|c0_g1_i1	TR24946|c0_g2_i1	6	0	0	0
TR24961|c0_g1_i2|c0_g1_i1	TR24961|c0_g1_i2	15.98	0	0	0
TR24978|c0_g2_i1|c0_g1_i1	TR24978|c0_g2_i1	2.34	0	0	0
TR24991|c0_g1_i1|c0_g1_i1	TR24991|c0_g1_i1	8.41	0	0	0
TR25001|c0_g1_i1|c0_g1_i1	TR25001|c0_g1_i1	3.61	0	0	0
TR25022|c1_g1_i1|c0_g1_i1	TR25022|c1_g1_i1	13.05	0	0	0
TR25043|c0_g1_i1|c0_g1_i1	TR25043|c0_g1_i1	3.68	0	0	0
TR25045|c1_g1_i1|c0_g1_i1	TR25045|c1_g1_i1	9.25	0	0	0	leucine-rich repeat receptor kinase
TR25081|c0_g1_i2|c0_g1_i1	TR25081|c0_g1_i2	1.44	0	0	0
TR25081|c0_g2_i1|c0_g1_i1	TR25081|c0_g2_i1	2.14	0	0	0
TR25106|c0_g1_i2|c0_g1_i1	TR25106|c0_g1_i2	6.81	0	0	0
TR25117|c0_g1_i1|c0_g1_i1	TR25117|c0_g1_i1	1.95	0	0	0
TR2515|c0_g1_i1|c0_g1_i1	TR2515|c0_g1_i1	4.67	0	0	0	serine-threonine kinase, plant-type,
TR25155|c0_g1_i4|c0_g1_i1	TR25155|c0_g1_i4	7.83	0	0	0	hypothetical protein VITISV_35345
TR2517|c0_g1_i1|c0_g1_i1	TR2517|c0_g1_i1	3.86	0	0	0
TR25187|c0_g1_i1|c0_g1_i1	TR25187|c0_g1_i1	3.17	0	0	0	hypothetical protein VITISV_128
TR25196|c0_g1_i1|c0_g1_i1	TR25196|c0_g1_i1	7.07	0	0	0	hypothetical protein VITISV_16976
TR25211|c1_g2_i1|c0_g1_i1	TR25211|c1_g2_i1	12.82	0	0	0	serine-threonine kinase, plant-type,
TR25234|c0_g1_i1|c0_g1_i1	TR25234|c0_g1_i1	10.01	0	0	0
TR25255|c0_g1_i1|c0_g1_i1	TR25255|c0_g1_i1	3.76	0	0	0
TR25256|c0_g1_i1|c0_g1_i1	TR25256|c0_g1_i1	1.17	0	0	0
TR25286|c0_g1_i1|c0_g1_i1	TR25286|c0_g1_i1	3.67	0	0	0
TR25325|c0_g1_i1|c0_g1_i1	TR25325|c0_g1_i1	18.36	0	0	0	PGR5 1A
TR25326|c0_g1_i1|c0_g1_i1	TR25326|c0_g1_i1	5.22	0	0	0
TR25340|c0_g1_i1|c0_g1_i1	TR25340|c0_g1_i1	11.49	0	0	0	Kinase
TR25360|c1_g1_i1|c0_g1_i1	TR25360|c1_g1_i1	4.08	0	0	0
TR25391|c1_g1_i1|c0_g1_i1	TR25391|c1_g1_i1	5.55	0	0	0
TR25401|c0_g2_i1|c0_g1_i1	TR25401|c0_g2_i1	3.42	0	0	0
TR25410|c0_g1_i1|c0_g1_i1	TR25410|c0_g1_i1	6.38	0	0	0	gag-pol precursor
TR25422|c0_g1_i1|c0_g1_i1	TR25422|c0_g1_i1	1.48	0	0	0
TR25433|c0_g1_i1|c0_g1_i1	TR25433|c0_g1_i1	8.59	0	0	0
TR255|c0_g1_i1|c0_g1_i1	TR255|c0_g1_i1	3.29	0	0	0
TR255|c0_g2_i1|c0_g1_i1	TR255|c0_g2_i1	5.88	0	0	0	hypothetical protein VITISV_22851
TR25504|c0_g1_i1|c0_g1_i1	TR25504|c0_g1_i1	5.13	0	0	0
TR25522|c0_g2_i1|c0_g1_i1	TR25522|c0_g2_i1	5.47	0	0	0
TR25535|c0_g1_i1|c0_g1_i1	TR25535|c0_g1_i1	6.94	0	0	0
TR25557|c0_g1_i1|c0_g1_i1	TR25557|c0_g1_i1	18.06	0	0	0
TR25575|c0_g2_i1|c0_g1_i1	TR25575|c0_g2_i1	3.61	0	0	0
TR25576|c0_g1_i1|c0_g1_i1	TR25576|c0_g1_i1	15.17	0	0	0
TR25648|c0_g1_i1|c0_g1_i1	TR25648|c0_g1_i1	8.8	0	0	0	Pinus taeda anonymous locus _3683_1 genomic sequence
TR25648|c0_g2_i1|c0_g1_i1	TR25648|c0_g2_i1	9.92	0	0	0	conserved hypothetical protein
TR25651|c0_g1_i1|c0_g1_i1	TR25651|c0_g1_i1	12.99	0	0	0
TR25658|c0_g1_i1|c0_g1_i1	TR25658|c0_g1_i1	3.52	0	0	0
TR25658|c0_g2_i1|c0_g1_i1	TR25658|c0_g2_i1	5.28	0	0	0
TR25681|c0_g2_i1|c0_g1_i1	TR25681|c0_g2_i1	10.04	0	0	0	transcription factor FAMA
TR25714|c1_g1_i1|c0_g1_i1	TR25714|c1_g1_i1	8.63	0	0	0
TR25718|c0_g2_i1|c0_g1_i1	TR25718|c0_g2_i1	3.27	0	0	0
TR25734|c0_g1_i1|c0_g1_i1	TR25734|c0_g1_i1	1.64	0	0	0
TR25736|c0_g2_i1|c0_g1_i1	TR25736|c0_g2_i1	4.63	0	0	0
TR2577|c0_g1_i1|c0_g1_i1	TR2577|c0_g1_i1	5.17	0	0	0
TR25798|c0_g1_i1|c0_g1_i1	TR25798|c0_g1_i1	8.68	0	0	0
TR25817|c0_g1_i1|c0_g1_i1	TR25817|c0_g1_i1	7.21	0	0	0	MFS general substrate transporter
TR25829|c0_g1_i1|c0_g1_i1	TR25829|c0_g1_i1	10.48	0	0	0
TR25840|c0_g2_i1|c0_g1_i1	TR25840|c0_g2_i1	4.88	0	0	0
TR25859|c0_g1_i1|c0_g1_i1	TR25859|c0_g1_i1	8.93	0	0	0	strictosidine synthase 1-like
TR25897|c0_g1_i1|c0_g1_i1	TR25897|c0_g1_i1	2.07	0	0	0
TR2590|c0_g1_i1|c0_g1_i1	TR2590|c0_g1_i1	5.42	0	0	0
TR25911|c0_g1_i1|c0_g1_i1	TR25911|c0_g1_i1	9.9	0	0	0
TR25959|c0_g1_i1|c0_g1_i1	TR25959|c0_g1_i1	42.99	0	0	0
TR26003|c0_g1_i3|c0_g1_i1	TR26003|c0_g1_i3	5.58	0	0	0
TR26020|c0_g1_i1|c0_g1_i1	TR26020|c0_g1_i1	5.65	0	0	0
TR26026|c0_g1_i1|c0_g1_i1	TR26026|c0_g1_i1	5.68	0	0	0
TR26031|c0_g2_i1|c0_g1_i1	TR26031|c0_g2_i1	3.06	0	0	0
TR26034|c0_g1_i1|c0_g1_i1	TR26034|c0_g1_i1	25.85	0	0	0	tryptophan synthase alpha chain	Benzoxazinoid biosynthesisPhenylalanine, tyrosine and tryptophan biosynthesis;Glycine, serine and threonine metabolism
TR26039|c0_g2_i1|c0_g1_i1	TR26039|c0_g2_i1	2.72	0	0	0	MATE efflux family ALF5-like
TR26039|c0_g3_i1|c0_g1_i1	TR26039|c0_g3_i1	2.66	0	0	0	MATE efflux family ALF5-like
TR2605|c0_g1_i1|c0_g1_i1	TR2605|c0_g1_i1	1.79	0	0	0
TR26076|c0_g1_i1|c0_g1_i1	TR26076|c0_g1_i1	5.54	0	0	0
TR26080|c0_g2_i1|c0_g1_i1	TR26080|c0_g2_i1	9.66	0	0	0
TR26095|c0_g2_i1|c0_g1_i1	TR26095|c0_g2_i1	9.52	0	0	0
TR26149|c0_g2_i1|c0_g1_i1	TR26149|c0_g2_i1	12.36	0	0	0	UDP-glycosyltransferase 83A1
TR26164|c0_g1_i1|c0_g1_i1	TR26164|c0_g1_i1	2.88	0	0	0	glyceraldehyde-3-phosphate dehydrogenase, partial	Carbon fixation in photosynthetic organisms
TR26197|c0_g2_i2|c0_g1_i1	TR26197|c0_g2_i2	19.39	0	0	0
TR26204|c0_g1_i1|c0_g1_i1	TR26204|c0_g1_i1	8.39	0	0	0
TR26224|c0_g1_i1|c0_g1_i1	TR26224|c0_g1_i1	1.4	0	0	0	copia LTR rider
TR26254|c0_g1_i1|c0_g1_i1	TR26254|c0_g1_i1	154.29	0	0	0	phospholipase D	Ether lipid metabolism;Glycerophospholipid metabolism
TR26305|c0_g2_i1|c0_g1_i1	TR26305|c0_g2_i1	5.85	0	0	0
TR26305|c0_g3_i1|c0_g1_i1	TR26305|c0_g3_i1	2.89	0	0	0
TR26310|c0_g1_i1|c0_g1_i1	TR26310|c0_g1_i1	1.61	0	0	0
TR26316|c0_g1_i1|c0_g1_i1	TR26316|c0_g1_i1	21.72	0	0	0
TR26331|c0_g1_i1|c0_g1_i1	TR26331|c0_g1_i1	5.33	0	0	0	Pentatricopeptide repeat-containing
TR26331|c0_g1_i2|c0_g1_i1	TR26331|c0_g1_i2	5.67	0	0	0	Pentatricopeptide repeat-containing
TR26353|c0_g1_i1|c0_g1_i1	TR26353|c0_g1_i1	6.27	0	0	0	probable membrane-associated 3 kDa , chloroplastic
TR26357|c0_g1_i1|c0_g1_i1	TR26357|c0_g1_i1	2.58	0	0	0
TR26403|c1_g1_i1|c0_g1_i1	TR26403|c1_g1_i1	8.91	0	0	0
TR26425|c0_g1_i1|c0_g1_i1	TR26425|c0_g1_i1	8.54	0	0	0
TR26467|c0_g1_i1|c0_g1_i1	TR26467|c0_g1_i1	8.1	0	0	0	myb-related transcription factor
TR2648|c0_g1_i1|c0_g1_i1	TR2648|c0_g1_i1	16.83	0	0	0
TR26486|c0_g1_i1|c0_g1_i1	TR26486|c0_g1_i1	9.21	0	0	0	cytochrome P45 82C4
TR26512|c0_g1_i1|c0_g1_i1	TR26512|c0_g1_i1	16.42	0	0	0	ABC transporter C family member 9-like
TR26544|c0_g2_i1|c0_g1_i1	TR26544|c0_g2_i1	1.31	0	0	0
TR26546|c0_g3_i1|c0_g1_i1	TR26546|c0_g3_i1	1.55	0	0	0	hypothetical protein VITISV_1657
TR26565|c0_g3_i1|c0_g1_i1	TR26565|c0_g3_i1	4.63	0	0	0	UDP-glycosyltransferase 74E2-like
TR26568|c0_g1_i1|c0_g1_i1	TR26568|c0_g1_i1	24.93	0	0	0	kinase Xa21
TR26583|c0_g1_i1|c0_g1_i1	TR26583|c0_g1_i1	7.59	0	0	0
TR26606|c1_g2_i1|c0_g1_i1	TR26606|c1_g2_i1	8.48	0	0	0	gag pol poly
TR26619|c0_g1_i1|c0_g1_i1	TR26619|c0_g1_i1	2.47	0	0	0
TR26620|c0_g1_i2|c0_g1_i1	TR26620|c0_g1_i2	9.59	0	0	0
TR26622|c0_g1_i1|c0_g1_i1	TR26622|c0_g1_i1	5.34	0	0	0
TR26642|c0_g1_i1|c0_g1_i1	TR26642|c0_g1_i1	8.97	0	0	0	hypothetical protein VITISV_2429
TR26669|c0_g1_i1|c0_g1_i1	TR26669|c0_g1_i1	2.48	0	0	0
TR2667|c0_g1_i1|c0_g1_i1	TR2667|c0_g1_i1	14.45	0	0	0
TR2668|c0_g2_i1|c0_g1_i1	TR2668|c0_g2_i1	1.9	0	0	0
TR26727|c0_g1_i1|c0_g1_i1	TR26727|c0_g1_i1	7.4	0	0	0	cytochrome P45
TR26744|c0_g1_i1|c0_g1_i1	TR26744|c0_g1_i1	3.08	0	0	0
TR26799|c0_g2_i1|c0_g1_i1	TR26799|c0_g2_i1	11.2	0	0	0	chloroplast lumen common family
TR26806|c0_g1_i1|c0_g1_i1	TR26806|c0_g1_i1	6.65	0	0	0
TR26817|c0_g2_i1|c0_g1_i1	TR26817|c0_g2_i1	6.1	0	0	0	hypothetical protein VITISV_1444
TR26832|c0_g1_i1|c0_g1_i1	TR26832|c0_g1_i1	20.18	0	0	0	CHUP1, chloroplastic-like
TR26839|c0_g1_i1|c0_g1_i1	TR26839|c0_g1_i1	1.19	0	0	0
TR26865|c0_g1_i1|c0_g1_i1	TR26865|c0_g1_i1	6.85	0	0	0	hydrolase, hydrolyzing O-glycosyl compounds,
TR26891|c0_g2_i1|c0_g1_i1	TR26891|c0_g2_i1	14.31	0	0	0	unknown
TR26900|c0_g1_i1|c0_g1_i1	TR26900|c0_g1_i1	1.9	0	0	0
TR26900|c0_g2_i2|c0_g1_i1	TR26900|c0_g2_i2	5.42	0	0	0	retrotransposon , , Ty3-gypsy subclass
TR26908|c0_g1_i1|c0_g1_i1	TR26908|c0_g1_i1	5.87	0	0	0
TR26915|c0_g1_i1|c0_g1_i1	TR26915|c0_g1_i1	4	0	0	0
TR26945|c0_g1_i1|c0_g1_i1	TR26945|c0_g1_i1	2.88	0	0	0
TR26951|c1_g1_i1|c0_g1_i1	TR26951|c1_g1_i1	2.1	0	0	0
TR26970|c0_g1_i2|c0_g1_i1	TR26970|c0_g1_i2	1.48	0	0	0	6S ribosomal L3
TR26970|c0_g1_i3|c0_g1_i1	TR26970|c0_g1_i3	8.52	0	0	0	6S ribosomal L3
TR2698|c0_g1_i1|c0_g1_i1	TR2698|c0_g1_i1	12.61	0	0	0
TR26980|c0_g1_i1|c0_g1_i1	TR26980|c0_g1_i1	2.91	0	0	0
TR2704|c0_g1_i1|c0_g1_i1	TR2704|c0_g1_i1	3.76	0	0	0
TR2706|c0_g1_i1|c0_g1_i1	TR2706|c0_g1_i1	6.41	0	0	0
TR27067|c0_g1_i1|c0_g1_i1	TR27067|c0_g1_i1	7.09	0	0	0
TR2707|c0_g1_i1|c0_g1_i1	TR2707|c0_g1_i1	2.81	0	0	0
TR27070|c0_g1_i1|c0_g1_i1	TR27070|c0_g1_i1	5.16	0	0	0
TR27070|c0_g2_i1|c0_g1_i1	TR27070|c0_g2_i1	3.86	0	0	0
TR27071|c0_g2_i1|c0_g1_i1	TR27071|c0_g2_i1	6.36	0	0	0
TR27112|c0_g1_i1|c0_g1_i1	TR27112|c0_g1_i1	2.06	0	0	0
TR2713|c0_g1_i1|c0_g1_i1	TR2713|c0_g1_i1	10.44	0	0	0	phosphoglycerate mutase	Glycine, serine and threonine metabolism
TR27161|c0_g1_i1|c0_g1_i1	TR27161|c0_g1_i1	5.41	0	0	0
TR27192|c0_g1_i1|c0_g1_i1	TR27192|c0_g1_i1	9.79	0	0	0
TR27205|c0_g1_i1|c0_g1_i1	TR27205|c0_g1_i1	4.49	0	0	0
TR27235|c0_g1_i1|c0_g1_i1	TR27235|c0_g1_i1	2.8	0	0	0	gag-pol poly
TR27235|c0_g2_i1|c0_g1_i1	TR27235|c0_g2_i1	1.87	0	0	0	gag-pol poly
TR27238|c0_g1_i1|c0_g1_i1	TR27238|c0_g1_i1	4.78	0	0	0
TR27270|c0_g1_i1|c0_g1_i1	TR27270|c0_g1_i1	8.63	0	0	0	auxin transport BIG-like
TR27287|c0_g1_i1|c0_g1_i1	TR27287|c0_g1_i1	44.73	0	0	0
TR27300|c0_g1_i1|c0_g1_i1	TR27300|c0_g1_i1	6.62	0	0	0
TR27300|c0_g2_i1|c0_g1_i1	TR27300|c0_g2_i1	9.35	0	0	0
TR27310|c0_g1_i2|c0_g1_i1	TR27310|c0_g1_i2	2.39	0	0	0
TR27312|c0_g1_i1|c0_g1_i1	TR27312|c0_g1_i1	64.06	0	0	0	3-hydroxybenzoate 6-hydroxylase 1-like
TR27315|c0_g1_i2|c0_g1_i1	TR27315|c0_g1_i2	3.86	0	0	0
TR2732|c0_g1_i1|c0_g1_i1	TR2732|c0_g1_i1	7.92	0	0	0
TR2733|c0_g1_i1|c0_g1_i1	TR2733|c0_g1_i1	4.44	0	0	0	outward rectifying potassium channel
TR27331|c0_g1_i1|c0_g1_i1	TR27331|c0_g1_i1	16.62	0	0	0	GATA transcription factor 22
TR27359|c0_g2_i1|c0_g1_i1	TR27359|c0_g2_i1	4.93	0	0	0
TR27399|c0_g2_i1|c0_g1_i1	TR27399|c0_g2_i1	5.09	0	0	0	hypothetical protein VITISV_1343
TR27410|c0_g1_i4|c0_g1_i1	TR27410|c0_g1_i4	3.85	0	0	0	unnamed protein product
TR27458|c0_g1_i1|c0_g1_i1	TR27458|c0_g1_i1	8.61	0	0	0	hypothetical protein VITISV_226
TR27477|c0_g1_i1|c0_g1_i1	TR27477|c0_g1_i1	7.22	0	0	0	4S ribosomal S22
TR2749|c0_g1_i1|c0_g1_i1	TR2749|c0_g1_i1	7.74	0	0	0	phosphate transporter PHO1 homolog 1 isoform 1
TR27495|c0_g1_i1|c0_g1_i1	TR27495|c0_g1_i1	8.84	0	0	0	ammonium transporter
TR27499|c0_g1_i1|c0_g1_i1	TR27499|c0_g1_i1	29.6	0	0	0	alcohol dehydrogenase,
TR27500|c0_g1_i1|c0_g1_i1	TR27500|c0_g1_i1	60.2	0	0	0
TR27507|c0_g1_i1|c0_g1_i1	TR27507|c0_g1_i1	7.84	0	0	0	ATP-binding cassette transporter,
TR27507|c1_g1_i1|c0_g1_i1	TR27507|c1_g1_i1	3.59	0	0	0	ABC transporter G family member 32
TR27523|c0_g1_i1|c0_g1_i1	TR27523|c0_g1_i1	6.9	0	0	0	probable LRR receptor-like serine threonine- kinase At4g885-like
TR27582|c0_g1_i1|c0_g1_i1	TR27582|c0_g1_i1	10.48	0	0	0
TR27585|c0_g1_i1|c0_g1_i1	TR27585|c0_g1_i1	10.56	0	0	0	non-LTR retroelement reverse transcriptase
TR27589|c0_g1_i1|c0_g1_i1	TR27589|c0_g1_i1	7.7	0	0	0	non-LTR retroelement reverse transcriptase
TR27625|c0_g1_i1|c0_g1_i1	TR27625|c0_g1_i1	4.21	0	0	0
TR27637|c0_g1_i1|c0_g1_i1	TR27637|c0_g1_i1	763.08	0	0	0	phospholipase A1-Igamma1	Glycerolipid metabolismGlycerophospholipid metabolism;alpha-Linolenic acid metabolismGlycerolipid metabolism
TR27649|c0_g1_i1|c0_g1_i1	TR27649|c0_g1_i1	5.37	0	0	0
TR27660|c0_g1_i1|c0_g1_i1	TR27660|c0_g1_i1	44.08	0	0	0	serine-threonine kinase, plant-type,
TR27661|c1_g1_i1|c0_g1_i1	TR27661|c1_g1_i1	6.87	0	0	0	DUF636 domain
TR2767|c0_g1_i1|c0_g1_i1	TR2767|c0_g1_i1	7.93	0	0	0
TR27681|c0_g1_i1|c0_g1_i1	TR27681|c0_g1_i1	5.47	0	0	0	PREDICTED: uncharacterized protein LOC124913
TR27684|c0_g1_i1|c0_g1_i1	TR27684|c0_g1_i1	7.92	0	0	0
TR27685|c0_g1_i1|c0_g1_i1	TR27685|c0_g1_i1	4.49	0	0	0
TR27693|c0_g1_i1|c0_g1_i1	TR27693|c0_g1_i1	3.31	0	0	0
TR27694|c0_g1_i1|c0_g1_i1	TR27694|c0_g1_i1	9.94	0	0	0
TR27698|c0_g1_i2|c0_g1_i1	TR27698|c0_g1_i2	8.45	0	0	0
TR27698|c0_g1_i3|c0_g1_i1	TR27698|c0_g1_i3	1.53	0	0	0
TR277|c0_g1_i1|c0_g1_i1	TR277|c0_g1_i1	3.38	0	0	0
TR27701|c0_g1_i1|c0_g1_i1	TR27701|c0_g1_i1	10.69	0	0	0
TR27726|c0_g1_i1|c0_g1_i1	TR27726|c0_g1_i1	41.07	0	0	0
TR27726|c0_g2_i1|c0_g1_i1	TR27726|c0_g2_i1	48.58	0	0	0
TR27772|c0_g2_i1|c0_g1_i1	TR27772|c0_g2_i1	3.17	0	0	0
TR27777|c0_g2_i2|c0_g1_i1	TR27777|c0_g2_i2	0.86	0	0	0
TR27781|c0_g2_i1|c0_g1_i1	TR27781|c0_g2_i1	5.1	0	0	0	PREDICTED: uncharacterized protein LOC186266
TR27782|c0_g1_i1|c0_g1_i1	TR27782|c0_g1_i1	9.25	0	0	0
TR27822|c0_g1_i2|c0_g1_i1	TR27822|c0_g1_i2	2.44	0	0	0
TR27840|c0_g1_i1|c0_g1_i1	TR27840|c0_g1_i1	1.88	0	0	0	ATP synthase subunit beta
TR27880|c0_g1_i1|c0_g1_i1	TR27880|c0_g1_i1	4.23	0	0	0	hydrophobic surface binding
TR27884|c0_g1_i1|c0_g1_i1	TR27884|c0_g1_i1	1.4	0	0	0
TR2790|c0_g1_i1|c0_g1_i1	TR2790|c0_g1_i1	3.61	0	0	0	alcohol oxidase
TR27922|c0_g1_i1|c0_g1_i1	TR27922|c0_g1_i1	2.77	0	0	0
TR27933|c0_g1_i2|c0_g1_i1	TR27933|c0_g1_i2	8.1	0	0	0
TR2796|c0_g1_i1|c0_g1_i1	TR2796|c0_g1_i1	7.4	0	0	0	ATP-citrate synthase subunit 1	Citrate cycle (TCA cycle);Carbon fixation pathways in prokaryotes
TR27971|c0_g1_i1|c0_g1_i1	TR27971|c0_g1_i1	4.77	0	0	0	UPF481 At3g472-like
TR2798|c0_g2_i1|c0_g1_i1	TR2798|c0_g2_i1	3.27	0	0	0
TR2799|c0_g1_i1|c0_g1_i1	TR2799|c0_g1_i1	6.29	0	0	0
TR28010|c1_g1_i1|c0_g1_i1	TR28010|c1_g1_i1	5.22	0	0	0
TR28026|c0_g1_i1|c0_g1_i1	TR28026|c0_g1_i1	8.23	0	0	0
TR28062|c0_g1_i1|c0_g1_i1	TR28062|c0_g1_i1	2.2	0	0	0
TR28062|c0_g3_i1|c0_g1_i1	TR28062|c0_g3_i1	4.83	0	0	0
TR28102|c0_g1_i1|c0_g1_i1	TR28102|c0_g1_i1	1.53	0	0	0
TR28119|c0_g1_i1|c0_g1_i1	TR28119|c0_g1_i1	18.51	0	0	0
TR28123|c0_g2_i1|c0_g1_i1	TR28123|c0_g2_i1	3.58	0	0	0
TR28208|c1_g1_i1|c0_g1_i1	TR28208|c1_g1_i1	2.16	0	0	0
TR2822|c0_g1_i1|c0_g1_i1	TR2822|c0_g1_i1	2.47	0	0	0
TR28225|c0_g1_i1|c0_g1_i1	TR28225|c0_g1_i1	1.12	0	0	0
TR28225|c0_g2_i1|c0_g1_i1	TR28225|c0_g2_i1	2.04	0	0	0
TR28246|c0_g1_i1|c0_g1_i1	TR28246|c0_g1_i1	5.52	0	0	0
TR28252|c0_g1_i1|c0_g1_i1	TR28252|c0_g1_i1	10.78	0	0	0
TR28252|c1_g1_i1|c0_g1_i1	TR28252|c1_g1_i1	13.65	0	0	0	delta 9 desaturase	Biosynthesis of unsaturated fatty acids
TR28268|c0_g1_i1|c0_g1_i1	TR28268|c0_g1_i1	11.62	0	0	0
TR28278|c0_g1_i1|c0_g1_i1	TR28278|c0_g1_i1	46.76	0	0	0
TR28293|c0_g1_i2|c0_g1_i1	TR28293|c0_g1_i2	2.58	0	0	0	Cytochrome P45
TR28304|c1_g1_i1|c0_g1_i1	TR28304|c1_g1_i1	2.52	0	0	0	hypothetical protein VITISV_41157
TR2832|c0_g1_i1|c0_g1_i1	TR2832|c0_g1_i1	2.27	0	0	0
TR2834|c0_g1_i1|c0_g1_i1	TR2834|c0_g1_i1	3.36	0	0	0
TR28349|c0_g1_i1|c0_g1_i1	TR28349|c0_g1_i1	108.82	0	0	0	ABC transporter C family member 1-like	Purine metabolism
TR28382|c0_g1_i1|c0_g1_i1	TR28382|c0_g1_i1	5.61	0	0	0
TR28389|c0_g1_i2|c0_g1_i1	TR28389|c0_g1_i2	8.12	0	0	0
TR28407|c0_g1_i1|c0_g1_i1	TR28407|c0_g1_i1	85.24	0	0	0
TR28426|c2_g1_i1|c0_g1_i1	TR28426|c2_g1_i1	4.73	0	0	0
TR28427|c0_g1_i1|c0_g1_i1	TR28427|c0_g1_i1	1.14	0	0	0	ADP,ATP carrier
TR28446|c0_g2_i1|c0_g1_i1	TR28446|c0_g2_i1	1.45	0	0	0
TR28451|c0_g1_i1|c0_g1_i1	TR28451|c0_g1_i1	16.53	0	0	0	conserved hypothetical protein
TR28454|c0_g1_i1|c0_g1_i1	TR28454|c0_g1_i1	9.1	0	0	0
TR28475|c0_g1_i1|c0_g1_i1	TR28475|c0_g1_i1	6.47	0	0	0
TR28486|c0_g1_i1|c0_g1_i1	TR28486|c0_g1_i1	8.36	0	0	0	3-ketoacyl- synthase
TR2852|c0_g1_i1|c0_g1_i1	TR2852|c0_g1_i1	5.38	0	0	0
TR28531|c0_g1_i2|c0_g1_i1	TR28531|c0_g1_i2	4.11	0	0	0
TR28531|c0_g1_i5|c0_g1_i1	TR28531|c0_g1_i5	1.78	0	0	0
TR28534|c1_g1_i1|c0_g1_i1	TR28534|c1_g1_i1	5.46	0	0	0
TR28541|c0_g1_i1|c0_g1_i1	TR28541|c0_g1_i1	20.19	0	0	0
TR28555|c1_g1_i1|c0_g1_i1	TR28555|c1_g1_i1	11.45	0	0	0
TR286|c0_g1_i1|c0_g1_i1	TR286|c0_g1_i1	3.5	0	0	0
TR28614|c0_g1_i1|c0_g1_i1	TR28614|c0_g1_i1	15.12	0	0	0	ZF-HD homeobox At4g2466-like
TR2862|c0_g1_i1|c0_g1_i1	TR2862|c0_g1_i1	8.02	0	0	0	Actin 3
TR28623|c0_g1_i1|c0_g1_i1	TR28623|c0_g1_i1	23.73	0	0	0	probable LRR receptor-like serine threonine- kinase At4g3618-like
TR28649|c0_g1_i1|c0_g1_i1	TR28649|c0_g1_i1	5.96	0	0	0
TR28658|c1_g1_i1|c0_g1_i1	TR28658|c1_g1_i1	4.21	0	0	0
TR28705|c0_g2_i1|c0_g1_i1	TR28705|c0_g2_i1	1.41	0	0	0
TR28707|c0_g1_i2|c0_g1_i1	TR28707|c0_g1_i2	1.97	0	0	0
TR28710|c1_g1_i1|c0_g1_i1	TR28710|c1_g1_i1	2.88	0	0	0
TR28717|c0_g1_i1|c0_g1_i1	TR28717|c0_g1_i1	30.73	0	0	0
TR28741|c0_g1_i3|c0_g1_i1	TR28741|c0_g1_i3	3.19	0	0	0
TR2875|c0_g2_i1|c0_g1_i1	TR2875|c0_g2_i1	5.88	0	0	0
TR28776|c0_g1_i1|c0_g1_i1	TR28776|c0_g1_i1	2.44	0	0	0
TR28798|c0_g2_i1|c0_g1_i1	TR28798|c0_g2_i1	5.04	0	0	0
TR28817|c0_g1_i1|c0_g1_i1	TR28817|c0_g1_i1	7.33	0	0	0
TR2882|c0_g1_i1|c0_g1_i1	TR2882|c0_g1_i1	8.21	0	0	0
TR28820|c1_g1_i2|c0_g1_i1	TR28820|c1_g1_i2	5.6	0	0	0	hypothetical protein VITISV_1681
TR28825|c0_g1_i1|c0_g1_i1	TR28825|c0_g1_i1	3.27	0	0	0
TR28836|c0_g1_i1|c0_g1_i1	TR28836|c0_g1_i1	3	0	0	0
TR28844|c0_g1_i1|c0_g1_i1	TR28844|c0_g1_i1	7.67	0	0	0	aldehyde dehydrogenase	Lysine degradation;Ascorbate and aldarate metabolism;Tryptophan metabolism;Histidine metabolism;Valine, leucine and isoleucine degradation;Pentose and glucuronate interconversions;Chloroalkane and chloroalkene degradation;Arginine and proline metabolism;Pyruvate metabolism;Glycerolipid metabolism;Fatty acid degradation;Limonene and pinene degradation;beta-Alanine metabolism
TR2885|c0_g1_i1|c0_g1_i1	TR2885|c0_g1_i1	1.78	0	0	0
TR2886|c0_g1_i1|c0_g1_i1	TR2886|c0_g1_i1	4.22	0	0	0
TR28868|c0_g1_i1|c0_g1_i1	TR28868|c0_g1_i1	4.27	0	0	0
TR28870|c0_g1_i1|c0_g1_i1	TR28870|c0_g1_i1	5.08	0	0	0	poly
TR28870|c1_g1_i1|c0_g1_i1	TR28870|c1_g1_i1	6.05	0	0	0	poly
TR28872|c0_g1_i1|c0_g1_i1	TR28872|c0_g1_i1	6.2	0	0	0
TR28888|c0_g2_i1|c0_g1_i1	TR28888|c0_g2_i1	3.33	0	0	0
TR28893|c0_g1_i1|c0_g1_i1	TR28893|c0_g1_i1	12.25	0	0	0	alcohol dehydrogenase 1	Tyrosine metabolism;Retinol metabolism;Naphthalene degradation;Chloroalkane and chloroalkene degradation;Fatty acid degradation;Drug metabolism - cytochrome P45;Metabolism of xenobiotics by cytochrome P45;alpha-Linolenic acid metabolism;Glycine, serine and threonine metabolism
TR2895|c0_g1_i1|c0_g1_i1	TR2895|c0_g1_i1	8.46	0	0	0
TR28950|c0_g1_i1|c0_g1_i1	TR28950|c0_g1_i1	10.7	0	0	0	leucine-rich repeat kinase family
TR28955|c0_g1_i1|c0_g1_i1	TR28955|c0_g1_i1	13.52	0	0	0
TR28969|c0_g3_i1|c0_g1_i1	TR28969|c0_g3_i1	4	0	0	0	calmodulin-binding transcription activator 3-like
TR2901|c0_g1_i1|c0_g1_i1	TR2901|c0_g1_i1	3.49	0	0	0
TR29017|c0_g1_i2|c0_g1_i1	TR29017|c0_g1_i2	9.95	0	0	0	predicted protein
TR29030|c0_g1_i1|c0_g1_i1	TR29030|c0_g1_i1	9.63	0	0	0
TR29034|c0_g1_i1|c0_g1_i1	TR29034|c0_g1_i1	8.48	0	0	0
TR291|c0_g1_i1|c0_g1_i1	TR291|c0_g1_i1	14.33	0	0	0	POLX_TOBAC ame: Full=Retrovirus-related Pol poly from transposon TNT 1-94 Includes: ame: Full=Protease Includes: ame: Full=Reverse transcriptase Includes: ame: Full=Endonuclease
TR29107|c0_g1_i1|c0_g1_i1	TR29107|c0_g1_i1	5.41	0	0	0
TR29142|c0_g2_i1|c0_g1_i1	TR29142|c0_g2_i1	2.7	0	0	0
TR29175|c0_g4_i1|c0_g1_i1	TR29175|c0_g4_i1	2.49	0	0	0
TR29232|c2_g1_i1|c0_g1_i1	TR29232|c2_g1_i1	4.78	0	0	0	4S ribosomal S18
TR29243|c0_g2_i1|c0_g1_i1	TR29243|c0_g2_i1	3.44	0	0	0	hypothetical protein VITISV_22451
TR29275|c0_g1_i1|c0_g1_i1	TR29275|c0_g1_i1	129.75	0	0	0	ribulose bisphosphate carboxylase oxygenase activase 1, chloroplastic-like
TR29275|c0_g1_i2|c0_g1_i1	TR29275|c0_g1_i2	127.89	0	0	0	ribulose bisphosphate carboxylase oxygenase activase 1, chloroplastic-like
TR29281|c0_g1_i1|c0_g1_i1	TR29281|c0_g1_i1	5.37	0	0	0
TR29297|c0_g1_i1|c0_g1_i1	TR29297|c0_g1_i1	8.31	0	0	0
TR29304|c0_g1_i1|c0_g1_i1	TR29304|c0_g1_i1	2.82	0	0	0
TR29306|c0_g1_i1|c0_g1_i1	TR29306|c0_g1_i1	14.4	0	0	0	Harpin-induced 1 containing , expressed
TR29326|c0_g2_i1|c0_g1_i1	TR29326|c0_g2_i1	7.92	0	0	0
TR29343|c0_g2_i1|c0_g1_i1	TR29343|c0_g2_i1	6.06	0	0	0	retrotransposon , , Ty3-gypsy subclass
TR29349|c0_g1_i1|c0_g1_i1	TR29349|c0_g1_i1	60.73	0	0	0	probable LRR receptor-like serine threonine- kinase At4g3618-like
TR29373|c1_g1_i1|c0_g1_i1	TR29373|c1_g1_i1	4.9	0	0	0
TR29373|c1_g1_i4|c0_g1_i1	TR29373|c1_g1_i4	6.69	0	0	0
TR29381|c0_g1_i1|c0_g1_i1	TR29381|c0_g1_i1	2.77	0	0	0
TR29386|c0_g1_i1|c0_g1_i1	TR29386|c0_g1_i1	26.64	0	0	0	lipoxygenase
TR29395|c0_g1_i1|c0_g1_i1	TR29395|c0_g1_i1	9.46	0	0	0
TR29418|c0_g1_i2|c0_g1_i1	TR29418|c0_g1_i2	4.16	0	0	0
TR29441|c0_g2_i1|c0_g1_i1	TR29441|c0_g2_i1	11	0	0	0
TR29441|c1_g1_i1|c0_g1_i1	TR29441|c1_g1_i1	5.54	0	0	0
TR29453|c0_g1_i1|c0_g1_i1	TR29453|c0_g1_i1	33.32	0	0	0	Receptor kinase
TR29457|c0_g2_i1|c0_g1_i1	TR29457|c0_g2_i1	1.75	0	0	0
TR29461|c0_g1_i1|c0_g1_i1	TR29461|c0_g1_i1	74.99	0	0	0	GDSL esterase lipase
TR29465|c0_g1_i1|c0_g1_i1	TR29465|c0_g1_i1	13.46	0	0	0
TR29473|c0_g2_i1|c0_g1_i1	TR29473|c0_g2_i1	5.61	0	0	0
TR295|c0_g1_i1|c0_g1_i1	TR295|c0_g1_i1	5.16	0	0	0	O-acyltransferase WSD1
TR29520|c0_g2_i1|c0_g1_i1	TR29520|c0_g2_i1	5.22	0	0	0
TR29523|c1_g1_i1|c0_g1_i1	TR29523|c1_g1_i1	7.22	0	0	0
TR29528|c1_g1_i1|c0_g1_i1	TR29528|c1_g1_i1	2.8	0	0	0
TR2954|c0_g1_i1|c0_g1_i1	TR2954|c0_g1_i1	22.16	0	0	0
TR29565|c0_g1_i1|c0_g1_i1	TR29565|c0_g1_i1	7.26	0	0	0
TR29596|c0_g2_i1|c0_g1_i1	TR29596|c0_g2_i1	31.93	0	0	0	f-box family
TR29635|c0_g1_i1|c0_g1_i1	TR29635|c0_g1_i1	22.9	0	0	0
TR29647|c0_g1_i1|c0_g1_i1	TR29647|c0_g1_i1	6.89	0	0	0	inorganic pyrophosphatase	Oxidative phosphorylation
TR29654|c0_g1_i1|c0_g1_i1	TR29654|c0_g1_i1	1.6	0	0	0
TR29663|c0_g1_i1|c0_g1_i1	TR29663|c0_g1_i1	7.16	0	0	0
TR29697|c0_g1_i1|c0_g1_i1	TR29697|c0_g1_i1	1.78	0	0	0
TR29735|c1_g4_i1|c0_g1_i1	TR29735|c1_g4_i1	2.06	0	0	0
TR29754|c0_g1_i2|c0_g1_i1	TR29754|c0_g1_i2	2.92	0	0	0
TR29801|c0_g2_i1|c0_g1_i1	TR29801|c0_g2_i1	4.19	0	0	0	cysteine-rich receptor kinase 29-like
TR29811|c0_g1_i1|c0_g1_i1	TR29811|c0_g1_i1	8.87	0	0	0	plasma membrane ATPase	Oxidative phosphorylation
TR29852|c0_g1_i1|c0_g1_i1	TR29852|c0_g1_i1	6.83	0	0	0	chaperone -like
TR29858|c1_g1_i1|c0_g1_i1	TR29858|c1_g1_i1	1.75	0	0	0
TR2987|c0_g1_i1|c0_g1_i1	TR2987|c0_g1_i1	2.88	0	0	0
TR2988|c0_g1_i1|c0_g1_i1	TR2988|c0_g1_i1	4.11	0	0	0
TR2989|c0_g1_i1|c0_g1_i1	TR2989|c0_g1_i1	2.16	0	0	0
TR29890|c0_g1_i1|c0_g1_i1	TR29890|c0_g1_i1	12.6	0	0	0
TR29919|c0_g1_i1|c0_g1_i1	TR29919|c0_g1_i1	4.39	0	0	0
TR29919|c1_g1_i1|c0_g1_i1	TR29919|c1_g1_i1	8.05	0	0	0
TR29931|c0_g2_i1|c0_g1_i1	TR29931|c0_g2_i1	6.99	0	0	0	fructose-bisphosphate aldolase	Carbon fixation in photosynthetic organisms
TR29945|c0_g2_i1|c0_g1_i1	TR29945|c0_g2_i1	3.66	0	0	0
TR30003|c0_g1_i1|c0_g1_i1	TR30003|c0_g1_i1	7.45	0	0	0	gag-pol poly , identical
TR30008|c0_g1_i1|c0_g1_i1	TR30008|c0_g1_i1	5.06	0	0	0
TR30031|c0_g1_i1|c0_g1_i1	TR30031|c0_g1_i1	4.56	0	0	0
TR30080|c0_g1_i1|c0_g1_i1	TR30080|c0_g1_i1	15.13	0	0	0	hypothetical protein VITISV_18575
TR30099|c0_g1_i1|c0_g1_i1	TR30099|c0_g1_i1	1.9	0	0	0	hypothetical protein VITISV_14818
TR30111|c0_g1_i2|c0_g1_i1	TR30111|c0_g1_i2	2.2	0	0	0
TR30139|c0_g1_i1|c0_g1_i1	TR30139|c0_g1_i1	8.12	0	0	0	bidirectional sugar transporter SWEET14
TR30140|c0_g1_i1|c0_g1_i1	TR30140|c0_g1_i1	6.47	0	0	0
TR3015|c0_g1_i1|c0_g1_i1	TR3015|c0_g1_i1	2.06	0	0	0
TR30183|c0_g2_i1|c0_g1_i1	TR30183|c0_g2_i1	4.53	0	0	0
TR30193|c1_g1_i1|c0_g1_i1	TR30193|c1_g1_i1	7.73	0	0	0
TR30207|c0_g1_i1|c0_g1_i1	TR30207|c0_g1_i1	5.34	0	0	0
TR30216|c0_g1_i1|c0_g1_i1	TR30216|c0_g1_i1	8.57	0	0	0
TR30220|c1_g1_i1|c0_g1_i1	TR30220|c1_g1_i1	6.29	0	0	0
TR30314|c0_g1_i1|c0_g1_i1	TR30314|c0_g1_i1	14.38	0	0	0
TR3033|c0_g1_i1|c0_g1_i1	TR3033|c0_g1_i1	4.73	0	0	0
TR30334|c0_g1_i1|c0_g1_i1	TR30334|c0_g1_i1	10.62	0	0	0	Indole-3-acetic acid-amido synthetase ,
TR30354|c0_g1_i1|c0_g1_i1	TR30354|c0_g1_i1	11	0	0	0	aldehyde dehydrogenase	Lysine degradation;Ascorbate and aldarate metabolism;Tryptophan metabolism;Histidine metabolism;Valine, leucine and isoleucine degradation;Pentose and glucuronate interconversions;Chloroalkane and chloroalkene degradation;Arginine and proline metabolism;Pyruvate metabolism;Glycerolipid metabolism;Fatty acid degradation;Limonene and pinene degradation;beta-Alanine metabolism
TR30356|c0_g1_i1|c0_g1_i1	TR30356|c0_g1_i1	5.46	0	0	0
TR30365|c0_g1_i1|c0_g1_i1	TR30365|c0_g1_i1	6	0	0	0
TR30365|c0_g2_i1|c0_g1_i1	TR30365|c0_g2_i1	30.85	0	0	0
TR30422|c0_g1_i1|c0_g1_i1	TR30422|c0_g1_i1	5.73	0	0	0
TR30422|c1_g1_i1|c0_g1_i1	TR30422|c1_g1_i1	6.47	0	0	0
TR30432|c1_g1_i6|c0_g1_i1	TR30432|c1_g1_i6	3.49	0	0	0
TR30435|c0_g1_i1|c0_g1_i1	TR30435|c0_g1_i1	4.4	0	0	0
TR30480|c0_g1_i1|c0_g1_i1	TR30480|c0_g1_i1	1.38	0	0	0
TR30524|c0_g1_i1|c0_g1_i1	TR30524|c0_g1_i1	9.55	0	0	0
TR30602|c0_g1_i1|c0_g1_i1	TR30602|c0_g1_i1	5.73	0	0	0	aluminum-activated malate transporter 12-like
TR30634|c0_g1_i1|c0_g1_i1	TR30634|c0_g1_i1	11.44	0	0	0	cytochrome P45,	Diterpenoid biosynthesis
TR30662|c0_g1_i1|c0_g1_i1	TR30662|c0_g1_i1	34.05	0	0	0
TR3074|c0_g1_i1|c0_g1_i1	TR3074|c0_g1_i1	4.78	0	0	0	actin 5C, partial
TR3075|c0_g1_i1|c0_g1_i1	TR3075|c0_g1_i1	2.67	0	0	0
TR30757|c0_g1_i2|c0_g1_i1	TR30757|c0_g1_i2	1.5	0	0	0
TR30757|c0_g1_i4|c0_g1_i1	TR30757|c0_g1_i4	3.87	0	0	0
TR30760|c0_g1_i1|c0_g1_i1	TR30760|c0_g1_i1	1.5	0	0	0
TR30777|c0_g1_i1|c0_g1_i1	TR30777|c0_g1_i1	2.91	0	0	0
TR30781|c0_g1_i1|c0_g1_i1	TR30781|c0_g1_i1	1.51	0	0	0
TR30795|c0_g1_i1|c0_g1_i1	TR30795|c0_g1_i1	28.21	0	0	0	chloroplast chlorophyll a b-binding
TR30801|c0_g1_i1|c0_g1_i1	TR30801|c0_g1_i1	5.44	0	0	0
TR30801|c0_g2_i1|c0_g1_i1	TR30801|c0_g2_i1	7.47	0	0	0
TR30803|c0_g1_i3|c0_g1_i1	TR30803|c0_g1_i3	4.31	0	0	0	4S ribosomal S13
TR30807|c0_g1_i1|c0_g1_i1	TR30807|c0_g1_i1	7.7	0	0	0	reverse transcriptase
TR30813|c1_g1_i1|c0_g1_i1	TR30813|c1_g1_i1	13.99	0	0	0
TR30836|c0_g2_i1|c0_g1_i1	TR30836|c0_g2_i1	1.5	0	0	0
TR30838|c0_g1_i1|c0_g1_i1	TR30838|c0_g1_i1	13.29	0	0	0	delta 9 desaturase
TR30847|c0_g1_i1|c0_g1_i1	TR30847|c0_g1_i1	11.48	0	0	0
TR30895|c1_g1_i1|c0_g1_i1	TR30895|c1_g1_i1	4.24	0	0	0	hypothetical protein VITISV_12935
TR30922|c0_g1_i1|c0_g1_i1	TR30922|c0_g1_i1	5.73	0	0	0	receptor serine threonine kinase,
TR3095|c0_g1_i1|c0_g1_i1	TR3095|c0_g1_i1	5.9	0	0	0
TR30975|c0_g1_i1|c0_g1_i1	TR30975|c0_g1_i1	4.88	0	0	0	conserved hypothetical protein
TR30975|c0_g1_i2|c0_g1_i1	TR30975|c0_g1_i2	10.22	0	0	0	conserved hypothetical protein
TR30987|c0_g1_i1|c0_g1_i1	TR30987|c0_g1_i1	1.49	0	0	0
TR3099|c0_g1_i1|c0_g1_i1	TR3099|c0_g1_i1	3.93	0	0	0	6S ribosomal L18
TR30990|c0_g1_i1|c0_g1_i1	TR30990|c0_g1_i1	3.25	0	0	0	retrotransposon , , unclassified
TR31035|c0_g2_i1|c0_g1_i1	TR31035|c0_g2_i1	2.02	0	0	0	ribonuclease H At1g6575-like
TR31038|c0_g1_i1|c0_g1_i1	TR31038|c0_g1_i1	24.93	0	0	0
TR3104|c0_g1_i1|c0_g1_i1	TR3104|c0_g1_i1	2.88	0	0	0
TR31044|c0_g1_i1|c0_g1_i1	TR31044|c0_g1_i1	4.36	0	0	0	probable galactinol--sucrose galactosyltransferase 2-like
TR31061|c0_g1_i1|c0_g1_i1	TR31061|c0_g1_i1	1.46	0	0	0	6S ribosomal L15
TR31079|c0_g1_i3|c0_g1_i1	TR31079|c0_g1_i3	1.82	0	0	0	predicted protein
TR3110|c0_g1_i1|c0_g1_i1	TR3110|c0_g1_i1	11.5	0	0	0
TR31125|c0_g2_i2|c0_g1_i1	TR31125|c0_g2_i2	40.8	0	0	0	LRR receptor-like serine threonine- kinase FLS2-like
TR31150|c0_g1_i2|c0_g1_i1	TR31150|c0_g1_i2	5.82	0	0	0
TR31166|c0_g1_i1|c0_g1_i1	TR31166|c0_g1_i1	7.71	0	0	0
TR3117|c0_g1_i1|c0_g1_i1	TR3117|c0_g1_i1	6.11	0	0	0
TR31186|c1_g1_i1|c0_g1_i1	TR31186|c1_g1_i1	4.08	0	0	0
TR31214|c0_g1_i1|c0_g1_i1	TR31214|c0_g1_i1	4.49	0	0	0	nuclease HARBI1-like
TR31246|c0_g1_i1|c0_g1_i1	TR31246|c0_g1_i1	7.93	0	0	0
TR31278|c0_g1_i1|c0_g1_i1	TR31278|c0_g1_i1	7.79	0	0	0	conserved hypothetical protein
TR31297|c0_g1_i1|c0_g1_i1	TR31297|c0_g1_i1	13.86	0	0	0
TR313|c0_g1_i1|c0_g1_i1	TR313|c0_g1_i1	7.01	0	0	0
TR31302|c0_g1_i1|c0_g1_i1	TR31302|c0_g1_i1	8.02	0	0	0
TR31307|c0_g1_i1|c0_g1_i1	TR31307|c0_g1_i1	9.93	0	0	0	formate dehydrogenase	Glyoxylate and dicarboxylate metabolismGlycine, serine and threonine metabolism
TR31315|c0_g1_i1|c0_g1_i1	TR31315|c0_g1_i1	1.25	0	0	0	type I inositol-1,4,5-trisphosphate 5-phosphatase CVP2-like	Phosphatidylinositol signaling system;Inositol phosphate metabolismPhosphatidylinositol signaling system;Inositol phosphate metabolism
TR31348|c0_g1_i1|c0_g1_i1	TR31348|c0_g1_i1	2.67	0	0	0
TR31349|c0_g1_i1|c0_g1_i1	TR31349|c0_g1_i1	4.04	0	0	0
TR31371|c0_g1_i1|c0_g1_i1	TR31371|c0_g1_i1	3.47	0	0	0
TR3139|c0_g1_i1|c0_g1_i1	TR3139|c0_g1_i1	8.63	0	0	0
TR31419|c0_g2_i1|c0_g1_i1	TR31419|c0_g2_i1	4.68	0	0	0
TR31426|c0_g1_i1|c0_g1_i1	TR31426|c0_g1_i1	8.87	0	0	0
TR31432|c0_g1_i1|c0_g1_i1	TR31432|c0_g1_i1	10.1	0	0	0	6S ribosomal L35
TR31447|c0_g1_i1|c0_g1_i1	TR31447|c0_g1_i1	4.23	0	0	0	major latex
TR31461|c0_g1_i1|c0_g1_i1	TR31461|c0_g1_i1	2.29	0	0	0	brefeldin A-inhibited guanine nucleotide-exchange 1-like
TR31466|c0_g1_i4|c0_g1_i1	TR31466|c0_g1_i4	1.17	0	0	0
TR31470|c0_g1_i1|c0_g1_i1	TR31470|c0_g1_i1	5.71	0	0	0	Root phototropism ,
TR3150|c0_g1_i1|c0_g1_i1	TR3150|c0_g1_i1	5.74	0	0	0
TR31511|c0_g2_i1|c0_g1_i1	TR31511|c0_g2_i1	5.26	0	0	0	beta glucosidase 11	Starch and sucrose metabolism;Cyanoamino acid metabolism;Phenylpropanoid biosynthesis
TR31534|c0_g1_i1|c0_g1_i1	TR31534|c0_g1_i1	15.29	0	0	0	delta 9 desaturase	Biosynthesis of unsaturated fatty acids
TR31590|c0_g1_i1|c0_g1_i1	TR31590|c0_g1_i1	8.18	0	0	0
TR31611|c0_g1_i1|c0_g1_i1	TR31611|c0_g1_i1	4.46	0	0	0	retrotransposon , , Ty1-copia subclass
TR31632|c0_g1_i1|c0_g1_i1	TR31632|c0_g1_i1	13.08	0	0	0
TR31647|c1_g1_i3|c0_g1_i1	TR31647|c1_g1_i3	0.99	0	0	0
TR31671|c0_g1_i1|c0_g1_i1	TR31671|c0_g1_i1	8.26	0	0	0
TR31683|c0_g1_i3|c0_g1_i1	TR31683|c0_g1_i3	3.17	0	0	0
TR31693|c0_g1_i4|c0_g1_i1	TR31693|c0_g1_i4	7.83	0	0	0
TR31693|c0_g1_i5|c0_g1_i1	TR31693|c0_g1_i5	5.77	0	0	0
TR31736|c0_g1_i1|c0_g1_i1	TR31736|c0_g1_i1	11.9	0	0	0
TR31736|c0_g2_i1|c0_g1_i1	TR31736|c0_g2_i1	6.66	0	0	0
TR3177|c0_g1_i1|c0_g1_i1	TR3177|c0_g1_i1	6.5	0	0	0
TR31773|c0_g1_i1|c0_g1_i1	TR31773|c0_g1_i1	8.41	0	0	0
TR31860|c0_g1_i1|c0_g1_i1	TR31860|c0_g1_i1	15.03	0	0	0
TR3188|c0_g1_i1|c0_g1_i1	TR3188|c0_g1_i1	3.93	0	0	0
TR3188|c0_g2_i1|c0_g1_i1	TR3188|c0_g2_i1	1.91	0	0	0
TR31894|c0_g1_i1|c0_g1_i1	TR31894|c0_g1_i1	24.91	0	0	0
TR31915|c0_g1_i1|c0_g1_i1	TR31915|c0_g1_i1	7.59	0	0	0
TR31915|c0_g2_i2|c0_g1_i1	TR31915|c0_g2_i2	2.74	0	0	0
TR31953|c0_g1_i1|c0_g1_i1	TR31953|c0_g1_i1	30.47	0	0	0	wall-associated kinase,
TR3198|c0_g1_i1|c0_g1_i1	TR3198|c0_g1_i1	1.64	0	0	0
TR32|c0_g1_i1|c0_g1_i1	TR32|c0_g1_i1	2.64	0	0	0	cc-nbs-lrr resistance
TR32037|c0_g1_i2|c0_g1_i1	TR32037|c0_g1_i2	9.76	0	0	0
TR32037|c0_g1_i4|c0_g1_i1	TR32037|c0_g1_i4	3.27	0	0	0
TR32037|c0_g1_i5|c0_g1_i1	TR32037|c0_g1_i5	2.74	0	0	0
TR32039|c1_g1_i1|c0_g1_i1	TR32039|c1_g1_i1	4.89	0	0	0
TR32072|c0_g1_i1|c0_g1_i1	TR32072|c0_g1_i1	21.18	0	0	0	acyl-glucose-dependent anthocyanin 7-O-glucosyltransferase	Starch and sucrose metabolism;Cyanoamino acid metabolism;Phenylpropanoid biosynthesis
TR32089|c0_g1_i1|c0_g1_i1	TR32089|c0_g1_i1	8.4	0	0	0
TR32113|c0_g2_i2|c0_g1_i1	TR32113|c0_g2_i2	9.68	0	0	0
TR32114|c1_g1_i1|c0_g1_i1	TR32114|c1_g1_i1	5.22	0	0	0
TR32120|c2_g1_i2|c0_g1_i1	TR32120|c2_g1_i2	11.04	0	0	0	6S ribosomal L27
TR32160|c0_g1_i1|c0_g1_i1	TR32160|c0_g1_i1	2.7	0	0	0
TR32163|c0_g1_i1|c0_g1_i1	TR32163|c0_g1_i1	1.63	0	0	0
TR32172|c0_g1_i1|c0_g1_i1	TR32172|c0_g1_i1	4.58	0	0	0
TR32188|c0_g2_i2|c0_g1_i1	TR32188|c0_g2_i2	2.34	0	0	0	hypothetical protein VITISV_16959
TR32206|c0_g2_i1|c0_g1_i1	TR32206|c0_g2_i1	3.04	0	0	0	retrotransposon , , unclassified
TR3222|c0_g1_i1|c0_g1_i1	TR3222|c0_g1_i1	4.24	0	0	0
TR32230|c1_g2_i1|c0_g1_i1	TR32230|c1_g2_i1	4.53	0	0	0	reverse transcriptase
TR32254|c0_g1_i4|c0_g1_i1	TR32254|c0_g1_i4	5.68	0	0	0	retrotransposon , , unclassified
TR32314|c0_g1_i1|c0_g1_i1	TR32314|c0_g1_i1	1.85	0	0	0	6S ribosomal L9
TR32325|c0_g2_i1|c0_g1_i1	TR32325|c0_g2_i1	2.12	0	0	0	phytochelatin synthase
TR32352|c1_g1_i1|c0_g1_i1	TR32352|c1_g1_i1	9.28	0	0	0	carbonic anhydrase
TR32365|c0_g1_i1|c0_g1_i1	TR32365|c0_g1_i1	5.6	0	0	0	acyl- N-acyltransferases
TR32369|c1_g2_i1|c0_g1_i1	TR32369|c1_g2_i1	47.53	0	0	0	hydrolase, alpha beta fold family
TR32371|c0_g2_i1|c0_g1_i1	TR32371|c0_g2_i1	4.4	0	0	0
TR32371|c1_g2_i1|c0_g1_i1	TR32371|c1_g2_i1	2.52	0	0	0
TR32391|c0_g1_i1|c0_g1_i1	TR32391|c0_g1_i1	5.41	0	0	0
TR32396|c0_g1_i1|c0_g1_i1	TR32396|c0_g1_i1	4.78	0	0	0
TR3240|c0_g1_i1|c0_g1_i1	TR3240|c0_g1_i1	3.04	0	0	0
TR32420|c0_g3_i1|c0_g1_i1	TR32420|c0_g3_i1	2.52	0	0	0
TR32495|c0_g1_i1|c0_g1_i1	TR32495|c0_g1_i1	44.61	0	0	0
TR32495|c0_g2_i1|c0_g1_i1	TR32495|c0_g2_i1	97.19	0	0	0
TR3250|c0_g1_i1|c0_g1_i1	TR3250|c0_g1_i1	8.31	0	0	0
TR3251|c0_g1_i1|c0_g1_i1	TR3251|c0_g1_i1	5.61	0	0	0
TR32520|c1_g2_i1|c0_g1_i1	TR32520|c1_g2_i1	7.48	0	0	0
TR32528|c0_g1_i1|c0_g1_i1	TR32528|c0_g1_i1	14.67	0	0	0	leucine-rich repeat receptor kinase EXS-like
TR32580|c0_g1_i1|c0_g1_i1	TR32580|c0_g1_i1	14.87	0	0	0	3 -N-debenzoyl-2 -deoxytaxol N-benzoyltransferase,
TR32587|c0_g1_i1|c0_g1_i1	TR32587|c0_g1_i1	12.57	0	0	0	pentatricopeptide repeat-containing At5g1377, chloroplastic-like
TR32589|c0_g1_i1|c0_g1_i1	TR32589|c0_g1_i1	25.99	0	0	0	probable LRR receptor-like serine threonine- kinase At3g4757-like
TR32592|c0_g1_i1|c0_g1_i1	TR32592|c0_g1_i1	2.64	0	0	0
TR32607|c0_g1_i1|c0_g1_i1	TR32607|c0_g1_i1	12.23	0	0	0	conserved hypothetical protein
TR32670|c0_g1_i1|c0_g1_i1	TR32670|c0_g1_i1	9.48	0	0	0
TR32670|c0_g1_i2|c0_g1_i1	TR32670|c0_g1_i2	2.91	0	0	0
TR32671|c2_g4_i1|c0_g1_i1	TR32671|c2_g4_i1	3.9	0	0	0	6S ribosomal L25
TR32681|c0_g1_i1|c0_g1_i1	TR32681|c0_g1_i1	18.04	0	0	0
TR32689|c0_g1_i1|c0_g1_i1	TR32689|c0_g1_i1	1.12	0	0	0
TR32689|c0_g2_i1|c0_g1_i1	TR32689|c0_g2_i1	6.66	0	0	0
TR32689|c0_g3_i1|c0_g1_i1	TR32689|c0_g3_i1	1.21	0	0	0
TR32689|c0_g3_i2|c0_g1_i1	TR32689|c0_g3_i2	1.11	0	0	0
TR32711|c0_g2_i1|c0_g1_i1	TR32711|c0_g2_i1	63.44	0	0	0	Cytochrome P45	Flavone and flavonol biosynthesis;Flavonoid biosynthesis
TR3272|c0_g1_i1|c0_g1_i1	TR3272|c0_g1_i1	4.99	0	0	0
TR3273|c0_g1_i1|c0_g1_i1	TR3273|c0_g1_i1	5.88	0	0	0	Pinus taeda anonymous locus _15252_1 genomic sequence
TR32739|c1_g1_i1|c0_g1_i1	TR32739|c1_g1_i1	4.9	0	0	0
TR32739|c1_g3_i1|c0_g1_i1	TR32739|c1_g3_i1	0.93	0	0	0
TR32741|c0_g2_i1|c0_g1_i1	TR32741|c0_g2_i1	6.81	0	0	0
TR32751|c0_g1_i1|c0_g1_i1	TR32751|c0_g1_i1	3.38	0	0	0
TR32752|c0_g1_i1|c0_g1_i1	TR32752|c0_g1_i1	10.47	0	0	0
TR32784|c0_g1_i1|c0_g1_i1	TR32784|c0_g1_i1	15.5	0	0	0	Os6g742, partial
TR32798|c2_g1_i1|c0_g1_i1	TR32798|c2_g1_i1	1.75	0	0	0
TR328|c0_g1_i1|c0_g1_i1	TR328|c0_g1_i1	2.77	0	0	0
TR32846|c0_g1_i1|c0_g1_i1	TR32846|c0_g1_i1	11.5	0	0	0
TR32865|c0_g1_i1|c0_g1_i1	TR32865|c0_g1_i1	8.13	0	0	0	retrotransposon , , Ty3-gypsy subclass
TR32880|c0_g1_i4|c0_g1_i1	TR32880|c0_g1_i4	5.16	0	0	0
TR32888|c0_g2_i1|c0_g1_i1	TR32888|c0_g2_i1	2.04	0	0	0
TR32890|c0_g1_i1|c0_g1_i1	TR32890|c0_g1_i1	78.89	0	0	0	carotenoid cleavage dioxygenase 4
TR32901|c0_g1_i2|c0_g1_i1	TR32901|c0_g1_i2	1.07	0	0	0
TR32905|c0_g1_i1|c0_g1_i1	TR32905|c0_g1_i1	13.62	0	0	0	Receptor kinase
TR32918|c0_g1_i2|c0_g1_i1	TR32918|c0_g1_i2	17.45	0	0	0
TR32954|c1_g2_i3|c0_g1_i1	TR32954|c1_g2_i3	1.1	0	0	0
TR32956|c0_g1_i1|c0_g1_i1	TR32956|c0_g1_i1	2.14	0	0	0	1-aminocyclopropane-1-carboxylate oxidase homolog 1-like
TR32956|c0_g2_i1|c0_g1_i1	TR32956|c0_g2_i1	2.64	0	0	0	1-aminocyclopropane-1-carboxylate oxidase
TR32956|c0_g2_i2|c0_g1_i1	TR32956|c0_g2_i2	3.42	0	0	0	1-aminocyclopropane-1-carboxylate oxidase
TR32972|c0_g1_i1|c0_g1_i1	TR32972|c0_g1_i1	10.19	0	0	0	PLASTID MOVEMENT IMPAIRED 2-like
TR33012|c0_g1_i1|c0_g1_i1	TR33012|c0_g1_i1	3.5	0	0	0
TR33020|c0_g2_i1|c0_g1_i1	TR33020|c0_g2_i1	20.37	0	0	0	vacuolar invertase	Starch and sucrose metabolismStarch and sucrose metabolism
TR33046|c0_g2_i4|c0_g1_i1	TR33046|c0_g2_i4	4.53	0	0	0
TR33050|c0_g1_i1|c0_g1_i1	TR33050|c0_g1_i1	3.74	0	0	0
TR33060|c0_g1_i1|c0_g1_i1	TR33060|c0_g1_i1	16.83	0	0	0	AF446877_1 AT3g5274 F3C22_14
TR33063|c0_g1_i1|c0_g1_i1	TR33063|c0_g1_i1	16.33	0	0	0	Late embryogenesis abundant (LEA) family
TR3309|c0_g2_i1|c0_g1_i1	TR3309|c0_g2_i1	5.52	0	0	0	retrotransposon like
TR33093|c1_g1_i1|c0_g1_i1	TR33093|c1_g1_i1	2.31	0	0	0
TR33128|c0_g2_i1|c0_g1_i1	TR33128|c0_g2_i1	9.26	0	0	0
TR33186|c1_g1_i2|c0_g1_i1	TR33186|c1_g1_i2	2.92	0	0	0	ribonuclease H At1g6575-like
TR33204|c0_g2_i2|c0_g1_i1	TR33204|c0_g2_i2	1.91	0	0	0
TR33247|c1_g1_i1|c0_g1_i1	TR33247|c1_g1_i1	6.67	0	0	0	retrotransposon , , unclassified
TR33288|c1_g1_i2|c0_g1_i1	TR33288|c1_g1_i2	3.55	0	0	0
TR33315|c0_g2_i2|c0_g1_i1	TR33315|c0_g2_i2	9.65	0	0	0
TR33355|c0_g1_i1|c0_g1_i1	TR33355|c0_g1_i1	7.04	0	0	0	inositol phosphate kinase	Phosphatidylinositol signaling system;Inositol phosphate metabolismInositol phosphate metabolism
TR33388|c0_g1_i1|c0_g1_i1	TR33388|c0_g1_i1	8.08	0	0	0
TR33390|c0_g1_i2|c0_g1_i1	TR33390|c0_g1_i2	1.66	0	0	0
TR33409|c0_g1_i1|c0_g1_i1	TR33409|c0_g1_i1	1.45	0	0	0
TR33427|c3_g1_i1|c0_g1_i1	TR33427|c3_g1_i1	8.4	0	0	0
TR33444|c0_g1_i1|c0_g1_i1	TR33444|c0_g1_i1	6.83	0	0	0
TR33444|c0_g1_i2|c0_g1_i1	TR33444|c0_g1_i2	12.51	0	0	0
TR33448|c0_g1_i1|c0_g1_i1	TR33448|c0_g1_i1	9.48	0	0	0	Cytochrome P45
TR33465|c0_g1_i1|c0_g1_i1	TR33465|c0_g1_i1	29.12	0	0	0	receptor kinase
TR33474|c1_g1_i3|c0_g1_i1	TR33474|c1_g1_i3	7.24	0	0	0
TR33499|c0_g1_i1|c0_g1_i1	TR33499|c0_g1_i1	18.58	0	0	0	chlorophyll a b binding
TR3350|c0_g2_i1|c0_g1_i1	TR3350|c0_g2_i1	5.42	0	0	0
TR3351|c0_g1_i1|c0_g1_i1	TR3351|c0_g1_i1	10.19	0	0	0
TR33538|c0_g3_i1|c0_g1_i1	TR33538|c0_g3_i1	2.88	0	0	0
TR33538|c0_g3_i2|c0_g1_i1	TR33538|c0_g3_i2	1.59	0	0	0
TR33579|c0_g3_i1|c0_g1_i1	TR33579|c0_g3_i1	4.31	0	0	0
TR33587|c0_g1_i1|c0_g1_i1	TR33587|c0_g1_i1	19.73	0	0	0	RING-H2 finger ATL2L
TR3359|c0_g1_i1|c0_g1_i1	TR3359|c0_g1_i1	5.22	0	0	0
TR33606|c0_g1_i1|c0_g1_i1	TR33606|c0_g1_i1	2.9	0	0	0
TR33606|c0_g2_i1|c0_g1_i1	TR33606|c0_g2_i1	6.17	0	0	0
TR33610|c0_g1_i2|c0_g1_i1	TR33610|c0_g1_i2	1.55	0	0	0	receptor kinase
TR33615|c0_g1_i1|c0_g1_i1	TR33615|c0_g1_i1	2.67	0	0	0
TR33616|c1_g1_i1|c0_g1_i1	TR33616|c1_g1_i1	1.95	0	0	0
TR33660|c0_g1_i1|c0_g1_i1	TR33660|c0_g1_i1	11.69	0	0	0
TR33702|c0_g1_i1|c0_g1_i1	TR33702|c0_g1_i1	2.61	0	0	0
TR33718|c0_g2_i1|c0_g1_i1	TR33718|c0_g2_i1	8.63	0	0	0	4S ribosomal S11
TR3372|c0_g1_i1|c0_g1_i1	TR3372|c0_g1_i1	3.44	0	0	0	14-3-3 family ,
TR33720|c0_g1_i1|c0_g1_i1	TR33720|c0_g1_i1	5.26	0	0	0
TR33733|c0_g2_i1|c0_g1_i1	TR33733|c0_g2_i1	11.44	0	0	0	probable receptor kinase At1g67-like
TR33741|c0_g1_i1|c0_g1_i1	TR33741|c0_g1_i1	3.9	0	0	0
TR33768|c1_g1_i1|c0_g1_i1	TR33768|c1_g1_i1	10.2	0	0	0
TR33780|c2_g2_i1|c0_g1_i1	TR33780|c2_g2_i1	9.25	0	0	0
TR338|c0_g1_i1|c0_g1_i1	TR338|c0_g1_i1	4.94	0	0	0	GRAS family transcription factor
TR33808|c0_g1_i2|c0_g1_i1	TR33808|c0_g1_i2	2.1	0	0	0
TR33820|c0_g2_i1|c0_g1_i1	TR33820|c0_g2_i1	5.8	0	0	0
TR33820|c1_g2_i2|c0_g1_i1	TR33820|c1_g2_i2	3.36	0	0	0
TR33843|c1_g2_i1|c0_g1_i1	TR33843|c1_g2_i1	14.19	0	0	0
TR3386|c0_g1_i1|c0_g1_i1	TR3386|c0_g1_i1	4.83	0	0	0
TR33869|c0_g2_i1|c0_g1_i1	TR33869|c0_g2_i1	3.52	0	0	0	ribonuclease H At1g6575-like
TR33884|c0_g3_i1|c0_g1_i1	TR33884|c0_g3_i1	5.38	0	0	0	serine-threonine kinase, plant-type,
TR33906|c0_g1_i1|c0_g1_i1	TR33906|c0_g1_i1	2.24	0	0	0
TR33914|c1_g1_i4|c0_g1_i1	TR33914|c1_g1_i4	5.95	0	0	0
TR33941|c0_g2_i1|c0_g1_i1	TR33941|c0_g2_i1	9.32	0	0	0
TR33941|c0_g2_i2|c0_g1_i1	TR33941|c0_g2_i2	11.12	0	0	0
TR33941|c0_g3_i1|c0_g1_i1	TR33941|c0_g3_i1	3.4	0	0	0
TR33952|c0_g1_i1|c0_g1_i1	TR33952|c0_g1_i1	1.59	0	0	0
TR3397|c0_g1_i1|c0_g1_i1	TR3397|c0_g1_i1	3.97	0	0	0
TR33973|c0_g2_i1|c0_g1_i1	TR33973|c0_g2_i1	2.44	0	0	0
TR33992|c0_g1_i1|c0_g1_i1	TR33992|c0_g1_i1	7.86	0	0	0	hypothetical protein VITISV_12711
TR34034|c0_g1_i1|c0_g1_i1	TR34034|c0_g1_i1	6.77	0	0	0
TR34060|c0_g1_i4|c0_g1_i1	TR34060|c0_g1_i4	5.28	0	0	0
TR34076|c0_g1_i1|c0_g1_i1	TR34076|c0_g1_i1	32.84	0	0	0	light harvesting chlorophyll a b-binding
TR34088|c0_g2_i1|c0_g1_i1	TR34088|c0_g2_i1	3.36	0	0	0	Villin-3, , expressed
TR34106|c0_g1_i2|c0_g1_i1	TR34106|c0_g1_i2	3.15	0	0	0	gag-pol poly
TR34115|c0_g1_i1|c0_g1_i1	TR34115|c0_g1_i1	3.61	0	0	0
TR34132|c0_g1_i1|c0_g1_i1	TR34132|c0_g1_i1	2.55	0	0	0
TR34159|c0_g1_i1|c0_g1_i1	TR34159|c0_g1_i1	10.63	0	0	0	GDSL esterase lipase	Drug metabolism - other enzymes
TR34166|c1_g1_i1|c0_g1_i1	TR34166|c1_g1_i1	7.74	0	0	0
TR34167|c0_g2_i1|c0_g1_i1	TR34167|c0_g2_i1	5.41	0	0	0
TR34228|c0_g1_i1|c0_g1_i1	TR34228|c0_g1_i1	7.48	0	0	0
TR34237|c2_g1_i1|c0_g1_i1	TR34237|c2_g1_i1	5.75	0	0	0
TR34274|c0_g2_i1|c0_g1_i1	TR34274|c0_g2_i1	4.04	0	0	0
TR34288|c0_g2_i1|c0_g1_i1	TR34288|c0_g2_i1	19.73	0	0	0
TR34290|c1_g1_i1|c0_g1_i1	TR34290|c1_g1_i1	479.08	0	0	0	lipid transfer
TR34340|c1_g1_i1|c0_g1_i1	TR34340|c1_g1_i1	5.54	0	0	0	GPI anchored cell wall ,
TR34409|c2_g2_i1|c0_g1_i1	TR34409|c2_g2_i1	4.36	0	0	0
TR34419|c0_g1_i5|c0_g1_i1	TR34419|c0_g1_i5	3.62	0	0	0	sucrose phosphate synthase
TR34429|c0_g1_i1|c0_g1_i1	TR34429|c0_g1_i1	18.46	0	0	0	Anthranilate N-benzoyltransferase ,
TR34480|c1_g1_i2|c0_g1_i1	TR34480|c1_g1_i2	4.99	0	0	0	reverse transcriptase
TR34486|c0_g1_i2|c0_g1_i1	TR34486|c0_g1_i2	10.53	0	0	0	thylakoid soluble phospho
TR34510|c0_g1_i1|c0_g1_i1	TR34510|c0_g1_i1	8.74	0	0	0
TR34523|c0_g1_i1|c0_g1_i1	TR34523|c0_g1_i1	4.88	0	0	0
TR34525|c0_g1_i1|c0_g1_i1	TR34525|c0_g1_i1	6.83	0	0	0
TR3454|c0_g2_i1|c0_g1_i1	TR3454|c0_g2_i1	3.44	0	0	0	Bax inhibitor 1
TR34554|c0_g1_i2|c0_g1_i1	TR34554|c0_g1_i2	0.94	0	0	0
TR34588|c0_g1_i2|c0_g1_i1	TR34588|c0_g1_i2	2.16	0	0	0
TR34596|c0_g1_i1|c0_g1_i1	TR34596|c0_g1_i1	23.69	0	0	0	late embryogenesis abundant
TR34596|c0_g1_i3|c0_g1_i1	TR34596|c0_g1_i3	1.42	0	0	0	late embryogenesis abundant
TR34596|c0_g1_i4|c0_g1_i1	TR34596|c0_g1_i4	5.45	0	0	0	late embryogenesis abundant
TR3461|c0_g1_i1|c0_g1_i1	TR3461|c0_g1_i1	8.31	0	0	0
TR3462|c0_g1_i1|c0_g1_i1	TR3462|c0_g1_i1	3.04	0	0	0
TR34636|c0_g3_i1|c0_g1_i1	TR34636|c0_g3_i1	1.37	0	0	0
TR34680|c0_g1_i2|c0_g1_i1	TR34680|c0_g1_i2	11.1	0	0	0
TR34684|c0_g1_i1|c0_g1_i1	TR34684|c0_g1_i1	1.55	0	0	0
TR34706|c0_g1_i1|c0_g1_i1	TR34706|c0_g1_i1	2.91	0	0	0
TR3472|c0_g1_i1|c0_g1_i1	TR3472|c0_g1_i1	7.92	0	0	0
TR34759|c0_g1_i1|c0_g1_i1	TR34759|c0_g1_i1	121.18	0	0	0	gibberellin-regulated 2 precursor
TR34800|c0_g1_i1|c0_g1_i1	TR34800|c0_g1_i1	5.61	0	0	0
TR34805|c0_g3_i2|c0_g1_i1	TR34805|c0_g3_i2	2.34	0	0	0	glutamine synthetase
TR34827|c0_g4_i1|c0_g1_i1	TR34827|c0_g4_i1	7.73	0	0	0
TR34896|c1_g1_i2|c0_g1_i1	TR34896|c1_g1_i2	3.8	0	0	0	6S ribosomal L1a
TR34922|c0_g2_i1|c0_g1_i1	TR34922|c0_g2_i1	1.28	0	0	0
TR34922|c0_g3_i1|c0_g1_i1	TR34922|c0_g3_i1	1.97	0	0	0
TR34951|c0_g1_i1|c0_g1_i1	TR34951|c0_g1_i1	5.91	0	0	0	Rossmann-fold NAD(P)-binding domain-containing
TR34964|c0_g2_i1|c0_g1_i1	TR34964|c0_g2_i1	4.11	0	0	0
TR34993|c0_g1_i1|c0_g1_i1	TR34993|c0_g1_i1	20.31	0	0	0
TR35000|c0_g1_i1|c0_g1_i1	TR35000|c0_g1_i1	1.4	0	0	0
TR3501|c0_g1_i1|c0_g1_i1	TR3501|c0_g1_i1	7.09	0	0	0
TR35025|c0_g2_i3|c0_g1_i1	TR35025|c0_g2_i3	9.98	0	0	0	retrotransposon , , Ty3-gypsy subclass
TR35039|c1_g1_i3|c0_g1_i1	TR35039|c1_g1_i3	3.4	0	0	0
TR35043|c1_g1_i1|c0_g1_i1	TR35043|c1_g1_i1	1.45	0	0	0
TR3505|c0_g1_i1|c0_g1_i1	TR3505|c0_g1_i1	7.57	0	0	0
TR3508|c0_g1_i1|c0_g1_i1	TR3508|c0_g1_i1	8.22	0	0	0
TR3512|c0_g1_i1|c0_g1_i1	TR3512|c0_g1_i1	2.76	0	0	0
TR35140|c1_g1_i1|c0_g1_i1	TR35140|c1_g1_i1	5.28	0	0	0	nucleoside diphosphate kinase	Pyrimidine metabolism;Purine metabolism
TR35154|c0_g1_i1|c0_g1_i1	TR35154|c0_g1_i1	7.32	0	0	0
TR35159|c0_g1_i1|c0_g1_i1	TR35159|c0_g1_i1	0.87	0	0	0
TR3518|c0_g1_i1|c0_g1_i1	TR3518|c0_g1_i1	7.65	0	0	0	Multidrug resistance ABC transporter family
TR35183|c0_g1_i1|c0_g1_i1	TR35183|c0_g1_i1	24.47	0	0	0	3-ketoacyl- synthase
TR35224|c0_g1_i1|c0_g1_i1	TR35224|c0_g1_i1	6.8	0	0	0
TR35243|c0_g2_i1|c0_g1_i1	TR35243|c0_g2_i1	35.84	0	0	0	salicylate O-methyltransferase
TR35263|c0_g1_i1|c0_g1_i1	TR35263|c0_g1_i1	7.43	0	0	0	4Fe-4S ferredoxin, iron-sulfur binding
TR35285|c0_g1_i4|c0_g1_i1	TR35285|c0_g1_i4	1.4	0	0	0
TR35331|c0_g1_i1|c0_g1_i1	TR35331|c0_g1_i1	8.3	0	0	0
TR3534|c0_g1_i1|c0_g1_i1	TR3534|c0_g1_i1	7.65	0	0	0
TR35353|c0_g1_i4|c0_g1_i1	TR35353|c0_g1_i4	6	0	0	0
TR3536|c0_g1_i1|c0_g1_i1	TR3536|c0_g1_i1	37.02	0	0	0
TR35379|c3_g1_i1|c0_g1_i1	TR35379|c3_g1_i1	4.36	0	0	0
TR35454|c0_g1_i1|c0_g1_i1	TR35454|c0_g1_i1	2.04	0	0	0
TR35454|c0_g3_i1|c0_g1_i1	TR35454|c0_g3_i1	3.8	0	0	0	hypothetical protein AOL_s4g152
TR35455|c0_g1_i1|c0_g1_i1	TR35455|c0_g1_i1	0.83	0	0	0
TR35464|c0_g1_i1|c0_g1_i1	TR35464|c0_g1_i1	21.9	0	0	0	unknown
TR35483|c0_g1_i1|c0_g1_i1	TR35483|c0_g1_i1	10.26	0	0	0	aldehyde dehydrogenase	Lysine degradation;Ascorbate and aldarate metabolism;Tryptophan metabolism;Histidine metabolism;Valine, leucine and isoleucine degradation;Pentose and glucuronate interconversions;Chloroalkane and chloroalkene degradation;Arginine and proline metabolism;Pyruvate metabolism;Glycerolipid metabolism;Fatty acid degradation;Limonene and pinene degradation;beta-Alanine metabolism
TR35498|c0_g1_i4|c0_g1_i1	TR35498|c0_g1_i4	2.67	0	0	0
TR35499|c0_g1_i2|c0_g1_i1	TR35499|c0_g1_i2	8.15	0	0	0
TR35536|c0_g1_i1|c0_g1_i1	TR35536|c0_g1_i1	8.23	0	0	0	ADIPOR-like receptor CG5315-like
TR35542|c0_g1_i1|c0_g1_i1	TR35542|c0_g1_i1	7.05	0	0	0
TR35550|c0_g1_i3|c0_g1_i1	TR35550|c0_g1_i3	2.77	0	0	0
TR35550|c0_g3_i1|c0_g1_i1	TR35550|c0_g3_i1	1.23	0	0	0
TR35556|c0_g1_i3|c0_g1_i1	TR35556|c0_g1_i3	2.55	0	0	0
TR3557|c0_g1_i1|c0_g1_i1	TR3557|c0_g1_i1	8.71	0	0	0	pentatricopeptide repeat-containing At4g13, mitochondrial-like
TR35611|c1_g2_i1|c0_g1_i1	TR35611|c1_g2_i1	7.24	0	0	0
TR35682|c0_g2_i4|c0_g1_i1	TR35682|c0_g2_i4	7.16	0	0	0
TR35700|c0_g1_i1|c0_g1_i1	TR35700|c0_g1_i1	4.88	0	0	0
TR3571|c0_g1_i1|c0_g1_i1	TR3571|c0_g1_i1	2.91	0	0	0	copia-type poly
TR35717|c0_g2_i1|c0_g1_i1	TR35717|c0_g2_i1	14.05	0	0	0
TR35717|c0_g2_i2|c0_g1_i1	TR35717|c0_g2_i2	6.25	0	0	0
TR35717|c0_g2_i4|c0_g1_i1	TR35717|c0_g2_i4	7.82	0	0	0
TR35739|c0_g1_i2|c0_g1_i1	TR35739|c0_g1_i2	5.01	0	0	0
TR35743|c0_g1_i1|c0_g1_i1	TR35743|c0_g1_i1	10.85	0	0	0	PLASTID MOVEMENT IMPAIRED 2-like
TR35748|c0_g1_i1|c0_g1_i1	TR35748|c0_g1_i1	21.01	0	0	0	PREDICTED: uncharacterized protein LOC1249959
TR35755|c0_g1_i2|c0_g1_i1	TR35755|c0_g1_i2	30.43	0	0	0	late embryogenesis abundant D-34
TR35780|c3_g1_i1|c0_g1_i1	TR35780|c3_g1_i1	1.67	0	0	0
TR35792|c0_g1_i1|c0_g1_i1	TR35792|c0_g1_i1	4.73	0	0	0
TR35810|c0_g2_i4|c0_g1_i1	TR35810|c0_g2_i4	1.59	0	0	0	Splicing factor 3A subunit 3, , expressed
TR35826|c0_g1_i1|c0_g1_i1	TR35826|c0_g1_i1	12.39	0	0	0	serine-threonine kinase, plant-type,
TR3589|c0_g1_i1|c0_g1_i1	TR3589|c0_g1_i1	7.27	0	0	0
TR35893|c0_g1_i1|c0_g1_i1	TR35893|c0_g1_i1	24.91	0	0	0	LRR receptor-like serine threonine- kinase FLS2-like
TR35893|c0_g2_i1|c0_g1_i1	TR35893|c0_g2_i1	35.3	0	0	0	polygalacturonase inhibitor
TR35913|c0_g1_i2|c0_g1_i1	TR35913|c0_g1_i2	1.21	0	0	0
TR35942|c0_g1_i1|c0_g1_i1	TR35942|c0_g1_i1	19.35	0	0	0
TR35999|c1_g2_i1|c0_g1_i1	TR35999|c1_g2_i1	7.55	0	0	0
TR36|c0_g1_i1|c0_g1_i1	TR36|c0_g1_i1	6.47	0	0	0
TR36071|c0_g1_i1|c0_g1_i1	TR36071|c0_g1_i1	9.18	0	0	0
TR36071|c0_g1_i2|c0_g1_i1	TR36071|c0_g1_i2	4.14	0	0	0
TR36080|c0_g1_i1|c0_g1_i1	TR36080|c0_g1_i1	101.97	0	0	0	Rieske iron-sulphur precursor	Oxidative phosphorylationPhotosynthesis
TR36086|c1_g3_i4|c0_g1_i1	TR36086|c1_g3_i4	2.12	0	0	0
TR3616|c0_g1_i1|c0_g1_i1	TR3616|c0_g1_i1	5.09	0	0	0
TR36168|c0_g1_i1|c0_g1_i1	TR36168|c0_g1_i1	12.17	0	0	0	sterol desaturase,
TR362|c0_g1_i1|c0_g1_i1	TR362|c0_g1_i1	12.46	0	0	0
TR36204|c0_g1_i1|c0_g1_i1	TR36204|c0_g1_i1	1.01	0	0	0
TR36216|c1_g1_i1|c0_g1_i1	TR36216|c1_g1_i1	2.61	0	0	0
TR36217|c0_g1_i2|c0_g1_i1	TR36217|c0_g1_i2	7.03	0	0	0
TR3623|c1_g1_i1|c0_g1_i1	TR3623|c1_g1_i1	1.98	0	0	0
TR36248|c0_g2_i1|c0_g1_i1	TR36248|c0_g2_i1	5.22	0	0	0
TR36278|c0_g1_i2|c0_g1_i1	TR36278|c0_g1_i2	5.47	0	0	0
TR36295|c0_g1_i4|c0_g1_i1	TR36295|c0_g1_i4	5.68	0	0	0
TR36296|c0_g4_i3|c0_g1_i1	TR36296|c0_g4_i3	17.77	0	0	0	glutamine synthetase	Alanine, aspartate and glutamate metabolism;Glyoxylate and dicarboxylate metabolism;Nitrogen metabolism;Arginine biosynthesis
TR36297|c0_g1_i2|c0_g1_i1	TR36297|c0_g1_i2	6	0	0	0
TR36313|c0_g2_i3|c0_g1_i1	TR36313|c0_g2_i3	2.57	0	0	0	non-LTR retroelement reverse transcriptase
TR36324|c0_g1_i1|c0_g1_i1	TR36324|c0_g1_i1	2.2	0	0	0
TR36327|c1_g1_i1|c0_g1_i1	TR36327|c1_g1_i1	4.08	0	0	0	retrotransposon , , LINE subclass
TR36357|c1_g2_i1|c0_g1_i1	TR36357|c1_g2_i1	4.42	0	0	0
TR36359|c0_g1_i1|c0_g1_i1	TR36359|c0_g1_i1	8.74	0	0	0	gag-pol poly
TR36359|c0_g2_i1|c0_g1_i1	TR36359|c0_g2_i1	7.48	0	0	0	gag-pol poly
TR36359|c3_g1_i1|c0_g1_i1	TR36359|c3_g1_i1	7.24	0	0	0	gag-pol poly
TR36381|c0_g1_i2|c0_g1_i1	TR36381|c0_g1_i2	8.74	0	0	0	NBS-containing resistance
TR36404|c0_g1_i3|c0_g1_i1	TR36404|c0_g1_i3	1.39	0	0	0
TR36451|c2_g1_i1|c0_g1_i1	TR36451|c2_g1_i1	1.78	0	0	0
TR36478|c0_g1_i1|c0_g1_i1	TR36478|c0_g1_i1	298.91	0	0	0	thylakoid lumenal At1g361, chloroplastic-like
TR36483|c0_g1_i1|c0_g1_i1	TR36483|c0_g1_i1	2.32	0	0	0
TR36500|c0_g1_i1|c0_g1_i1	TR36500|c0_g1_i1	2.24	0	0	0
TR36528|c1_g1_i1|c0_g1_i1	TR36528|c1_g1_i1	6.47	0	0	0	4S ribosomal S9
TR36597|c0_g4_i1|c0_g1_i1	TR36597|c0_g4_i1	6.49	0	0	0	4S ribosomal S24
TR36622|c0_g1_i1|c0_g1_i1	TR36622|c0_g1_i1	12.97	0	0	0
TR36624|c0_g2_i1|c0_g1_i1	TR36624|c0_g2_i1	8.57	0	0	0	Peptide transporter PTR1
TR36641|c2_g3_i1|c0_g1_i1	TR36641|c2_g3_i1	4.76	0	0	0	retrotransposon , , Ty3-gypsy subclass
TR36645|c0_g1_i1|c0_g1_i1	TR36645|c0_g1_i1	9.44	0	0	0	kua-ubiquitin conjugating enzyme hybrid localisation domain-containing
TR36686|c0_g1_i1|c0_g1_i1	TR36686|c0_g1_i1	37.02	0	0	0
TR36772|c2_g1_i1|c0_g1_i1	TR36772|c2_g1_i1	2.04	0	0	0
TR36785|c0_g1_i1|c0_g1_i1	TR36785|c0_g1_i1	6.43	0	0	0
TR36785|c0_g1_i2|c0_g1_i1	TR36785|c0_g1_i2	4.85	0	0	0
TR36810|c0_g1_i1|c0_g1_i1	TR36810|c0_g1_i1	2.91	0	0	0
TR36820|c0_g1_i3|c0_g1_i1	TR36820|c0_g1_i3	43.28	0	0	0	predicted protein
TR36823|c0_g1_i1|c0_g1_i1	TR36823|c0_g1_i1	14.74	0	0	0	GDSL esterase lipase EXL3
TR3684|c0_g1_i1|c0_g1_i1	TR3684|c0_g1_i1	11.39	0	0	0	PREDICTED: uncharacterized protein LOC1255936
TR36870|c1_g1_i1|c0_g1_i1	TR36870|c1_g1_i1	2.39	0	0	0
TR36880|c0_g1_i1|c0_g1_i1	TR36880|c0_g1_i1	13.24	0	0	0	nitrogen fixation like
TR36893|c1_g2_i1|c0_g1_i1	TR36893|c1_g2_i1	2.8	0	0	0
TR36917|c0_g1_i3|c0_g1_i1	TR36917|c0_g1_i3	2.84	0	0	0
TR36917|c1_g2_i1|c0_g1_i1	TR36917|c1_g2_i1	2.08	0	0	0
TR36958|c0_g3_i1|c0_g1_i1	TR36958|c0_g3_i1	5.6	0	0	0
TR36978|c0_g1_i1|c0_g1_i1	TR36978|c0_g1_i1	1.33	0	0	0	3-ketoacyl- thiolase	Ethylbenzene degradation;Biosynthesis of unsaturated fatty acids;Geraniol degradation;Valine, leucine and isoleucine degradation;Fatty acid degradation;Benzoate degradation;alpha-Linolenic acid metabolism;Fatty acid elongation
TR37029|c0_g1_i2|c0_g1_i1	TR37029|c0_g1_i2	4.63	0	0	0
TR37072|c0_g1_i1|c0_g1_i1	TR37072|c0_g1_i1	12.61	0	0	0
TR37076|c0_g1_i1|c0_g1_i1	TR37076|c0_g1_i1	7.74	0	0	0	TRANSPARENT TESTA 12-like
TR3711|c0_g1_i1|c0_g1_i1	TR3711|c0_g1_i1	5.74	0	0	0	3-ketoacyl- synthase
TR37118|c0_g1_i1|c0_g1_i1	TR37118|c0_g1_i1	0.96	0	0	0
TR3713|c0_g1_i1|c0_g1_i1	TR3713|c0_g1_i1	18.48	0	0	0	ent-kaurene synthase
TR37143|c0_g1_i1|c0_g1_i1	TR37143|c0_g1_i1	31.28	0	0	0	NAD(P)H dehydrogenase 18
TR37155|c0_g1_i1|c0_g1_i1	TR37155|c0_g1_i1	1.53	0	0	0
TR37158|c3_g1_i6|c0_g1_i1	TR37158|c3_g1_i6	9.76	0	0	0	hypothetical protein VITISV_3553
TR37174|c0_g1_i1|c0_g1_i1	TR37174|c0_g1_i1	4.68	0	0	0
TR37176|c0_g1_i1|c0_g1_i1	TR37176|c0_g1_i1	144.71	0	0	0
TR37204|c0_g1_i1|c0_g1_i1	TR37204|c0_g1_i1	29.86	0	0	0
TR37229|c0_g2_i1|c0_g1_i1	TR37229|c0_g2_i1	4.99	0	0	0
TR37242|c0_g1_i1|c0_g1_i1	TR37242|c0_g1_i1	2.61	0	0	0
TR37252|c0_g1_i1|c0_g1_i1	TR37252|c0_g1_i1	34.36	0	0	0	Monothiol glutaredoxin-S2
TR37252|c0_g2_i1|c0_g1_i1	TR37252|c0_g2_i1	22.2	0	0	0	Monothiol glutaredoxin-S2
TR37266|c0_g1_i1|c0_g1_i1	TR37266|c0_g1_i1	3.9	0	0	0
TR37266|c0_g3_i1|c0_g1_i1	TR37266|c0_g3_i1	1.98	0	0	0
TR37292|c0_g1_i1|c0_g1_i1	TR37292|c0_g1_i1	6.46	0	0	0	beta-glucosidase 12-like	Phenylpropanoid biosynthesis
TR37292|c0_g1_i2|c0_g1_i1	TR37292|c0_g1_i2	8.9	0	0	0	beta-glucosidase 12-like	Starch and sucrose metabolismGlycosphingolipid biosynthesis - ganglio series;Sphingolipid metabolism;Glycosaminoglycan degradation;Other glycan degradation
TR37318|c0_g1_i1|c0_g1_i1	TR37318|c0_g1_i1	9.02	0	0	0	probable serine threonine- kinase At1g5461-like
TR37318|c0_g3_i1|c0_g1_i1	TR37318|c0_g3_i1	11.88	0	0	0	probable serine threonine- kinase At1g5461-like
TR37339|c0_g1_i2|c0_g1_i1	TR37339|c0_g1_i2	3.53	0	0	0
TR37362|c0_g2_i1|c0_g1_i1	TR37362|c0_g2_i1	4.96	0	0	0
TR37385|c0_g2_i1|c0_g1_i1	TR37385|c0_g2_i1	2.84	0	0	0
TR37385|c0_g3_i1|c0_g1_i1	TR37385|c0_g3_i1	4.08	0	0	0
TR37389|c0_g2_i1|c0_g1_i1	TR37389|c0_g2_i1	2.91	0	0	0
TR37406|c0_g1_i1|c0_g1_i1	TR37406|c0_g1_i1	1.84	0	0	0	unnamed protein product
TR3742|c0_g1_i1|c0_g1_i1	TR3742|c0_g1_i1	5.34	0	0	0
TR37426|c0_g1_i1|c0_g1_i1	TR37426|c0_g1_i1	13.53	0	0	0
TR37426|c0_g1_i2|c0_g1_i1	TR37426|c0_g1_i2	14.24	0	0	0
TR37434|c0_g6_i1|c0_g1_i1	TR37434|c0_g6_i1	5.16	0	0	0	6S ribosomal L2
TR37468|c0_g4_i1|c0_g1_i1	TR37468|c0_g4_i1	1.41	0	0	0
TR37500|c0_g1_i1|c0_g1_i1	TR37500|c0_g1_i1	5.42	0	0	0
TR37558|c0_g1_i2|c0_g1_i1	TR37558|c0_g1_i2	25.37	0	0	0	Nuc-1 negative regulatory preg,
TR3756|c0_g1_i1|c0_g1_i1	TR3756|c0_g1_i1	5.61	0	0	0
TR37583|c0_g1_i1|c0_g1_i1	TR37583|c0_g1_i1	47.74	0	0	0
TR37650|c0_g1_i1|c0_g1_i1	TR37650|c0_g1_i1	15.56	0	0	0
TR37659|c0_g1_i1|c0_g1_i1	TR37659|c0_g1_i1	25.56	0	0	0
TR37671|c0_g1_i1|c0_g1_i1	TR37671|c0_g1_i1	29.56	0	0	0	psbP domain-containing 4, chloroplastic-like
TR37680|c1_g1_i3|c0_g1_i1	TR37680|c1_g1_i3	20.9	0	0	0	N-hydroxycinnamoyl benzoyltransferase
TR37688|c1_g1_i1|c0_g1_i1	TR37688|c1_g1_i1	7.28	0	0	0	hypothetical protein VITISV_3118
TR37724|c2_g1_i1|c0_g1_i1	TR37724|c2_g1_i1	1.13	0	0	0
TR37736|c0_g1_i1|c0_g1_i1	TR37736|c0_g1_i1	3.31	0	0	0
TR3774|c0_g1_i1|c0_g1_i1	TR3774|c0_g1_i1	2.7	0	0	0	hypothetical protein VITISV_2289
TR37744|c2_g2_i1|c0_g1_i1	TR37744|c2_g2_i1	8.31	0	0	0
TR37762|c0_g1_i1|c0_g1_i1	TR37762|c0_g1_i1	17.86	0	0	0	conserved hypothetical protein
TR37762|c0_g2_i1|c0_g1_i1	TR37762|c0_g2_i1	24.5	0	0	0	conserved hypothetical protein
TR37770|c0_g2_i2|c0_g1_i1	TR37770|c0_g2_i2	2.88	0	0	0
TR378|c0_g1_i1|c0_g1_i1	TR378|c0_g1_i1	7.65	0	0	0
TR37806|c0_g1_i1|c0_g1_i1	TR37806|c0_g1_i1	13.69	0	0	0	serine-threonine kinase, plant-type,
TR3782|c0_g1_i1|c0_g1_i1	TR3782|c0_g1_i1	4.78	0	0	0
TR37897|c0_g1_i1|c0_g1_i1	TR37897|c0_g1_i1	6.35	0	0	0
TR3795|c0_g1_i1|c0_g1_i1	TR3795|c0_g1_i1	5.16	0	0	0
TR3796|c0_g2_i1|c0_g1_i1	TR3796|c0_g2_i1	2.64	0	0	0
TR37994|c0_g1_i1|c0_g1_i1	TR37994|c0_g1_i1	1.56	0	0	0	Lupus brain antigen
TR37994|c0_g1_i2|c0_g1_i1	TR37994|c0_g1_i2	2.35	0	0	0
TR38004|c0_g1_i1|c0_g1_i1	TR38004|c0_g1_i1	1.35	0	0	0
TR38004|c0_g2_i1|c0_g1_i1	TR38004|c0_g2_i1	13.66	0	0	0	CCT motif family
TR3802|c0_g1_i1|c0_g1_i1	TR3802|c0_g1_i1	6.94	0	0	0	pentatricopeptide repeat-containing
TR38032|c0_g1_i3|c0_g1_i1	TR38032|c0_g1_i3	2.51	0	0	0
TR38052|c0_g1_i1|c0_g1_i1	TR38052|c0_g1_i1	18.89	0	0	0	peroxidase 47-like	Phenylpropanoid biosynthesis
TR38052|c0_g2_i1|c0_g1_i1	TR38052|c0_g2_i1	24.48	0	0	0	peroxidase 47-like	Phenylpropanoid biosynthesis
TR38102|c0_g1_i1|c0_g1_i1	TR38102|c0_g1_i1	5.94	0	0	0
TR38161|c0_g1_i2|c0_g1_i1	TR38161|c0_g1_i2	1.17	0	0	0
TR38197|c0_g2_i2|c0_g1_i1	TR38197|c0_g2_i2	6.87	0	0	0
TR38212|c0_g1_i1|c0_g1_i1	TR38212|c0_g1_i1	11.71	0	0	0
TR38214|c0_g2_i1|c0_g1_i1	TR38214|c0_g2_i1	2.18	0	0	0
TR38219|c0_g1_i1|c0_g1_i1	TR38219|c0_g1_i1	5.19	0	0	0
TR38230|c0_g1_i1|c0_g1_i1	TR38230|c0_g1_i1	12.36	0	0	0	chaperone -domain containing
TR38280|c0_g1_i1|c0_g1_i1	TR38280|c0_g1_i1	54.59	0	0	0	Receptor kinase
TR38292|c0_g1_i1|c0_g1_i1	TR38292|c0_g1_i1	2.7	0	0	0
TR38298|c0_g1_i2|c0_g1_i1	TR38298|c0_g1_i2	14.38	0	0	0
TR38303|c0_g1_i1|c0_g1_i1	TR38303|c0_g1_i1	9.52	0	0	0	polygalacturonase
TR38334|c1_g2_i1|c0_g1_i1	TR38334|c1_g2_i1	6.93	0	0	0
TR38380|c0_g3_i1|c0_g1_i1	TR38380|c0_g3_i1	55.14	0	0	0	serine-threonine kinase, plant-type,
TR38391|c0_g4_i1|c0_g1_i1	TR38391|c0_g4_i1	25.68	0	0	0	UDP-glycosyltransferase 75D1-like
TR3845|c0_g1_i1|c0_g1_i1	TR3845|c0_g1_i1	7.57	0	0	0
TR38461|c0_g1_i5|c0_g1_i1	TR38461|c0_g1_i5	0.86	0	0	0
TR38463|c0_g3_i1|c0_g1_i1	TR38463|c0_g3_i1	11.94	0	0	0
TR38464|c0_g2_i1|c0_g1_i1	TR38464|c0_g2_i1	11.36	0	0	0	cytochrome P45	Isoflavonoid biosynthesis
TR38519|c0_g1_i1|c0_g1_i1	TR38519|c0_g1_i1	36.67	0	0	0
TR38542|c0_g2_i1|c0_g1_i1	TR38542|c0_g2_i1	3.93	0	0	0	12-oxophytodienoate reductase 1	alpha-Linolenic acid metabolism
TR3855|c0_g1_i1|c0_g1_i1	TR3855|c0_g1_i1	4.27	0	0	0
TR38553|c0_g1_i3|c0_g1_i1	TR38553|c0_g1_i3	3.27	0	0	0	triacylglycerol lipase,
TR38559|c0_g1_i1|c0_g1_i1	TR38559|c0_g1_i1	1.85	0	0	0
TR3858|c0_g1_i1|c0_g1_i1	TR3858|c0_g1_i1	13.85	0	0	0	copia-type poly
TR38605|c3_g1_i4|c0_g1_i1	TR38605|c3_g1_i4	8.46	0	0	0	hypothetical protein VITISV_1814
TR3863|c0_g1_i1|c0_g1_i1	TR3863|c0_g1_i1	8.65	0	0	0
TR38700|c0_g2_i1|c0_g1_i1	TR38700|c0_g2_i1	1.54	0	0	0
TR38721|c0_g1_i1|c0_g1_i1	TR38721|c0_g1_i1	2.7	0	0	0
TR38767|c0_g1_i6|c0_g1_i1	TR38767|c0_g1_i6	1.48	0	0	0
TR38769|c3_g1_i3|c0_g1_i1	TR38769|c3_g1_i3	2.64	0	0	0
TR3878|c0_g1_i1|c0_g1_i1	TR3878|c0_g1_i1	9.52	0	0	0
TR38817|c0_g1_i1|c0_g1_i1	TR38817|c0_g1_i1	3.53	0	0	0
TR3882|c0_g1_i1|c0_g1_i1	TR3882|c0_g1_i1	2.16	0	0	0
TR38845|c0_g1_i1|c0_g1_i1	TR38845|c0_g1_i1	5.84	0	0	0
TR38871|c0_g1_i1|c0_g1_i1	TR38871|c0_g1_i1	7.01	0	0	0
TR38871|c0_g2_i1|c0_g1_i1	TR38871|c0_g2_i1	46.34	0	0	0	NADH dehydrogenase subunit
TR3890|c0_g1_i1|c0_g1_i1	TR3890|c0_g1_i1	13.07	0	0	0	PGR5 1A, chloroplastic-like
TR38917|c1_g3_i2|c0_g1_i1	TR38917|c1_g3_i2	14.53	0	0	0
TR38924|c0_g1_i4|c0_g1_i1	TR38924|c0_g1_i4	4.58	0	0	0
TR38930|c1_g2_i2|c0_g1_i1	TR38930|c1_g2_i2	4.69	0	0	0
TR38935|c0_g1_i1|c0_g1_i1	TR38935|c0_g1_i1	13.18	0	0	0	serine-threonine kinase, plant-type,
TR38935|c0_g1_i2|c0_g1_i1	TR38935|c0_g1_i2	36.74	0	0	0	receptor like 9
TR3894|c0_g1_i1|c0_g1_i1	TR3894|c0_g1_i1	1.75	0	0	0
TR38997|c0_g1_i1|c0_g1_i1	TR38997|c0_g1_i1	5.84	0	0	0
TR38997|c0_g2_i1|c0_g1_i1	TR38997|c0_g2_i1	5.22	0	0	0
TR38997|c2_g2_i1|c0_g1_i1	TR38997|c2_g2_i1	15.71	0	0	0	EF-hand, calcium binding motif-containing
TR39004|c0_g1_i1|c0_g1_i1	TR39004|c0_g1_i1	7.25	0	0	0	serine-threonine kinase, plant-type,
TR39004|c1_g2_i1|c0_g1_i1	TR39004|c1_g2_i1	8.32	0	0	0	serine-threonine kinase, plant-type,
TR39029|c0_g1_i1|c0_g1_i1	TR39029|c0_g1_i1	5.97	0	0	0
TR39029|c1_g2_i3|c0_g1_i1	TR39029|c1_g2_i3	4.11	0	0	0
TR39052|c1_g1_i1|c0_g1_i1	TR39052|c1_g1_i1	7.4	0	0	0	terminal flower
TR39096|c0_g1_i1|c0_g1_i1	TR39096|c0_g1_i1	6.94	0	0	0
TR39099|c0_g1_i1|c0_g1_i1	TR39099|c0_g1_i1	74.45	0	0	0	delta 9 desaturase
TR39124|c0_g1_i5|c0_g1_i1	TR39124|c0_g1_i5	1.29	0	0	0	6S acidic ribosomal P
TR39130|c0_g1_i2|c0_g1_i1	TR39130|c0_g1_i2	10.73	0	0	0	peroxisomal biogenesis factor 11 family
TR39145|c0_g2_i4|c0_g1_i1	TR39145|c0_g2_i4	10.86	0	0	0	leucoanthocyanidin dioxygenase,
TR39184|c0_g1_i1|c0_g1_i1	TR39184|c0_g1_i1	5.02	0	0	0
TR39184|c1_g2_i1|c0_g1_i1	TR39184|c1_g2_i1	223.72	0	0	0	ferrodoxin precursor
TR39188|c2_g1_i1|c0_g1_i1	TR39188|c2_g1_i1	4.73	0	0	0
TR3919|c0_g1_i1|c0_g1_i1	TR3919|c0_g1_i1	2.91	0	0	0	catalase peroxidase HPI	Phosphatidylinositol signaling system;Inositol phosphate metabolismTryptophan metabolism;Glyoxylate and dicarboxylate metabolism
TR39203|c0_g1_i1|c0_g1_i1	TR39203|c0_g1_i1	22.75	0	0	0	GDSL esterase lipase
TR39226|c2_g1_i4|c0_g1_i1	TR39226|c2_g1_i4	2.94	0	0	0	hypothetical protein VITISV_13228
TR39259|c0_g1_i1|c0_g1_i1	TR39259|c0_g1_i1	19.54	0	0	0	PREDICTED: uncharacterized protein LOC1855263
TR39296|c0_g2_i1|c0_g1_i1	TR39296|c0_g2_i1	3.27	0	0	0
TR39338|c0_g1_i1|c0_g1_i1	TR39338|c0_g1_i1	4.99	0	0	0
TR39359|c0_g1_i1|c0_g1_i1	TR39359|c0_g1_i1	12.93	0	0	0	WEAK CHLOROPLAST MOVEMENT UNDER BLUE LIGHT 1-like
TR39359|c0_g1_i2|c0_g1_i1	TR39359|c0_g1_i2	7.86	0	0	0
TR39368|c3_g1_i1|c0_g1_i1	TR39368|c3_g1_i1	8.94	0	0	0	Receptor kinase
TR3942|c0_g1_i1|c0_g1_i1	TR3942|c0_g1_i1	10.44	0	0	0
TR39495|c0_g1_i2|c0_g1_i1	TR39495|c0_g1_i2	2.74	0	0	0
TR39495|c0_g1_i4|c0_g1_i1	TR39495|c0_g1_i4	2.44	0	0	0
TR39499|c2_g2_i1|c0_g1_i1	TR39499|c2_g2_i1	5.61	0	0	0
TR395|c0_g1_i1|c0_g1_i1	TR395|c0_g1_i1	1.67	0	0	0
TR3953|c0_g1_i1|c0_g1_i1	TR3953|c0_g1_i1	5.54	0	0	0
TR3955|c0_g1_i1|c0_g1_i1	TR3955|c0_g1_i1	9.25	0	0	0
TR39553|c0_g1_i1|c0_g1_i1	TR39553|c0_g1_i1	153.42	0	0	0
TR39559|c1_g1_i1|c0_g1_i1	TR39559|c1_g1_i1	3.92	0	0	0	phosphatase 2C
TR39562|c2_g1_i1|c0_g1_i1	TR39562|c2_g1_i1	60.03	0	0	0
TR39562|c3_g2_i1|c0_g1_i1	TR39562|c3_g2_i1	653.6	0	0	0
TR39562|c3_g4_i1|c0_g1_i1	TR39562|c3_g4_i1	738.56	0	0	0
TR39562|c3_g7_i1|c0_g1_i1	TR39562|c3_g7_i1	179.09	0	0	0
TR3958|c0_g2_i1|c0_g1_i1	TR3958|c0_g2_i1	4.4	0	0	0
TR3959|c0_g1_i1|c0_g1_i1	TR3959|c0_g1_i1	5.41	0	0	0
TR39681|c0_g2_i1|c0_g1_i1	TR39681|c0_g2_i1	1.32	0	0	0
TR3969|c0_g1_i1|c0_g1_i1	TR3969|c0_g1_i1	5.1	0	0	0	6S ribosomal L27
TR3979|c0_g1_i1|c0_g1_i1	TR3979|c0_g1_i1	5.37	0	0	0
TR39847|c0_g1_i1|c0_g1_i1	TR39847|c0_g1_i1	4.27	0	0	0
TR39868|c2_g2_i1|c0_g1_i1	TR39868|c2_g2_i1	2.52	0	0	0
TR39881|c0_g2_i2|c0_g1_i1	TR39881|c0_g2_i2	0.78	0	0	0
TR3991|c0_g1_i1|c0_g1_i1	TR3991|c0_g1_i1	5.47	0	0	0
TR39910|c0_g1_i2|c0_g1_i1	TR39910|c0_g1_i2	7.62	0	0	0	D-glycerate 3-kinase	Pyrimidine metabolism;Drug metabolism - other enzymesGlyoxylate and dicarboxylate metabolism;Glycerolipid metabolism;Glycine, serine and threonine metabolism
TR39936|c0_g2_i2|c0_g1_i1	TR39936|c0_g2_i2	16.89	0	0	0
TR39937|c0_g1_i1|c0_g1_i1	TR39937|c0_g1_i1	3.02	0	0	0	calmodulin-binding transcription activator 3-like
TR39937|c0_g1_i2|c0_g1_i1	TR39937|c0_g1_i2	0.82	0	0	0	calmodulin-binding transcription activator 3-like
TR39944|c0_g1_i1|c0_g1_i1	TR39944|c0_g1_i1	13.69	0	0	0	carbonic anhydrase 3	Nitrogen metabolism
TR39947|c0_g2_i1|c0_g1_i1	TR39947|c0_g2_i1	3.31	0	0	0
TR4|c0_g1_i1|c0_g1_i1	TR4|c0_g1_i1	2.71	0	0	0
TR4|c0_g2_i1|c0_g1_i1	TR4|c0_g2_i1	2	0	0	0
TR4005|c0_g1_i1|c0_g1_i1	TR4005|c0_g1_i1	6.37	0	0	0
TR40053|c1_g2_i1|c0_g1_i1	TR40053|c1_g2_i1	1.84	0	0	0
TR40066|c0_g2_i1|c0_g1_i1	TR40066|c0_g2_i1	3.11	0	0	0	r2r3-myb transcription factor,
TR40072|c0_g5_i1|c0_g1_i1	TR40072|c0_g5_i1	6.59	0	0	0	Hcr2-
TR40093|c0_g1_i1|c0_g1_i1	TR40093|c0_g1_i1	48.93	0	0	0	AT3g568 T3A5_6
TR40099|c0_g1_i1|c0_g1_i1	TR40099|c0_g1_i1	30.91	0	0	0	oxygen-evolving enhancer 3-1, chloroplastic-like
[truncated: 4,468 more rows]

## Sheet: Rootlet_specific
Supplementary Table 7: List of transcripts (FPKM>0) shared between all the four tissues, and unique to each tissue-type
Transcript_id	Transcript_id	FPKM_Leaf	FPKM_Rootlet	FPKM_Mother_root	FPKM_Daughter_root	SeqDesc	KeggMaps
TR1004|c0_g1_i1|c0_g1_i1	TR1004|c0_g1_i1	0	6.78	0	0	ATP synthase F subunit 6
TR10044|c0_g2_i1|c0_g1_i1	TR10044|c0_g2_i1	0	3.57	0	0
TR10079|c0_g1_i1|c0_g1_i1	TR10079|c0_g1_i1	0	8.66	0	0	heat shock SSC1
TR10080|c0_g1_i1|c0_g1_i1	TR10080|c0_g1_i1	0	6.35	0	0	6S ribosomal L37
TR10125|c0_g1_i1|c0_g1_i1	TR10125|c0_g1_i1	0	7.68	0	0	plasma membrane H+-ATPase Pma1	Oxidative phosphorylation
TR10133|c0_g1_i1|c0_g1_i1	TR10133|c0_g1_i1	0	8.66	0	0	conserved hypothetical protein
TR10138|c0_g1_i1|c0_g1_i1	TR10138|c0_g1_i1	0	11.94	0	0	ABC transporter B family member 19-like
TR10257|c0_g1_i1|c0_g1_i1	TR10257|c0_g1_i1	0	5.34	0	0
TR10284|c0_g2_i1|c0_g1_i1	TR10284|c0_g2_i1	0	2.93	0	0	immunogenic , partial
TR1030|c0_g1_i1|c0_g1_i1	TR1030|c0_g1_i1	0	10.83	0	0	acid protease
TR10306|c0_g1_i1|c0_g1_i1	TR10306|c0_g1_i1	0	6.9	0	0	transporter arsB isoform 1
TR1031|c0_g1_i1|c0_g1_i1	TR1031|c0_g1_i1	0	8.17	0	0	transaldolase
TR10335|c0_g1_i1|c0_g1_i1	TR10335|c0_g1_i1	0	10.77	0	0	ADP ATP translocase
TR10355|c0_g1_i1|c0_g1_i1	TR10355|c0_g1_i1	0	8.34	0	0	RNA-binding Nrd1
TR10379|c0_g1_i1|c0_g1_i1	TR10379|c0_g1_i1	0	7.86	0	0	organic cation transporter 1-like
TR10431|c0_g1_i1|c0_g1_i1	TR10431|c0_g1_i1	0	6.43	0	0	C2H2 finger domain-containing
TR10449|c0_g1_i1|c0_g1_i1	TR10449|c0_g1_i1	0	6.83	0	0	ATP synthase subunit 4
TR10481|c0_g1_i1|c0_g1_i1	TR10481|c0_g1_i1	0	8.24	0	0	cysteine and glycine-rich 1
TR10515|c0_g1_i1|c0_g1_i1	TR10515|c0_g1_i1	0	3.62	0	0	elongation factor 3	Purine metabolism
TR10523|c0_g1_i1|c0_g1_i1	TR10523|c0_g1_i1	0	4.57	0	0	calcium calmodulin-dependent kinase type 1
TR10532|c0_g1_i1|c0_g1_i1	TR10532|c0_g1_i1	0	7.96	0	0	hypothetical protein TRAVEDRAFT_43755
TR10549|c0_g2_i1|c0_g1_i1	TR10549|c0_g2_i1	0	0.81	0	0
TR10553|c0_g1_i1|c0_g1_i1	TR10553|c0_g1_i1	0	8.77	0	0	carboxypeptidase Y precursor
TR10556|c0_g1_i1|c0_g1_i1	TR10556|c0_g1_i1	0	8.14	0	0	ADP-ribosylation factor,
TR10566|c0_g1_i1|c0_g1_i1	TR10566|c0_g1_i1	0	11.89	0	0	hypothetical protein LOAG_3915
TR10575|c0_g1_i1|c0_g1_i1	TR10575|c0_g1_i1	0	8.66	0	0	hypothetical protein MBM_129
TR10594|c0_g1_i1|c0_g1_i1	TR10594|c0_g1_i1	0	4.42	0	0	woronin body major
TR10598|c0_g1_i1|c0_g1_i1	TR10598|c0_g1_i1	0	5.3	0	0	4S ribosomal S13
TR1067|c0_g1_i1|c0_g1_i1	TR1067|c0_g1_i1	0	11.86	0	0
TR10677|c0_g1_i1|c0_g1_i1	TR10677|c0_g1_i1	0	10.34	0	0	UNC-87, isoform b
TR10693|c0_g1_i1|c0_g1_i1	TR10693|c0_g1_i1	0	8.44	0	0	4S ribosomal S14
TR10698|c0_g1_i1|c0_g1_i1	TR10698|c0_g1_i1	0	14.11	0	0	6S acidic ribosomal P
TR10706|c0_g2_i1|c0_g1_i1	TR10706|c0_g2_i1	0	6.52	0	0	inorganic pyrophosphatase	Oxidative phosphorylation
TR1071|c0_g1_i1|c0_g1_i1	TR1071|c0_g1_i1	0	5.63	0	0	growth inhibition and differentiation-related 88 homolog
TR10729|c0_g2_i1|c0_g1_i1	TR10729|c0_g2_i1	0	0.9	0	0
TR10733|c0_g1_i1|c0_g1_i1	TR10733|c0_g1_i1	0	7.35	0	0
TR10744|c0_g2_i1|c0_g1_i1	TR10744|c0_g2_i1	0	5.69	0	0
TR10754|c0_g1_i1|c0_g1_i1	TR10754|c0_g1_i1	0	7.76	0	0	EB module family
TR10756|c0_g1_i1|c0_g1_i1	TR10756|c0_g1_i1	0	7.68	0	0	enoyl- hydratase isomerase
TR10763|c0_g2_i1|c0_g1_i1	TR10763|c0_g2_i1	0	2.48	0	0
TR10789|c0_g1_i1|c0_g1_i1	TR10789|c0_g1_i1	0	6.83	0	0	6S ribosomal L9
TR10807|c0_g2_i1|c0_g1_i1	TR10807|c0_g2_i1	0	10.37	0	0	ricin homolog, truncated
TR10829|c0_g1_i1|c0_g1_i1	TR10829|c0_g1_i1	0	9.81	0	0	4S ribosomal S12
TR1083|c0_g1_i1|c0_g1_i1	TR1083|c0_g1_i1	0	4.46	0	0	Mannan endo-1,4-beta-mannosidase
TR10839|c0_g1_i1|c0_g1_i1	TR10839|c0_g1_i1	0	9.16	0	0	hypothetical protein MBM_3843
TR10866|c0_g1_i1|c0_g1_i1	TR10866|c0_g1_i1	0	5.31	0	0	heat shock 7kDa 1 , partial	Purine metabolism
TR10870|c0_g1_i1|c0_g1_i1	TR10870|c0_g1_i1	0	5.24	0	0
TR10894|c0_g1_i1|c0_g1_i1	TR10894|c0_g1_i1	0	5.72	0	0	Glycosyl hydrolase family 16
TR10903|c0_g1_i1|c0_g1_i1	TR10903|c0_g1_i1	0	4.4	0	0	UTP-glucose-1-phosphate uridylyltransferase	Starch and sucrose metabolism;Pentose and glucuronate interconversions;Amino sugar and nucleotide sugar metabolism
TR10933|c0_g1_i1|c0_g1_i1	TR10933|c0_g1_i1	0	8.5	0	0
TR10948|c0_g1_i1|c0_g1_i1	TR10948|c0_g1_i1	0	9.84	0	0	related to plant expansins
TR10960|c0_g1_i1|c0_g1_i1	TR10960|c0_g1_i1	0	13.41	0	0
TR10994|c0_g1_i1|c0_g1_i1	TR10994|c0_g1_i1	0	7.9	0	0	carbonic anhydrase 6 precursor
TR1101|c0_g1_i1|c0_g1_i1	TR1101|c0_g1_i1	0	5.46	0	0	hypothetical protein MBM_129
TR11011|c0_g2_i1|c0_g1_i1	TR11011|c0_g2_i1	0	5.16	0	0	phosphoadenosine phosphosulfate reductase	Sulfur metabolism
TR1102|c0_g2_i1|c0_g1_i1	TR1102|c0_g2_i1	0	9.9	0	0	6S ribosomal L24
TR11025|c0_g1_i1|c0_g1_i1	TR11025|c0_g1_i1	0	8.64	0	0	4S ribosomal S24
TR1107|c0_g1_i1|c0_g1_i1	TR1107|c0_g1_i1	0	2.68	0	0	carboxypeptidase Prc1,
TR1108|c0_g1_i1|c0_g1_i1	TR1108|c0_g1_i1	0	8.83	0	0
TR11127|c0_g1_i1|c0_g1_i1	TR11127|c0_g1_i1	0	8.14	0	0	hypothetical protein RO3G_2811
TR1118|c0_g1_i1|c0_g1_i1	TR1118|c0_g1_i1	0	8.41	0	0	coagulation factor IX
TR11181|c0_g1_i1|c0_g1_i1	TR11181|c0_g1_i1	0	4.25	0	0	serine protease
TR11212|c0_g1_i1|c0_g1_i1	TR11212|c0_g1_i1	0	11.12	0	0
TR11215|c0_g1_i1|c0_g1_i1	TR11215|c0_g1_i1	0	7.85	0	0	shwachman-Bodian-Diamond syndrome
TR11228|c0_g1_i1|c0_g1_i1	TR11228|c0_g1_i1	0	4.35	0	0
TR11295|c0_g2_i1|c0_g1_i1	TR11295|c0_g2_i1	0	4.28	0	0
TR11305|c0_g1_i1|c0_g1_i1	TR11305|c0_g1_i1	0	6.22	0	0	predicted protein
TR11343|c0_g1_i1|c0_g1_i1	TR11343|c0_g1_i1	0	8.34	0	0	6S ribosomal L27
TR11349|c0_g1_i1|c0_g1_i1	TR11349|c0_g1_i1	0	5.9	0	0
TR11367|c0_g1_i1|c0_g1_i1	TR11367|c0_g1_i1	0	5.92	0	0	cytochrome P45
TR11431|c0_g1_i1|c0_g1_i1	TR11431|c0_g1_i1	0	4.64	0	0	pG1
TR1145|c0_g1_i1|c0_g1_i1	TR1145|c0_g1_i1	0	4.38	0	0	maltase-glucoamylase, intestinal-like	Starch and sucrose metabolism
TR11456|c0_g1_i1|c0_g1_i1	TR11456|c0_g1_i1	0	4.92	0	0	extracellular elastinolytic metallo ase
TR1147|c0_g1_i1|c0_g1_i1	TR1147|c0_g1_i1	0	15.3	0	0	6S ribosomal L14
TR11542|c0_g1_i1|c0_g1_i1	TR11542|c0_g1_i1	0	6.03	0	0	ammonium transporter
TR11584|c0_g1_i1|c0_g1_i1	TR11584|c0_g1_i1	0	13.17	0	0
TR11588|c0_g1_i1|c0_g1_i1	TR11588|c0_g1_i1	0	7.48	0	0	acyl- desaturase	Biosynthesis of unsaturated fatty acids
TR11624|c0_g1_i1|c0_g1_i1	TR11624|c0_g1_i1	0	13.78	0	0
TR11637|c0_g1_i1|c0_g1_i1	TR11637|c0_g1_i1	0	2.44	0	0	4S ribosomal S12
TR11637|c0_g2_i1|c0_g1_i1	TR11637|c0_g2_i1	0	3.65	0	0	4S ribosomal S12
TR11640|c0_g1_i1|c0_g1_i1	TR11640|c0_g1_i1	0	8.7	0	0
TR1167|c0_g2_i1|c0_g1_i1	TR1167|c0_g2_i1	0	2.05	0	0
TR11670|c0_g2_i1|c0_g1_i1	TR11670|c0_g2_i1	0	4.44	0	0	histone H4
TR11673|c0_g2_i1|c0_g1_i1	TR11673|c0_g2_i1	0	3.38	0	0	auxin-induced 5NG4-like
TR1174|c0_g1_i1|c0_g1_i1	TR1174|c0_g1_i1	0	5.06	0	0
TR11789|c0_g2_i1|c0_g1_i1	TR11789|c0_g2_i1	0	2.25	0	0	elongation factor 3	Purine metabolism
TR118|c0_g1_i1|c0_g1_i1	TR118|c0_g1_i1	0	4.74	0	0
TR11808|c0_g1_i1|c0_g1_i1	TR11808|c0_g1_i1	0	17.67	0	0	Rhamnogalacturonate lyase
TR1181|c0_g1_i1|c0_g1_i1	TR1181|c0_g1_i1	0	9.44	0	0	6S ribosomal L24
TR11816|c0_g1_i1|c0_g1_i1	TR11816|c0_g1_i1	0	2.14	0	0
TR1187|c0_g1_i1|c0_g1_i1	TR1187|c0_g1_i1	0	4.55	0	0
TR11905|c0_g1_i1|c0_g1_i1	TR11905|c0_g1_i1	0	4.44	0	0
TR11917|c0_g1_i1|c0_g1_i1	TR11917|c0_g1_i1	0	12.33	0	0	-like antibiotic response ,
TR11927|c0_g1_i1|c0_g1_i1	TR11927|c0_g1_i1	0	7.26	0	0	hypothetical protein RO3G_13466
TR12048|c0_g1_i1|c0_g1_i1	TR12048|c0_g1_i1	0	5.73	0	0	3D domain
TR12086|c0_g1_i1|c0_g1_i1	TR12086|c0_g1_i1	0	13.73	0	0	voltage-dependent ion-selective channel
TR1210|c0_g1_i1|c0_g1_i1	TR1210|c0_g1_i1	0	7.09	0	0
TR12102|c0_g1_i1|c0_g1_i1	TR12102|c0_g1_i1	0	4.88	0	0
TR12117|c0_g1_i1|c0_g1_i1	TR12117|c0_g1_i1	0	7.31	0	0
TR12139|c0_g1_i1|c0_g1_i1	TR12139|c0_g1_i1	0	4.67	0	0	ribitol kinase
TR122|c0_g1_i1|c0_g1_i1	TR122|c0_g1_i1	0	11.54	0	0	hypothetical protein MBM_6623
TR12245|c0_g1_i1|c0_g1_i1	TR12245|c0_g1_i1	0	3.91	0	0	S-adenosylmethionine decarboxylase	Arginine and proline metabolism;Cysteine and methionine metabolismArginine and proline metabolism
TR12261|c0_g1_i1|c0_g1_i1	TR12261|c0_g1_i1	0	5.06	0	0	autophagic serine protease Alp2
TR12285|c0_g2_i1|c0_g1_i1	TR12285|c0_g2_i1	0	4.79	0	0	inorganic diphosphatase,	Oxidative phosphorylation
TR12289|c0_g1_i1|c0_g1_i1	TR12289|c0_g1_i1	0	2.56	0	0	Conserved
TR12291|c0_g1_i1|c0_g1_i1	TR12291|c0_g1_i1	0	8.04	0	0	minor allergen Alt a 7
TR12297|c0_g1_i1|c0_g1_i1	TR12297|c0_g1_i1	0	7.35	0	0	mismatched base pair and cruciform DNA recognition
TR1233|c0_g1_i1|c0_g1_i1	TR1233|c0_g1_i1	0	2.45	0	0
TR12332|c0_g1_i1|c0_g1_i1	TR12332|c0_g1_i1	0	8.24	0	0	amidophosphoribosyltransferase	Alanine, aspartate and glutamate metabolism;Purine metabolism
TR12396|c0_g1_i1|c0_g1_i1	TR12396|c0_g1_i1	0	4.83	0	0	amino acid transporter
TR12399|c0_g1_i1|c0_g1_i1	TR12399|c0_g1_i1	0	9.19	0	0	beta-tubulin, partial
TR12409|c0_g1_i1|c0_g1_i1	TR12409|c0_g1_i1	0	5.94	0	0	carbohydrate esterase family 4
TR1243|c0_g1_i1|c0_g1_i1	TR1243|c0_g1_i1	0	8.11	0	0	phosphoserine phosphatase	Aminobenzoate degradation
TR12438|c0_g1_i1|c0_g1_i1	TR12438|c0_g1_i1	0	6.44	0	0	ornithine aminotransferase	Arginine and proline metabolism
TR1245|c0_g1_i1|c0_g1_i1	TR1245|c0_g1_i1	0	10.14	0	0	adenylate kinase	Purine metabolism
TR12451|c0_g1_i1|c0_g1_i1	TR12451|c0_g1_i1	0	7.85	0	0	ornithine decarboxylase antizyme
TR1248|c0_g1_i1|c0_g1_i1	TR1248|c0_g1_i1	0	7.74	0	0	myosin heavy chain
TR12535|c0_g2_i1|c0_g1_i1	TR12535|c0_g2_i1	0	5.34	0	0	Protein F49C12.14
TR12542|c0_g1_i1|c0_g1_i1	TR12542|c0_g1_i1	0	8.87	0	0	Muscle LIM Mlp84B
TR12558|c0_g1_i1|c0_g1_i1	TR12558|c0_g1_i1	0	8.14	0	0	6S ribosomal L1
TR1257|c0_g1_i1|c0_g1_i1	TR1257|c0_g1_i1	0	6.47	0	0	rRNA 2 -O-methyltransferase fibrillarin
TR1258|c0_g1_i1|c0_g1_i1	TR1258|c0_g1_i1	0	6.8	0	0	6S ribosomal L22
TR12645|c0_g1_i1|c0_g1_i1	TR12645|c0_g1_i1	0	6.11	0	0	pathogenesis associated Cap2,
TR12659|c0_g1_i1|c0_g1_i1	TR12659|c0_g1_i1	0	10.24	0	0
TR1266|c0_g1_i1|c0_g1_i1	TR1266|c0_g1_i1	0	1.27	0	0
TR12698|c0_g1_i1|c0_g1_i1	TR12698|c0_g1_i1	0	11.15	0	0	hypothetical protein PTT_12664
TR12718|c0_g1_i1|c0_g1_i1	TR12718|c0_g1_i1	0	5.69	0	0
TR12751|c0_g1_i1|c0_g1_i1	TR12751|c0_g1_i1	0	14.87	0	0
TR12783|c0_g1_i1|c0_g1_i1	TR12783|c0_g1_i1	0	9.87	0	0
TR12825|c0_g1_i1|c0_g1_i1	TR12825|c0_g1_i1	0	10.61	0	0	Myosin tail family
TR12856|c0_g2_i1|c0_g1_i1	TR12856|c0_g2_i1	0	2.78	0	0
TR12923|c0_g1_i1|c0_g1_i1	TR12923|c0_g1_i1	0	4.71	0	0
TR12927|c0_g1_i1|c0_g1_i1	TR12927|c0_g1_i1	0	9.04	0	0
TR12943|c0_g1_i1|c0_g1_i1	TR12943|c0_g1_i1	0	6.46	0	0	rubisco subunit binding- alpha subunit
TR12962|c0_g1_i1|c0_g1_i1	TR12962|c0_g1_i1	0	8	0	0
TR1298|c0_g1_i1|c0_g1_i1	TR1298|c0_g1_i1	0	5.44	0	0
TR12987|c0_g1_i1|c0_g1_i1	TR12987|c0_g1_i1	0	12.22	0	0	acidic endochitinase-like	Amino sugar and nucleotide sugar metabolism
TR13013|c0_g1_i1|c0_g1_i1	TR13013|c0_g1_i1	0	2.28	0	0	POLX_TOBAC ame: Full=Retrovirus-related Pol poly from transposon TNT 1-94 Includes: ame: Full=Protease Includes: ame: Full=Reverse transcriptase Includes: ame: Full=Endonuclease
TR13023|c0_g1_i1|c0_g1_i1	TR13023|c0_g1_i1	0	8.55	0	0	DUF221 domain-containing
TR13048|c0_g1_i1|c0_g1_i1	TR13048|c0_g1_i1	0	9.53	0	0	Mitochondrial carrier PET8
TR13055|c0_g2_i1|c0_g1_i1	TR13055|c0_g2_i1	0	8.13	0	0	tropomyosin
TR13061|c0_g1_i1|c0_g1_i1	TR13061|c0_g1_i1	0	5.03	0	0	6S ribosomal L2
TR1310|c0_g1_i1|c0_g1_i1	TR1310|c0_g1_i1	0	2.35	0	0	3-ketoacyl- ketothiolase (Kat1),	Ethylbenzene degradation;Biosynthesis of unsaturated fatty acids;Geraniol degradation;Valine, leucine and isoleucine degradation;Fatty acid degradation;Benzoate degradation;alpha-Linolenic acid metabolism;Fatty acid elongation
TR13114|c0_g2_i1|c0_g1_i1	TR13114|c0_g2_i1	0	2.67	0	0	hypothetical protein M7I_548
TR13147|c0_g1_i1|c0_g1_i1	TR13147|c0_g1_i1	0	2.08	0	0
TR13176|c0_g1_i1|c0_g1_i1	TR13176|c0_g1_i1	0	3.23	0	0
TR13176|c0_g2_i1|c0_g1_i1	TR13176|c0_g2_i1	0	4.64	0	0
TR13199|c0_g1_i1|c0_g1_i1	TR13199|c0_g1_i1	0	10.37	0	0	ATP-citrate synthase subunit 1	Citrate cycle (TCA cycle);Carbon fixation pathways in prokaryotes
TR132|c0_g1_i1|c0_g1_i1	TR132|c0_g1_i1	0	3.03	0	0	hypothetical protein
TR1320|c0_g1_i1|c0_g1_i1	TR1320|c0_g1_i1	0	5.22	0	0
TR13212|c0_g1_i1|c0_g1_i1	TR13212|c0_g1_i1	0	4.25	0	0	tubulin alpha-1C chain-like, partial
TR13251|c0_g1_i1|c0_g1_i1	TR13251|c0_g1_i1	0	9.73	0	0	Organ-specific S2
TR13252|c0_g1_i1|c0_g1_i1	TR13252|c0_g1_i1	0	5.67	0	0
TR13268|c0_g1_i1|c0_g1_i1	TR13268|c0_g1_i1	0	5.69	0	0	Glutaredoxin
TR13274|c0_g1_i1|c0_g1_i1	TR13274|c0_g1_i1	0	7.59	0	0
TR13302|c0_g1_i1|c0_g1_i1	TR13302|c0_g1_i1	0	7.19	0	0
TR13347|c0_g1_i1|c0_g1_i1	TR13347|c0_g1_i1	0	13.73	0	0	selenium binding
TR13376|c0_g1_i1|c0_g1_i1	TR13376|c0_g1_i1	0	6.49	0	0	hypothetical protein CRE_745
TR13389|c0_g1_i1|c0_g1_i1	TR13389|c0_g1_i1	0	14.59	0	0
TR13399|c0_g1_i1|c0_g1_i1	TR13399|c0_g1_i1	0	5.27	0	0
TR13399|c0_g2_i1|c0_g1_i1	TR13399|c0_g2_i1	0	2.95	0	0
TR13404|c0_g1_i1|c0_g1_i1	TR13404|c0_g1_i1	0	2.72	0	0
TR13441|c0_g1_i1|c0_g1_i1	TR13441|c0_g1_i1	0	4.77	0	0	mitochondrial F1F ATP synthase subunit F
TR13452|c0_g1_i1|c0_g1_i1	TR13452|c0_g1_i1	0	5.36	0	0
TR13467|c0_g1_i1|c0_g1_i1	TR13467|c0_g1_i1	0	9.89	0	0
TR13477|c0_g1_i1|c0_g1_i1	TR13477|c0_g1_i1	0	5.15	0	0	woronin body major
TR13489|c0_g1_i1|c0_g1_i1	TR13489|c0_g1_i1	0	1.49	0	0
TR13497|c0_g1_i1|c0_g1_i1	TR13497|c0_g1_i1	0	4.9	0	0	calcofluor white hypersensitive
TR13509|c0_g1_i1|c0_g1_i1	TR13509|c0_g1_i1	0	4.42	0	0
TR13521|c0_g1_i1|c0_g1_i1	TR13521|c0_g1_i1	0	7.96	0	0
TR13529|c0_g1_i1|c0_g1_i1	TR13529|c0_g1_i1	0	14.87	0	0	6S ribosomal L18
TR13538|c0_g2_i1|c0_g1_i1	TR13538|c0_g2_i1	0	7.43	0	0	histone H3
TR13567|c0_g1_i1|c0_g1_i1	TR13567|c0_g1_i1	0	8.22	0	0	6S ribosomal L26
TR13577|c0_g1_i1|c0_g1_i1	TR13577|c0_g1_i1	0	5.33	0	0	Calmodulin
TR13580|c0_g1_i1|c0_g1_i1	TR13580|c0_g1_i1	0	2.78	0	0
TR13621|c0_g2_i1|c0_g1_i1	TR13621|c0_g2_i1	0	4.55	0	0
TR13625|c0_g1_i1|c0_g1_i1	TR13625|c0_g1_i1	0	8.83	0	0	vacuolar ATP synthase 16 kDa proteolipid subunit
TR13670|c0_g1_i1|c0_g1_i1	TR13670|c0_g1_i1	0	10.33	0	0	cytochrome c oxidase polypeptide vib	Oxidative phosphorylation
TR13687|c0_g2_i1|c0_g1_i1	TR13687|c0_g2_i1	0	9.61	0	0	citrate synthase	Citrate cycle (TCA cycle);Glyoxylate and dicarboxylate metabolism
TR13711|c0_g2_i1|c0_g1_i1	TR13711|c0_g2_i1	0	4.77	0	0	glycoside hydrolase family 23
TR13724|c0_g1_i1|c0_g1_i1	TR13724|c0_g1_i1	0	5.99	0	0
TR13735|c0_g1_i1|c0_g1_i1	TR13735|c0_g1_i1	0	6.76	0	0	Trehalase	Starch and sucrose metabolism
TR13736|c0_g1_i1|c0_g1_i1	TR13736|c0_g1_i1	0	7.27	0	0	heat shock 7
TR13755|c0_g1_i1|c0_g1_i1	TR13755|c0_g1_i1	0	5.1	0	0	probable chitinase 3-like
TR13763|c0_g1_i1|c0_g1_i1	TR13763|c0_g1_i1	0	7.96	0	0	elongation factor 1 alpha
TR13772|c0_g1_i1|c0_g1_i1	TR13772|c0_g1_i1	0	10.36	0	0	Epidermis-specific secreted glyco EP1 precursor,
TR13801|c0_g1_i1|c0_g1_i1	TR13801|c0_g1_i1	0	7.16	0	0
TR13843|c0_g2_i1|c0_g1_i1	TR13843|c0_g2_i1	0	9.18	0	0	NADH dehydrogenase subunit 5
TR13849|c0_g2_i1|c0_g1_i1	TR13849|c0_g2_i1	0	10.01	0	0
TR13887|c0_g1_i1|c0_g1_i1	TR13887|c0_g1_i1	0	7.86	0	0	PGPS D7
TR139|c0_g1_i1|c0_g1_i1	TR139|c0_g1_i1	0	5.06	0	0	Aconitate hydratase	Citrate cycle (TCA cycle);Glyoxylate and dicarboxylate metabolism;Carbon fixation pathways in prokaryotes
TR13901|c0_g1_i1|c0_g1_i1	TR13901|c0_g1_i1	0	9.22	0	0	ATP synthase subunit 4
TR13919|c0_g1_i1|c0_g1_i1	TR13919|c0_g1_i1	0	7.63	0	0
TR1396|c0_g1_i1|c0_g1_i1	TR1396|c0_g1_i1	0	2.17	0	0
TR13991|c0_g1_i1|c0_g1_i1	TR13991|c0_g1_i1	0	4.46	0	0
TR13997|c0_g1_i1|c0_g1_i1	TR13997|c0_g1_i1	0	8.26	0	0	eukaryotic translation initiation factor 5A-2
TR14040|c0_g1_i1|c0_g1_i1	TR14040|c0_g1_i1	0	1.74	0	0
TR1405|c0_g1_i1|c0_g1_i1	TR1405|c0_g1_i1	0	12.8	0	0	paramyosin
TR14060|c0_g2_i1|c0_g1_i1	TR14060|c0_g2_i1	0	1.63	0	0
TR14080|c0_g1_i1|c0_g1_i1	TR14080|c0_g1_i1	0	2.71	0	0
TR1410|c0_g1_i1|c0_g1_i1	TR1410|c0_g1_i1	0	3.6	0	0	heat shock 9
TR14121|c0_g1_i1|c0_g1_i1	TR14121|c0_g1_i1	0	7.95	0	0	alpha amylase
TR14139|c0_g1_i1|c0_g1_i1	TR14139|c0_g1_i1	0	3.56	0	0	predicted protein
TR1415|c0_g1_i1|c0_g1_i1	TR1415|c0_g1_i1	0	11.73	0	0	heat shock 9-1
TR14182|c0_g1_i1|c0_g1_i1	TR14182|c0_g1_i1	0	10.55	0	0	conserved hypothetical protein
TR14195|c0_g1_i1|c0_g1_i1	TR14195|c0_g1_i1	0	12.8	0	0
TR1421|c0_g1_i1|c0_g1_i1	TR1421|c0_g1_i1	0	11.26	0	0	C2H2 finger domain-containing
TR14236|c0_g1_i1|c0_g1_i1	TR14236|c0_g1_i1	0	16.68	0	0	bifunctional catalase-peroxidase Cat2	Phosphatidylinositol signaling system;Inositol phosphate metabolismTryptophan metabolism;Glyoxylate and dicarboxylate metabolism
TR14257|c0_g1_i1|c0_g1_i1	TR14257|c0_g1_i1	0	8.51	0	0	myosin light polypeptide 1
TR14266|c0_g1_i1|c0_g1_i1	TR14266|c0_g1_i1	0	4.29	0	0	predicted protein
TR14281|c0_g1_i1|c0_g1_i1	TR14281|c0_g1_i1	0	8	0	0
TR14324|c0_g1_i1|c0_g1_i1	TR14324|c0_g1_i1	0	14.76	0	0	4S ribosomal S16
TR14343|c0_g1_i1|c0_g1_i1	TR14343|c0_g1_i1	0	8.34	0	0
TR14403|c0_g1_i1|c0_g1_i1	TR14403|c0_g1_i1	0	14.63	0	0	Pinus taeda anonymous locus _573_1 genomic sequence
TR14455|c0_g1_i1|c0_g1_i1	TR14455|c0_g1_i1	0	10.23	0	0
TR14481|c0_g1_i1|c0_g1_i1	TR14481|c0_g1_i1	0	2.78	0	0
TR1450|c0_g1_i1|c0_g1_i1	TR1450|c0_g1_i1	0	7.92	0	0	hypothetical protein M7I_2888
TR14520|c0_g1_i1|c0_g1_i1	TR14520|c0_g1_i1	0	5.49	0	0	subtilisin-like protease PR1K
TR1453|c0_g1_i1|c0_g1_i1	TR1453|c0_g1_i1	0	1.91	0	0	probable pectinesterase pectinesterase inhibitor 21-like	Starch and sucrose metabolism;Pentose and glucuronate interconversions
TR14536|c0_g1_i1|c0_g1_i1	TR14536|c0_g1_i1	0	1.08	0	0
TR14592|c0_g1_i1|c0_g1_i1	TR14592|c0_g1_i1	0	2.25	0	0
TR14619|c0_g1_i1|c0_g1_i1	TR14619|c0_g1_i1	0	6.42	0	0	nascent polypeptide-associated complex subunit alpha
TR1462|c0_g1_i1|c0_g1_i1	TR1462|c0_g1_i1	0	10.06	0	0
TR14620|c0_g1_i1|c0_g1_i1	TR14620|c0_g1_i1	0	7.47	0	0	hypothetical protein AGABI1DRAFT_86482
TR14717|c1_g1_i1|c0_g1_i1	TR14717|c1_g1_i1	0	4.46	0	0	plasma membrane H+-ATPase Pma1	Oxidative phosphorylation
TR14731|c0_g1_i1|c0_g1_i1	TR14731|c0_g1_i1	0	17.06	0	0	heat shock 7
TR14740|c0_g1_i1|c0_g1_i1	TR14740|c0_g1_i1	0	10.62	0	0	reticulon Rtn1
TR14771|c0_g1_i1|c0_g1_i1	TR14771|c0_g1_i1	0	2.5	0	0
TR14814|c0_g1_i1|c0_g1_i1	TR14814|c0_g1_i1	0	14.07	0	0
TR14842|c0_g2_i1|c0_g1_i1	TR14842|c0_g2_i1	0	4.03	0	0	ATP-dependent RNA helicase ded-1
TR1485|c0_g1_i1|c0_g1_i1	TR1485|c0_g1_i1	0	4.61	0	0	elongation factor 1-gamma	Glutathione metabolism;Drug metabolism - cytochrome P45;Metabolism of xenobiotics by cytochrome P45
TR1489|c0_g1_i1|c0_g1_i1	TR1489|c0_g1_i1	0	6.24	0	0
TR14949|c0_g1_i1|c0_g1_i1	TR14949|c0_g1_i1	0	4.55	0	0	plasma membrane H+-ATPase Pma1	Oxidative phosphorylation
TR14949|c0_g1_i2|c0_g1_i1	TR14949|c0_g1_i2	0	6.37	0	0	plasma membrane H+-ATPase Pma1	Oxidative phosphorylation
TR14974|c0_g1_i1|c0_g1_i1	TR14974|c0_g1_i1	0	7.71	0	0	DNA topoisomerase 2-alpha
TR14982|c0_g1_i1|c0_g1_i1	TR14982|c0_g1_i1	0	8.3	0	0	Wd tetratricopeptide repeat domain-containing
TR14984|c0_g1_i1|c0_g1_i1	TR14984|c0_g1_i1	0	6.62	0	0
TR15033|c0_g2_i1|c0_g1_i1	TR15033|c0_g2_i1	0	2.81	0	0
TR15039|c0_g1_i1|c0_g1_i1	TR15039|c0_g1_i1	0	5.22	0	0	matrix metallo ase
TR15051|c0_g1_i1|c0_g1_i1	TR15051|c0_g1_i1	0	2.85	0	0	ATP synthase gamma chain
TR15062|c1_g1_i1|c0_g1_i1	TR15062|c1_g1_i1	0	7.35	0	0	calcium calmodulin-dependent kinase
TR15087|c0_g1_i1|c0_g1_i1	TR15087|c0_g1_i1	0	6.4	0	0
TR1509|c0_g1_i1|c0_g1_i1	TR1509|c0_g1_i1	0	12.17	0	0
TR15134|c0_g1_i1|c0_g1_i1	TR15134|c0_g1_i1	0	52.92	0	0	cytochrome b
TR15152|c0_g1_i1|c0_g1_i1	TR15152|c0_g1_i1	0	10.13	0	0	ATP synthase subunit 4, mitochondrial precursor
TR15249|c0_g1_i1|c0_g1_i1	TR15249|c0_g1_i1	0	10.81	0	0	ATP synthase subunit 9
TR15281|c0_g1_i1|c0_g1_i1	TR15281|c0_g1_i1	0	9.87	0	0
TR1530|c0_g1_i1|c0_g1_i1	TR1530|c0_g1_i1	0	8.05	0	0	heat shock 7
TR15325|c0_g2_i1|c0_g1_i1	TR15325|c0_g2_i1	0	3.94	0	0	aspartic peptidase A1
TR15337|c0_g1_i1|c0_g1_i1	TR15337|c0_g1_i1	0	9.1	0	0	hypothetical protein M7I_747
TR15344|c0_g1_i1|c0_g1_i1	TR15344|c0_g1_i1	0	2.4	0	0
TR15351|c0_g1_i1|c0_g1_i1	TR15351|c0_g1_i1	0	8.45	0	0	ATP synthase delta chain, mitochondrial precursor,
TR15395|c0_g1_i1|c0_g1_i1	TR15395|c0_g1_i1	0	15.05	0	0	cell surface ,
TR15439|c0_g1_i1|c0_g1_i1	TR15439|c0_g1_i1	0	4.21	0	0	PH domain-containing
TR15528|c0_g1_i1|c0_g1_i1	TR15528|c0_g1_i1	0	11.7	0	0	TNT-3, isoform d
TR1557|c0_g1_i1|c0_g1_i1	TR1557|c0_g1_i1	0	7.92	0	0	7 transmembrane receptor
TR1559|c0_g2_i1|c0_g1_i1	TR1559|c0_g2_i1	0	5.97	0	0	hexose carrier
TR15592|c0_g3_i1|c0_g1_i1	TR15592|c0_g3_i1	0	2.55	0	0
TR15614|c0_g1_i1|c0_g1_i1	TR15614|c0_g1_i1	0	7.5	0	0
TR15648|c0_g1_i1|c0_g1_i1	TR15648|c0_g1_i1	0	2.64	0	0	fructose-bisphosphate aldolase	Carbon fixation in photosynthetic organisms
TR15875|c0_g2_i1|c0_g1_i1	TR15875|c0_g2_i1	0	5.36	0	0	Enolase
TR15879|c0_g1_i1|c0_g1_i1	TR15879|c0_g1_i1	0	8.44	0	0	glycine-rich RNA-binding
TR1591|c0_g1_i1|c0_g1_i1	TR1591|c0_g1_i1	0	8.09	0	0
TR15910|c0_g1_i1|c0_g1_i1	TR15910|c0_g1_i1	0	5.19	0	0	mitochondrial inner membrane translocase subunit (TIM17),
TR15964|c0_g1_i1|c0_g1_i1	TR15964|c0_g1_i1	0	11.69	0	0	6-phosphogluconate dehydrogenase	Glutathione metabolism
TR15976|c0_g2_i1|c0_g1_i1	TR15976|c0_g2_i1	0	3.31	0	0	Bet v1
TR15976|c1_g1_i1|c0_g1_i1	TR15976|c1_g1_i1	0	3.46	0	0	Polyketide cyclase dehydrase
TR15988|c0_g1_i1|c0_g1_i1	TR15988|c0_g1_i1	0	7.14	0	0	1,3-beta-glucanosyltransferase gel1
TR16012|c0_g2_i1|c0_g1_i1	TR16012|c0_g2_i1	0	4.47	0	0
TR16029|c0_g1_i1|c0_g1_i1	TR16029|c0_g1_i1	0	6.66	0	0	heat shock 7
TR1603|c0_g1_i1|c0_g1_i1	TR1603|c0_g1_i1	0	13.44	0	0
TR16047|c0_g1_i1|c0_g1_i1	TR16047|c0_g1_i1	0	21.45	0	0	Ribosome-inactivating protein
TR16073|c0_g1_i1|c0_g1_i1	TR16073|c0_g1_i1	0	5.52	0	0	acyl carrier
TR16091|c0_g1_i1|c0_g1_i1	TR16091|c0_g1_i1	0	13.75	0	0
TR16181|c1_g1_i1|c0_g1_i1	TR16181|c1_g1_i1	0	4.5	0	0
TR16202|c0_g1_i1|c0_g1_i1	TR16202|c0_g1_i1	0	6.5	0	0	succinyl- ligase beta-chain
TR16211|c0_g1_i1|c0_g1_i1	TR16211|c0_g1_i1	0	3.28	0	0
TR16231|c1_g1_i1|c0_g1_i1	TR16231|c1_g1_i1	0	8.95	0	0	Transthyretin-like family
TR16294|c0_g1_i1|c0_g1_i1	TR16294|c0_g1_i1	0	18.68	0	0
TR16303|c0_g2_i1|c0_g1_i1	TR16303|c0_g2_i1	0	13.62	0	0	delta 9-fatty acid desaturase
TR16431|c0_g1_i1|c0_g1_i1	TR16431|c0_g1_i1	0	10.62	0	0	solute carrier family 25 alpha, member 5
TR16443|c0_g1_i1|c0_g1_i1	TR16443|c0_g1_i1	0	1.97	0	0
TR16443|c0_g2_i1|c0_g1_i1	TR16443|c0_g2_i1	0	7.27	0	0
TR16446|c0_g1_i1|c0_g1_i1	TR16446|c0_g1_i1	0	2.78	0	0
TR1645|c0_g1_i1|c0_g1_i1	TR1645|c0_g1_i1	0	9.34	0	0	cathepsin B endopeptidase,
TR16487|c0_g2_i1|c0_g1_i1	TR16487|c0_g2_i1	0	7.03	0	0	6S ribosomal L32
TR16538|c0_g1_i1|c0_g1_i1	TR16538|c0_g1_i1	0	2.68	0	0
TR16540|c0_g1_i1|c0_g1_i1	TR16540|c0_g1_i1	0	5.87	0	0	G-type lectin S-receptor-like serine threonine- kinase At1g343-like
TR16551|c0_g2_i1|c0_g1_i1	TR16551|c0_g2_i1	0	4.82	0	0	succinate dehydrogenase iron-sulfur subunit	Citrate cycle (TCA cycle);Oxidative phosphorylation;Carbon fixation pathways in prokaryotes;Butanoate metabolism
TR1657|c0_g1_i1|c0_g1_i1	TR1657|c0_g1_i1	0	9.14	0	0
TR16590|c0_g1_i1|c0_g1_i1	TR16590|c0_g1_i1	0	8.34	0	0
TR16670|c0_g1_i1|c0_g1_i1	TR16670|c0_g1_i1	0	5.82	0	0
TR16671|c0_g2_i1|c0_g1_i1	TR16671|c0_g2_i1	0	11.65	0	0	6S ribosomal L35
TR1669|c0_g1_i1|c0_g1_i1	TR1669|c0_g1_i1	0	7.86	0	0	4S ribosomal S2
TR16710|c0_g1_i1|c0_g1_i1	TR16710|c0_g1_i1	0	6.78	0	0
TR16715|c0_g1_i1|c0_g1_i1	TR16715|c0_g1_i1	0	11.59	0	0
TR16781|c0_g1_i1|c0_g1_i1	TR16781|c0_g1_i1	0	3.75	0	0	4S ribosomal S29
TR1679|c0_g2_i1|c0_g1_i1	TR1679|c0_g2_i1	0	8.66	0	0	Isocitrate dehydrogenase	Citrate cycle (TCA cycle);Glutathione metabolism;Carbon fixation pathways in prokaryotes
TR16828|c0_g1_i1|c0_g1_i1	TR16828|c0_g1_i1	0	4.93	0	0
TR16842|c0_g1_i1|c0_g1_i1	TR16842|c0_g1_i1	0	4.9	0	0
TR16851|c0_g1_i1|c0_g1_i1	TR16851|c0_g1_i1	0	2.97	0	0	4s ribosomal s15
TR16884|c0_g1_i1|c0_g1_i1	TR16884|c0_g1_i1	0	12.17	0	0
TR16896|c0_g1_i1|c0_g1_i1	TR16896|c0_g1_i1	0	4.02	0	0	ATP synthase subunit d
TR16912|c0_g1_i1|c0_g1_i1	TR16912|c0_g1_i1	0	11.2	0	0
TR1698|c0_g1_i1|c0_g1_i1	TR1698|c0_g1_i1	0	10.52	0	0	6S ribosomal L17 L23
TR16990|c0_g1_i1|c0_g1_i1	TR16990|c0_g1_i1	0	4.46	0	0	glycosyl transferase (Glycosyl transferase family 2)
TR17003|c0_g1_i1|c0_g1_i1	TR17003|c0_g1_i1	0	17.78	0	0	ubiquitin fusion
TR17004|c0_g1_i1|c0_g1_i1	TR17004|c0_g1_i1	0	9.58	0	0	autophagic serine protease Alp2
TR17026|c0_g1_i1|c0_g1_i1	TR17026|c0_g1_i1	0	4.82	0	0
TR17084|c0_g1_i1|c0_g1_i1	TR17084|c0_g1_i1	0	5.92	0	0	glycerol dehydrogenase ( ),	Glycerolipid metabolism
TR17097|c0_g1_i1|c0_g1_i1	TR17097|c0_g1_i1	0	7.2	0	0	VIT6_OSCBR ame: Full=Vitellogenin-6 Flags: Precursor
TR17115|c0_g1_i1|c0_g1_i1	TR17115|c0_g1_i1	0	7.63	0	0	eukaryotic ADP ATP carrier
TR17117|c0_g2_i1|c0_g1_i1	TR17117|c0_g2_i1	0	5.72	0	0	polysaccharide lyase family 14
TR17136|c0_g1_i1|c0_g1_i1	TR17136|c0_g1_i1	0	7.83	0	0	predicted protein
TR17139|c0_g1_i1|c0_g1_i1	TR17139|c0_g1_i1	0	9.65	0	0	4S ribosomal S5
TR17141|c0_g1_i1|c0_g1_i1	TR17141|c0_g1_i1	0	9.4	0	0	myosin heavy chain
TR17210|c0_g1_i1|c0_g1_i1	TR17210|c0_g1_i1	0	13.75	0	0	malate dehydrogenase	Citrate cycle (TCA cycle);Glyoxylate and dicarboxylate metabolism;Carbon fixation pathways in prokaryotes;Pyruvate metabolism;Cysteine and methionine metabolism;Carbon fixation in photosynthetic organisms
TR17241|c0_g1_i1|c0_g1_i1	TR17241|c0_g1_i1	0	4.59	0	0	glycosyltransferase family 2
TR17316|c0_g1_i1|c0_g1_i1	TR17316|c0_g1_i1	0	7.16	0	0
TR17387|c0_g1_i1|c0_g1_i1	TR17387|c0_g1_i1	0	1.34	0	0
TR174|c0_g1_i1|c0_g1_i1	TR174|c0_g1_i1	0	1.91	0	0
TR17455|c0_g1_i1|c0_g1_i1	TR17455|c0_g1_i1	0	1.6	0	0	nitroreductase family
TR17455|c0_g2_i1|c0_g1_i1	TR17455|c0_g2_i1	0	3.03	0	0	nitroreductase family
TR17472|c0_g1_i1|c0_g1_i1	TR17472|c0_g1_i1	0	1.97	0	0	4S ribosomal S29
TR17479|c0_g1_i1|c0_g1_i1	TR17479|c0_g1_i1	0	23.69	0	0
TR1751|c0_g1_i1|c0_g1_i1	TR1751|c0_g1_i1	0	14.19	0	0	MFS peptide transporter,
TR17524|c0_g1_i1|c0_g1_i1	TR17524|c0_g1_i1	0	9.13	0	0	cellulose synthase	Starch and sucrose metabolism
TR17550|c0_g1_i1|c0_g1_i1	TR17550|c0_g1_i1	0	14.7	0	0	hypothetical protein MBM_7447
TR17613|c0_g1_i1|c0_g1_i1	TR17613|c0_g1_i1	0	5.57	0	0	opsin 1
TR17631|c0_g1_i1|c0_g1_i1	TR17631|c0_g1_i1	0	11.4	0	0
TR17672|c0_g1_i1|c0_g1_i1	TR17672|c0_g1_i1	0	1.22	0	0
TR17711|c0_g1_i1|c0_g1_i1	TR17711|c0_g1_i1	0	13.34	0	0	6S ribosomal L28
TR17816|c0_g1_i1|c0_g1_i1	TR17816|c0_g1_i1	0	11.04	0	0	6S ribosomal L39
TR17830|c0_g1_i1|c0_g1_i1	TR17830|c0_g1_i1	0	6.37	0	0	LEA domain
TR17830|c1_g1_i1|c0_g1_i1	TR17830|c1_g1_i1	0	6.37	0	0
TR17865|c0_g1_i1|c0_g1_i1	TR17865|c0_g1_i1	0	5.87	0	0	4S ribosomal S18
TR17875|c0_g1_i2|c0_g1_i1	TR17875|c0_g1_i2	0	9.13	0	0
TR17911|c0_g1_i1|c0_g1_i1	TR17911|c0_g1_i1	0	3.35	0	0
TR17917|c0_g1_i1|c0_g1_i1	TR17917|c0_g1_i1	0	7.85	0	0
TR17933|c0_g1_i1|c0_g1_i1	TR17933|c0_g1_i1	0	13.22	0	0	, partial
TR1794|c0_g1_i1|c0_g1_i1	TR1794|c0_g1_i1	0	8.3	0	0
TR1795|c0_g1_i1|c0_g1_i1	TR1795|c0_g1_i1	0	7.04	0	0
TR18004|c0_g1_i1|c0_g1_i1	TR18004|c0_g1_i1	0	9.08	0	0	aspartic ase, pepstatin-sensitive
TR18064|c0_g1_i1|c0_g1_i1	TR18064|c0_g1_i1	0	6.15	0	0	heat shock 7
TR18077|c0_g1_i1|c0_g1_i1	TR18077|c0_g1_i1	0	14.78	0	0
TR18078|c0_g1_i1|c0_g1_i1	TR18078|c0_g1_i1	0	5.99	0	0	EB module family
TR18111|c0_g1_i1|c0_g1_i1	TR18111|c0_g1_i1	0	6.3	0	0
TR18118|c0_g1_i1|c0_g1_i1	TR18118|c0_g1_i1	0	2.62	0	0
TR18124|c0_g1_i1|c0_g1_i1	TR18124|c0_g1_i1	0	2.28	0	0
TR18142|c0_g1_i1|c0_g1_i1	TR18142|c0_g1_i1	0	7.63	0	0	acidic mammalian chitinase-like	Amino sugar and nucleotide sugar metabolism
TR18281|c0_g1_i1|c0_g1_i1	TR18281|c0_g1_i1	0	6.37	0	0
TR18284|c0_g1_i1|c0_g1_i1	TR18284|c0_g1_i1	0	6.6	0	0	heat shock 7
TR18324|c0_g1_i1|c0_g1_i1	TR18324|c0_g1_i1	0	6.68	0	0	Pinus taeda anonymous locus CL697Contig1_3 genomic sequence
TR18330|c0_g1_i1|c0_g1_i1	TR18330|c0_g1_i1	0	8.62	0	0	6S ribosomal L15
TR18363|c0_g1_i1|c0_g1_i1	TR18363|c0_g1_i1	0	16.77	0	0	EF hand family
TR18414|c0_g1_i1|c0_g1_i1	TR18414|c0_g1_i1	0	7.56	0	0
TR1842|c0_g1_i1|c0_g1_i1	TR1842|c0_g1_i1	0	9.77	0	0	ubiquinol-cytochrome C reductase complex subunit ,	Oxidative phosphorylation
TR18421|c0_g1_i1|c0_g1_i1	TR18421|c0_g1_i1	0	11.26	0	0	4S ribosomal S27
TR18507|c0_g1_i1|c0_g1_i1	TR18507|c0_g1_i1	0	3.47	0	0
TR18527|c0_g2_i1|c0_g1_i1	TR18527|c0_g2_i1	0	8.61	0	0	FUL 1
TR18529|c0_g1_i1|c0_g1_i1	TR18529|c0_g1_i1	0	11.61	0	0	nonsense-mediated mRNA decay 3
TR18531|c0_g1_i1|c0_g1_i1	TR18531|c0_g1_i1	0	4.29	0	0	aconitate hydratase	Citrate cycle (TCA cycle);Glyoxylate and dicarboxylate metabolism;Carbon fixation pathways in prokaryotes
TR18571|c0_g1_i1|c0_g1_i1	TR18571|c0_g1_i1	0	6.37	0	0	heat shock 7
TR18627|c0_g1_i1|c0_g1_i1	TR18627|c0_g1_i1	0	8.92	0	0
TR18689|c0_g1_i1|c0_g1_i1	TR18689|c0_g1_i1	0	2.85	0	0
TR18709|c0_g1_i1|c0_g1_i1	TR18709|c0_g1_i1	0	4.4	0	0
TR18739|c0_g2_i1|c0_g1_i1	TR18739|c0_g2_i1	0	8.18	0	0
TR18750|c0_g1_i1|c0_g1_i1	TR18750|c0_g1_i1	0	15.01	0	0	6S ribosomal L4
TR18750|c0_g2_i1|c0_g1_i1	TR18750|c0_g2_i1	0	17.32	0	0	ubiquitin C
TR18769|c0_g1_i1|c0_g1_i1	TR18769|c0_g1_i1	0	7.25	0	0	pH-response regulator
TR1880|c0_g1_i1|c0_g1_i1	TR1880|c0_g1_i1	0	6.76	0	0	Erg2p	Terpenoid backbone biosynthesisTerpenoid backbone biosynthesisTerpenoid backbone biosynthesis
TR18805|c0_g1_i1|c0_g1_i1	TR18805|c0_g1_i1	0	7.18	0	0
TR18812|c0_g1_i1|c0_g1_i1	TR18812|c0_g1_i1	0	2.05	0	0
TR18822|c0_g1_i1|c0_g1_i1	TR18822|c0_g1_i1	0	4.87	0	0	hypothetical protein M7I_4948
TR18851|c0_g1_i1|c0_g1_i1	TR18851|c0_g1_i1	0	4.37	0	0	translation factor
TR18873|c0_g1_i1|c0_g1_i1	TR18873|c0_g1_i1	0	14.38	0	0	integral membrane single C2 domain
TR18921|c0_g1_i1|c0_g1_i1	TR18921|c0_g1_i1	0	9.43	0	0	hexose transporter
TR18946|c0_g1_i1|c0_g1_i1	TR18946|c0_g1_i1	0	9.42	0	0
TR18947|c0_g2_i1|c0_g1_i1	TR18947|c0_g2_i1	0	2.05	0	0
TR18952|c0_g1_i1|c0_g1_i1	TR18952|c0_g1_i1	0	10.05	0	0	tubulin alpha-1C chain-like, partial
TR18952|c0_g2_i1|c0_g1_i1	TR18952|c0_g2_i1	0	8.98	0	0	alpha tubulin
TR19010|c0_g1_i1|c0_g1_i1	TR19010|c0_g1_i1	0	30.02	0	0	GEM 5
TR19031|c0_g2_i1|c0_g1_i1	TR19031|c0_g2_i1	0	2.25	0	0
TR19040|c0_g1_i1|c0_g1_i1	TR19040|c0_g1_i1	0	7.64	0	0	glycoside hydrolase deacetylase
TR1918|c0_g2_i1|c0_g1_i1	TR1918|c0_g2_i1	0	12.69	0	0	Heat-labile enterotoxin IIB, A chain
TR19204|c0_g1_i1|c0_g1_i1	TR19204|c0_g1_i1	0	5.19	0	0	6S ribosomal L8
TR19274|c0_g1_i1|c0_g1_i1	TR19274|c0_g1_i1	0	2.65	0	0
TR19276|c0_g1_i1|c0_g1_i1	TR19276|c0_g1_i1	0	5.15	0	0
TR19312|c0_g1_i1|c0_g1_i1	TR19312|c0_g1_i1	0	21.44	0	0
TR19319|c0_g1_i1|c0_g1_i1	TR19319|c0_g1_i1	0	1.24	0	0
TR19355|c0_g1_i1|c0_g1_i1	TR19355|c0_g1_i1	0	8.44	0	0	4S ribosomal S26
TR1943|c0_g1_i1|c0_g1_i1	TR1943|c0_g1_i1	0	8.42	0	0	UTP-glucose-1-phosphate uridylyltransferase	Starch and sucrose metabolism;Pentose and glucuronate interconversions;Amino sugar and nucleotide sugar metabolism
TR19430|c0_g2_i1|c0_g1_i1	TR19430|c0_g2_i1	0	7.27	0	0	ATP synthase subunit alpha
TR19453|c0_g1_i1|c0_g1_i1	TR19453|c0_g1_i1	0	8.24	0	0
TR19469|c0_g1_i1|c0_g1_i1	TR19469|c0_g1_i1	0	5.44	0	0	tubulin alpha-1C chain-like, partial
TR195|c0_g1_i1|c0_g1_i1	TR195|c0_g1_i1	0	5.68	0	0	Unknown
TR19500|c0_g1_i1|c0_g1_i1	TR19500|c0_g1_i1	0	13.86	0	0	6S ribosomal L35
TR19537|c0_g1_i1|c0_g1_i1	TR19537|c0_g1_i1	0	2.08	0	0
TR19553|c0_g2_i1|c0_g1_i1	TR19553|c0_g2_i1	0	7.43	0	0	mitochondrial ATPase inhibitor,
TR19624|c0_g1_i1|c0_g1_i1	TR19624|c0_g1_i1	0	11.02	0	0	6S ribosomal L19
TR19636|c0_g1_i1|c0_g1_i1	TR19636|c0_g1_i1	0	13.73	0	0
TR19645|c0_g1_i1|c0_g1_i1	TR19645|c0_g1_i1	0	4.35	0	0	97 kDa heat shock -like
TR19658|c0_g2_i1|c0_g1_i1	TR19658|c0_g2_i1	0	7.95	0	0
TR19668|c0_g2_i1|c0_g1_i1	TR19668|c0_g2_i1	0	17.03	0	0
TR19685|c0_g1_i1|c0_g1_i1	TR19685|c0_g1_i1	0	9.52	0	0	probable gEgh 16
TR19764|c0_g1_i1|c0_g1_i1	TR19764|c0_g1_i1	0	11.43	0	0
TR19785|c0_g1_i1|c0_g1_i1	TR19785|c0_g1_i1	0	4.37	0	0
TR1979|c0_g1_i1|c0_g1_i1	TR1979|c0_g1_i1	0	3.98	0	0
TR19813|c0_g1_i1|c0_g1_i1	TR19813|c0_g1_i1	0	8.77	0	0	serine threonine- kinase hal4
TR19993|c0_g1_i1|c0_g1_i1	TR19993|c0_g1_i1	0	10.99	0	0	14-3-3 family
TR20046|c0_g1_i1|c0_g1_i1	TR20046|c0_g1_i1	0	34.86	0	0	mannitol dehydrogenase	Metabolism of xenobiotics by cytochrome P45;Arachidonic acid metabolism
TR20062|c0_g1_i1|c0_g1_i1	TR20062|c0_g1_i1	0	11.15	0	0
TR20102|c0_g1_i1|c0_g1_i1	TR20102|c0_g1_i1	0	4.43	0	0	BZIP transcription factor
TR20140|c0_g1_i1|c0_g1_i1	TR20140|c0_g1_i1	0	9.56	0	0	serpin B13 isoform 2
TR20195|c0_g1_i1|c0_g1_i1	TR20195|c0_g1_i1	0	12.17	0	0	oocyte protease inhibitor-1 precursor
TR2022|c0_g1_i1|c0_g1_i1	TR2022|c0_g1_i1	0	11.64	0	0	6-phosphogluconate dehydrogenase	Glutathione metabolism
TR20224|c0_g2_i1|c0_g1_i1	TR20224|c0_g2_i1	0	6.08	0	0
TR20237|c0_g1_i1|c0_g1_i1	TR20237|c0_g1_i1	0	3.35	0	0	Cysteine ase
TR20315|c0_g1_i1|c0_g1_i1	TR20315|c0_g1_i1	0	10.7	0	0	6S ribosomal L28
TR20323|c0_g1_i1|c0_g1_i1	TR20323|c0_g1_i1	0	5.23	0	0
TR20344|c0_g1_i1|c0_g1_i1	TR20344|c0_g1_i1	0	5.87	0	0
TR20352|c0_g1_i1|c0_g1_i1	TR20352|c0_g1_i1	0	12.73	0	0	4S ribosomal S6
TR20379|c0_g1_i1|c0_g1_i1	TR20379|c0_g1_i1	0	3.65	0	0	mitochondrial-processing peptidase subunit beta
TR20390|c0_g1_i1|c0_g1_i1	TR20390|c0_g1_i1	0	7.59	0	0
TR20392|c0_g1_i1|c0_g1_i1	TR20392|c0_g1_i1	0	6.25	0	0
TR2041|c0_g1_i1|c0_g1_i1	TR2041|c0_g1_i1	0	7.97	0	0	glycerol dehydrogenase,
TR20419|c0_g2_i1|c0_g1_i1	TR20419|c0_g2_i1	0	5.48	0	0
TR2043|c0_g1_i1|c0_g1_i1	TR2043|c0_g1_i1	0	8.38	0	0
TR20442|c0_g1_i1|c0_g1_i1	TR20442|c0_g1_i1	0	10.71	0	0
TR20452|c0_g3_i1|c0_g1_i1	TR20452|c0_g3_i1	0	1.35	0	0	gamma-aminobutyrate transaminase subunit precursor
TR20487|c0_g1_i1|c0_g1_i1	TR20487|c0_g1_i1	0	5.72	0	0
TR20514|c1_g1_i1|c0_g1_i1	TR20514|c1_g1_i1	0	5.06	0	0	related to NADH-ubiquinone oxidoreductase MLRQ subunit
TR20551|c0_g2_i1|c0_g1_i1	TR20551|c0_g2_i1	0	6.88	0	0
TR20551|c1_g1_i1|c0_g1_i1	TR20551|c1_g1_i1	0	5.92	0	0
TR20589|c0_g1_i1|c0_g1_i1	TR20589|c0_g1_i1	0	2.15	0	0	heat shock 7 kDa , mitochondrial precursor
TR20609|c0_g1_i1|c0_g1_i1	TR20609|c0_g1_i1	0	5.44	0	0	hypothetical protein MBM_731
TR20609|c0_g2_i1|c0_g1_i1	TR20609|c0_g2_i1	0	10.88	0	0	hypothetical protein MBM_731
TR20610|c0_g1_i1|c0_g1_i1	TR20610|c0_g1_i1	0	3.48	0	0
TR20615|c0_g1_i1|c0_g1_i1	TR20615|c0_g1_i1	0	8.77	0	0
TR20659|c0_g1_i1|c0_g1_i1	TR20659|c0_g1_i1	0	7.39	0	0	heat shock 7kDa
TR20711|c0_g1_i1|c0_g1_i1	TR20711|c0_g1_i1	0	1.74	0	0
TR20719|c0_g1_i1|c0_g1_i1	TR20719|c0_g1_i1	0	2.81	0	0	eukaryotic translation initiation factor 3
TR20726|c0_g1_i1|c0_g1_i1	TR20726|c0_g1_i1	0	9.52	0	0
TR20738|c0_g1_i1|c0_g1_i1	TR20738|c0_g1_i1	0	7.43	0	0	calcium-transporting ATPase 13, plasma membrane-type-like
TR20747|c0_g1_i1|c0_g1_i1	TR20747|c0_g1_i1	0	2.75	0	0
TR20753|c0_g1_i1|c0_g1_i1	TR20753|c0_g1_i1	0	8.24	0	0	NADP(H)-dependent ketose reductase
TR20753|c1_g1_i1|c0_g1_i1	TR20753|c1_g1_i1	0	4.02	0	0	xylitol dehydrogenase
TR20769|c1_g1_i1|c0_g1_i1	TR20769|c1_g1_i1	0	5.77	0	0	hypothetical protein M7I_7848
TR20829|c0_g1_i1|c0_g1_i1	TR20829|c0_g1_i1	0	9.78	0	0	Wd tetratricopeptide repeat domain-containing
TR20861|c0_g1_i1|c0_g1_i1	TR20861|c0_g1_i1	0	8.77	0	0	UDP-D-glucuronic acid 4-epimerase
TR2087|c0_g1_i1|c0_g1_i1	TR2087|c0_g1_i1	0	5.25	0	0	fatty acid elongase
TR20915|c0_g1_i1|c0_g1_i1	TR20915|c0_g1_i1	0	4.99	0	0
TR2102|c0_g1_i1|c0_g1_i1	TR2102|c0_g1_i1	0	5.35	0	0	Thioredoxin
TR21024|c0_g2_i1|c0_g1_i1	TR21024|c0_g2_i1	0	7.52	0	0	heat shock 7
TR21029|c0_g1_i1|c0_g1_i1	TR21029|c0_g1_i1	0	5.7	0	0
TR21031|c0_g1_i1|c0_g1_i1	TR21031|c0_g1_i1	0	10.31	0	0	Cytochrome P45 likeTBP
TR21050|c0_g2_i1|c0_g1_i1	TR21050|c0_g2_i1	0	9.22	0	0
TR21057|c0_g1_i1|c0_g1_i1	TR21057|c0_g1_i1	0	5.12	0	0	hypothetical protein AGRO_2925
TR21057|c0_g2_i1|c0_g1_i1	TR21057|c0_g2_i1	0	2.89	0	0	conserved hypothetical protein
TR21082|c0_g1_i1|c0_g1_i1	TR21082|c0_g1_i1	0	10.13	0	0
TR2110|c0_g1_i1|c0_g1_i1	TR2110|c0_g1_i1	0	6.62	0	0	calcium-binding precursor cnx1
TR21145|c0_g1_i1|c0_g1_i1	TR21145|c0_g1_i1	0	8.64	0	0	glycogen synthase	Starch and sucrose metabolism
TR21166|c0_g1_i1|c0_g1_i1	TR21166|c0_g1_i1	0	2.45	0	0
TR21210|c0_g1_i1|c0_g1_i1	TR21210|c0_g1_i1	0	11.69	0	0
TR21229|c0_g1_i1|c0_g1_i1	TR21229|c0_g1_i1	0	6.81	0	0
TR21239|c0_g1_i1|c0_g1_i1	TR21239|c0_g1_i1	0	8.71	0	0
TR21239|c0_g2_i1|c0_g1_i1	TR21239|c0_g2_i1	0	5.54	0	0
TR21249|c1_g2_i1|c0_g1_i1	TR21249|c1_g2_i1	0	5.3	0	0	woronin body major
TR21262|c0_g1_i1|c0_g1_i1	TR21262|c0_g1_i1	0	6.38	0	0	Organic cation transporter
TR21286|c0_g1_i1|c0_g1_i1	TR21286|c0_g1_i1	0	9.8	0	0	hypothetical protein
TR21334|c0_g1_i1|c0_g1_i1	TR21334|c0_g1_i1	0	7.51	0	0	beta-tubulin, partial
TR21394|c0_g1_i1|c0_g1_i1	TR21394|c0_g1_i1	0	5.06	0	0	phosphoglycerate kinase,	Carbon fixation in photosynthetic organisms
TR21482|c0_g1_i1|c0_g1_i1	TR21482|c0_g1_i1	0	4.33	0	0	methionine adenosyltransferase	Cysteine and methionine metabolism
TR21548|c0_g1_i1|c0_g1_i1	TR21548|c0_g1_i1	0	2.71	0	0
TR21554|c0_g1_i1|c0_g1_i1	TR21554|c0_g1_i1	0	9.8	0	0
TR2156|c0_g1_i1|c0_g1_i1	TR2156|c0_g1_i1	0	2.85	0	0
TR21577|c0_g1_i1|c0_g1_i1	TR21577|c0_g1_i1	0	8.47	0	0
TR21592|c0_g1_i1|c0_g1_i1	TR21592|c0_g1_i1	0	5.02	0	0	related to phosphatidylglycerol phosphatidylinositol transfer
TR21600|c0_g2_i1|c0_g1_i1	TR21600|c0_g2_i1	0	4.68	0	0	4S ribosomal S23
TR2166|c0_g1_i1|c0_g1_i1	TR2166|c0_g1_i1	0	8.01	0	0
TR2167|c0_g1_i1|c0_g1_i1	TR2167|c0_g1_i1	0	8.77	0	0
TR21689|c0_g1_i1|c0_g1_i1	TR21689|c0_g1_i1	0	7.97	0	0	ammonium transporter
TR21726|c0_g1_i1|c0_g1_i1	TR21726|c0_g1_i1	0	4.08	0	0	NB-ARC domain-containing
TR21841|c0_g2_i1|c0_g1_i1	TR21841|c0_g2_i1	0	1.17	0	0
TR21890|c0_g1_i1|c0_g1_i1	TR21890|c0_g1_i1	0	8.5	0	0
TR21987|c0_g1_i2|c0_g1_i1	TR21987|c0_g1_i2	0	1.91	0	0
TR22048|c0_g1_i1|c0_g1_i1	TR22048|c0_g1_i1	0	10.14	0	0
TR22057|c0_g1_i1|c0_g1_i1	TR22057|c0_g1_i1	0	5.31	0	0
TR22057|c0_g2_i1|c0_g1_i1	TR22057|c0_g2_i1	0	7.4	0	0
TR2211|c0_g1_i1|c0_g1_i1	TR2211|c0_g1_i1	0	8.12	0	0	phosphoglycerate mutase family ,
TR22115|c1_g1_i1|c0_g1_i1	TR22115|c1_g1_i1	0	6.97	0	0	tubulin alpha
TR22219|c0_g1_i1|c0_g1_i1	TR22219|c0_g1_i1	0	20.48	0	0
TR22238|c0_g1_i1|c0_g1_i1	TR22238|c0_g1_i1	0	8.11	0	0
TR22295|c0_g1_i1|c0_g1_i1	TR22295|c0_g1_i1	0	6.56	0	0	Delta(12) fatty acid desaturase
TR22299|c0_g1_i1|c0_g1_i1	TR22299|c0_g1_i1	0	8.55	0	0
TR22299|c1_g1_i1|c0_g1_i1	TR22299|c1_g1_i1	0	10.99	0	0
TR22300|c0_g1_i1|c0_g1_i1	TR22300|c0_g1_i1	0	9.3	0	0	arginine kinase	Arginine and proline metabolism
TR22316|c0_g1_i1|c0_g1_i1	TR22316|c0_g1_i1	0	5.04	0	0	Elongation factor 3	Purine metabolism
TR22329|c0_g1_i1|c0_g1_i1	TR22329|c0_g1_i1	0	7.83	0	0	6S ribosomal L32
TR22329|c0_g2_i1|c0_g1_i1	TR22329|c0_g2_i1	0	0.99	0	0	6S ribosomal L32
TR22357|c0_g1_i1|c0_g1_i1	TR22357|c0_g1_i1	0	25.18	0	0	rRNA promoter binding
TR22364|c0_g1_i1|c0_g1_i1	TR22364|c0_g1_i1	0	8.14	0	0	stress response (Ish1),
TR22367|c0_g1_i1|c0_g1_i1	TR22367|c0_g1_i1	0	6.14	0	0	ricin B lectin
TR22367|c1_g1_i1|c0_g1_i1	TR22367|c1_g1_i1	0	5.49	0	0
TR22419|c0_g1_i1|c0_g1_i1	TR22419|c0_g1_i1	0	5.89	0	0	VIT-2, isoform a
TR22457|c0_g1_i1|c0_g1_i1	TR22457|c0_g1_i1	0	5.89	0	0	hypothetical protein TRAVEDRAFT_25899
TR22465|c0_g1_i1|c0_g1_i1	TR22465|c0_g1_i1	0	5.16	0	0	hypothetical protein M7I_35
TR22465|c0_g3_i1|c0_g1_i1	TR22465|c0_g3_i1	0	4.4	0	0	hypothetical protein M7I_35
TR22487|c0_g1_i1|c0_g1_i1	TR22487|c0_g1_i1	0	5.22	0	0	eukaryotic translation initiation factor 1A
TR22492|c0_g1_i1|c0_g1_i1	TR22492|c0_g1_i1	0	2.4	0	0
TR22598|c0_g2_i1|c0_g1_i1	TR22598|c0_g2_i1	0	10.14	0	0
TR2260|c0_g1_i1|c0_g1_i1	TR2260|c0_g1_i1	0	9.32	0	0
TR22626|c0_g2_i1|c0_g1_i1	TR22626|c0_g2_i1	0	11.61	0	0	hypothetical protein NEMVEDRAFT_v1g155763
TR22638|c0_g1_i1|c0_g1_i1	TR22638|c0_g1_i1	0	11.98	0	0
TR22638|c1_g2_i1|c0_g1_i1	TR22638|c1_g2_i1	0	7.15	0	0	glutathione-S-transferase 1
TR22649|c0_g1_i1|c0_g1_i1	TR22649|c0_g1_i1	0	20.84	0	0
TR2266|c0_g1_i1|c0_g1_i1	TR2266|c0_g1_i1	0	8.53	0	0	elongation factor 1-beta
TR22674|c0_g1_i1|c0_g1_i1	TR22674|c0_g1_i1	0	6.37	0	0	Serine carboxypeptidase II-3
TR22675|c0_g3_i1|c0_g1_i1	TR22675|c0_g3_i1	0	2.62	0	0
TR2272|c0_g1_i1|c0_g1_i1	TR2272|c0_g1_i1	0	5.57	0	0
TR22762|c0_g1_i1|c0_g1_i1	TR22762|c0_g1_i1	0	6.22	0	0	mitochondrial processing peptidase beta subunit	Oxidative phosphorylation
TR22770|c0_g1_i1|c0_g1_i1	TR22770|c0_g1_i1	0	8.77	0	0
TR22770|c0_g2_i1|c0_g1_i1	TR22770|c0_g2_i1	0	4.51	0	0
TR22789|c0_g1_i1|c0_g1_i1	TR22789|c0_g1_i1	0	2.08	0	0
TR22818|c0_g1_i1|c0_g1_i1	TR22818|c0_g1_i1	0	19.46	0	0
TR22849|c0_g1_i1|c0_g1_i1	TR22849|c0_g1_i1	0	5.16	0	0	GPI-anchored cell wall organization ecm33
TR2285|c0_g1_i1|c0_g1_i1	TR2285|c0_g1_i1	0	11.65	0	0	2,3-diketo-5-methylthio-1-phosphopentane phosphatase,	Aminobenzoate degradation
TR22854|c0_g1_i1|c0_g1_i1	TR22854|c0_g1_i1	0	7.44	0	0
TR22873|c1_g1_i1|c0_g1_i1	TR22873|c1_g1_i1	0	8.7	0	0	6-phosphogluconate dehydrogenase	Glutathione metabolism
TR2292|c0_g1_i1|c0_g1_i1	TR2292|c0_g1_i1	0	6.86	0	0	VIT6_OSCBR ame: Full=Vitellogenin-6 Flags: Precursor
TR22952|c0_g1_i1|c0_g1_i1	TR22952|c0_g1_i1	0	6.93	0	0	mannitol-1-phosphate 5-dehydrogenase
TR22972|c0_g1_i1|c0_g1_i1	TR22972|c0_g1_i1	0	12.9	0	0
TR22973|c0_g1_i2|c0_g1_i1	TR22973|c0_g1_i2	0	12.39	0	0
TR23027|c0_g1_i1|c0_g1_i1	TR23027|c0_g1_i1	0	5.87	0	0	6S ribosomal L43
TR23040|c0_g1_i1|c0_g1_i1	TR23040|c0_g1_i1	0	14.17	0	0	leucine-rich repeat receptor-like serine threonine- kinase At2g2413-like
TR2312|c0_g1_i1|c0_g1_i1	TR2312|c0_g1_i1	0	8.66	0	0	cathepsin B
TR23127|c0_g2_i1|c0_g1_i1	TR23127|c0_g2_i1	0	7.75	0	0	formate dehydrogenase	Glyoxylate and dicarboxylate metabolismGlycine, serine and threonine metabolism
TR23133|c0_g1_i2|c0_g1_i1	TR23133|c0_g1_i2	0	5.89	0	0	hypothetical protein PUNSTDRAFT_13191
TR23157|c1_g1_i1|c0_g1_i1	TR23157|c1_g1_i1	0	5.97	0	0	aconitate hydratase	Citrate cycle (TCA cycle);Glyoxylate and dicarboxylate metabolism;Carbon fixation pathways in prokaryotes
TR23157|c1_g1_i2|c0_g1_i1	TR23157|c1_g1_i2	0	6.48	0	0	aconitate hydratase	Citrate cycle (TCA cycle);Glyoxylate and dicarboxylate metabolism;Carbon fixation pathways in prokaryotes
TR23213|c0_g2_i2|c0_g1_i1	TR23213|c0_g2_i2	0	4.21	0	0	hypothetical protein MGL_3949
TR23228|c1_g1_i1|c0_g1_i1	TR23228|c1_g1_i1	0	4.29	0	0	nitroreductase family ,
TR23229|c0_g2_i1|c0_g1_i1	TR23229|c0_g2_i1	0	2.71	0	0	cell wall-associated hydrolase
TR23252|c0_g1_i1|c0_g1_i1	TR23252|c0_g1_i1	0	4.14	0	0
TR23281|c0_g1_i1|c0_g1_i1	TR23281|c0_g1_i1	0	9.48	0	0	hypothetical protein AURDEDRAFT_6371, partial
TR23299|c0_g2_i1|c0_g1_i1	TR23299|c0_g2_i1	0	1.79	0	0	heat shock 7
TR23301|c0_g1_i1|c0_g1_i1	TR23301|c0_g1_i1	0	5.51	0	0	mitochondrial peroxiredoxin PRX1
TR23324|c0_g1_i1|c0_g1_i1	TR23324|c0_g1_i1	0	32.37	0	0	actin 1
TR23324|c0_g2_i1|c0_g1_i1	TR23324|c0_g2_i1	0	5.7	0	0	beta-actin, partial
TR23365|c0_g1_i1|c0_g1_i1	TR23365|c0_g1_i1	0	6.37	0	0
TR23375|c0_g1_i1|c0_g1_i1	TR23375|c0_g1_i1	0	7.03	0	0	elongation factor 1-alpha, partial
TR23387|c0_g2_i1|c0_g1_i1	TR23387|c0_g2_i1	0	1.91	0	0
TR23429|c0_g1_i1|c0_g1_i1	TR23429|c0_g1_i1	0	5.24	0	0
TR23456|c0_g1_i1|c0_g1_i1	TR23456|c0_g1_i1	0	4.74	0	0	cytochrome P45 71A1-like
TR23498|c0_g1_i1|c0_g1_i1	TR23498|c0_g1_i1	0	6.69	0	0	clavaminate synthase At3g2136-like
TR23498|c0_g2_i1|c0_g1_i1	TR23498|c0_g2_i1	0	2.92	0	0	clavaminate synthase At3g2136-like
TR2351|c0_g1_i1|c0_g1_i1	TR2351|c0_g1_i1	0	7.25	0	0
TR23543|c0_g1_i1|c0_g1_i1	TR23543|c0_g1_i1	0	6.08	0	0
TR23543|c0_g1_i2|c0_g1_i1	TR23543|c0_g1_i2	0	3.4	0	0
TR23570|c0_g1_i1|c0_g1_i1	TR23570|c0_g1_i1	0	6.45	0	0
TR23739|c0_g1_i1|c0_g1_i1	TR23739|c0_g1_i1	0	13.39	0	0
TR2376|c0_g1_i1|c0_g1_i1	TR2376|c0_g1_i1	0	6.69	0	0	ran-specific GTPase-activating
TR23838|c0_g2_i1|c0_g1_i1	TR23838|c0_g2_i1	0	7.38	0	0	Ethylene-responsive transciptional coactivator
TR23848|c0_g1_i1|c0_g1_i1	TR23848|c0_g1_i1	0	4.76	0	0
TR23870|c0_g1_i1|c0_g1_i1	TR23870|c0_g1_i1	0	8.18	0	0	serine protease
TR23870|c0_g3_i1|c0_g1_i1	TR23870|c0_g3_i1	0	7.6	0	0	vacuolar serine protease
TR23898|c0_g1_i1|c0_g1_i1	TR23898|c0_g1_i1	0	9.4	0	0	predicted protein
TR23898|c0_g2_i1|c0_g1_i1	TR23898|c0_g2_i1	0	6.9	0	0
TR23917|c0_g2_i1|c0_g1_i1	TR23917|c0_g2_i1	0	7.8	0	0	78 kDa glucose-regulated precursor	Purine metabolism
TR23988|c0_g1_i1|c0_g1_i1	TR23988|c0_g1_i1	0	5.58	0	0
TR24079|c0_g1_i1|c0_g1_i1	TR24079|c0_g1_i1	0	10.62	0	0	hypothetical protein M7I_61
TR2414|c0_g1_i1|c0_g1_i1	TR2414|c0_g1_i1	0	6.22	0	0	plasma membrane ATPase	Oxidative phosphorylation
TR24162|c0_g1_i1|c0_g1_i1	TR24162|c0_g1_i1	0	3.62	0	0	6S ribosomal L12
TR24162|c0_g2_i1|c0_g1_i1	TR24162|c0_g2_i1	0	12.52	0	0	6S ribosomal L12
TR2417|c0_g1_i1|c0_g1_i1	TR2417|c0_g1_i1	0	10.34	0	0	6S acidic ribosomal P2
TR24185|c1_g1_i1|c0_g1_i1	TR24185|c1_g1_i1	0	1.92	0	0
TR2425|c0_g1_i1|c0_g1_i1	TR2425|c0_g1_i1	0	6.19	0	0	elongation factor 2
TR24273|c0_g1_i1|c0_g1_i1	TR24273|c0_g1_i1	0	8.71	0	0
TR24285|c0_g1_i1|c0_g1_i1	TR24285|c0_g1_i1	0	10.81	0	0	hypothetical protein DICSQDRAFT_15281
TR24322|c0_g1_i1|c0_g1_i1	TR24322|c0_g1_i1	0	12.52	0	0
TR24388|c0_g1_i1|c0_g1_i1	TR24388|c0_g1_i1	0	4.25	0	0	Trehalase	Starch and sucrose metabolism
TR24430|c0_g1_i1|c0_g1_i1	TR24430|c0_g1_i1	0	10.31	0	0	hypothetical protein DICSQDRAFT_73579, partial
TR24434|c0_g1_i1|c0_g1_i1	TR24434|c0_g1_i1	0	13.46	0	0	hypothetical protein SERLADRAFT_449918
TR24458|c0_g1_i1|c0_g1_i1	TR24458|c0_g1_i1	0	14.31	0	0
TR24511|c0_g1_i1|c0_g1_i1	TR24511|c0_g1_i1	0	7.12	0	0	tricarboxylate transport ,
TR2455|c0_g1_i1|c0_g1_i1	TR2455|c0_g1_i1	0	7.14	0	0
TR2456|c0_g1_i1|c0_g1_i1	TR2456|c0_g1_i1	0	2.92	0	0	ubiquitin C
TR24564|c0_g1_i1|c0_g1_i1	TR24564|c0_g1_i1	0	2.85	0	0
TR24564|c0_g2_i1|c0_g1_i1	TR24564|c0_g2_i1	0	20.11	0	0
TR24594|c1_g1_i1|c0_g1_i1	TR24594|c1_g1_i1	0	7.47	0	0
TR24599|c0_g1_i1|c0_g1_i1	TR24599|c0_g1_i1	0	4.79	0	0
TR24599|c0_g2_i1|c0_g1_i1	TR24599|c0_g2_i1	0	4.61	0	0
TR24616|c0_g2_i1|c0_g1_i1	TR24616|c0_g2_i1	0	2.25	0	0
TR24619|c0_g1_i1|c0_g1_i1	TR24619|c0_g1_i1	0	19.07	0	0
TR24655|c0_g2_i1|c0_g1_i1	TR24655|c0_g2_i1	0	4.42	0	0
TR24727|c0_g1_i1|c0_g1_i1	TR24727|c0_g1_i1	0	2.56	0	0
TR2475|c0_g1_i1|c0_g1_i1	TR2475|c0_g1_i1	0	7.56	0	0	hypothetical protein MPER_7388
TR24772|c0_g2_i1|c0_g1_i1	TR24772|c0_g2_i1	0	29.18	0	0	hypothetical protein NEMVEDRAFT_v1g155763
TR24935|c0_g1_i1|c0_g1_i1	TR24935|c0_g1_i1	0	12.08	0	0
TR24935|c0_g2_i1|c0_g1_i1	TR24935|c0_g2_i1	0	13.51	0	0
TR2499|c0_g1_i1|c0_g1_i1	TR2499|c0_g1_i1	0	8.34	0	0	dnaK-type molecular chaperone	Purine metabolism
TR25044|c0_g1_i1|c0_g1_i1	TR25044|c0_g1_i1	0	10.79	0	0
TR25067|c0_g1_i1|c0_g1_i1	TR25067|c0_g1_i1	0	6.73	0	0	elongation factor 2
TR2507|c1_g1_i1|c0_g1_i1	TR2507|c1_g1_i1	0	6.14	0	0	heat shock SSC1
TR25079|c0_g1_i1|c0_g1_i1	TR25079|c0_g1_i1	0	9.29	0	0	pG1
TR25079|c0_g2_i1|c0_g1_i1	TR25079|c0_g2_i1	0	7.39	0	0	pG1
TR25130|c0_g1_i1|c0_g1_i1	TR25130|c0_g1_i1	0	19	0	0
TR25182|c0_g1_i1|c0_g1_i1	TR25182|c0_g1_i1	0	13.29	0	0
TR25190|c0_g1_i1|c0_g1_i1	TR25190|c0_g1_i1	0	13.62	0	0
TR25195|c0_g1_i1|c0_g1_i1	TR25195|c0_g1_i1	0	2.76	0	0	acyl- desaturase	Biosynthesis of unsaturated fatty acids
TR25195|c0_g2_i1|c0_g1_i1	TR25195|c0_g2_i1	0	4.16	0	0	acyl- desaturase	Biosynthesis of unsaturated fatty acids
TR25228|c0_g1_i1|c0_g1_i1	TR25228|c0_g1_i1	0	11.69	0	0	heat shock 9	Purine metabolism
TR2523|c0_g1_i1|c0_g1_i1	TR2523|c0_g1_i1	0	21.89	0	0	small heat shock
TR25264|c0_g1_i1|c0_g1_i1	TR25264|c0_g1_i1	0	8.55	0	0	troponin T
TR25300|c0_g3_i1|c0_g1_i1	TR25300|c0_g3_i1	0	46.2	0	0	scavenger receptor cysteine-rich isoform 1
TR2532|c0_g1_i1|c0_g1_i1	TR2532|c0_g1_i1	0	7.29	0	0	transthyretin-like protein
TR25348|c0_g1_i1|c0_g1_i1	TR25348|c0_g1_i1	0	14.25	0	0
TR25411|c0_g1_i1|c0_g1_i1	TR25411|c0_g1_i1	0	7.16	0	0	predicted protein
TR25447|c0_g1_i1|c0_g1_i1	TR25447|c0_g1_i1	0	11.56	0	0	eukaryotic translation initiation factor 1
TR25490|c0_g1_i1|c0_g1_i1	TR25490|c0_g1_i1	0	13.29	0	0	ATP synthase subunit alpha
TR25523|c0_g2_i1|c0_g1_i1	TR25523|c0_g2_i1	0	8.55	0	0	beta-actin
TR25536|c0_g1_i1|c0_g1_i1	TR25536|c0_g1_i1	0	12.05	0	0	ATP-citrate synthase subunit 1	Citrate cycle (TCA cycle);Carbon fixation pathways in prokaryotes
TR25572|c0_g2_i1|c0_g1_i1	TR25572|c0_g2_i1	0	8.78	0	0	gag pol poly
TR25577|c0_g2_i1|c0_g1_i1	TR25577|c0_g2_i1	0	7.97	0	0
TR25577|c0_g2_i2|c0_g1_i1	TR25577|c0_g2_i2	0	5.97	0	0
TR2559|c0_g1_i1|c0_g1_i1	TR2559|c0_g1_i1	0	6.33	0	0
TR25616|c1_g1_i1|c0_g1_i1	TR25616|c1_g1_i1	0	2.68	0	0
TR257|c0_g1_i1|c0_g1_i1	TR257|c0_g1_i1	0	5.82	0	0	endoribonuclease l-psp
TR25724|c1_g1_i1|c0_g1_i1	TR25724|c1_g1_i1	0	26.33	0	0	hypothetical protein MBM_7314
TR25760|c0_g1_i1|c0_g1_i1	TR25760|c0_g1_i1	0	7.56	0	0	Vitellogenin-6
TR25810|c0_g1_i1|c0_g1_i1	TR25810|c0_g1_i1	0	5.88	0	0	ubiquitin B
TR25835|c0_g1_i2|c0_g1_i1	TR25835|c0_g1_i2	0	4.84	0	0
TR25848|c1_g1_i1|c0_g1_i1	TR25848|c1_g1_i1	0	4.55	0	0	pg1 , homology to Homo sapiens
TR25875|c1_g1_i1|c0_g1_i1	TR25875|c1_g1_i1	0	5.84	0	0	4S ribosomal S11
TR25887|c0_g2_i1|c0_g1_i1	TR25887|c0_g2_i1	0	16.01	0	0
TR25891|c0_g1_i1|c0_g1_i1	TR25891|c0_g1_i1	0	21.44	0	0	elongation factor 1-alpha
TR25925|c0_g1_i1|c0_g1_i1	TR25925|c0_g1_i1	0	7.11	0	0
TR25925|c0_g2_i1|c0_g1_i1	TR25925|c0_g2_i1	0	8.63	0	0
TR2607|c0_g1_i1|c0_g1_i1	TR2607|c0_g1_i1	0	1.8	0	0
TR2610|c0_g1_i1|c0_g1_i1	TR2610|c0_g1_i1	0	13.35	0	0	conserved systeine-glycine 1 precursor
TR26192|c0_g1_i1|c0_g1_i1	TR26192|c0_g1_i1	0	6.08	0	0	alpha-tubulin
TR26258|c0_g1_i1|c0_g1_i1	TR26258|c0_g1_i1	0	10.85	0	0	6S ribosomal L24
TR26266|c0_g1_i2|c0_g1_i1	TR26266|c0_g1_i2	0	2.61	0	0	heavy metal P-type ATPase
TR26276|c0_g2_i1|c0_g1_i1	TR26276|c0_g2_i1	0	9.1	0	0	fructose-bisphosphate aldolase, class II	Carbon fixation in photosynthetic organisms
TR26278|c1_g1_i1|c0_g1_i1	TR26278|c1_g1_i1	0	13.56	0	0	polyubiquitin, partial
TR2630|c0_g1_i1|c0_g1_i1	TR2630|c0_g1_i1	0	2.53	0	0	GDSL esterase lipase 7-like
TR2634|c0_g1_i1|c0_g1_i1	TR2634|c0_g1_i1	0	10.83	0	0	ATP-binding cassette, sub-family B (MDR TAP), member 4
TR2637|c0_g1_i1|c0_g1_i1	TR2637|c0_g1_i1	0	4.37	0	0	acyl- desaturase	Biosynthesis of unsaturated fatty acids
TR26381|c0_g2_i1|c0_g1_i1	TR26381|c0_g2_i1	0	1.27	0	0
TR26523|c0_g1_i1|c0_g1_i1	TR26523|c0_g1_i1	0	2.48	0	0
TR26537|c0_g1_i1|c0_g1_i1	TR26537|c0_g1_i1	0	4.71	0	0	hypothetical protein SS1G_13732
TR26597|c0_g1_i1|c0_g1_i1	TR26597|c0_g1_i1	0	12.01	0	0
TR26702|c0_g2_i1|c0_g1_i1	TR26702|c0_g2_i1	0	7.64	0	0	4S ribosomal S4
TR2672|c0_g1_i1|c0_g1_i1	TR2672|c0_g1_i1	0	11.74	0	0	hypothetical protein TTHERM_46765
TR2674|c0_g1_i1|c0_g1_i1	TR2674|c0_g1_i1	0	8.74	0	0	6S ribosomal L36
TR26793|c0_g2_i1|c0_g1_i1	TR26793|c0_g2_i1	0	15.77	0	0	T2955probable cytochrome P45 monooxygenase - maize (fragment)
TR26869|c0_g2_i1|c0_g1_i1	TR26869|c0_g2_i1	0	4.85	0	0
TR269|c0_g1_i1|c0_g1_i1	TR269|c0_g1_i1	0	5.13	0	0	ATP citrate lyase, subunit 2
TR26924|c0_g1_i1|c0_g1_i1	TR26924|c0_g1_i1	0	8.55	0	0	ubiquitin-6S ribosomal L4 fusion
TR26930|c0_g1_i1|c0_g1_i1	TR26930|c0_g1_i1	0	12.87	0	0	Transthyretin 46
TR26947|c0_g2_i1|c0_g1_i1	TR26947|c0_g2_i1	0	3.71	0	0
TR27012|c0_g1_i1|c0_g1_i1	TR27012|c0_g1_i1	0	8.54	0	0	(1-4)-beta-mannan endohydrolase
TR2705|c0_g1_i1|c0_g1_i1	TR2705|c0_g1_i1	0	1.07	0	0	5 exonuclease Apollo-like
TR27050|c1_g1_i1|c0_g1_i1	TR27050|c1_g1_i1	0	8.45	0	0
TR27142|c0_g1_i1|c0_g1_i1	TR27142|c0_g1_i1	0	3.75	0	0	TolA domain-containing protein
TR27179|c0_g1_i1|c0_g1_i1	TR27179|c0_g1_i1	0	3.79	0	0	hypothetical protein AGABI1DRAFT_112533
TR27202|c0_g1_i1|c0_g1_i1	TR27202|c0_g1_i1	0	9.62	0	0	hexose transporter
TR27213|c0_g1_i1|c0_g1_i1	TR27213|c0_g1_i1	0	6.83	0	0	hypothetical protein SS1G_38
TR27311|c0_g1_i1|c0_g1_i1	TR27311|c0_g1_i1	0	2.65	0	0
TR27311|c0_g1_i2|c0_g1_i1	TR27311|c0_g1_i2	0	2.65	0	0
TR2737|c0_g1_i1|c0_g1_i1	TR2737|c0_g1_i1	0	5.56	0	0	glucose-6-phosphate isomerase	Starch and sucrose metabolism;Amino sugar and nucleotide sugar metabolism
TR27371|c0_g1_i1|c0_g1_i1	TR27371|c0_g1_i1	0	7.25	0	0	transcript antisense to ribosomal RNA
TR27388|c0_g1_i1|c0_g1_i1	TR27388|c0_g1_i1	0	6.37	0	0	LAC2_THACU ame: Full=Laccase-2 ame: Full=Benzenediol:oxygen oxidoreductase 2 ame: Full=Diphenol oxidase 2 ame: Full=Urishiol oxidase 2 Flags: Precursor
TR27430|c0_g2_i1|c0_g1_i1	TR27430|c0_g2_i1	0	6.67	0	0	4S ribosomal S3
TR27515|c0_g1_i1|c0_g1_i1	TR27515|c0_g1_i1	0	31.74	0	0	H(+)-ATPase 2	Oxidative phosphorylation
TR27541|c0_g1_i1|c0_g1_i1	TR27541|c0_g1_i1	0	8.53	0	0	cathepsin D
TR27619|c0_g1_i1|c0_g1_i1	TR27619|c0_g1_i1	0	5.41	0	0	acetaldehyde dehydrogenase
TR27619|c1_g1_i1|c0_g1_i1	TR27619|c1_g1_i1	0	5.92	0	0	aldehyde dehydrogenase	Lysine degradation;Ascorbate and aldarate metabolism;Tryptophan metabolism;Histidine metabolism;Valine, leucine and isoleucine degradation;Pentose and glucuronate interconversions;Chloroalkane and chloroalkene degradation;Arginine and proline metabolism;Pyruvate metabolism;Glycerolipid metabolism;Fatty acid degradation;Limonene and pinene degradation;beta-Alanine metabolism
TR27730|c0_g1_i1|c0_g1_i1	TR27730|c0_g1_i1	0	2.36	0	0
TR27745|c0_g1_i1|c0_g1_i1	TR27745|c0_g1_i1	0	12.74	0	0	ketol-acid reductoisomerase	Valine, leucine and isoleucine biosynthesis;Pantothenate and CoA biosynthesis
TR27753|c0_g1_i2|c0_g1_i1	TR27753|c0_g1_i2	0	22.78	0	0	arginine kinase	Arginine and proline metabolism
TR27827|c1_g1_i1|c0_g1_i1	TR27827|c1_g1_i1	0	4.84	0	0
TR27840|c0_g2_i1|c0_g1_i1	TR27840|c0_g2_i1	0	4.07	0	0	ATP synthase subunit beta
TR27841|c0_g1_i1|c0_g1_i1	TR27841|c0_g1_i1	0	16.51	0	0	Plasma membrane proteolipid 3
TR27944|c0_g2_i1|c0_g1_i1	TR27944|c0_g2_i1	0	7.8	0	0
TR27976|c0_g1_i1|c0_g1_i1	TR27976|c0_g1_i1	0	9.38	0	0	hypothetical protein MBM_263
TR280|c0_g1_i1|c0_g1_i1	TR280|c0_g1_i1	0	2.89	0	0
TR28116|c0_g1_i1|c0_g1_i1	TR28116|c0_g1_i1	0	2.71	0	0
TR2817|c0_g1_i1|c0_g1_i1	TR2817|c0_g1_i1	0	7.76	0	0
TR285|c0_g1_i1|c0_g1_i1	TR285|c0_g1_i1	0	7.95	0	0
TR2850|c0_g1_i1|c0_g1_i1	TR2850|c0_g1_i1	0	6.02	0	0	mediator of RNA polymerase II transcription subunit 22
TR28515|c0_g1_i1|c0_g1_i1	TR28515|c0_g1_i1	0	10.84	0	0	pyruvate dehydrogenase dihydrolipoamide acetyltransferase component
TR28566|c0_g1_i1|c0_g1_i1	TR28566|c0_g1_i1	0	1.96	0	0
TR28597|c0_g1_i2|c0_g1_i1	TR28597|c0_g1_i2	0	5.31	0	0
TR28618|c0_g1_i1|c0_g1_i1	TR28618|c0_g1_i1	0	10.65	0	0
TR28630|c0_g1_i1|c0_g1_i1	TR28630|c0_g1_i1	0	7.07	0	0	PREDICTED: hypothetical protein, partial
TR287|c0_g1_i1|c0_g1_i1	TR287|c0_g1_i1	0	4.27	0	0	cell surface ,
TR28716|c0_g1_i1|c0_g1_i1	TR28716|c0_g1_i1	0	7.86	0	0	Protein Y119D3B.13
TR28779|c0_g1_i1|c0_g1_i1	TR28779|c0_g1_i1	0	23.98	0	0
TR28795|c0_g1_i1|c0_g1_i1	TR28795|c0_g1_i1	0	8.07	0	0	domain containing
TR28837|c0_g1_i2|c0_g1_i1	TR28837|c0_g1_i2	0	9.05	0	0	alpha tubulin
TR28862|c0_g1_i1|c0_g1_i1	TR28862|c0_g1_i1	0	14.87	0	0
TR28922|c0_g1_i1|c0_g1_i1	TR28922|c0_g1_i1	0	1.27	0	0
TR28961|c0_g1_i1|c0_g1_i1	TR28961|c0_g1_i1	0	12.29	0	0	Sulfate adenylyltransferase	Sulfur metabolism;Purine metabolismSulfur metabolism;Purine metabolism;Monobactam biosynthesis;Selenocompound metabolism
TR29006|c0_g1_i1|c0_g1_i1	TR29006|c0_g1_i1	0	3.54	0	0
TR29006|c0_g1_i2|c0_g1_i1	TR29006|c0_g1_i2	0	4.37	0	0
TR29010|c0_g1_i1|c0_g1_i1	TR29010|c0_g1_i1	0	5.61	0	0
TR2902|c0_g2_i1|c0_g1_i1	TR2902|c0_g2_i1	0	6.33	0	0	C2H2 transcription factor (Con7),
TR29026|c0_g1_i1|c0_g1_i1	TR29026|c0_g1_i1	0	18.95	0	0	cytochrome c oxidase subunit III
TR29232|c0_g1_i1|c0_g1_i1	TR29232|c0_g1_i1	0	10.87	0	0	4S ribosomal S18
TR29236|c0_g1_i1|c0_g1_i1	TR29236|c0_g1_i1	0	7.31	0	0	4S ribosomal S19
TR2938|c0_g1_i1|c0_g1_i1	TR2938|c0_g1_i1	0	3.16	0	0	phosphoenolpyruvate carboxykinase	Citrate cycle (TCA cycle);Pyruvate metabolism;Carbon fixation in photosynthetic organismsCitrate cycle (TCA cycle);Pyruvate metabolism
TR29420|c0_g1_i2|c0_g1_i1	TR29420|c0_g1_i2	0	3.73	0	0	ATP synthase subunit beta
TR29539|c0_g1_i1|c0_g1_i1	TR29539|c0_g1_i1	0	25.15	0	0
TR29547|c0_g1_i1|c0_g1_i1	TR29547|c0_g1_i1	0	30.4	0	0	allantoicase	allantoicase
TR29554|c0_g1_i1|c0_g1_i1	TR29554|c0_g1_i1	0	2.89	0	0
TR29637|c0_g1_i1|c0_g1_i1	TR29637|c0_g1_i1	0	3.75	0	0
TR29641|c1_g1_i1|c0_g1_i1	TR29641|c1_g1_i1	0	8	0	0	6S ribosomal L16
TR29647|c1_g1_i1|c0_g1_i1	TR29647|c1_g1_i1	0	8.52	0	0	inorganic pyrophosphatase	Oxidative phosphorylation
TR29659|c0_g1_i1|c0_g1_i1	TR29659|c0_g1_i1	0	11.48	0	0	trypsin Inhibitor like cysteine rich domain
TR29719|c0_g1_i1|c0_g1_i1	TR29719|c0_g1_i1	0	11.54	0	0	6S ribosomal L5
TR29719|c0_g2_i1|c0_g1_i1	TR29719|c0_g2_i1	0	7.28	0	0	6S ribosomal L5
TR2973|c0_g1_i1|c0_g1_i1	TR2973|c0_g1_i1	0	5.4	0	0
TR29744|c0_g1_i1|c0_g1_i1	TR29744|c0_g1_i1	0	16.26	0	0	rhamnogalacturonate lyase-like
TR29750|c0_g1_i1|c0_g1_i1	TR29750|c0_g1_i1	0	7.21	0	0	RNA recognition domain-containing
TR29750|c0_g2_i1|c0_g1_i1	TR29750|c0_g2_i1	0	11.98	0	0	actin cytoskeleton
TR29763|c0_g1_i1|c0_g1_i1	TR29763|c0_g1_i1	0	4.05	0	0	cysteine protease,
TR29778|c0_g1_i1|c0_g1_i1	TR29778|c0_g1_i1	0	75.01	0	0	Unknown
TR2980|c0_g1_i1|c0_g1_i1	TR2980|c0_g1_i1	0	7.61	0	0	meiotic sister chromatid recombination Ish1 Msc1,
TR29811|c0_g2_i2|c0_g1_i1	TR29811|c0_g2_i2	0	5.77	0	0	plasma membrane H(+)ATPase,	Oxidative phosphorylation
TR29825|c0_g1_i1|c0_g1_i1	TR29825|c0_g1_i1	0	2.3	0	0
TR29825|c0_g1_i2|c0_g1_i1	TR29825|c0_g1_i2	0	1.77	0	0	hypothetical protein CathTA2_37
TR29825|c0_g2_i1|c0_g1_i1	TR29825|c0_g2_i1	0	6.97	0	0	LOW QUALITY PROTEIN: conserved hypothetical protein
TR29850|c0_g1_i2|c0_g1_i1	TR29850|c0_g1_i2	0	1.27	0	0
TR29866|c0_g2_i1|c0_g1_i1	TR29866|c0_g2_i1	0	10.42	0	0	mitochondrial phosphate carrier
TR29893|c0_g1_i1|c0_g1_i1	TR29893|c0_g1_i1	0	5.99	0	0	GTP-binding nuclear GSP1 Ran
TR29915|c0_g1_i1|c0_g1_i1	TR29915|c0_g1_i1	0	8.55	0	0	TPA_inf: eukaryotic translation elongation factor 1A
TR29931|c0_g1_i1|c0_g1_i1	TR29931|c0_g1_i1	0	11.29	0	0	fructose-bisphosphate aldolase, class II	Carbon fixation in photosynthetic organisms
TR29931|c0_g3_i1|c0_g1_i1	TR29931|c0_g3_i1	0	6.9	0	0	fructose-bisphosphate aldolase, class II	Carbon fixation in photosynthetic organisms
TR29932|c0_g1_i1|c0_g1_i1	TR29932|c0_g1_i1	0	6.91	0	0
TR29971|c0_g1_i1|c0_g1_i1	TR29971|c0_g1_i1	0	6	0	0	pepsinogen C
TR30040|c0_g3_i1|c0_g1_i1	TR30040|c0_g3_i1	0	1.28	0	0
TR30049|c0_g2_i1|c0_g1_i1	TR30049|c0_g2_i1	0	6.11	0	0	transaldolase
TR3006|c0_g1_i1|c0_g1_i1	TR3006|c0_g1_i1	0	6.9	0	0	hypothetical protein M7I_6593
TR30065|c0_g1_i1|c0_g1_i1	TR30065|c0_g1_i1	0	8.3	0	0	sexual development ,
TR30093|c0_g2_i1|c0_g1_i1	TR30093|c0_g2_i1	0	12.71	0	0
TR301|c0_g1_i1|c0_g1_i1	TR301|c0_g1_i1	0	9.8	0	0
TR30127|c0_g1_i1|c0_g1_i1	TR30127|c0_g1_i1	0	8.55	0	0
TR30159|c0_g1_i1|c0_g1_i1	TR30159|c0_g1_i1	0	1.74	0	0
TR30219|c0_g1_i1|c0_g1_i1	TR30219|c0_g1_i1	0	10.73	0	0	collagen triple helix repeat (fragment), tail fiber from prophage
TR30247|c0_g2_i1|c0_g1_i1	TR30247|c0_g2_i1	0	4.84	0	0
TR30252|c0_g2_i1|c0_g1_i1	TR30252|c0_g2_i1	0	1.38	0	0
TR30288|c0_g1_i1|c0_g1_i1	TR30288|c0_g1_i1	0	7.66	0	0	Blastula protease 1
TR30293|c0_g1_i2|c0_g1_i1	TR30293|c0_g1_i2	0	8.34	0	0	glutathione-dependent formaldehyde dehydrogenase	Tyrosine metabolism;Retinol metabolism;Naphthalene degradation;Chloroalkane and chloroalkene degradation;Fatty acid degradation;Drug metabolism - cytochrome P45;Metabolism of xenobiotics by cytochrome P45;alpha-Linolenic acid metabolism;Glycine, serine and threonine metabolism
TR30296|c0_g1_i2|c0_g1_i1	TR30296|c0_g1_i2	0	13.27	0	0
TR30305|c0_g1_i2|c0_g1_i1	TR30305|c0_g1_i2	0	2.19	0	0
TR3034|c0_g1_i1|c0_g1_i1	TR3034|c0_g1_i1	0	7.68	0	0
TR30396|c0_g1_i3|c0_g1_i1	TR30396|c0_g1_i3	0	10	0	0	4S ribosomal S29
TR304|c0_g1_i1|c0_g1_i1	TR304|c0_g1_i1	0	5.15	0	0	oleate delta-12 desaturase
TR30439|c0_g1_i3|c0_g1_i1	TR30439|c0_g1_i3	0	1.01	0	0
TR3053|c0_g1_i1|c0_g1_i1	TR3053|c0_g1_i1	0	4.84	0	0	conserved hypothetical protein
TR30547|c0_g1_i1|c0_g1_i1	TR30547|c0_g1_i1	0	4.55	0	0	Eukaryotic translation initiation factor 5A
TR3057|c0_g1_i1|c0_g1_i1	TR3057|c0_g1_i1	0	22.49	0	0
TR30575|c0_g1_i1|c0_g1_i1	TR30575|c0_g1_i1	0	5.62	0	0
TR30637|c0_g1_i1|c0_g1_i1	TR30637|c0_g1_i1	0	6.68	0	0	VIT-6, isoform c
TR3071|c0_g1_i1|c0_g1_i1	TR3071|c0_g1_i1	0	2.99	0	0	catalase	Tryptophan metabolism;Glyoxylate and dicarboxylate metabolism
TR30719|c0_g1_i1|c0_g1_i1	TR30719|c0_g1_i1	0	6.51	0	0	hypothetical protein CONPUDRAFT_62253
TR30803|c0_g3_i1|c0_g1_i1	TR30803|c0_g3_i1	0	12.69	0	0	4S ribosomal S13
TR30806|c0_g2_i1|c0_g1_i1	TR30806|c0_g2_i1	0	11.64	0	0	hypothetical protein CAEBREN_2588
TR30814|c0_g1_i1|c0_g1_i1	TR30814|c0_g1_i1	0	9.55	0	0	heat shock 9
TR30817|c0_g1_i1|c0_g1_i1	TR30817|c0_g1_i1	0	18.41	0	0	hypothetical protein Tsp_7616
TR30854|c0_g1_i1|c0_g1_i1	TR30854|c0_g1_i1	0	12.39	0	0	glucose repressible Grg1
TR3089|c0_g1_i1|c0_g1_i1	TR3089|c0_g1_i1	0	4.78	0	0	dihydrolipoamide acetyltransferase component of pyruvate dehydrogenase	Citrate cycle (TCA cycle);Pyruvate metabolismCitrate cycle (TCA cycle);Pyruvate metabolism
TR30893|c0_g1_i1|c0_g1_i1	TR30893|c0_g1_i1	0	5.61	0	0
TR30898|c0_g1_i1|c0_g1_i1	TR30898|c0_g1_i1	0	11.95	0	0	4S ribosomal S13
TR30916|c0_g1_i1|c0_g1_i1	TR30916|c0_g1_i1	0	1.97	0	0
TR30916|c0_g1_i3|c0_g1_i1	TR30916|c0_g1_i3	0	3.73	0	0
TR30916|c0_g1_i4|c0_g1_i1	TR30916|c0_g1_i4	0	3.27	0	0
TR30996|c0_g1_i1|c0_g1_i1	TR30996|c0_g1_i1	0	9.26	0	0	hypothetical protein FG9742.1
TR31072|c0_g1_i1|c0_g1_i1	TR31072|c0_g1_i1	0	5.9	0	0	troponin C
TR3108|c0_g1_i1|c0_g1_i1	TR3108|c0_g1_i1	0	7.83	0	0
TR31089|c0_g1_i1|c0_g1_i1	TR31089|c0_g1_i1	0	15.05	0	0	4S ribosomal S27
TR31138|c2_g1_i1|c0_g1_i1	TR31138|c2_g1_i1	0	5.24	0	0
TR312|c0_g1_i1|c0_g1_i1	TR312|c0_g1_i1	0	7.59	0	0
TR31245|c0_g1_i1|c0_g1_i1	TR31245|c0_g1_i1	0	15.19	0	0	6S ribosomal L2
TR31316|c0_g1_i1|c0_g1_i1	TR31316|c0_g1_i1	0	11.68	0	0
TR31339|c0_g1_i1|c0_g1_i1	TR31339|c0_g1_i1	0	2.4	0	0
TR31373|c0_g1_i1|c0_g1_i1	TR31373|c0_g1_i1	0	4.15	0	0	6S ribosomal L4
TR31373|c1_g1_i1|c0_g1_i1	TR31373|c1_g1_i1	0	2.33	0	0	6S ribosomal L4
TR31432|c1_g1_i1|c0_g1_i1	TR31432|c1_g1_i1	0	17.53	0	0	6S ribosomal L35
TR31501|c0_g1_i2|c0_g1_i1	TR31501|c0_g1_i2	0	50.95	0	0
TR3151|c0_g1_i1|c0_g1_i1	TR3151|c0_g1_i1	0	2.28	0	0	ubiquitin carboxyl-terminal hydrolase 12-like
TR31551|c0_g1_i1|c0_g1_i1	TR31551|c0_g1_i1	0	0.87	0	0
TR31552|c3_g1_i1|c0_g1_i1	TR31552|c3_g1_i1	0	5.3	0	0	Guanine nucleotide-binding subunit beta
TR31599|c0_g2_i1|c0_g1_i1	TR31599|c0_g2_i1	0	5.69	0	0	AE1886_6hypothetical protein DR_254
TR31600|c0_g1_i1|c0_g1_i1	TR31600|c0_g1_i1	0	10.36	0	0	glyceraldehyde 3-phosphate dehydrogenase	Carbon fixation in photosynthetic organisms
TR31600|c0_g2_i1|c0_g1_i1	TR31600|c0_g2_i1	0	8.58	0	0	glyceraldehyde 3-phosphate dehydrogenase	Carbon fixation in photosynthetic organisms
TR31699|c0_g1_i1|c0_g1_i1	TR31699|c0_g1_i1	0	5.84	0	0
TR31699|c0_g1_i2|c0_g1_i1	TR31699|c0_g1_i2	0	3.95	0	0
TR3173|c0_g1_i1|c0_g1_i1	TR3173|c0_g1_i1	0	2.89	0	0	BONZAI 3-like
TR3179|c0_g1_i1|c0_g1_i1	TR3179|c0_g1_i1	0	2.81	0	0
TR31809|c0_g1_i2|c0_g1_i1	TR31809|c0_g1_i2	0	13.61	0	0	6-phosphogluconate dehydrogenase	Glutathione metabolism
TR319|c0_g1_i1|c0_g1_i1	TR319|c0_g1_i1	0	9.52	0	0	NADH-ubiquinone oxidoreductase	Oxidative phosphorylation
TR32028|c1_g1_i1|c0_g1_i1	TR32028|c1_g1_i1	0	1.16	0	0
TR32050|c0_g1_i1|c0_g1_i1	TR32050|c0_g1_i1	0	7.29	0	0
TR32120|c0_g1_i1|c0_g1_i1	TR32120|c0_g1_i1	0	8.14	0	0	6S ribosomal L27
TR32212|c0_g2_i1|c0_g1_i1	TR32212|c0_g2_i1	0	5.24	0	0	elongation factor 3	Purine metabolism
TR32216|c0_g1_i1|c0_g1_i1	TR32216|c0_g1_i1	0	103.66	0	0	nidogen 2 (osteonidogen) precursor
TR32314|c0_g3_i1|c0_g1_i1	TR32314|c0_g3_i1	0	10.29	0	0	6S ribosomal L9
TR32332|c0_g1_i1|c0_g1_i1	TR32332|c0_g1_i1	0	7.83	0	0	VIT-2, isoform a
TR32397|c0_g2_i1|c0_g1_i1	TR32397|c0_g2_i1	0	4.37	0	0
TR32416|c0_g1_i1|c0_g1_i1	TR32416|c0_g1_i1	0	12.99	0	0	6S ribosomal L3
TR3242|c0_g1_i1|c0_g1_i1	TR3242|c0_g1_i1	0	17.67	0	0	alpha-tubulin
TR32464|c0_g1_i1|c0_g1_i1	TR32464|c0_g1_i1	0	8.44	0	0	hypothetical protein RO3G_8291
TR32667|c0_g1_i1|c0_g1_i1	TR32667|c0_g1_i1	0	4.01	0	0
TR32671|c2_g2_i1|c0_g1_i1	TR32671|c2_g2_i1	0	7.54	0	0	6S ribosomal L25
TR32671|c2_g6_i1|c0_g1_i1	TR32671|c2_g6_i1	0	6.28	0	0	6S ribosomal L25
TR3268|c0_g1_i1|c0_g1_i1	TR3268|c0_g1_i1	0	5.77	0	0	NAD(P)H-dependent D-xylose reductase	Pyruvate metabolismPentose and glucuronate interconversions;Glycerolipid metabolismPentose and glucuronate interconversions
TR32691|c0_g1_i1|c0_g1_i1	TR32691|c0_g1_i1	0	3.05	0	0	dead box ATP-dependent RNA helicase
TR32756|c1_g1_i1|c0_g1_i1	TR32756|c1_g1_i1	0	10.52	0	0	6S ribosomal L2
TR32818|c0_g1_i1|c0_g1_i1	TR32818|c0_g1_i1	0	10.92	0	0	serpin 4
TR32832|c0_g1_i1|c0_g1_i1	TR32832|c0_g1_i1	0	8.78	0	0	ubiquitin-conjugating enzyme E2
TR32912|c0_g1_i1|c0_g1_i1	TR32912|c0_g1_i1	0	15.52	0	0	6S ribosomal L2
TR33088|c1_g1_i1|c0_g1_i1	TR33088|c1_g1_i1	0	9.29	0	0	copia-type poly
TR33129|c0_g1_i1|c0_g1_i1	TR33129|c0_g1_i1	0	6.92	0	0
TR33129|c0_g2_i1|c0_g1_i1	TR33129|c0_g2_i1	0	17.72	0	0
TR3320|c0_g1_i1|c0_g1_i1	TR3320|c0_g1_i1	0	2.21	0	0
TR3323|c0_g1_i1|c0_g1_i1	TR3323|c0_g1_i1	0	5.18	0	0
TR3327|c0_g1_i1|c0_g1_i1	TR3327|c0_g1_i1	0	5.37	0	0	mitochondrial phosphate carrier 2
TR33341|c0_g2_i1|c0_g1_i1	TR33341|c0_g2_i1	0	4.46	0	0	6S ribosomal L3
TR33392|c0_g2_i1|c0_g1_i1	TR33392|c0_g2_i1	0	9.73	0	0	4S ribosomal S25
TR33410|c0_g1_i1|c0_g1_i1	TR33410|c0_g1_i1	0	14.57	0	0	conserved hypothetical protein
TR33475|c0_g1_i2|c0_g1_i1	TR33475|c0_g1_i2	0	26.7	0	0
TR33567|c0_g1_i1|c0_g1_i1	TR33567|c0_g1_i1	0	10.2	0	0	6S ribosomal L14
TR33718|c0_g1_i1|c0_g1_i1	TR33718|c0_g1_i1	0	7.31	0	0	4S ribosomal S11
TR33758|c0_g1_i1|c0_g1_i1	TR33758|c0_g1_i1	0	11.56	0	0	4S ribosomal S3aE	Glutathione metabolism;Drug metabolism - cytochrome P45;Metabolism of xenobiotics by cytochrome P45
TR3377|c0_g2_i1|c0_g1_i1	TR3377|c0_g2_i1	0	5.52	0	0
TR33854|c0_g1_i1|c0_g1_i1	TR33854|c0_g1_i1	0	37.67	0	0	chymotrypsin inhibitor-like
TR33873|c0_g1_i1|c0_g1_i1	TR33873|c0_g1_i1	0	8.97	0	0	NADP-dependent alcohol dehydrogenase	Tyrosine metabolism;Retinol metabolism;Naphthalene degradation;Chloroalkane and chloroalkene degradation;Fatty acid degradation;Drug metabolism - cytochrome P45;Metabolism of xenobiotics by cytochrome P45;alpha-Linolenic acid metabolism;Glycine, serine and threonine metabolism
TR33873|c1_g1_i1|c0_g1_i1	TR33873|c1_g1_i1	0	9.19	0	0	alcohol dehydrogenase
TR33892|c0_g2_i1|c0_g1_i1	TR33892|c0_g2_i1	0	7.9	0	0	hypothetical protein BCE_G9241_4987
TR33892|c1_g1_i1|c0_g1_i1	TR33892|c1_g1_i1	0	17.67	0	0	serine acetyltransferase
TR33892|c1_g2_i1|c0_g1_i1	TR33892|c1_g2_i1	0	7.52	0	0	hypothetical protein KUM_1452
TR33892|c1_g3_i1|c0_g1_i1	TR33892|c1_g3_i1	0	2.08	0	0	serine acetyltransferase
TR33936|c0_g1_i1|c0_g1_i1	TR33936|c0_g1_i1	0	8.27	0	0	Sphingolipid long chain base-responsive PIL1
TR33994|c0_g1_i1|c0_g1_i1	TR33994|c0_g1_i1	0	2.14	0	0
TR34001|c0_g1_i3|c0_g1_i1	TR34001|c0_g1_i3	0	1.97	0	0
TR34033|c0_g1_i3|c0_g1_i1	TR34033|c0_g1_i3	0	11.4	0	0	4S ribosomal S26
TR34033|c0_g2_i1|c0_g1_i1	TR34033|c0_g2_i1	0	11.15	0	0	4S ribosomal S26
TR3404|c0_g1_i1|c0_g1_i1	TR3404|c0_g1_i1	0	12.06	0	0
TR34175|c0_g2_i1|c0_g1_i1	TR34175|c0_g2_i1	0	2.08	0	0
TR3424|c0_g1_i1|c0_g1_i1	TR3424|c0_g1_i1	0	2.92	0	0
TR34287|c0_g3_i1|c0_g1_i1	TR34287|c0_g3_i1	0	2.25	0	0
TR3430|c0_g1_i1|c0_g1_i1	TR3430|c0_g1_i1	0	4.48	0	0	L-type lectin-domain containing receptor kinase -like	T cell receptor signaling pathway
TR3431|c0_g1_i1|c0_g1_i1	TR3431|c0_g1_i1	0	5.27	0	0	hypothetical protein BC1G_6367
TR34344|c0_g1_i1|c0_g1_i1	TR34344|c0_g1_i1	0	44.6	0	0	DDHD domain-containing
TR34355|c0_g1_i1|c0_g1_i1	TR34355|c0_g1_i1	0	39.8	0	0	trypsin Inhibitor like cysteine rich domain
TR34355|c0_g2_i1|c0_g1_i1	TR34355|c0_g2_i1	0	36.88	0	0	trypsin Inhibitor like cysteine rich domain
TR34364|c0_g1_i1|c0_g1_i1	TR34364|c0_g1_i1	0	2.21	0	0
TR34364|c0_g2_i1|c0_g1_i1	TR34364|c0_g2_i1	0	3.26	0	0
TR34364|c1_g1_i1|c0_g1_i1	TR34364|c1_g1_i1	0	4.94	0	0
TR34364|c1_g2_i1|c0_g1_i1	TR34364|c1_g2_i1	0	7.38	0	0
TR34385|c0_g1_i3|c0_g1_i1	TR34385|c0_g1_i3	0	8.35	0	0	4S ribosomal S7
TR34444|c0_g1_i1|c0_g1_i1	TR34444|c0_g1_i1	0	13.41	0	0	6S ribosomal L17
TR34499|c0_g2_i1|c0_g1_i1	TR34499|c0_g2_i1	0	8.42	0	0	4S ribosomal S11
TR34499|c0_g2_i2|c0_g1_i1	TR34499|c0_g2_i2	0	10.01	0	0	4S ribosomal S11
TR3457|c0_g2_i1|c0_g1_i1	TR3457|c0_g2_i1	0	2.48	0	0
TR34585|c1_g1_i2|c0_g1_i1	TR34585|c1_g1_i2	0	1.45	0	0
TR34593|c0_g1_i1|c0_g1_i1	TR34593|c0_g1_i1	0	1.55	0	0
TR34621|c0_g1_i1|c0_g1_i1	TR34621|c0_g1_i1	0	2.81	0	0	disease resistance RGA4-like
TR34641|c1_g1_i1|c0_g1_i1	TR34641|c1_g1_i1	0	3.26	0	0	conserved hypothetical protein
TR34641|c1_g2_i1|c0_g1_i1	TR34641|c1_g2_i1	0	6.97	0	0	Conserved
TR34641|c1_g4_i2|c0_g1_i1	TR34641|c1_g4_i2	0	4.85	0	0	ATP synthase subunit alpha
TR34682|c0_g2_i1|c0_g1_i1	TR34682|c0_g2_i1	0	5.54	0	0	6S ribosomal L6
TR34693|c1_g1_i1|c0_g1_i1	TR34693|c1_g1_i1	0	5.82	0	0	alpha amylase
TR34744|c0_g1_i2|c0_g1_i1	TR34744|c0_g1_i2	0	2.81	0	0
TR3483|c0_g1_i1|c0_g1_i1	TR3483|c0_g1_i1	0	7.43	0	0	NADH-quinone oxidoreductase
TR3486|c0_g1_i1|c0_g1_i1	TR3486|c0_g1_i1	0	9.45	0	0	pyruvate dehydrogenase kinase
TR34878|c0_g1_i1|c0_g1_i1	TR34878|c0_g1_i1	0	16.82	0	0	, isoform d
TR34896|c1_g1_i4|c0_g1_i1	TR34896|c1_g1_i4	0	3.79	0	0	6S ribosomal L1
TR34916|c0_g2_i1|c0_g1_i1	TR34916|c0_g2_i1	0	3.91	0	0	citrate synthase	Propanoate metabolismCitrate cycle (TCA cycle);Glyoxylate and dicarboxylate metabolism
TR34959|c0_g1_i1|c0_g1_i1	TR34959|c0_g1_i1	0	14.94	0	0	cytochrome oxidase subunit I	Oxidative phosphorylation
TR34965|c0_g3_i1|c0_g1_i1	TR34965|c0_g3_i1	0	6.51	0	0	4S ribosomal S5
TR35117|c0_g2_i1|c0_g1_i1	TR35117|c0_g2_i1	0	4.93	0	0	heat shock 7 kDa
TR35135|c0_g1_i1|c0_g1_i1	TR35135|c0_g1_i1	0	15.18	0	0	DNA topoisomerase 2-alpha
TR35203|c0_g1_i1|c0_g1_i1	TR35203|c0_g1_i1	0	8.38	0	0	hypothetical protein MBM_992
TR3525|c0_g1_i1|c0_g1_i1	TR3525|c0_g1_i1	0	5.87	0	0
TR35272|c0_g2_i1|c0_g1_i1	TR35272|c0_g2_i1	0	2.5	0	0
TR3528|c0_g1_i1|c0_g1_i1	TR3528|c0_g1_i1	0	8.77	0	0	V-type H+ ATPase, partial	Oxidative phosphorylation
TR35305|c0_g1_i1|c0_g1_i1	TR35305|c0_g1_i1	0	6.47	0	0	transaldolase
TR35305|c0_g2_i1|c0_g1_i1	TR35305|c0_g2_i1	0	15.72	0	0	transaldolase
TR35335|c0_g2_i1|c0_g1_i1	TR35335|c0_g2_i1	0	14.51	0	0
TR35483|c0_g2_i2|c0_g1_i1	TR35483|c0_g2_i2	0	3.96	0	0	Aldehyde dehydrogenase	Lysine degradation;Ascorbate and aldarate metabolism;Tryptophan metabolism;Histidine metabolism;Valine, leucine and isoleucine degradation;Pentose and glucuronate interconversions;Chloroalkane and chloroalkene degradation;Arginine and proline metabolism;Pyruvate metabolism;Glycerolipid metabolism;Fatty acid degradation;Limonene and pinene degradation;beta-Alanine metabolism
TR35511|c1_g1_i1|c0_g1_i1	TR35511|c1_g1_i1	0	12.29	0	0	peroxidase 52-like	Phenylpropanoid biosynthesis
TR35511|c1_g2_i1|c0_g1_i1	TR35511|c1_g2_i1	0	4.49	0	0	peroxidase 52-like	Phenylpropanoid biosynthesis
TR35523|c0_g1_i2|c0_g1_i1	TR35523|c0_g1_i2	0	3.98	0	0	verticillium wilt disease resistance
TR35523|c0_g1_i3|c0_g1_i1	TR35523|c0_g1_i3	0	2.88	0	0	verticillium wilt disease resistance
TR35568|c0_g2_i1|c0_g1_i1	TR35568|c0_g2_i1	0	9.04	0	0	Hsp7 chaperone ( ),
TR35672|c0_g1_i1|c0_g1_i1	TR35672|c0_g1_i1	0	8.63	0	0	Isoflavone reductase
TR35681|c0_g1_i1|c0_g1_i1	TR35681|c0_g1_i1	0	25.72	0	0	elongation factor-1a
TR35706|c0_g1_i3|c0_g1_i1	TR35706|c0_g1_i3	0	12.52	0	0	conserved hypothetical protein
TR35706|c0_g1_i4|c0_g1_i1	TR35706|c0_g1_i4	0	5.97	0	0	hypothetical protein SSRG_3379
TR35737|c0_g2_i1|c0_g1_i1	TR35737|c0_g2_i1	0	21.79	0	0	glucose-repressible gene
TR35737|c0_g3_i1|c0_g1_i1	TR35737|c0_g3_i1	0	92.17	0	0	glucose-repressible gene
TR35876|c0_g1_i1|c0_g1_i1	TR35876|c0_g1_i1	0	8.69	0	0	GPI-anchored cell wall beta-1,3-endoglucanase
TR35930|c0_g1_i2|c0_g1_i1	TR35930|c0_g1_i2	0	10.69	0	0	glucose-repressible gene
TR3602|c0_g1_i1|c0_g1_i1	TR3602|c0_g1_i1	0	10.4	0	0	6S ribosomal L29
TR3604|c0_g1_i1|c0_g1_i1	TR3604|c0_g1_i1	0	6.29	0	0	white-brown-complex ABC transporter family
TR3609|c0_g1_i1|c0_g1_i1	TR3609|c0_g1_i1	0	2.5	0	0	endoplasmic reticulum
TR36126|c0_g2_i1|c0_g1_i1	TR36126|c0_g2_i1	0	4.79	0	0	N-alpha-acetyltransferase 35, auxiliary subunit-like
TR36144|c1_g3_i1|c0_g1_i1	TR36144|c1_g3_i1	0	9.73	0	0
TR36144|c1_g5_i1|c0_g1_i1	TR36144|c1_g5_i1	0	10	0	0	6S acidic ribosomal P2
TR3619|c0_g1_i1|c0_g1_i1	TR3619|c0_g1_i1	0	6.71	0	0
TR36202|c0_g1_i1|c0_g1_i1	TR36202|c0_g1_i1	0	6.49	0	0	calcofluor white hypersensitive
TR36202|c0_g2_i1|c0_g1_i1	TR36202|c0_g2_i1	0	15.67	0	0	calcofluor white hypersensitive
TR36236|c1_g1_i1|c0_g1_i1	TR36236|c1_g1_i1	0	5.61	0	0	mitochondrial peroxiredoxin PRX1
TR36304|c0_g3_i1|c0_g1_i1	TR36304|c0_g3_i1	0	7.11	0	0	6S ribosomal L8
TR36528|c0_g1_i1|c0_g1_i1	TR36528|c0_g1_i1	0	6.06	0	0	4S ribosomal S9
TR3656|c0_g1_i1|c0_g1_i1	TR3656|c0_g1_i1	0	9.45	0	0
TR36570|c0_g1_i1|c0_g1_i1	TR36570|c0_g1_i1	0	1.51	0	0
TR36597|c0_g1_i1|c0_g1_i1	TR36597|c0_g1_i1	0	4.62	0	0	4S ribosomal S24
TR36597|c0_g3_i1|c0_g1_i1	TR36597|c0_g3_i1	0	7.63	0	0	4S ribosomal S24
TR36597|c0_g5_i1|c0_g1_i1	TR36597|c0_g5_i1	0	2.35	0	0	4S ribosomal S24
TR36609|c0_g1_i1|c0_g1_i1	TR36609|c0_g1_i1	0	7.31	0	0	VIT-6, isoform c
TR3665|c0_g1_i1|c0_g1_i1	TR3665|c0_g1_i1	0	4.6	0	0
TR36711|c0_g1_i1|c0_g1_i1	TR36711|c0_g1_i1	0	15.46	0	0	4S ribosomal S4
TR36950|c0_g3_i2|c0_g1_i1	TR36950|c0_g3_i2	0	3.34	0	0
TR36958|c0_g1_i1|c0_g1_i1	TR36958|c0_g1_i1	0	1.68	0	0
TR3698|c0_g1_i1|c0_g1_i1	TR3698|c0_g1_i1	0	7.35	0	0
TR37|c0_g1_i1|c0_g1_i1	TR37|c0_g1_i1	0	6.15	0	0	phospholipase D4
TR3704|c0_g1_i1|c0_g1_i1	TR3704|c0_g1_i1	0	8.58	0	0
TR37081|c0_g1_i2|c0_g1_i1	TR37081|c0_g1_i2	0	17.04	0	0
TR37098|c0_g1_i1|c0_g1_i1	TR37098|c0_g1_i1	0	18.4	0	0	nidogen 2 (osteonidogen) precursor
TR37235|c0_g1_i1|c0_g1_i1	TR37235|c0_g1_i1	0	6.62	0	0	Cell wall-associated hydrolase, partial
TR37286|c0_g1_i1|c0_g1_i1	TR37286|c0_g1_i1	0	9.56	0	0
TR37299|c0_g2_i1|c0_g1_i1	TR37299|c0_g2_i1	0	6.92	0	0	Metallocarboxypeptidase inhibitor
TR3731|c0_g1_i1|c0_g1_i1	TR3731|c0_g1_i1	0	6.56	0	0	PREDICTED: uncharacterized protein LOC1259133
TR37342|c2_g1_i1|c0_g1_i1	TR37342|c2_g1_i1	0	5.02	0	0	LOW QUALITY PROTEIN: conserved hypothetical protein
TR37346|c0_g1_i3|c0_g1_i1	TR37346|c0_g1_i3	0	1.39	0	0
TR3737|c0_g1_i1|c0_g1_i1	TR3737|c0_g1_i1	0	10.36	0	0
TR3738|c0_g1_i1|c0_g1_i1	TR3738|c0_g1_i1	0	12.05	0	0
TR37434|c0_g2_i1|c0_g1_i1	TR37434|c0_g2_i1	0	15.46	0	0	6S ribosomal L2
TR37434|c0_g4_i1|c0_g1_i1	TR37434|c0_g4_i1	0	7.77	0	0	6S ribosomal L2
TR37475|c1_g1_i1|c0_g1_i1	TR37475|c1_g1_i1	0	7.43	0	0	6S ribosomal L21
TR37514|c0_g1_i3|c0_g1_i1	TR37514|c0_g1_i3	0	9.91	0	0	polyubiquitin, partial
TR37514|c0_g1_i5|c0_g1_i1	TR37514|c0_g1_i5	0	4.02	0	0	polyubiquitin, partial
TR37514|c0_g1_i6|c0_g1_i1	TR37514|c0_g1_i6	0	1.06	0	0	polyubiquitin, partial
TR37524|c0_g1_i1|c0_g1_i1	TR37524|c0_g1_i1	0	15.07	0	0
TR37634|c0_g1_i1|c0_g1_i1	TR37634|c0_g1_i1	0	11.02	0	0	4S ribosomal S1
TR37634|c0_g3_i1|c0_g1_i1	TR37634|c0_g3_i1	0	8.01	0	0	4S ribosomal S1
TR3765|c0_g1_i1|c0_g1_i1	TR3765|c0_g1_i1	0	5.41	0	0	succinate fumarate mitochondrial transporter
TR37706|c0_g1_i1|c0_g1_i1	TR37706|c0_g1_i1	0	10.38	0	0	Rhamnogalacturonate lyase
TR37714|c0_g1_i1|c0_g1_i1	TR37714|c0_g1_i1	0	21.33	0	0	germin 9-3	Glyoxylate and dicarboxylate metabolism
TR37727|c0_g1_i2|c0_g1_i1	TR37727|c0_g1_i2	0	8.44	0	0	elicitor-responsive 1-like
TR37742|c0_g1_i1|c0_g1_i1	TR37742|c0_g1_i1	0	12.76	0	0	mannitol dehydrogenase	Metabolism of xenobiotics by cytochrome P45;Arachidonic acid metabolismPentose and glucuronate interconversions
TR3775|c0_g1_i1|c0_g1_i1	TR3775|c0_g1_i1	0	4.78	0	0	hypothetical protein CH63_1199
TR37791|c0_g1_i1|c0_g1_i1	TR37791|c0_g1_i1	0	28.48	0	0	domain containing
TR37791|c1_g2_i1|c0_g1_i1	TR37791|c1_g2_i1	0	19.72	0	0	domain containing
TR37791|c2_g2_i2|c0_g1_i1	TR37791|c2_g2_i2	0	17.34	0	0	domain containing
TR37799|c0_g1_i1|c0_g1_i1	TR37799|c0_g1_i1	0	18.92	0	0
TR37893|c0_g1_i1|c0_g1_i1	TR37893|c0_g1_i1	0	3.8	0	0	6S ribosomal L44
TR37893|c0_g1_i2|c0_g1_i1	TR37893|c0_g1_i2	0	5.93	0	0	6S ribosomal L44
TR37893|c0_g2_i1|c0_g1_i1	TR37893|c0_g2_i1	0	9.59	0	0	6S ribosomal L44
TR37950|c0_g1_i1|c0_g1_i1	TR37950|c0_g1_i1	0	6.81	0	0	4S ribosomal S8
TR37990|c0_g1_i1|c0_g1_i1	TR37990|c0_g1_i1	0	16.96	0	0	stress response RCI peptide
TR38020|c0_g1_i1|c0_g1_i1	TR38020|c0_g1_i1	0	34.38	0	0	actin, cytoplasmic 2-like
TR38234|c0_g1_i1|c0_g1_i1	TR38234|c0_g1_i1	0	9.51	0	0	lectin, partial
TR38234|c0_g2_i1|c0_g1_i1	TR38234|c0_g2_i1	0	13.93	0	0	lectin, partial
TR3828|c0_g1_i1|c0_g1_i1	TR3828|c0_g1_i1	0	2.62	0	0
TR38300|c1_g1_i4|c0_g1_i1	TR38300|c1_g1_i4	0	12.16	0	0	4S ribosomal S3
TR38304|c0_g1_i1|c0_g1_i1	TR38304|c0_g1_i1	0	10.66	0	0	, isoform a
TR38383|c0_g1_i1|c0_g1_i1	TR38383|c0_g1_i1	0	1.8	0	0
TR38393|c0_g1_i1|c0_g1_i1	TR38393|c0_g1_i1	0	9.17	0	0	Acyl- N-acyltransferase
TR3842|c0_g1_i1|c0_g1_i1	TR3842|c0_g1_i1	0	10.23	0	0	4S ribosomal S2
TR38430|c0_g1_i2|c0_g1_i1	TR38430|c0_g1_i2	0	8.88	0	0	alcohol dehydrogenase	Glycerolipid metabolismGlycerolipid metabolism
TR38430|c0_g1_i4|c0_g1_i1	TR38430|c0_g1_i4	0	3.74	0	0	glycerol dehydrogenase
TR38476|c0_g1_i3|c0_g1_i1	TR38476|c0_g1_i3	0	2.53	0	0	meiotic recombination SPO11-2
TR38479|c0_g1_i1|c0_g1_i1	TR38479|c0_g1_i1	0	32.35	0	0	allantoicase	allantoicase
TR38590|c0_g1_i3|c0_g1_i1	TR38590|c0_g1_i3	0	14.01	0	0	Cytochrome c
TR38590|c0_g2_i3|c0_g1_i1	TR38590|c0_g2_i3	0	1.06	0	0	cytochrome c
TR38598|c0_g1_i1|c0_g1_i1	TR38598|c0_g1_i1	0	20.27	0	0	conserved hypothetical protein
TR38667|c0_g1_i1|c0_g1_i1	TR38667|c0_g1_i1	0	12.26	0	0
TR38760|c0_g2_i1|c0_g1_i1	TR38760|c0_g2_i1	0	1.8	0	0
TR38792|c3_g2_i1|c0_g1_i1	TR38792|c3_g2_i1	0	2.71	0	0
TR3888|c0_g1_i1|c0_g1_i1	TR3888|c0_g1_i1	0	6.2	0	0	pg1 , homology to Homo sapiens	Riboflavin metabolism
TR38895|c0_g1_i1|c0_g1_i1	TR38895|c0_g1_i1	0	31.27	0	0	Conserved
TR38895|c0_g3_i1|c0_g1_i1	TR38895|c0_g3_i1	0	10.6	0	0	Conserved
TR38900|c0_g1_i1|c0_g1_i1	TR38900|c0_g1_i1	0	3.51	0	0	histone H4
TR38918|c0_g3_i1|c0_g1_i1	TR38918|c0_g3_i1	0	1.94	0	0
TR3896|c0_g1_i1|c0_g1_i1	TR3896|c0_g1_i1	0	8.77	0	0
TR39033|c0_g2_i1|c0_g1_i1	TR39033|c0_g2_i1	0	6.51	0	0	copper zinc superoxide dismutase
TR3920|c0_g1_i1|c0_g1_i1	TR3920|c0_g1_i1	0	6.41	0	0	hypothetical protein HM1_3126
TR39268|c0_g3_i1|c0_g1_i1	TR39268|c0_g3_i1	0	25.02	0	0	translation elongation factor 1 alpha
TR39312|c0_g1_i2|c0_g1_i1	TR39312|c0_g1_i2	0	2.12	0	0	leucine-rich repeat receptor kinase 1
TR39464|c0_g2_i3|c0_g1_i1	TR39464|c0_g2_i3	0	8.83	0	0	peptidyl-prolyl cis-trans isomerase
TR39464|c0_g2_i7|c0_g1_i1	TR39464|c0_g2_i7	0	1.17	0	0	peptidyl-prolyl cis-trans isomerase
TR39584|c1_g1_i2|c0_g1_i1	TR39584|c1_g1_i2	0	1.59	0	0
TR39686|c0_g3_i7|c0_g1_i1	TR39686|c0_g3_i7	0	28.27	0	0	Cytocrome P45 like precursor
TR39702|c0_g2_i1|c0_g1_i1	TR39702|c0_g2_i1	0	2.12	0	0
TR39720|c0_g1_i1|c0_g1_i1	TR39720|c0_g1_i1	0	7.27	0	0
TR39740|c0_g2_i1|c0_g1_i1	TR39740|c0_g2_i1	0	8.16	0	0	glutamine synthetase	Alanine, aspartate and glutamate metabolism;Glyoxylate and dicarboxylate metabolism;Nitrogen metabolism;Arginine biosynthesis
TR3976|c0_g1_i1|c0_g1_i1	TR3976|c0_g1_i1	0	7.95	0	0	ADP ATP translocase
TR39793|c0_g1_i1|c0_g1_i1	TR39793|c0_g1_i1	0	4.68	0	0	hypothetical protein SS1G_11413
TR39861|c0_g1_i1|c0_g1_i1	TR39861|c0_g1_i1	0	12.28	0	0	type I inositol-1,4,5-trisphosphate 5-phosphatase CVP2-like	Phosphatidylinositol signaling system;Inositol phosphate metabolism
TR39915|c0_g1_i1|c0_g1_i1	TR39915|c0_g1_i1	0	16.48	0	0	ribosomal L7
TR39915|c1_g2_i1|c0_g1_i1	TR39915|c1_g2_i1	0	3.78	0	0	6S ribosomal L7
TR39915|c1_g2_i2|c0_g1_i1	TR39915|c1_g2_i2	0	2.64	0	0	6S ribosomal L7
TR39915|c1_g2_i4|c0_g1_i1	TR39915|c1_g2_i4	0	7.56	0	0	6S ribosomal L7
TR39916|c0_g4_i1|c0_g1_i1	TR39916|c0_g4_i1	0	45.2	0	0	conserved hypothetical protein
TR3997|c0_g1_i1|c0_g1_i1	TR3997|c0_g1_i1	0	5.23	0	0
TR3998|c0_g1_i1|c0_g1_i1	TR3998|c0_g1_i1	0	4.17	0	0	cortactin, isoform A
TR40004|c0_g1_i1|c0_g1_i1	TR40004|c0_g1_i1	0	3.16	0	0	6S ribosomal L1
TR40050|c0_g3_i3|c0_g1_i1	TR40050|c0_g3_i3	0	7.17	0	0	6S ribosomal L19
TR401|c0_g1_i1|c0_g1_i1	TR401|c0_g1_i1	0	7.97	0	0
TR40167|c0_g1_i1|c0_g1_i1	TR40167|c0_g1_i1	0	10.37	0	0	hypothetical protein PHACADRAFT_252512
TR40301|c0_g1_i2|c0_g1_i1	TR40301|c0_g1_i2	0	5.86	0	0	4S ribosomal S22
TR40301|c0_g1_i3|c0_g1_i1	TR40301|c0_g1_i3	0	7.28	0	0	4S ribosomal S22
TR40537|c1_g1_i1|c0_g1_i1	TR40537|c1_g1_i1	0	20.95	0	0	hypothetical protein OXYTRI_14248
TR40556|c0_g2_i1|c0_g1_i1	TR40556|c0_g2_i1	0	2.17	0	0
TR4061|c0_g1_i1|c0_g1_i1	TR4061|c0_g1_i1	0	1.72	0	0	predicted protein
TR407|c0_g1_i1|c0_g1_i1	TR407|c0_g1_i1	0	9.07	0	0
TR40708|c0_g1_i1|c0_g1_i1	TR40708|c0_g1_i1	0	2.28	0	0
TR40771|c0_g1_i1|c0_g1_i1	TR40771|c0_g1_i1	0	8.54	0	0	RNA binding ,
TR40771|c0_g2_i1|c0_g1_i1	TR40771|c0_g2_i1	0	46.07	0	0	shwachman-Bodian-Diamond syndrome
TR4080|c0_g1_i1|c0_g1_i1	TR4080|c0_g1_i1	0	6.51	0	0	Plasma membrane fusion prm1
TR40899|c0_g2_i1|c0_g1_i1	TR40899|c0_g2_i1	0	5.64	0	0	4S ribosomal S6
TR40991|c0_g1_i2|c0_g1_i1	TR40991|c0_g1_i2	0	51.58	0	0	RRNA intron-encoded homing endonuclease
TR41038|c0_g1_i2|c0_g1_i1	TR41038|c0_g1_i2	0	20	0	0	RRNA intron-encoded homing endonuclease
TR41038|c0_g1_i3|c0_g1_i1	TR41038|c0_g1_i3	0	26.83	0	0	Cytochrome P45 likeTBP
TR41038|c0_g2_i1|c0_g1_i1	TR41038|c0_g2_i1	0	4.62	0	0	transcript antisense to ribosomal RNA
TR41038|c0_g2_i3|c0_g1_i1	TR41038|c0_g2_i3	0	38.46	0	0	Cytochrome P45 likeTBP
TR41041|c0_g1_i1|c0_g1_i1	TR41041|c0_g1_i1	0	10.93	0	0	Blastula protease 1
TR4105|c0_g1_i1|c0_g1_i1	TR4105|c0_g1_i1	0	10.01	0	0
TR41062|c0_g1_i1|c0_g1_i1	TR41062|c0_g1_i1	0	2.01	0	0	cytochrome P45 76C4-like
TR4116|c0_g1_i1|c0_g1_i1	TR4116|c0_g1_i1	0	4.11	0	0	cofilin tropomyosin-type actin-binding
TR41168|c1_g1_i8|c0_g1_i1	TR41168|c1_g1_i8	0	13.65	0	0	Conserved
TR4123|c0_g1_i1|c0_g1_i1	TR4123|c0_g1_i1	0	5.89	0	0	4S ribosomal S7
TR41288|c0_g1_i1|c0_g1_i1	TR41288|c0_g1_i1	0	12.65	0	0	6S ribosomal L2
TR41288|c1_g1_i1|c0_g1_i1	TR41288|c1_g1_i1	0	8.3	0	0	6S ribosomal L2
TR41300|c3_g1_i1|c0_g1_i1	TR41300|c3_g1_i1	0	3.91	0	0	Cell wall-associated hydrolase
TR4133|c0_g1_i1|c0_g1_i1	TR4133|c0_g1_i1	0	10.85	0	0	disulfide isomerase
TR41483|c0_g1_i1|c0_g1_i1	TR41483|c0_g1_i1	0	18.27	0	0	aspartic-type endopeptidase ( ),
TR41489|c0_g1_i3|c0_g1_i1	TR41489|c0_g1_i3	0	8.96	0	0	hsp7
TR41489|c1_g1_i1|c0_g1_i1	TR41489|c1_g1_i1	0	5.35	0	0	heat shock cognate 7
TR4151|c0_g1_i1|c0_g1_i1	TR4151|c0_g1_i1	0	2.7	0	0
TR41512|c0_g4_i1|c0_g1_i1	TR41512|c0_g4_i1	0	2.48	0	0
TR41545|c0_g1_i5|c0_g1_i1	TR41545|c0_g1_i5	0	16.59	0	0	glycine-rich cell wall structural 1
TR41545|c0_g1_i6|c0_g1_i1	TR41545|c0_g1_i6	0	7.69	0	0
TR4158|c0_g1_i1|c0_g1_i1	TR4158|c0_g1_i1	0	8.92	0	0	serine-threonine rich
TR41630|c1_g1_i1|c0_g1_i1	TR41630|c1_g1_i1	0	11.12	0	0	leucine rich
TR41630|c1_g1_i2|c0_g1_i1	TR41630|c1_g1_i2	0	4.42	0	0	leucine rich
TR41630|c1_g2_i1|c0_g1_i1	TR41630|c1_g2_i1	0	16.16	0	0	leucine rich
TR4164|c0_g1_i1|c0_g1_i1	TR4164|c0_g1_i1	0	5.77	0	0
TR4172|c0_g1_i1|c0_g1_i1	TR4172|c0_g1_i1	0	2.75	0	0
TR41995|c0_g1_i1|c0_g1_i1	TR41995|c0_g1_i1	0	13.94	0	0	ATP synthase subunit alpha
TR42011|c1_g1_i1|c0_g1_i1	TR42011|c1_g1_i1	0	1.34	0	0
TR42012|c0_g3_i1|c0_g1_i1	TR42012|c0_g3_i1	0	1.77	0	0	Nbs-lrr resistance
TR42114|c0_g1_i5|c0_g1_i1	TR42114|c0_g1_i5	0	1.38	0	0
TR42249|c0_g2_i1|c0_g1_i1	TR42249|c0_g2_i1	0	4.42	0	0	F-box PP2-B15
TR42260|c0_g1_i3|c0_g1_i1	TR42260|c0_g1_i3	0	8.58	0	0
TR42261|c1_g1_i1|c0_g1_i1	TR42261|c1_g1_i1	0	25.03	0	0	ubiquitin- ligase, PUB17
TR42269|c0_g1_i1|c0_g1_i1	TR42269|c0_g1_i1	0	42.27	0	0	mismatched base pair and cruciform DNA recognition ,
TR4231|c0_g2_i1|c0_g1_i1	TR4231|c0_g2_i1	0	3.75	0	0
TR42313|c0_g1_i1|c0_g1_i1	TR42313|c0_g1_i1	0	13.21	0	0	ATP synthase subunit ATP9,
TR42404|c0_g1_i2|c0_g1_i1	TR42404|c0_g1_i2	0	2.5	0	0
TR42422|c0_g1_i5|c0_g1_i1	TR42422|c0_g1_i5	0	8.25	0	0	6S ribosomal L3
TR42547|c1_g2_i1|c0_g1_i1	TR42547|c1_g2_i1	0	8.66	0	0
TR42577|c0_g1_i4|c0_g1_i1	TR42577|c0_g1_i4	0	5.57	0	0	ubiquitin-4S ribosomal S31 fusion
TR42577|c0_g1_i5|c0_g1_i1	TR42577|c0_g1_i5	0	13.62	0	0	ubiquitin-4S ribosomal S31 fusion
TR4267|c0_g1_i1|c0_g1_i1	TR4267|c0_g1_i1	0	4.69	0	0	phosphoenolpyruvate carboxykinase	Citrate cycle (TCA cycle);Pyruvate metabolism;Carbon fixation in photosynthetic organisms
TR42786|c0_g1_i3|c0_g1_i1	TR42786|c0_g1_i3	0	4.11	0	0	pg1 , homology to Homo sapiens
TR42807|c0_g6_i1|c0_g1_i1	TR42807|c0_g6_i1	0	5.62	0	0
TR42911|c0_g1_i11|c0_g1_i1	TR42911|c0_g1_i11	0	0.94	0	0
TR42932|c0_g2_i1|c0_g1_i1	TR42932|c0_g2_i1	0	1.83	0	0	pentatricopeptide repeat
TR42947|c0_g1_i1|c0_g1_i1	TR42947|c0_g1_i1	0	9.88	0	0	lysM domain containing precursor
TR42947|c0_g3_i1|c0_g1_i1	TR42947|c0_g3_i1	0	35.22	0	0	domain containing
TR43046|c0_g1_i2|c0_g1_i1	TR43046|c0_g1_i2	0	13.79	0	0
TR431|c0_g1_i1|c0_g1_i1	TR431|c0_g1_i1	0	13.41	0	0
TR432|c0_g1_i1|c0_g1_i1	TR432|c0_g1_i1	0	11.64	0	0
TR4331|c0_g1_i1|c0_g1_i1	TR4331|c0_g1_i1	0	1.36	0	0
TR4332|c0_g1_i1|c0_g1_i1	TR4332|c0_g1_i1	0	12.39	0	0
TR4336|c0_g1_i1|c0_g1_i1	TR4336|c0_g1_i1	0	5.78	0	0	HAD-superfamily subfamily IIA hydrolase
TR43416|c0_g1_i1|c0_g1_i1	TR43416|c0_g1_i1	0	1.74	0	0	Magnesium transporter -like
TR43421|c2_g2_i1|c0_g1_i1	TR43421|c2_g2_i1	0	12.99	0	0	hypothetical protein Csp_D2956
TR43421|c3_g1_i1|c0_g1_i1	TR43421|c3_g1_i1	0	2.53	0	0	hypothetical protein BCE_G9241_4987
TR43425|c1_g4_i1|c0_g1_i1	TR43425|c1_g4_i1	0	3.65	0	0
TR43480|c0_g1_i1|c0_g1_i1	TR43480|c0_g1_i1	0	14.89	0	0	cell surface ,
TR43480|c0_g2_i1|c0_g1_i1	TR43480|c0_g2_i1	0	8.24	0	0
TR43480|c0_g3_i2|c0_g1_i1	TR43480|c0_g3_i2	0	19.74	0	0	cell surface ,
TR43586|c0_g2_i10|c0_g1_i1	TR43586|c0_g2_i10	0	1.76	0	0
TR4359|c0_g1_i1|c0_g1_i1	TR4359|c0_g1_i1	0	21.92	0	0
TR43594|c0_g1_i5|c0_g1_i1	TR43594|c0_g1_i5	0	1.68	0	0
TR43604|c0_g1_i1|c0_g1_i1	TR43604|c0_g1_i1	0	8.14	0	0	hypothetical protein ACTODO_1
TR43679|c1_g5_i1|c0_g1_i1	TR43679|c1_g5_i1	0	1.69	0	0
TR4374|c0_g1_i1|c0_g1_i1	TR4374|c0_g1_i1	0	13.5	0	0	Myosin regulatory light chain 1
TR43933|c3_g1_i4|c0_g1_i1	TR43933|c3_g1_i4	0	1.6	0	0
TR4403|c0_g1_i1|c0_g1_i1	TR4403|c0_g1_i1	0	2.05	0	0
TR44100|c0_g1_i5|c0_g1_i1	TR44100|c0_g1_i5	0	1.87	0	0
TR44109|c1_g1_i4|c0_g1_i1	TR44109|c1_g1_i4	0	4.42	0	0
TR44142|c0_g1_i1|c0_g1_i1	TR44142|c0_g1_i1	0	3.38	0	0
TR44223|c0_g2_i3|c0_g1_i1	TR44223|c0_g2_i3	0	52.18	0	0	Blue copper
TR44309|c2_g10_i1|c0_g1_i1	TR44309|c2_g10_i1	0	2.72	0	0
TR4433|c0_g1_i1|c0_g1_i1	TR4433|c0_g1_i1	0	6.08	0	0	lipase class 3	Glycerolipid metabolism
TR44496|c0_g2_i1|c0_g1_i1	TR44496|c0_g2_i1	0	64.96	0	0
TR44544|c2_g1_i1|c0_g1_i1	TR44544|c2_g1_i1	0	10.23	0	0
TR44618|c4_g1_i1|c0_g1_i1	TR44618|c4_g1_i1	0	5.63	0	0
TR44695|c0_g1_i1|c0_g1_i1	TR44695|c0_g1_i1	0	3.78	0	0	retrotransposon
TR44695|c0_g1_i2|c0_g1_i1	TR44695|c0_g1_i2	0	10.43	0	0	retrotransposon
TR44695|c0_g1_i3|c0_g1_i1	TR44695|c0_g1_i3	0	4.25	0	0	retrotransposon
TR4472|c0_g2_i1|c0_g1_i1	TR4472|c0_g2_i1	0	9.9	0	0
TR44810|c1_g1_i1|c0_g1_i1	TR44810|c1_g1_i1	0	2.71	0	0
TR4500|c0_g1_i1|c0_g1_i1	TR4500|c0_g1_i1	0	8.58	0	0
TR45109|c0_g1_i1|c0_g1_i1	TR45109|c0_g1_i1	0	6.14	0	0
TR45147|c1_g1_i4|c0_g1_i1	TR45147|c1_g1_i4	0	2.05	0	0
TR45252|c0_g1_i15|c0_g1_i1	TR45252|c0_g1_i15	0	2.89	0	0
TR45637|c1_g4_i5|c0_g1_i1	TR45637|c1_g4_i5	0	1.54	0	0
TR45796|c0_g1_i1|c0_g1_i1	TR45796|c0_g1_i1	0	23.25	0	0	RRNA intron-encoded homing endonuclease
TR45796|c0_g4_i4|c0_g1_i1	TR45796|c0_g4_i4	0	4.69	0	0	TAR1_KLULA ame: Full= TAR1
TR45796|c0_g4_i5|c0_g1_i1	TR45796|c0_g4_i5	0	14.03	0	0	TAR1_KLULA ame: Full= TAR1
TR4581|c0_g1_i1|c0_g1_i1	TR4581|c0_g1_i1	0	11.04	0	0	4S ribosomal S27
TR4587|c0_g1_i1|c0_g1_i1	TR4587|c0_g1_i1	0	7.37	0	0	6S ribosomal L28
TR4610|c0_g1_i1|c0_g1_i1	TR4610|c0_g1_i1	0	13.52	0	0	4S ribosomal S1
TR46219|c1_g3_i1|c0_g1_i1	TR46219|c1_g3_i1	0	1.02	0	0
TR46219|c1_g4_i3|c0_g1_i1	TR46219|c1_g4_i3	0	4.9	0	0
TR46240|c0_g1_i1|c0_g1_i1	TR46240|c0_g1_i1	0	2.08	0	0
TR46300|c1_g1_i7|c0_g1_i1	TR46300|c1_g1_i7	0	2.23	0	0	sucrose phosphate synthase	Starch and sucrose metabolismStarch and sucrose metabolism
TR46349|c0_g2_i1|c0_g1_i1	TR46349|c0_g2_i1	0	9.78	0	0
TR46349|c0_g3_i1|c0_g1_i1	TR46349|c0_g3_i1	0	40.4	0	0	conserved hypothetical protein
TR4668|c0_g1_i1|c0_g1_i1	TR4668|c0_g1_i1	0	8.45	0	0
TR4683|c0_g1_i1|c0_g1_i1	TR4683|c0_g1_i1	0	6.8	0	0
TR46849|c0_g1_i2|c0_g1_i1	TR46849|c0_g1_i2	0	13.41	0	0	S-type anion channel SLAH1
TR46870|c0_g1_i1|c0_g1_i1	TR46870|c0_g1_i1	0	11.84	0	0	CDP-alcohol phosphatidyltransferase
TR46870|c0_g2_i1|c0_g1_i1	TR46870|c0_g2_i1	0	7.05	0	0	phosphatidyl synthase
TR47033|c0_g1_i2|c0_g1_i1	TR47033|c0_g1_i2	0	10	0	0	CBL-interacting kinase, partial
TR4704|c0_g1_i1|c0_g1_i1	TR4704|c0_g1_i1	0	3.76	0	0
TR47047|c3_g6_i1|c0_g1_i1	TR47047|c3_g6_i1	0	2.25	0	0
TR47120|c0_g2_i4|c0_g1_i1	TR47120|c0_g2_i4	0	2.65	0	0
TR47150|c1_g2_i1|c0_g1_i1	TR47150|c1_g2_i1	0	2.62	0	0	transposon , , CACTA, En Spm sub-class
TR47195|c1_g1_i2|c0_g1_i1	TR47195|c1_g1_i2	0	6.16	0	0	r2r3-myb transcription factor,
TR47195|c1_g3_i1|c0_g1_i1	TR47195|c1_g3_i1	0	11.06	0	0	R2R3-MYB transcription factor
TR472|c0_g1_i1|c0_g1_i1	TR472|c0_g1_i1	0	13.23	0	0
TR47285|c0_g2_i1|c0_g1_i1	TR47285|c0_g2_i1	0	0.92	0	0
TR474|c0_g1_i1|c0_g1_i1	TR474|c0_g1_i1	0	3.48	0	0
TR4760|c0_g1_i1|c0_g1_i1	TR4760|c0_g1_i1	0	7.19	0	0
TR47668|c0_g1_i1|c0_g1_i1	TR47668|c0_g1_i1	0	20.53	0	0	hypothetical protein TSTA_437
TR47668|c0_g1_i5|c0_g1_i1	TR47668|c0_g1_i5	0	48.14	0	0	hypothetical protein TSTA_437
TR47668|c0_g1_i6|c0_g1_i1	TR47668|c0_g1_i6	0	17.84	0	0
TR47720|c2_g1_i2|c0_g1_i1	TR47720|c2_g1_i2	0	2.17	0	0
TR47948|c0_g3_i2|c0_g1_i1	TR47948|c0_g3_i2	0	1.37	0	0	ATP synthase subunit alpha
TR48026|c3_g5_i2|c0_g1_i1	TR48026|c3_g5_i2	0	1.78	0	0
TR48108|c3_g1_i1|c0_g1_i1	TR48108|c3_g1_i1	0	1.4	0	0
TR4822|c0_g1_i1|c0_g1_i1	TR4822|c0_g1_i1	0	7.77	0	0
TR48373|c1_g3_i1|c0_g1_i1	TR48373|c1_g3_i1	0	6.03	0	0
TR48418|c0_g1_i1|c0_g1_i1	TR48418|c0_g1_i1	0	7.86	0	0
TR48419|c0_g2_i1|c0_g1_i1	TR48419|c0_g2_i1	0	16.09	0	0	Flavonol 3-sulfotransferase,	Flavone and flavonol biosynthesis
TR48429|c2_g5_i1|c0_g1_i1	TR48429|c2_g5_i1	0	2.07	0	0	6OMT_COPJA ame: Full=(RS)-norcoclaurine 6-O-methyltransferase ame: Full=S-adenosyl-L-methionine:norcoclaurine 6-O-methyltransferase Short=6-OMT	Isoquinoline alkaloid biosynthesis
TR48472|c0_g1_i8|c0_g1_i1	TR48472|c0_g1_i8	0	1.81	0	0
TR48528|c0_g2_i1|c0_g1_i1	TR48528|c0_g2_i1	0	1.74	0	0	predicted protein
TR4857|c0_g1_i2|c0_g1_i1	TR4857|c0_g1_i2	0	9.77	0	0	heat shock 7
TR48583|c0_g2_i1|c0_g1_i1	TR48583|c0_g2_i1	0	1.8	0	0
TR48610|c3_g2_i8|c0_g1_i1	TR48610|c3_g2_i8	0	8.99	0	0
TR4872|c0_g1_i1|c0_g1_i1	TR4872|c0_g1_i1	0	4.61	0	0	Cystathionine gamma-synthase	Sulfur metabolism;Cysteine and methionine metabolism;Selenocompound metabolism
TR4886|c0_g1_i1|c0_g1_i1	TR4886|c0_g1_i1	0	5.44	0	0
TR49080|c0_g2_i4|c0_g1_i1	TR49080|c0_g2_i4	0	5.9	0	0	F-box SKIP14-like
TR4910|c0_g1_i1|c0_g1_i1	TR4910|c0_g1_i1	0	6.08	0	0
TR49109|c2_g2_i1|c0_g1_i1	TR49109|c2_g2_i1	0	1.18	0	0
TR49227|c0_g1_i9|c0_g1_i1	TR49227|c0_g1_i9	0	6.81	0	0
TR49292|c3_g10_i1|c0_g1_i1	TR49292|c3_g10_i1	0	1.99	0	0
TR4930|c0_g1_i1|c0_g1_i1	TR4930|c0_g1_i1	0	5.48	0	0	Ca2+ H+ antiporter
TR49339|c1_g5_i1|c0_g1_i1	TR49339|c1_g5_i1	0	2.78	0	0
TR49357|c0_g8_i4|c0_g1_i1	TR49357|c0_g8_i4	0	1.05	0	0
TR49415|c3_g1_i1|c0_g1_i1	TR49415|c3_g1_i1	0	2.03	0	0
TR4943|c0_g1_i1|c0_g1_i1	TR4943|c0_g1_i1	0	4.64	0	0
TR4945|c0_g1_i1|c0_g1_i1	TR4945|c0_g1_i1	0	6.68	0	0	GPI-anchored cell wall beta-1,3-endoglucanase	Starch and sucrose metabolism
TR49491|c0_g2_i1|c0_g1_i1	TR49491|c0_g2_i1	0	1.22	0	0
TR49516|c2_g12_i3|c0_g1_i1	TR49516|c2_g12_i3	0	8.66	0	0
TR4959|c0_g1_i1|c0_g1_i1	TR4959|c0_g1_i1	0	10.41	0	0	mismatched base pair and cruciform DNA recognition ,
TR4973|c0_g1_i1|c0_g1_i1	TR4973|c0_g1_i1	0	14.19	0	0	6S ribosomal L27
TR49743|c4_g1_i3|c0_g1_i1	TR49743|c4_g1_i3	0	3.4	0	0
TR49743|c4_g5_i1|c0_g1_i1	TR49743|c4_g5_i1	0	1.73	0	0
TR4979|c0_g1_i1|c0_g1_i1	TR4979|c0_g1_i1	0	5.97	0	0	ABC transporter B family member
TR4999|c0_g1_i1|c0_g1_i1	TR4999|c0_g1_i1	0	5.43	0	0	2,3-diketo-5-methylthio-1-phosphopentane phosphatase,	Aminobenzoate degradation
TR49992|c0_g4_i1|c0_g1_i1	TR49992|c0_g4_i1	0	4.95	0	0
TR50071|c1_g1_i1|c0_g1_i1	TR50071|c1_g1_i1	0	7.43	0	0	ADP,ATP carrier
TR50179|c0_g1_i1|c0_g1_i1	TR50179|c0_g1_i1	0	29.65	0	0
TR50182|c3_g1_i2|c0_g1_i1	TR50182|c3_g1_i2	0	6.9	0	0	linoleate 13S-lipoxygenase 3-1, chloroplastic-like	alpha-Linolenic acid metabolism;Linoleic acid metabolism
TR50184|c0_g2_i7|c0_g1_i1	TR50184|c0_g2_i7	0	23.27	0	0	alpha-L1 nicotinic acetyl choline receptor
TR50184|c0_g4_i1|c0_g1_i1	TR50184|c0_g4_i1	0	5.6	0	0	rRNA promoter binding
TR50184|c0_g4_i4|c0_g1_i1	TR50184|c0_g4_i4	0	17.06	0	0	alpha-L1 nicotinic acetyl choline receptor
TR5019|c1_g1_i1|c0_g1_i1	TR5019|c1_g1_i1	0	1.73	0	0	UDP-glucose dehydrogenase	Starch and sucrose metabolism;Ascorbate and aldarate metabolism;Pentose and glucuronate interconversions;Amino sugar and nucleotide sugar metabolism
TR5023|c0_g1_i1|c0_g1_i1	TR5023|c0_g1_i1	0	4.87	0	0	oxysterol binding
TR50261|c0_g1_i9|c0_g1_i1	TR50261|c0_g1_i9	0	4.95	0	0	f-box family
TR5028|c0_g1_i1|c0_g1_i1	TR5028|c0_g1_i1	0	10.18	0	0
TR50328|c2_g1_i5|c0_g1_i1	TR50328|c2_g1_i5	0	0.84	0	0
TR5036|c0_g1_i1|c0_g1_i1	TR5036|c0_g1_i1	0	3.5	0	0
TR50427|c3_g3_i1|c0_g1_i1	TR50427|c3_g3_i1	0	2.56	0	0
TR50439|c0_g1_i1|c0_g1_i1	TR50439|c0_g1_i1	0	10.01	0	0
TR50439|c0_g1_i2|c0_g1_i1	TR50439|c0_g1_i2	0	51.18	0	0
TR50593|c0_g2_i1|c0_g1_i1	TR50593|c0_g2_i1	0	2.75	0	0
TR50763|c5_g2_i3|c0_g1_i1	TR50763|c5_g2_i3	0	2.81	0	0
TR5080|c0_g1_i1|c0_g1_i1	TR5080|c0_g1_i1	0	7.65	0	0
TR50908|c4_g3_i1|c0_g1_i1	TR50908|c4_g3_i1	0	2.14	0	0
TR50915|c3_g1_i1|c0_g1_i1	TR50915|c3_g1_i1	0	3.26	0	0
TR5098|c0_g1_i1|c0_g1_i1	TR5098|c0_g1_i1	0	3.81	0	0
TR51183|c0_g2_i14|c0_g1_i1	TR51183|c0_g2_i14	0	1.17	0	0
TR5122|c0_g1_i1|c0_g1_i1	TR5122|c0_g1_i1	0	3.94	0	0	nucleic acid-binding
TR51222|c0_g2_i1|c0_g1_i1	TR51222|c0_g2_i1	0	4.79	0	0	Auxin-induced 5NG4,
TR51353|c0_g1_i8|c0_g1_i1	TR51353|c0_g1_i8	0	1.21	0	0
TR5143|c0_g1_i1|c0_g1_i1	TR5143|c0_g1_i1	0	5.68	0	0
TR51561|c2_g1_i1|c0_g1_i1	TR51561|c2_g1_i1	0	9.49	0	0	Pinus taeda anonymous locus _17946_1 genomic sequence
TR5170|c0_g1_i1|c0_g1_i1	TR5170|c0_g1_i1	0	7.69	0	0	G1 S-specific cyclin Pcl5,
TR51701|c0_g4_i1|c0_g1_i1	TR51701|c0_g4_i1	0	5.18	0	0	Cucumisin precursor,
TR51702|c0_g6_i5|c0_g1_i1	TR51702|c0_g6_i5	0	4.84	0	0
TR51714|c0_g1_i1|c0_g1_i1	TR51714|c0_g1_i1	0	1.25	0	0
TR51731|c4_g2_i14|c0_g1_i1	TR51731|c4_g2_i14	0	1.96	0	0	disease resistance At1g518-like
TR51734|c0_g1_i1|c0_g1_i1	TR51734|c0_g1_i1	0	1.68	0	0
TR51907|c0_g3_i9|c0_g1_i1	TR51907|c0_g3_i9	0	1.3	0	0
TR5195|c0_g1_i1|c0_g1_i1	TR5195|c0_g1_i1	0	3.6	0	0	pg1 , homology to Homo sapiens
TR521|c0_g1_i1|c0_g1_i1	TR521|c0_g1_i1	0	2.19	0	0	potential stress response
TR52178|c0_g2_i1|c0_g1_i1	TR52178|c0_g2_i1	0	5.77	0	0	G-type lectin S-receptor-like serine threonine- kinase At2g1913-like
TR52186|c0_g1_i1|c0_g1_i1	TR52186|c0_g1_i1	0	36.81	0	0	AP2 ERF domain-containing transcription factor
TR52278|c1_g2_i2|c0_g1_i1	TR52278|c1_g2_i2	0	1.49	0	0
TR5235|c0_g1_i1|c0_g1_i1	TR5235|c0_g1_i1	0	6.06	0	0
TR5236|c0_g2_i1|c0_g1_i1	TR5236|c0_g2_i1	0	2.81	0	0
TR52420|c0_g1_i3|c0_g1_i1	TR52420|c0_g1_i3	0	1.08	0	0
TR52449|c0_g2_i8|c0_g1_i1	TR52449|c0_g2_i8	0	1.07	0	0
TR52463|c1_g5_i2|c0_g1_i1	TR52463|c1_g5_i2	0	2.71	0	0
TR52545|c0_g2_i4|c0_g1_i1	TR52545|c0_g2_i4	0	1.39	0	0
TR52665|c2_g4_i6|c0_g1_i1	TR52665|c2_g4_i6	0	5.53	0	0
TR52669|c0_g2_i5|c0_g1_i1	TR52669|c0_g2_i5	0	4.9	0	0
TR5268|c0_g1_i1|c0_g1_i1	TR5268|c0_g1_i1	0	28.68	0	0	stress response RCI peptide,
TR5270|c0_g1_i1|c0_g1_i1	TR5270|c0_g1_i1	0	7.97	0	0	beta actin
TR5277|c0_g1_i1|c0_g1_i1	TR5277|c0_g1_i1	0	8.32	0	0	acyl binding
TR5281|c0_g1_i1|c0_g1_i1	TR5281|c0_g1_i1	0	23.08	0	0
TR52819|c2_g2_i1|c0_g1_i1	TR52819|c2_g2_i1	0	5.28	0	0
TR52910|c1_g4_i4|c0_g1_i1	TR52910|c1_g4_i4	0	1.37	0	0
TR5301|c0_g1_i1|c0_g1_i1	TR5301|c0_g1_i1	0	4.7	0	0	NADP-dependent leukotriene B4 12-hydroxydehydrogenase
TR53109|c4_g2_i1|c0_g1_i1	TR53109|c4_g2_i1	0	7.61	0	0	conserved domain
TR53109|c5_g3_i1|c0_g1_i1	TR53109|c5_g3_i1	0	5.18	0	0	retrotransposon protein
TR53109|c6_g2_i5|c0_g1_i1	TR53109|c6_g2_i5	0	16.82	0	0	serine acetyltransferase
TR53109|c6_g5_i1|c0_g1_i1	TR53109|c6_g5_i1	0	7	0	0	LOW QUALITY PROTEIN: conserved hypothetical protein
TR53126|c2_g3_i3|c0_g1_i1	TR53126|c2_g3_i3	0	2.45	0	0	CTP synthase	Pyrimidine metabolism
TR53268|c2_g3_i1|c0_g1_i1	TR53268|c2_g3_i1	0	4.21	0	0	probable LRR receptor-like serine threonine- kinase At1g6343-like
TR53283|c0_g3_i7|c0_g1_i1	TR53283|c0_g3_i7	0	0.75	0	0
TR53344|c0_g7_i11|c0_g1_i1	TR53344|c0_g7_i11	0	2.32	0	0
TR53352|c0_g3_i1|c0_g1_i1	TR53352|c0_g3_i1	0	5.35	0	0
TR5337|c0_g1_i1|c0_g1_i1	TR5337|c0_g1_i1	0	7.21	0	0
TR53489|c6_g1_i3|c0_g1_i1	TR53489|c6_g1_i3	0	8.39	0	0	hypothetical protein BIFADO_15
TR535|c0_g1_i1|c0_g1_i1	TR535|c0_g1_i1	0	13.57	0	0	6S ribosomal L24
TR5352|c0_g1_i1|c0_g1_i1	TR5352|c0_g1_i1	0	4.46	0	0
TR53554|c0_g4_i1|c0_g1_i1	TR53554|c0_g4_i1	0	5.43	0	0
TR53645|c0_g1_i1|c0_g1_i1	TR53645|c0_g1_i1	0	2.1	0	0
TR53695|c0_g1_i10|c0_g1_i1	TR53695|c0_g1_i10	0	5.01	0	0	cyclin family , , expressed
TR5381|c0_g1_i1|c0_g1_i1	TR5381|c0_g1_i1	0	8.55	0	0	complement fixation-chitinase	Amino sugar and nucleotide sugar metabolism
TR53813|c2_g1_i1|c0_g1_i1	TR53813|c2_g1_i1	0	5.12	0	0	high-affinity nitrate transporter
TR53869|c2_g1_i3|c0_g1_i1	TR53869|c2_g1_i3	0	3.05	0	0
TR53883|c2_g2_i5|c0_g1_i1	TR53883|c2_g2_i5	0	4.06	0	0
TR53891|c1_g2_i1|c0_g1_i1	TR53891|c1_g2_i1	0	2.75	0	0
TR53902|c3_g1_i1|c0_g1_i1	TR53902|c3_g1_i1	0	2.48	0	0
TR53922|c1_g1_i1|c0_g1_i1	TR53922|c1_g1_i1	0	2.85	0	0
TR53922|c1_g11_i1|c0_g1_i1	TR53922|c1_g11_i1	0	2.77	0	0
TR53931|c0_g1_i1|c0_g1_i1	TR53931|c0_g1_i1	0	1.29	0	0	cation proton exchanger
TR5394|c0_g1_i1|c0_g1_i1	TR5394|c0_g1_i1	0	6.08	0	0	MFS monosaccharide transporter,
TR53954|c0_g2_i1|c0_g1_i1	TR53954|c0_g2_i1	0	1.97	0	0
TR5397|c1_g1_i1|c0_g1_i1	TR5397|c1_g1_i1	0	6.76	0	0	hypothetical protein SS1G_1256
TR540|c0_g1_i1|c0_g1_i1	TR540|c0_g1_i1	0	4.65	0	0	eukaryotic aspartyl protease
TR54302|c1_g3_i1|c0_g1_i1	TR54302|c1_g3_i1	0	14.32	0	0	Cell wall-associated hydrolase, partial
TR54400|c1_g1_i2|c0_g1_i1	TR54400|c1_g1_i2	0	5.64	0	0	Pectinesterase-2 precursor,	Starch and sucrose metabolism;Pentose and glucuronate interconversions
TR54477|c0_g1_i1|c0_g1_i1	TR54477|c0_g1_i1	0	3.04	0	0	retrotransposon , , Ty3-gypsy subclass
TR54497|c4_g4_i1|c0_g1_i1	TR54497|c4_g4_i1	0	5.49	0	0	SGT1
TR5452|c0_g1_i1|c0_g1_i1	TR5452|c0_g1_i1	0	2.48	0	0
TR5453|c0_g1_i1|c0_g1_i1	TR5453|c0_g1_i1	0	6.37	0	0
TR54554|c1_g2_i1|c0_g1_i1	TR54554|c1_g2_i1	0	4.42	0	0
TR54588|c4_g1_i1|c0_g1_i1	TR54588|c4_g1_i1	0	2.9	0	0
TR54611|c0_g2_i1|c0_g1_i1	TR54611|c0_g2_i1	0	1.69	0	0
TR54637|c0_g2_i1|c0_g1_i1	TR54637|c0_g2_i1	0	2.62	0	0
TR54646|c0_g2_i1|c0_g1_i1	TR54646|c0_g2_i1	0	1.69	0	0
TR5467|c0_g1_i1|c0_g1_i1	TR5467|c0_g1_i1	0	7.82	0	0	FK56 suppressor Sfk1,
TR5468|c0_g1_i1|c0_g1_i1	TR5468|c0_g1_i1	0	9.39	0	0
TR547|c0_g1_i1|c0_g1_i1	TR547|c0_g1_i1	0	5.12	0	0
TR54703|c1_g5_i1|c0_g1_i1	TR54703|c1_g5_i1	0	9.49	0	0	hypothetical protein VITISV_16971
TR5475|c0_g1_i1|c0_g1_i1	TR5475|c0_g1_i1	0	2.5	0	0
TR54767|c1_g5_i2|c0_g1_i1	TR54767|c1_g5_i2	0	2.21	0	0	RAB geranylgeranyl transferase alpha subunit 1
TR54769|c0_g3_i1|c0_g1_i1	TR54769|c0_g3_i1	0	1.41	0	0
TR5477|c0_g1_i1|c0_g1_i1	TR5477|c0_g1_i1	0	3.95	0	0	serine-type endopeptidase
TR54964|c1_g6_i1|c0_g1_i1	TR54964|c1_g6_i1	0	2.16	0	0
TR55039|c0_g1_i2|c0_g1_i1	TR55039|c0_g1_i2	0	0.84	0	0
TR55087|c0_g2_i4|c0_g1_i1	TR55087|c0_g2_i4	0	1.89	0	0	DWNN domain, a CCHC-type zinc finger
TR55130|c1_g1_i5|c0_g1_i1	TR55130|c1_g1_i5	0	8.44	0	0	plant RNA cleavage stimulation factor,
TR55141|c0_g1_i1|c0_g1_i1	TR55141|c0_g1_i1	0	2.59	0	0
TR5526|c0_g1_i1|c0_g1_i1	TR5526|c0_g1_i1	0	5.22	0	0
TR55299|c0_g2_i1|c0_g1_i1	TR55299|c0_g2_i1	0	2.81	0	0
TR55374|c1_g1_i2|c0_g1_i1	TR55374|c1_g1_i2	0	7.11	0	0	DUF246 domain-containing At1g491-like
TR55382|c1_g2_i2|c0_g1_i1	TR55382|c1_g2_i2	0	1.15	0	0
TR5539|c0_g1_i1|c0_g1_i1	TR5539|c0_g1_i1	0	5.61	0	0	MFS general substrate transporter
TR5540|c0_g1_i1|c0_g1_i1	TR5540|c0_g1_i1	0	11.15	0	0
TR5542|c0_g1_i1|c0_g1_i1	TR5542|c0_g1_i1	0	8.08	0	0	4S ribosomal S4
TR555|c0_g1_i1|c0_g1_i1	TR555|c0_g1_i1	0	5.49	0	0
TR5550|c0_g1_i1|c0_g1_i1	TR5550|c0_g1_i1	0	2.89	0	0	ATP-dependent RNA helicase SUB2
TR5551|c0_g1_i1|c0_g1_i1	TR5551|c0_g1_i1	0	4.31	0	0	Blastula protease 1
TR55570|c10_g3_i8|c0_g1_i1	TR55570|c10_g3_i8	0	2.32	0	0	Receptor kinase
TR55601|c0_g1_i5|c0_g1_i1	TR55601|c0_g1_i5	0	1.92	0	0	Verticillium wilt disease resistance
TR5561|c0_g2_i1|c0_g1_i1	TR5561|c0_g2_i1	0	5.56	0	0
TR55671|c0_g1_i1|c0_g1_i1	TR55671|c0_g1_i1	0	1.51	0	0	4S ribosomal S2
TR55689|c0_g1_i1|c0_g1_i1	TR55689|c0_g1_i1	0	4.37	0	0	predicted protein
TR55717|c0_g1_i1|c0_g1_i1	TR55717|c0_g1_i1	0	6.69	0	0	integral membrane
TR55721|c0_g1_i1|c0_g1_i1	TR55721|c0_g1_i1	0	8.55	0	0
TR55724|c0_g1_i1|c0_g1_i1	TR55724|c0_g1_i1	0	4.29	0	0	acetyl- carboxylase	Propanoate metabolism;Aflatoxin biosynthesis;Tetracycline biosynthesis;Carbon fixation pathways in prokaryotes;Pyruvate metabolism;Fatty acid biosynthesis
TR55742|c0_g1_i1|c0_g1_i1	TR55742|c0_g1_i1	0	7.32	0	0
TR55772|c0_g1_i1|c0_g1_i1	TR55772|c0_g1_i1	0	8.32	0	0	pyruvate dehydrogenase E1 component subunit alpha	Citrate cycle (TCA cycle);Pyruvate metabolism
TR55779|c0_g1_i1|c0_g1_i1	TR55779|c0_g1_i1	0	4.64	0	0	glutaminase kidney isoform, mitochondrial-like	Alanine, aspartate and glutamate metabolism;D-Glutamine and D-glutamate metabolism;Arginine biosynthesis
TR55785|c0_g1_i1|c0_g1_i1	TR55785|c0_g1_i1	0	5.24	0	0	serine protease
TR55794|c0_g1_i1|c0_g1_i1	TR55794|c0_g1_i1	0	7.77	0	0	6-phosphogluconolactonase
TR55801|c0_g1_i1|c0_g1_i1	TR55801|c0_g1_i1	0	5.36	0	0
TR55809|c0_g1_i1|c0_g1_i1	TR55809|c0_g1_i1	0	6.97	0	0
TR55813|c0_g1_i1|c0_g1_i1	TR55813|c0_g1_i1	0	6.37	0	0
TR55842|c0_g1_i1|c0_g1_i1	TR55842|c0_g1_i1	0	5.28	0	0	Gibberellin receptor GID1,
TR55846|c0_g1_i1|c0_g1_i1	TR55846|c0_g1_i1	0	10.13	0	0
TR55867|c0_g1_i1|c0_g1_i1	TR55867|c0_g1_i1	0	4.13	0	0	Glutathione S-transferase	Glutathione metabolism;Drug metabolism - cytochrome P45;Metabolism of xenobiotics by cytochrome P45
TR55881|c0_g1_i1|c0_g1_i1	TR55881|c0_g1_i1	0	5.84	0	0	elongation factor 2-like
TR55893|c0_g1_i1|c0_g1_i1	TR55893|c0_g1_i1	0	7.68	0	0
TR5590|c0_g1_i1|c0_g1_i1	TR5590|c0_g1_i1	0	3.78	0	0	Signal transduction MDG1
TR55900|c0_g1_i1|c0_g1_i1	TR55900|c0_g1_i1	0	4.4	0	0
TR55905|c0_g1_i1|c0_g1_i1	TR55905|c0_g1_i1	0	8.99	0	0	disease resistance
TR55950|c0_g1_i1|c0_g1_i1	TR55950|c0_g1_i1	0	3.74	0	0
TR55965|c0_g1_i1|c0_g1_i1	TR55965|c0_g1_i1	0	7.53	0	0	LEC-3, isoform b
TR55970|c0_g1_i1|c0_g1_i1	TR55970|c0_g1_i1	0	5.68	0	0	histone H3
TR55988|c0_g1_i1|c0_g1_i1	TR55988|c0_g1_i1	0	7.49	0	0	histone H3
TR56003|c0_g1_i1|c0_g1_i1	TR56003|c0_g1_i1	0	6.62	0	0	Thylakoid lumenal kDa
TR56009|c0_g1_i1|c0_g1_i1	TR56009|c0_g1_i1	0	9.29	0	0	#NAME?
TR56013|c0_g1_i1|c0_g1_i1	TR56013|c0_g1_i1	0	4.85	0	0	ARM repeat-containing
TR56024|c0_g1_i1|c0_g1_i1	TR56024|c0_g1_i1	0	12.18	0	0	heat shock 9	Purine metabolism
TR56033|c0_g1_i1|c0_g1_i1	TR56033|c0_g1_i1	0	6.51	0	0
TR56034|c0_g1_i1|c0_g1_i1	TR56034|c0_g1_i1	0	6.24	0	0	asparagine synthetase	Alanine, aspartate and glutamate metabolism
[truncated: 2,042 more rows]

## Sheet: Mother_root_specific
Supplementary Table 7: List of transcripts (FPKM>0) shared between all the four tissues, and unique to each tissue-type
[truncated: 3,515 more rows]

[truncated: 1 more sheets: Daughter_root_specific]
