# Supplementary material for: Multi-omics analysis reveals tissue-specific biosynthesis and accumulation of diterpene alkaloids in Aconitum japonicum
Source: J Nat Med. 2025 Mar 20;79(3):499–516. doi: 10.1007/s11418-025-01881-y (PMC12058934; doi:10.1007/s11418-025-01881-y)
Supplement: Supplementary file 8 — Supplementary file8 (XLSX 17 KB) [file 11418_2025_1881_MOESM8_ESM.xlsx]

## Sheet: Sheet1
Supplementary Table 9: List of transcripts being annotated as homologs of the enzymes involved in the biosynthesis of diterpene alkaloids, and their FPKM value across four tissues of Aconitum japonicum
Pathway	SeqName	SeqDesc	Enzyme	SeqName	Name in Pathway	Sequence_length	E_Value	Similarity	FPKM_Leaf	FPKM_Rootlet	FPKM_Mother_Root	FPKM_Daughter_Root
MVA Pathway	TR49281|c2_g1_i3	acetyl- acetyltransferase, cytosolic 2	AACT	TR49281|c2_g1_i3_AACT	1.1	1285	1.83e-178	93.0314	17.53	9.6	11.63	19.1
	TR49281|c2_g1_i2	acetyl- acetyltransferase, cytosolic 2	AACT	TR49281|c2_g1_i2_AACT	1.2	1717	0	91.9512	26.96	21.14	21.66	27.38
	TR49281|c2_g1_i10	Acetyl- acetyltransferase, cytosolic	AACT	TR49281|c2_g1_i10_AACT	1.3	756	5.48e-142	94.4444	6.2	4.76	1.11	10.14
	TR44745|c0_g1_i1	hydroxymethylglutaryl- synthase	HMGS	TR44745|c0_g1_i1_HMGS	2.1	1733	0	91.453	17.89	15.59	9.46	28.49
	TR50259|c0_g1_i1	Hydroxymethylglutaryl- lyase	HMGS	TR50259|c0_g1_i1_HMGS	2.2	1846	0	85.2194	35.48	44.58	25.6	8.88
	TR50314|c1_g1_i1	3-hydroxy-3-methylglutaryl reductase 2	HMGR	TR50314|c1_g1_i1_HMGR	3.1	691	3.48e-28	95.4545	5.71	5.33	4.06	33.34
	TR50314|c2_g1_i1	3-hydroxy-3-methylglutaryl coenzyme A reductase	HMGR	TR50314|c2_g1_i1_HMGR	3.2	1630	0	89.8113	7.17	41.77	41.22	56.24
	TR50314|c2_g1_i5	3-hydroxy-3-methylglutaryl coenzyme A reductase	HMGR	TR50314|c2_g1_i5_HMGR	3.3	2195	0	89.5204	3.79	65.8	64.53	53.63
	TR50024|c0_g1_i3	mevalonate kinase	MVK	TR50024|c0_g1_i3_MVK	4.1	782	3.15e-85	75.8333	2.1	2.81	3.74	4.43
	TR50024|c0_g1_i4	mevalonate kinase	MVK	TR50024|c0_g1_i4_MVK	4.2	1383	4.92e-153	87.1429	3.95	4.51	4.05	5.69
	TR50024|c0_g1_i2	mevalonate kinase	MVK	TR50024|c0_g1_i2_MVK	4.3	1456	2.37e-172	86.4583	5.08	7.15	5.77	9.2
	TR52617|c1_g1_i4	phosphomevalonate kinase	PMK	TR52617|c1_g1_i4_PMK	5.1	2101	0	82.4701	8.62	8.66	10.63	19.4
	TR50920|c0_g1_i1	diphosphomevalonate decarboxylase	MVDD	TR50920|c0_g1_i1_MVDD	6.1	1814	0	91.4692	5.05	22.32	26.55	32.97
MEP Pathway	TR44886|c0_g1_i2	probable 1-deoxy-D-xylulose-5-phosphate synthase, chloroplastic-like	DXS	TR44886|c0_g1_i2_DXS	7.1	981	1.19e-158	91.1263	6.38	7.75	4.68	3
	TR54754|c2_g1_i2	chloroplast 1-deoxy-D-xylulose-5-phosphate synthase	DXS	TR54754|c2_g1_i2_DXS	7.2	2272	0	95.5423	86.64	0.31	3.67	2.02
	TR11997|c0_g1_i1	1-deoxyxylulose-5-phosphate synthase,	DXS	TR11997|c0_g1_i1_DXS	7.3	527	1.06e-106	94.8571	0	11.76	5.36	0.21
	TR54749|c2_g1_i1	1-deoxy-D-xylulose 5-phosphate synthase 3	DXS	TR54749|c2_g1_i1_DXS	7.4	2213	0	87.4627	6.22	3.23	5.74	10.78
	TR46556|c2_g1_i1	1-deoxy-D-xylulose 5-phosphate synthase	DXS	TR46556|c2_g1_i1_DXS	7.5	526	3.46e-99	93.5673	1.17	7.07	4.48	1.24
	TR36602|c0_g1_i1	1-deoxy-D-xylulose 5-phosphate synthase	DXS	TR36602|c0_g1_i1_DXS	7.6	634	1.46e-134	97.1564	5.93	6.42	4.01	1.77
	TR6122|c0_g1_i1	1-deoxy-D-xylulose 5-phosphate synthase	DXS	TR6122|c0_g1_i1_DXS	7.7	1212	1.83e-176	80.315	0	3.14	1.67	0.29
	TR46556|c4_g1_i1	1-deoxy-D-xylulose 5-phosphate synthase	DXS	TR46556|c4_g1_i1_DXS	7.8	2463	0	93.8633	213.33	14.43	14.16	14.58
	TR43149|c0_g1_i1	1-deoxy-D-xylulose 5-phosphate reductoisomerase	DXR	TR43149|c0_g1_i1_DXR	8.1	1961	0	90.6183	67.92	42.61	36.41	18.4
	TR39144|c0_g1_i2	2-C-methyl-D-erythritol 4-phosphate cytidylyltransferase	ISPD	TR39144|c0_g1_i2_ISPD	9.1	1002	2.15e-100	93.5673	14.53	7.04	10.62	19.29
	TR39144|c0_g1_i1	2-C-methyl-D-erythritol 4-phosphate cytidylyltransferase	ISPD	TR39144|c0_g1_i1_ISPD	9.2	1652	2.89e-134	94.5701	9.42	5.18	9.41	18.65
	TR41484|c0_g1_i1	4-diphosphocytidyl-2-C-methyl-D-erythritol kinase	ISPE	TR41484|c0_g1_i1_ISPE	10.1	1434	0	84.7938	12.75	16.97	11.6	14.4
	TR40389|c0_g1_i1	2C-methyl-D-erythritol 2,4-cyclodiphosphate synthase	ISPF	TR40389|c0_g1_i1_ISPF	11.1	1018	2.38e-106	90.3743	105.42	59.89	74.99	52.95
	TR52997|c1_g1_i2	4-hydroxy-3-methylbut-2-en-1-yl diphosphate synthase	ISPG	TR52997|c1_g1_i2_ISPG	12.1	2837	0	93.9516	240.72	89.42	135.72	87.27
	TR49449|c3_g1_i1	4-hydroxy-3-methylbut-2-enyl diphosphate reductase	ISPH	TR49449|c3_g1_i1_ISPH	13.1	1709	0	90.7328	369.32	74.17	88.91	102.74
	TR54138|c0_g1_i3	nudix hydrolase 3-like	IPPI	TR54138|c0_g1_i3_IPPI	14.1	1506	1.15e-175	88.6364	5.22	2.3	1.75	3.97
	TR54138|c0_g1_i2	nudix hydrolase 3-like	IPPI	TR54138|c0_g1_i2_IPPI	14.2	2732	0	88.9885	8.48	1.72	3.18	4.93
	TR42449|c0_g2_i1	isopentenyl diphosphate isomerase	IPPI	TR42449|c0_g2_i1_IPPI	14.3	1313	6.98e-160	96.3265	224.35	96.9	185.02	166.6
DDA Pathway leading to the biosynthesis of kaurene/atisene core structure	TR47741|c1_g1_i2	geranylgeranyl pyrophosphate synthase-related	GGPPS	TR47741|c1_g1_i2_GGPPS	15.1	1471	1.79e-149	81.7308	29.97	11.61	8.33	15.17
	TR47741|c1_g1_i1	geranylgeranyl pyrophosphate synthase-related	GGPPS	TR47741|c1_g1_i1_GGPPS	15.2	1505	2.2e-149	81.5287	28.4	11.81	7.62	15.25
	TR51056|c0_g1_i1	geranylgeranyl pyrophosphate synthase	GGPPS	TR51056|c0_g1_i1_GGPPS	15.3	1106	3.13e-149	89.7527	27.98	1.16	2.92	4.08
	TR49767|c0_g1_i4	geranylgeranyl pyrophosphate synthase	GGPPS	TR49767|c0_g1_i4_GGPPS	15.4	1590	0	88.3382	15.21	11.43	9.64	16.31
	TR49767|c0_g1_i1	geranylgeranyl pyrophosphate synthase	GGPPS	TR49767|c0_g1_i1_GGPPS	15.5	1666	0	86.1111	15.47	7.33	11.55	15.95
	TR54020|c0_g1_i5	copalyl diphosphate synthase	CDPS	TR54020|c0_g1_i5_CDPS	16.1	753	2.31e-81	90.2174	0	2.58	0.98	0.39
	TR54020|c0_g1_i1	copalyl diphosphate synthase	CDPS	TR54020|c0_g1_i1_CDPS	16.2	1174	0	87.4359	1.73	1.52	1.4	1.07
	TR54020|c0_g1_i6	copalyl diphosphate synthase	CDPS	TR54020|c0_g1_i6_CDPS	16.3	2159	0	75.6714	1.43	2.44	1.73	1.05
	TR44184|c3_g1_i2	ent-kaurene synthase	KS	TR44184|c3_g1_i2_KS	17.1	2882	0	75.7085	15.23	206.51	349.84	34.15
	TR52848|c0_g1_i1	ent-kaurene synthase	KS	TR52848|c0_g1_i1_KS	17.2	2789	0	74.1036	0.17	11.55	30.86	9.85
	TR53909|c0_g1_i4	ent-kaurene oxidase	KO	TR53909|c0_g1_i4_KO	NA	699	7.96e-25	85.5072	0.4	0.4	0.15	0.42
	TR53909|c0_g1_i5	ent-kaurene oxidase	KO	TR53909|c0_g1_i5_KO	NA	630	6.28e-25	85.5072	1.38	0.46	0.18	0.97
	TR53909|c0_g1_i6	ent-kaurene oxidase	KO	TR53909|c0_g1_i6_KO	NA	512	2.08e-30	84.8101	1.83	0	0	1.71
	TR40067|c2_g1_i1	ent-kaurene oxidase	KO	TR40067|c2_g1_i1_KO	NA	1831	0	82.0399	21.71	210.74	320.35	83.37
	TR27131|c0_g1_i1	ent-kaurene oxidase	KO	TR27131|c0_g1_i1_KO	NA	1219	2.04e-157	81.7391	34.95	33.68	31.72	2.92
	TR53909|c0_g1_i7	ent-kaurene oxidase	KO	TR53909|c0_g1_i7_KO	NA	1750	0	77.2429	0.41	3.89	0.58	4.1
	TR53909|c0_g1_i2	ent-kaurene oxidase	KO	TR53909|c0_g1_i2_KO	NA	1563	0	74.6063	0	4.09	0.36	5.13
	TR27131|c0_g1_i2	ent-kaurene oxidase	KO	TR27131|c0_g1_i2_KO	NA	1327	5.06e-148	74.0157	30.81	25.68	27.6	3.38
	TR70877|c0_g1_i1	ent-kaurene oxidase	KO	TR70877|c0_g1_i1_KO	NA	707	2.83e-58	85.7143	68.58	80.48	77.15	6.14
