# Supplementary material for: Multi-omics analysis reveals tissue-specific biosynthesis and accumulation of diterpene alkaloids in Aconitum japonicum
Source: J Nat Med. 2025 Mar 20;79(3):499–516. doi: 10.1007/s11418-025-01881-y (PMC12058934; doi:10.1007/s11418-025-01881-y)
Supplement: Supplementary file 9 — Supplementary file9 (XLSX 3574 KB) [file 11418_2025_1881_MOESM9_ESM.xlsx]

## Sheet: OGs_AJ
Supplementary Table 7: Orthogroups present across Aconitum japonicum, Aconitum carmichaelii, and Aconitum heterophyllum, as identified by OrthoFinder analysis
Ortrhogroup	Transcript
OG0000000	TR10247|c0_g1_i1_ORF
OG0000000	TR10604|c0_g1_i1_ORF
OG0000000	TR11051|c0_g2_i1_ORF
OG0000000	TR11452|c0_g1_i1_ORF
OG0000000	TR12677|c0_g1_i1_ORF
OG0000000	TR14087|c0_g1_i1_ORF
OG0000000	TR14225|c0_g1_i1_ORF
OG0000000	TR14225|c0_g2_i1_ORF
OG0000000	TR15898|c0_g1_i1_ORF
OG0000000	TR16481|c0_g2_i1_ORF
OG0000000	TR16719|c0_g1_i1_ORF
OG0000000	TR17416|c0_g2_i1_ORF
OG0000000	TR175|c0_g1_i1_ORF
OG0000000	TR18092|c0_g1_i1_ORF
OG0000000	TR19174|c0_g1_i1_ORF
OG0000000	TR19234|c0_g1_i1_ORF
OG0000000	TR19348|c0_g1_i1_ORF
OG0000000	TR19814|c1_g1_i1_ORF
OG0000000	TR22231|c0_g1_i1_ORF
OG0000000	TR23256|c0_g1_i1_ORF
OG0000000	TR23734|c0_g1_i1_ORF
OG0000000	TR24132|c0_g1_i1_ORF
OG0000000	TR24628|c0_g1_i1_ORF
OG0000000	TR25847|c0_g1_i1_ORF
OG0000000	TR26082|c0_g1_i1_ORF
OG0000000	TR26119|c0_g1_i1_ORF
OG0000000	TR26490|c0_g1_i1_ORF
OG0000000	TR26630|c0_g1_i1_ORF
OG0000000	TR27790|c0_g1_i1_ORF
OG0000000	TR28235|c0_g1_i1_ORF
OG0000000	TR28969|c0_g3_i1_ORF
OG0000000	TR29843|c0_g1_i1_ORF
OG0000000	TR31102|c0_g1_i1_ORF
OG0000000	TR31210|c0_g1_i1_ORF
OG0000000	TR31210|c1_g1_i2_ORF
OG0000000	TR31337|c0_g1_i1_ORF
OG0000000	TR33869|c0_g2_i1_ORF
OG0000000	TR33869|c1_g1_i1_ORF
OG0000000	TR34441|c1_g1_i2_ORF
OG0000000	TR34441|c1_g1_i5_ORF
OG0000000	TR34441|c2_g1_i1_ORF
OG0000000	TR34450|c1_g1_i1_ORF
OG0000000	TR34911|c1_g1_i3_ORF
OG0000000	TR34929|c2_g1_i1_ORF
OG0000000	TR34929|c2_g2_i1_ORF
OG0000000	TR3707|c0_g1_i1_ORF
OG0000000	TR37182|c0_g2_i1_ORF
OG0000000	TR37480|c0_g1_i1_ORF
OG0000000	TR37480|c0_g2_i1_ORF
OG0000000	TR37667|c1_g1_i1_ORF
OG0000000	TR37979|c2_g2_i1_ORF
OG0000000	TR39415|c0_g2_i1_ORF
OG0000000	TR39415|c0_g3_i1_ORF
OG0000000	TR39415|c0_g4_i1_ORF
OG0000000	TR39563|c0_g1_i1_ORF
OG0000000	TR39937|c0_g1_i1_ORF
OG0000000	TR39937|c0_g1_i2_ORF
OG0000000	TR39937|c0_g3_i1_ORF
OG0000000	TR39937|c0_g4_i1_ORF
OG0000000	TR39937|c0_g5_i1_ORF
OG0000000	TR40175|c0_g2_i1_ORF
OG0000000	TR40906|c0_g1_i3_ORF
OG0000000	TR40906|c0_g4_i1_ORF
OG0000000	TR41546|c0_g1_i1_ORF
OG0000000	TR41546|c0_g2_i1_ORF
OG0000000	TR41546|c0_g2_i2_ORF
OG0000000	TR41546|c0_g3_i1_ORF
OG0000000	TR41548|c0_g3_i2_ORF
OG0000000	TR41596|c1_g1_i1_ORF
OG0000000	TR41596|c1_g2_i1_ORF
OG0000000	TR41596|c1_g3_i1_ORF
OG0000000	TR41596|c1_g3_i2_ORF
OG0000000	TR41596|c1_g3_i3_ORF
OG0000000	TR41596|c1_g4_i1_ORF
OG0000000	TR41596|c1_g5_i1_ORF
OG0000000	TR42524|c1_g1_i1_ORF
OG0000000	TR42524|c2_g1_i2_ORF
OG0000000	TR42524|c2_g5_i1_ORF
OG0000000	TR42524|c2_g6_i1_ORF
OG0000000	TR441|c0_g1_i1_ORF
OG0000000	TR44845|c0_g1_i1_ORF
OG0000000	TR44845|c0_g2_i1_ORF
OG0000000	TR44845|c1_g2_i1_ORF
OG0000000	TR44845|c1_g3_i1_ORF
OG0000000	TR44845|c1_g3_i3_ORF
OG0000000	TR44845|c1_g4_i1_ORF
OG0000000	TR44845|c1_g5_i1_ORF
OG0000000	TR46129|c5_g1_i2_ORF
OG0000000	TR46129|c6_g10_i1_ORF
OG0000000	TR46129|c6_g2_i1_ORF
OG0000000	TR46129|c6_g3_i1_ORF
OG0000000	TR46129|c6_g6_i1_ORF
OG0000000	TR46129|c6_g8_i10_ORF
OG0000000	TR46129|c6_g8_i12_ORF
OG0000000	TR46129|c6_g8_i14_ORF
OG0000000	TR46129|c6_g8_i15_ORF
OG0000000	TR46129|c6_g8_i17_ORF
OG0000000	TR46129|c6_g8_i2_ORF
OG0000000	TR46129|c6_g8_i7_ORF
OG0000000	TR46233|c3_g4_i1_ORF
OG0000000	TR46233|c3_g4_i2_ORF
OG0000000	TR46233|c3_g4_i3_ORF
OG0000000	TR46233|c3_g4_i4_ORF
OG0000000	TR46233|c3_g4_i5_ORF
OG0000000	TR46233|c3_g4_i6_ORF
OG0000000	TR46233|c3_g4_i7_ORF
OG0000000	TR46261|c7_g6_i1_ORF
OG0000000	TR46261|c7_g6_i2_ORF
OG0000000	TR46714|c11_g2_i1_ORF
OG0000000	TR46714|c11_g2_i2_ORF
OG0000000	TR46714|c11_g2_i4_ORF
OG0000000	TR46714|c11_g2_i5_ORF
OG0000000	TR46714|c11_g4_i1_ORF
OG0000000	TR46714|c12_g1_i1_ORF
OG0000000	TR46714|c3_g1_i1_ORF
OG0000000	TR46714|c6_g1_i1_ORF
OG0000000	TR46714|c6_g1_i2_ORF
OG0000000	TR47507|c3_g1_i1_ORF
OG0000000	TR47507|c3_g1_i3_ORF
OG0000000	TR47507|c3_g1_i5_ORF
OG0000000	TR47507|c3_g2_i1_ORF
OG0000000	TR49715|c2_g2_i1_ORF
OG0000000	TR50611|c2_g1_i1_ORF
OG0000000	TR50611|c2_g3_i10_ORF
OG0000000	TR50611|c2_g3_i2_ORF
OG0000000	TR50611|c2_g3_i9_ORF
OG0000000	TR50611|c2_g4_i1_ORF
OG0000000	TR50895|c2_g1_i1_ORF
OG0000000	TR51285|c0_g3_i2_ORF
OG0000000	TR51285|c0_g3_i3_ORF
OG0000000	TR5159|c1_g1_i1_ORF
OG0000000	TR52382|c7_g1_i3_ORF
OG0000000	TR52382|c7_g1_i9_ORF
OG0000000	TR53185|c1_g1_i1_ORF
OG0000000	TR53185|c1_g2_i1_ORF
OG0000000	TR53185|c1_g3_i1_ORF
OG0000000	TR53185|c2_g1_i10_ORF
OG0000000	TR53185|c2_g1_i3_ORF
OG0000000	TR53185|c2_g1_i6_ORF
OG0000000	TR53185|c2_g1_i8_ORF
OG0000000	TR53185|c2_g2_i10_ORF
OG0000000	TR53185|c2_g3_i1_ORF
OG0000000	TR53185|c2_g5_i1_ORF
OG0000000	TR53185|c2_g7_i1_ORF
OG0000000	TR53537|c11_g1_i1_ORF
OG0000000	TR53537|c11_g2_i2_ORF
OG0000000	TR53537|c11_g2_i3_ORF
OG0000000	TR53537|c11_g3_i1_ORF
OG0000000	TR53537|c11_g3_i2_ORF
OG0000000	TR53537|c11_g4_i1_ORF
OG0000000	TR53537|c8_g1_i2_ORF
OG0000000	TR53537|c8_g2_i1_ORF
OG0000000	TR5421|c0_g1_i1_ORF
OG0000000	TR5446|c0_g1_i1_ORF
OG0000000	TR55053|c3_g1_i1_ORF
OG0000000	TR55053|c3_g4_i1_ORF
OG0000000	TR55053|c8_g2_i1_ORF
OG0000000	TR55138|c3_g2_i2_ORF
OG0000000	TR55138|c3_g2_i4_ORF
OG0000000	TR55138|c3_g4_i1_ORF
OG0000000	TR56589|c0_g1_i1_ORF
OG0000000	TR58657|c0_g1_i1_ORF
OG0000000	TR58910|c0_g1_i1_ORF
OG0000000	TR59267|c0_g1_i1_ORF
OG0000000	TR59435|c0_g1_i1_ORF
OG0000000	TR59538|c0_g1_i1_ORF
OG0000000	TR60655|c0_g1_i1_ORF
OG0000000	TR6098|c0_g1_i1_ORF
OG0000000	TR61011|c0_g1_i1_ORF
OG0000000	TR61506|c0_g1_i1_ORF
OG0000000	TR62054|c0_g1_i1_ORF
OG0000000	TR62436|c0_g1_i1_ORF
OG0000000	TR62699|c0_g1_i1_ORF
OG0000000	TR62747|c0_g1_i1_ORF
OG0000000	TR62961|c0_g1_i1_ORF
OG0000000	TR63078|c0_g1_i1_ORF
OG0000000	TR63229|c0_g1_i1_ORF
OG0000000	TR64097|c0_g1_i1_ORF
OG0000000	TR64909|c0_g1_i1_ORF
OG0000000	TR65150|c0_g1_i1_ORF
OG0000000	TR65609|c0_g1_i1_ORF
OG0000000	TR65768|c0_g1_i1_ORF
OG0000000	TR66183|c0_g1_i1_ORF
OG0000000	TR66343|c0_g1_i1_ORF
OG0000000	TR68968|c0_g1_i1_ORF
OG0000000	TR69122|c0_g1_i1_ORF
OG0000000	TR69313|c0_g1_i1_ORF
OG0000000	TR6959|c0_g1_i1_ORF
OG0000000	TR70200|c0_g1_i1_ORF
OG0000000	TR72333|c0_g1_i1_ORF
OG0000000	TR73648|c0_g1_i1_ORF
OG0000000	TR73668|c0_g1_i1_ORF
OG0000000	TR75082|c0_g1_i1_ORF
OG0000000	TR75246|c0_g1_i1_ORF
OG0000000	TR75270|c0_g1_i1_ORF
OG0000000	TR75831|c0_g1_i1_ORF
OG0000000	TR75923|c0_g1_i1_ORF
OG0000000	TR76954|c0_g1_i1_ORF
OG0000000	TR76986|c0_g1_i1_ORF
OG0000000	TR7795|c0_g1_i1_ORF
OG0000000	TR78883|c0_g1_i1_ORF
OG0000000	TR81550|c0_g1_i1_ORF
OG0000000	TR81742|c0_g1_i1_ORF
OG0000000	TR8213|c0_g2_i1_ORF
OG0000000	TR8213|c0_g3_i1_ORF
OG0000000	TR82377|c0_g1_i1_ORF
OG0000000	TR9619|c0_g1_i1_ORF
OG0000000	TR9729|c0_g2_i1_ORF
OG0000001	TR12672|c0_g1_i1_ORF
OG0000001	TR13177|c0_g1_i1_ORF
OG0000001	TR1380|c0_g1_i1_ORF
OG0000001	TR15322|c0_g1_i1_ORF
OG0000001	TR16346|c0_g1_i1_ORF
OG0000001	TR204|c0_g1_i1_ORF
OG0000001	TR22869|c0_g1_i1_ORF
OG0000001	TR24809|c0_g1_i1_ORF
OG0000001	TR25423|c0_g1_i1_ORF
OG0000001	TR26750|c0_g2_i1_ORF
OG0000001	TR29117|c0_g1_i1_ORF
OG0000001	TR31035|c0_g2_i1_ORF
OG0000001	TR31035|c1_g1_i1_ORF
OG0000001	TR31047|c0_g1_i1_ORF
OG0000001	TR3156|c0_g1_i1_ORF
OG0000001	TR3238|c0_g1_i1_ORF
OG0000001	TR37384|c1_g1_i1_ORF
OG0000001	TR44349|c1_g1_i1_ORF
OG0000001	TR44349|c2_g2_i1_ORF
OG0000001	TR44349|c2_g3_i2_ORF
OG0000001	TR44349|c2_g3_i5_ORF
OG0000001	TR44349|c2_g5_i1_ORF
OG0000001	TR4766|c0_g1_i1_ORF
OG0000001	TR47831|c5_g1_i10_ORF
OG0000001	TR47831|c5_g1_i11_ORF
OG0000001	TR49704|c0_g1_i3_ORF
OG0000001	TR52382|c6_g2_i1_ORF
OG0000001	TR52382|c7_g1_i14_ORF
OG0000001	TR52382|c7_g1_i8_ORF
OG0000001	TR53185|c2_g2_i8_ORF
OG0000001	TR55053|c8_g1_i8_ORF
OG0000001	TR57050|c0_g1_i1_ORF
OG0000001	TR58073|c0_g1_i1_ORF
OG0000001	TR58424|c0_g1_i1_ORF
OG0000001	TR60023|c0_g1_i1_ORF
OG0000001	TR61255|c0_g1_i1_ORF
OG0000001	TR65821|c0_g1_i1_ORF
OG0000001	TR66124|c0_g1_i1_ORF
OG0000001	TR67149|c0_g1_i1_ORF
OG0000001	TR68074|c0_g1_i1_ORF
OG0000001	TR71556|c0_g1_i1_ORF
OG0000001	TR72651|c0_g1_i1_ORF
OG0000001	TR7286|c0_g1_i1_ORF
OG0000001	TR73591|c0_g1_i1_ORF
OG0000001	TR74305|c0_g1_i1_ORF
OG0000001	TR75400|c0_g1_i1_ORF
OG0000001	TR76585|c0_g1_i1_ORF
OG0000001	TR77952|c0_g1_i1_ORF
OG0000001	TR80349|c0_g1_i1_ORF
OG0000001	TR9859|c0_g1_i1_ORF
OG0000002	TR10478|c0_g1_i1_ORF
OG0000002	TR12983|c0_g2_i1_ORF
OG0000002	TR15458|c0_g1_i1_ORF
OG0000002	TR1900|c0_g2_i1_ORF
OG0000002	TR21137|c0_g3_i1_ORF
OG0000002	TR24306|c0_g2_i1_ORF
OG0000002	TR24376|c0_g1_i1_ORF
OG0000002	TR24376|c1_g1_i1_ORF
OG0000002	TR24704|c1_g1_i1_ORF
OG0000002	TR26133|c0_g1_i2_ORF
OG0000002	TR26642|c0_g1_i1_ORF
OG0000002	TR27681|c0_g1_i1_ORF
OG0000002	TR29243|c0_g1_i1_ORF
OG0000002	TR29243|c0_g2_i1_ORF
OG0000002	TR30676|c0_g1_i1_ORF
OG0000002	TR3131|c0_g1_i1_ORF
OG0000002	TR32148|c0_g1_i1_ORF
OG0000002	TR32148|c0_g1_i2_ORF
OG0000002	TR32206|c0_g1_i1_ORF
OG0000002	TR32206|c0_g2_i1_ORF
OG0000002	TR34899|c0_g1_i1_ORF
OG0000002	TR34899|c0_g1_i3_ORF
OG0000002	TR36327|c0_g2_i1_ORF
OG0000002	TR37943|c3_g1_i1_ORF
OG0000002	TR40603|c0_g3_i1_ORF
OG0000002	TR47831|c6_g1_i1_ORF
OG0000002	TR49704|c0_g3_i1_ORF
OG0000002	TR49704|c0_g3_i3_ORF
OG0000002	TR50895|c4_g1_i6_ORF
OG0000002	TR50895|c4_g1_i7_ORF
OG0000002	TR53355|c2_g1_i7_ORF
OG0000002	TR55053|c2_g1_i1_ORF
OG0000002	TR55053|c7_g1_i1_ORF
OG0000002	TR6303|c0_g1_i1_ORF
OG0000002	TR6451|c0_g1_i1_ORF
OG0000002	TR64743|c0_g1_i1_ORF
OG0000002	TR6578|c0_g1_i1_ORF
OG0000002	TR68138|c0_g1_i1_ORF
OG0000002	TR7557|c0_g1_i1_ORF
OG0000002	TR76827|c0_g1_i1_ORF
OG0000002	TR77604|c0_g1_i1_ORF
OG0000002	TR80253|c0_g1_i1_ORF
OG0000002	TR9086|c0_g1_i1_ORF
OG0000003	TR11796|c0_g1_i1_ORF
OG0000003	TR15208|c0_g1_i1_ORF
OG0000003	TR16265|c0_g1_i1_ORF
OG0000003	TR19197|c0_g1_i1_ORF
OG0000003	TR20336|c0_g2_i1_ORF
OG0000003	TR20584|c0_g1_i1_ORF
OG0000003	TR22179|c0_g2_i1_ORF
OG0000003	TR24409|c0_g1_i1_ORF
OG0000003	TR24409|c1_g1_i1_ORF
OG0000003	TR25049|c0_g1_i1_ORF
OG0000003	TR25187|c0_g1_i1_ORF
OG0000003	TR2659|c0_g1_i1_ORF
OG0000003	TR31244|c0_g1_i1_ORF
OG0000003	TR36646|c0_g1_i2_ORF
OG0000003	TR36728|c1_g2_i1_ORF
OG0000003	TR37596|c1_g1_i1_ORF
OG0000003	TR38106|c0_g2_i1_ORF
OG0000003	TR38106|c0_g3_i1_ORF
OG0000003	TR3819|c0_g1_i1_ORF
OG0000003	TR38205|c1_g3_i4_ORF
OG0000003	TR40381|c1_g2_i1_ORF
OG0000003	TR40417|c1_g1_i1_ORF
OG0000003	TR40417|c3_g4_i1_ORF
OG0000003	TR43107|c4_g3_i1_ORF
OG0000003	TR43918|c8_g1_i1_ORF
OG0000003	TR43918|c8_g4_i1_ORF
OG0000003	TR43918|c8_g5_i1_ORF
OG0000003	TR51851|c1_g1_i1_ORF
OG0000003	TR51851|c2_g3_i2_ORF
OG0000003	TR53916|c4_g4_i2_ORF
OG0000003	TR55714|c0_g1_i1_ORF
OG0000003	TR6016|c0_g1_i1_ORF
OG0000003	TR6327|c0_g1_i1_ORF
OG0000003	TR6327|c1_g1_i1_ORF
OG0000003	TR66181|c0_g1_i1_ORF
OG0000003	TR66967|c0_g1_i1_ORF
OG0000003	TR68938|c0_g1_i1_ORF
OG0000003	TR74844|c0_g1_i1_ORF
OG0000003	TR7856|c0_g1_i1_ORF
OG0000003	TR79543|c0_g1_i1_ORF
OG0000003	TR82198|c0_g1_i1_ORF
OG0000003	TR9571|c0_g1_i1_ORF
OG0000004	TR10250|c0_g1_i1_ORF
OG0000004	TR20850|c0_g1_i1_ORF
OG0000004	TR22252|c0_g1_i1_ORF
OG0000004	TR24409|c2_g1_i1_ORF
OG0000004	TR25155|c0_g1_i1_ORF
OG0000004	TR25155|c0_g1_i4_ORF
OG0000004	TR27270|c0_g1_i1_ORF
OG0000004	TR31455|c0_g1_i1_ORF
OG0000004	TR37269|c0_g2_i3_ORF
OG0000004	TR37658|c0_g1_i1_ORF
OG0000004	TR38106|c0_g1_i1_ORF
OG0000004	TR38605|c1_g1_i1_ORF
OG0000004	TR38605|c2_g3_i1_ORF
OG0000004	TR38605|c3_g1_i1_ORF
OG0000004	TR38605|c3_g1_i3_ORF
OG0000004	TR38605|c3_g1_i4_ORF
OG0000004	TR41774|c1_g1_i4_ORF
OG0000004	TR42770|c1_g1_i1_ORF
OG0000004	TR42770|c1_g1_i2_ORF
OG0000004	TR42770|c1_g2_i1_ORF
OG0000004	TR42770|c1_g2_i3_ORF
OG0000004	TR42770|c1_g2_i5_ORF
OG0000004	TR42770|c1_g2_i6_ORF
OG0000004	TR43107|c2_g1_i1_ORF
OG0000004	TR4368|c0_g1_i1_ORF
OG0000004	TR43918|c3_g1_i1_ORF
OG0000004	TR43918|c8_g3_i1_ORF
OG0000004	TR44013|c3_g1_i2_ORF
OG0000004	TR44013|c3_g1_i3_ORF
OG0000004	TR44013|c3_g2_i1_ORF
OG0000004	TR44013|c3_g4_i1_ORF
OG0000004	TR47495|c0_g2_i1_ORF
OG0000004	TR48028|c1_g1_i9_ORF
OG0000004	TR49527|c2_g3_i3_ORF
OG0000004	TR49527|c2_g7_i1_ORF
OG0000004	TR4993|c0_g1_i1_ORF
OG0000004	TR53916|c4_g3_i3_ORF
OG0000004	TR53916|c4_g9_i1_ORF
OG0000004	TR56715|c0_g1_i1_ORF
OG0000004	TR65406|c0_g1_i1_ORF
OG0000004	TR6874|c0_g1_i1_ORF
OG0000004	TR79820|c0_g1_i1_ORF
OG0000005	TR15324|c0_g2_i1_ORF
OG0000005	TR1804|c0_g1_i1_ORF
OG0000005	TR21724|c0_g1_i1_ORF
OG0000005	TR32301|c0_g1_i2_ORF
OG0000005	TR33293|c1_g1_i1_ORF
OG0000005	TR48378|c0_g1_i5_ORF
OG0000005	TR48992|c0_g1_i2_ORF
OG0000005	TR71869|c0_g1_i1_ORF
OG0000005	TR73178|c0_g1_i1_ORF
OG0000005	TR76364|c0_g1_i1_ORF
OG0000006	TR11600|c0_g1_i1_ORF
OG0000006	TR13840|c0_g1_i1_ORF
OG0000006	TR15633|c0_g1_i1_ORF
OG0000006	TR20637|c0_g1_i1_ORF
OG0000006	TR23032|c0_g1_i1_ORF
OG0000006	TR25207|c0_g1_i1_ORF
OG0000006	TR27631|c0_g1_i1_ORF
OG0000006	TR28977|c0_g2_i1_ORF
OG0000006	TR34997|c0_g1_i1_ORF
OG0000006	TR5273|c0_g1_i1_ORF
OG0000006	TR61354|c0_g1_i1_ORF
OG0000006	TR6222|c0_g1_i1_ORF
OG0000006	TR67636|c0_g1_i1_ORF
OG0000006	TR80070|c0_g1_i1_ORF
OG0000006	TR80980|c0_g1_i1_ORF
OG0000006	TR81173|c0_g1_i1_ORF
OG0000007	TR14925|c0_g1_i1_ORF
OG0000007	TR23122|c0_g1_i1_ORF
OG0000007	TR27704|c0_g1_i1_ORF
OG0000007	TR27704|c0_g2_i1_ORF
OG0000007	TR40535|c0_g2_i1_ORF
OG0000007	TR45699|c0_g2_i1_ORF
OG0000007	TR45699|c0_g3_i3_ORF
OG0000007	TR45699|c0_g3_i4_ORF
OG0000007	TR48194|c0_g3_i2_ORF
OG0000007	TR48194|c1_g1_i2_ORF
OG0000007	TR53208|c0_g3_i1_ORF
OG0000007	TR68077|c0_g1_i1_ORF
OG0000007	TR853|c0_g2_i1_ORF
OG0000008	TR1915|c0_g1_i1_ORF
OG0000008	TR24920|c0_g1_i1_ORF
OG0000008	TR25404|c0_g1_i1_ORF
OG0000008	TR32879|c0_g1_i1_ORF
OG0000008	TR5781|c0_g2_i1_ORF
OG0000008	TR61362|c0_g1_i1_ORF
OG0000008	TR6429|c0_g1_i1_ORF
OG0000008	TR8292|c0_g1_i1_ORF
OG0000009	TR15125|c0_g1_i1_ORF
OG0000009	TR15863|c0_g1_i1_ORF
OG0000009	TR16069|c0_g1_i1_ORF
OG0000009	TR2685|c0_g1_i1_ORF
OG0000009	TR27839|c1_g1_i1_ORF
OG0000009	TR30084|c0_g1_i1_ORF
OG0000009	TR30084|c0_g1_i2_ORF
OG0000009	TR41691|c0_g2_i3_ORF
OG0000009	TR48282|c1_g1_i3_ORF
OG0000009	TR52599|c1_g3_i1_ORF
OG0000009	TR52599|c1_g6_i10_ORF
OG0000009	TR52599|c1_g6_i12_ORF
OG0000009	TR52599|c1_g6_i7_ORF
OG0000009	TR71807|c0_g1_i1_ORF
OG0000009	TR79087|c0_g1_i1_ORF
OG0000009	TR80411|c0_g1_i1_ORF
OG0000010	TR22204|c0_g2_i1_ORF
OG0000010	TR40592|c0_g1_i1_ORF
OG0000010	TR40592|c0_g1_i3_ORF
OG0000010	TR44847|c0_g1_i5_ORF
OG0000010	TR45221|c1_g2_i1_ORF
OG0000010	TR52952|c0_g1_i2_ORF
OG0000010	TR53622|c1_g3_i3_ORF
OG0000010	TR53622|c1_g5_i1_ORF
OG0000010	TR53622|c1_g6_i2_ORF
OG0000010	TR53622|c1_g6_i5_ORF
OG0000010	TR54765|c1_g2_i1_ORF
OG0000010	TR55308|c2_g4_i1_ORF
OG0000010	TR56706|c0_g1_i1_ORF
OG0000010	TR66333|c0_g1_i1_ORF
OG0000011	TR10010|c0_g1_i1_ORF
OG0000011	TR10166|c0_g1_i1_ORF
OG0000011	TR1288|c0_g1_i1_ORF
OG0000011	TR13323|c0_g1_i1_ORF
OG0000011	TR1553|c0_g1_i1_ORF
OG0000011	TR18425|c0_g1_i1_ORF
OG0000011	TR18488|c0_g2_i1_ORF
OG0000011	TR22815|c0_g1_i1_ORF
OG0000011	TR26955|c0_g2_i1_ORF
OG0000011	TR33210|c0_g2_i1_ORF
OG0000011	TR48852|c1_g1_i1_ORF
OG0000011	TR48852|c1_g1_i2_ORF
OG0000011	TR51476|c5_g1_i1_ORF
OG0000011	TR51476|c5_g2_i2_ORF
OG0000011	TR51476|c5_g3_i1_ORF
OG0000011	TR51476|c5_g4_i1_ORF
OG0000011	TR51476|c6_g1_i1_ORF
OG0000011	TR51476|c6_g2_i1_ORF
OG0000011	TR51476|c6_g3_i1_ORF
OG0000011	TR55372|c5_g2_i8_ORF
OG0000012	TR38457|c0_g1_i1_ORF
OG0000012	TR39265|c0_g1_i1_ORF
OG0000012	TR39265|c0_g1_i2_ORF
OG0000012	TR45248|c0_g1_i2_ORF
OG0000012	TR45248|c1_g1_i1_ORF
OG0000012	TR47148|c0_g2_i8_ORF
OG0000013	TR16054|c0_g1_i1_ORF
OG0000013	TR24774|c0_g1_i2_ORF
OG0000013	TR27650|c0_g1_i1_ORF
OG0000013	TR28533|c0_g1_i1_ORF
OG0000013	TR33102|c0_g1_i1_ORF
OG0000013	TR41373|c0_g1_i1_ORF
OG0000013	TR41373|c0_g1_i2_ORF
OG0000013	TR53919|c0_g1_i1_ORF
OG0000013	TR58926|c0_g1_i1_ORF
OG0000013	TR64970|c0_g1_i1_ORF
OG0000013	TR70166|c0_g1_i1_ORF
OG0000013	TR73982|c0_g1_i1_ORF
OG0000013	TR79467|c0_g1_i1_ORF
OG0000013	TR80816|c0_g1_i1_ORF
OG0000013	TR8748|c0_g1_i1_ORF
OG0000013	TR8808|c0_g1_i1_ORF
OG0000013	TR9515|c0_g1_i1_ORF
OG0000014	TR24855|c0_g1_i1_ORF
OG0000015	TR29111|c0_g2_i1_ORF
OG0000015	TR31215|c0_g1_i1_ORF
OG0000015	TR31215|c0_g4_i1_ORF
OG0000015	TR45464|c2_g4_i2_ORF
OG0000015	TR45464|c2_g4_i3_ORF
OG0000015	TR45464|c2_g5_i1_ORF
OG0000015	TR45464|c2_g8_i3_ORF
OG0000015	TR45464|c2_g8_i5_ORF
OG0000015	TR45629|c4_g3_i1_ORF
OG0000015	TR45629|c4_g5_i2_ORF
OG0000015	TR45629|c4_g8_i2_ORF
OG0000015	TR45629|c4_g8_i4_ORF
OG0000015	TR45629|c4_g8_i5_ORF
OG0000015	TR9004|c0_g1_i1_ORF
OG0000016	TR45446|c0_g1_i1_ORF
OG0000016	TR45446|c0_g1_i3_ORF
OG0000016	TR53373|c1_g1_i2_ORF
OG0000016	TR53373|c1_g1_i4_ORF
OG0000016	TR54515|c5_g1_i1_ORF
OG0000016	TR54515|c5_g2_i1_ORF
OG0000016	TR54515|c5_g2_i2_ORF
OG0000017	TR40087|c0_g1_i1_ORF
OG0000017	TR51417|c0_g1_i1_ORF
OG0000017	TR51417|c0_g1_i2_ORF
OG0000017	TR53520|c2_g1_i1_ORF
OG0000017	TR53520|c2_g1_i2_ORF
OG0000017	TR54534|c1_g2_i1_ORF
OG0000017	TR54534|c1_g3_i1_ORF
OG0000017	TR55459|c0_g1_i3_ORF
OG0000018	TR18328|c0_g1_i1_ORF
OG0000018	TR23622|c0_g1_i2_ORF
OG0000018	TR35925|c0_g1_i2_ORF
OG0000018	TR43759|c0_g5_i1_ORF
OG0000018	TR47888|c0_g4_i10_ORF
OG0000018	TR47888|c0_g4_i6_ORF
OG0000019	TR17069|c0_g1_i1_ORF
OG0000019	TR26168|c0_g1_i1_ORF
OG0000019	TR52876|c0_g1_i1_ORF
OG0000019	TR53621|c0_g1_i1_ORF
OG0000019	TR59858|c0_g1_i1_ORF
OG0000019	TR62329|c0_g1_i1_ORF
OG0000019	TR73696|c0_g1_i1_ORF
OG0000020	TR16992|c0_g1_i1_ORF
OG0000020	TR27945|c0_g1_i1_ORF
OG0000020	TR32080|c0_g1_i1_ORF
OG0000020	TR3255|c0_g1_i1_ORF
OG0000020	TR41552|c0_g2_i1_ORF
OG0000020	TR41552|c0_g3_i1_ORF
OG0000020	TR42007|c1_g2_i1_ORF
OG0000020	TR42007|c1_g2_i3_ORF
OG0000020	TR59075|c0_g1_i1_ORF
OG0000020	TR60887|c0_g1_i1_ORF
OG0000020	TR72303|c0_g1_i1_ORF
OG0000020	TR80625|c0_g1_i1_ORF
OG0000020	TR81512|c0_g1_i1_ORF
OG0000020	TR8626|c0_g1_i1_ORF
OG0000021	TR25152|c0_g1_i1_ORF
OG0000021	TR46930|c0_g1_i2_ORF
OG0000021	TR46930|c0_g2_i1_ORF
OG0000021	TR47601|c5_g1_i1_ORF
OG0000021	TR47601|c5_g2_i1_ORF
OG0000021	TR47601|c5_g3_i1_ORF
OG0000022	TR29337|c0_g1_i1_ORF
OG0000022	TR3409|c0_g1_i1_ORF
OG0000022	TR40325|c0_g1_i2_ORF
OG0000022	TR40325|c0_g1_i3_ORF
OG0000022	TR40325|c0_g2_i1_ORF
OG0000022	TR52599|c2_g1_i11_ORF
OG0000022	TR52599|c2_g1_i1_ORF
OG0000022	TR52599|c2_g1_i3_ORF
OG0000022	TR52599|c2_g1_i7_ORF
OG0000022	TR57700|c0_g1_i1_ORF
OG0000022	TR62888|c0_g1_i1_ORF
OG0000022	TR73578|c0_g1_i1_ORF
OG0000022	TR81740|c0_g1_i1_ORF
OG0000023	TR20132|c0_g1_i1_ORF
OG0000023	TR20132|c0_g2_i1_ORF
OG0000023	TR27560|c0_g1_i1_ORF
OG0000023	TR27560|c0_g1_i2_ORF
OG0000023	TR28463|c0_g1_i1_ORF
OG0000023	TR32982|c0_g1_i1_ORF
OG0000023	TR44535|c2_g1_i6_ORF
OG0000023	TR45744|c1_g1_i1_ORF
OG0000023	TR47300|c0_g2_i1_ORF
OG0000023	TR48497|c2_g1_i1_ORF
OG0000023	TR48497|c2_g3_i1_ORF
OG0000023	TR52723|c1_g1_i3_ORF
OG0000023	TR52723|c1_g1_i5_ORF
OG0000023	TR55370|c1_g1_i2_ORF
OG0000023	TR55657|c0_g1_i1_ORF
OG0000023	TR8610|c0_g1_i1_ORF
OG0000023	TR8610|c0_g2_i1_ORF
OG0000024	TR10310|c0_g1_i1_ORF
OG0000024	TR2177|c0_g1_i1_ORF
OG0000024	TR25308|c0_g1_i1_ORF
OG0000024	TR3810|c0_g1_i1_ORF
OG0000024	TR52100|c1_g1_i1_ORF
OG0000024	TR52100|c1_g3_i1_ORF
OG0000024	TR52100|c1_g3_i2_ORF
OG0000024	TR52100|c1_g4_i1_ORF
OG0000024	TR52100|c1_g4_i3_ORF
OG0000024	TR52100|c1_g4_i5_ORF
OG0000024	TR52100|c1_g4_i7_ORF
OG0000024	TR52100|c1_g4_i9_ORF
OG0000025	TR42695|c1_g1_i5_ORF
OG0000025	TR54497|c4_g9_i2_ORF
OG0000025	TR54497|c4_g9_i6_ORF
OG0000026	TR42600|c1_g1_i1_ORF
OG0000026	TR42600|c1_g1_i2_ORF
OG0000026	TR42600|c1_g1_i3_ORF
OG0000026	TR42600|c1_g1_i5_ORF
OG0000026	TR55215|c1_g3_i10_ORF
OG0000026	TR55215|c1_g3_i7_ORF
OG0000026	TR55215|c1_g3_i8_ORF
OG0000026	TR55215|c1_g4_i1_ORF
OG0000027	TR18720|c0_g1_i1_ORF
OG0000027	TR25230|c0_g1_i1_ORF
OG0000027	TR28604|c0_g1_i1_ORF
OG0000027	TR44271|c0_g1_i10_ORF
OG0000027	TR44271|c0_g1_i9_ORF
OG0000027	TR44271|c0_g2_i6_ORF
OG0000027	TR46233|c3_g3_i2_ORF
OG0000027	TR46233|c3_g3_i3_ORF
OG0000027	TR46233|c3_g3_i8_ORF
OG0000027	TR46233|c3_g5_i1_ORF
OG0000027	TR46956|c5_g1_i1_ORF
OG0000027	TR47090|c9_g2_i3_ORF
OG0000027	TR51558|c0_g1_i1_ORF
OG0000028	TR48066|c3_g4_i2_ORF
OG0000028	TR48066|c3_g4_i3_ORF
OG0000028	TR48066|c3_g4_i4_ORF
OG0000028	TR48066|c3_g4_i5_ORF
OG0000028	TR48066|c3_g4_i6_ORF
OG0000028	TR48066|c3_g4_i7_ORF
OG0000028	TR48066|c3_g6_i2_ORF
OG0000028	TR48066|c3_g6_i3_ORF
OG0000028	TR51353|c0_g1_i9_ORF
OG0000028	TR54855|c1_g2_i13_ORF
OG0000028	TR54855|c1_g2_i19_ORF
OG0000028	TR54855|c1_g2_i1_ORF
OG0000028	TR54855|c1_g2_i20_ORF
OG0000029	TR39824|c1_g1_i1_ORF
OG0000029	TR41859|c1_g1_i1_ORF
OG0000029	TR46310|c1_g2_i2_ORF
OG0000029	TR46310|c1_g2_i3_ORF
OG0000029	TR46310|c1_g3_i1_ORF
OG0000029	TR46874|c1_g3_i3_ORF
OG0000029	TR46874|c1_g3_i5_ORF
OG0000030	TR32369|c0_g1_i1_ORF
OG0000030	TR41320|c2_g1_i1_ORF
OG0000030	TR44900|c1_g2_i2_ORF
OG0000030	TR44900|c1_g2_i3_ORF
OG0000030	TR52981|c2_g2_i1_ORF
OG0000030	TR52981|c2_g3_i1_ORF
OG0000030	TR52981|c4_g1_i3_ORF
OG0000030	TR52981|c4_g1_i6_ORF
OG0000031	TR47372|c0_g1_i10_ORF
OG0000031	TR47372|c0_g1_i11_ORF
OG0000031	TR47372|c0_g1_i13_ORF
OG0000031	TR47372|c0_g1_i14_ORF
OG0000031	TR47372|c0_g1_i17_ORF
OG0000031	TR47372|c0_g1_i18_ORF
OG0000031	TR47372|c0_g1_i25_ORF
OG0000031	TR47372|c0_g1_i26_ORF
OG0000031	TR47372|c0_g1_i2_ORF
OG0000031	TR47372|c0_g1_i3_ORF
OG0000031	TR47372|c0_g1_i5_ORF
OG0000032	TR48531|c1_g1_i10_ORF
OG0000032	TR48531|c1_g1_i11_ORF
OG0000032	TR48531|c1_g1_i16_ORF
OG0000032	TR48531|c1_g1_i17_ORF
OG0000032	TR48531|c1_g1_i1_ORF
OG0000032	TR48531|c1_g1_i3_ORF
OG0000032	TR48531|c1_g1_i4_ORF
OG0000032	TR48531|c1_g1_i5_ORF
OG0000032	TR48531|c1_g1_i6_ORF
OG0000032	TR48531|c1_g1_i9_ORF
OG0000032	TR69962|c0_g1_i1_ORF
OG0000033	TR14851|c0_g1_i2_ORF
OG0000033	TR21102|c0_g1_i1_ORF
OG0000033	TR27508|c0_g2_i1_ORF
OG0000033	TR50094|c0_g3_i13_ORF
OG0000033	TR50094|c0_g3_i15_ORF
OG0000033	TR50094|c0_g3_i2_ORF
OG0000033	TR50094|c0_g3_i3_ORF
OG0000033	TR50094|c0_g3_i5_ORF
OG0000033	TR50094|c0_g3_i6_ORF
OG0000033	TR50094|c0_g3_i8_ORF
OG0000033	TR52932|c2_g1_i1_ORF
OG0000033	TR52932|c2_g1_i2_ORF
OG0000033	TR63825|c0_g1_i1_ORF
OG0000033	TR77372|c0_g1_i1_ORF
OG0000034	TR17233|c0_g1_i1_ORF
OG0000034	TR22036|c0_g1_i1_ORF
OG0000034	TR22036|c0_g2_i1_ORF
OG0000034	TR53151|c0_g6_i4_ORF
OG0000034	TR53151|c0_g7_i1_ORF
OG0000034	TR53151|c0_g7_i5_ORF
OG0000034	TR53151|c0_g7_i6_ORF
OG0000034	TR53151|c0_g8_i3_ORF
OG0000034	TR53151|c0_g8_i5_ORF
OG0000034	TR53151|c0_g8_i6_ORF
OG0000034	TR53151|c0_g8_i7_ORF
OG0000034	TR5354|c1_g1_i1_ORF
OG0000034	TR55534|c1_g4_i1_ORF
OG0000034	TR9949|c0_g1_i1_ORF
OG0000035	TR48366|c2_g5_i2_ORF
OG0000035	TR48366|c2_g5_i5_ORF
OG0000035	TR51815|c5_g2_i1_ORF
OG0000035	TR51815|c5_g2_i3_ORF
OG0000035	TR51815|c5_g6_i1_ORF
OG0000035	TR51815|c5_g6_i2_ORF
OG0000035	TR51815|c5_g7_i2_ORF
OG0000036	TR14785|c0_g1_i1_ORF
OG0000036	TR2427|c0_g1_i1_ORF
OG0000036	TR25762|c0_g1_i1_ORF
OG0000036	TR25762|c0_g1_i2_ORF
OG0000036	TR25762|c0_g2_i1_ORF
OG0000036	TR26289|c0_g1_i1_ORF
OG0000036	TR50674|c2_g1_i1_ORF
OG0000036	TR50674|c2_g1_i2_ORF
OG0000036	TR54707|c0_g2_i1_ORF
OG0000036	TR54707|c0_g3_i1_ORF
OG0000036	TR6778|c0_g1_i1_ORF
OG0000036	TR70405|c0_g1_i1_ORF
OG0000037	TR11951|c0_g1_i1_ORF
OG0000037	TR21137|c0_g1_i1_ORF
OG0000037	TR24568|c0_g1_i1_ORF
OG0000037	TR25788|c0_g1_i1_ORF
OG0000037	TR26083|c1_g1_i1_ORF
OG0000037	TR26133|c0_g1_i1_ORF
OG0000037	TR40603|c0_g1_i1_ORF
OG0000037	TR40603|c0_g2_i1_ORF
OG0000037	TR4524|c0_g1_i1_ORF
OG0000037	TR49704|c0_g2_i4_ORF
OG0000037	TR53355|c2_g2_i2_ORF
OG0000037	TR53355|c2_g2_i3_ORF
OG0000037	TR63199|c0_g1_i1_ORF
OG0000037	TR66535|c0_g1_i1_ORF
OG0000037	TR78037|c0_g1_i1_ORF
OG0000038	TR14752|c1_g1_i1_ORF
OG0000038	TR45965|c0_g1_i2_ORF
OG0000038	TR45965|c0_g1_i3_ORF
OG0000038	TR51128|c0_g1_i2_ORF
OG0000038	TR51128|c0_g1_i3_ORF
OG0000038	TR51128|c0_g1_i5_ORF
OG0000038	TR51128|c0_g1_i7_ORF
OG0000038	TR54907|c1_g1_i11_ORF
OG0000038	TR54907|c1_g1_i15_ORF
OG0000038	TR54907|c1_g1_i2_ORF
OG0000038	TR54907|c1_g1_i5_ORF
OG0000038	TR54907|c1_g1_i6_ORF
OG0000039	TR48589|c2_g3_i10_ORF
OG0000039	TR48589|c2_g3_i11_ORF
OG0000039	TR48589|c2_g3_i16_ORF
OG0000039	TR48589|c2_g3_i18_ORF
OG0000039	TR48589|c2_g3_i20_ORF
OG0000039	TR48589|c2_g3_i5_ORF
OG0000039	TR48589|c2_g3_i8_ORF
OG0000039	TR50099|c0_g4_i5_ORF
OG0000039	TR50682|c1_g1_i6_ORF
OG0000039	TR51525|c0_g1_i11_ORF
OG0000039	TR51525|c0_g1_i15_ORF
OG0000039	TR51525|c0_g1_i20_ORF
OG0000039	TR51525|c0_g1_i21_ORF
OG0000039	TR51525|c0_g1_i3_ORF
OG0000039	TR51525|c0_g1_i4_ORF
OG0000040	TR15946|c0_g1_i1_ORF
OG0000040	TR15946|c0_g2_i1_ORF
OG0000040	TR18366|c0_g1_i1_ORF
OG0000040	TR19350|c0_g2_i1_ORF
OG0000040	TR25467|c0_g1_i2_ORF
OG0000040	TR28632|c0_g1_i1_ORF
OG0000040	TR33101|c0_g1_i1_ORF
OG0000040	TR34512|c0_g1_i1_ORF
OG0000040	TR51876|c0_g1_i2_ORF
OG0000040	TR60291|c0_g1_i1_ORF
OG0000040	TR65604|c0_g1_i1_ORF
OG0000040	TR72534|c0_g1_i1_ORF
OG0000040	TR9096|c0_g1_i1_ORF
OG0000041	TR45193|c2_g2_i4_ORF
OG0000041	TR45592|c0_g1_i1_ORF
OG0000041	TR46915|c2_g1_i5_ORF
OG0000041	TR47953|c0_g1_i1_ORF
OG0000041	TR50713|c3_g1_i1_ORF
OG0000041	TR50713|c3_g1_i2_ORF
OG0000041	TR52371|c1_g4_i1_ORF
OG0000042	TR30591|c0_g1_i1_ORF
OG0000042	TR38615|c0_g2_i1_ORF
OG0000042	TR38615|c0_g2_i2_ORF
OG0000042	TR40277|c0_g1_i3_ORF
OG0000042	TR40552|c0_g1_i1_ORF
OG0000042	TR55436|c1_g3_i1_ORF
OG0000042	TR55436|c1_g4_i12_ORF
OG0000042	TR55436|c1_g4_i3_ORF
OG0000042	TR55436|c1_g4_i6_ORF
OG0000042	TR55436|c1_g4_i8_ORF
OG0000043	TR48552|c2_g1_i11_ORF
OG0000043	TR48552|c2_g1_i13_ORF
OG0000043	TR48552|c2_g1_i1_ORF
OG0000043	TR48552|c2_g1_i4_ORF
OG0000043	TR48552|c2_g1_i5_ORF
OG0000043	TR48552|c2_g1_i7_ORF
OG0000043	TR53119|c1_g1_i7_ORF
OG0000043	TR53119|c1_g2_i1_ORF
OG0000043	TR53119|c1_g3_i1_ORF
OG0000044	TR37943|c1_g1_i1_ORF
OG0000044	TR45864|c0_g1_i1_ORF
OG0000044	TR45864|c4_g2_i1_ORF
OG0000044	TR49704|c0_g4_i1_ORF
OG0000044	TR49704|c0_g4_i2_ORF
OG0000044	TR50895|c4_g3_i1_ORF
OG0000044	TR55053|c1_g1_i1_ORF
OG0000044	TR57555|c0_g1_i1_ORF
OG0000044	TR80678|c0_g1_i1_ORF
OG0000044	TR8638|c0_g1_i1_ORF
OG0000045	TR21958|c1_g1_i1_ORF
OG0000045	TR29498|c0_g1_i1_ORF
OG0000045	TR30174|c0_g1_i1_ORF
OG0000045	TR34843|c2_g1_i1_ORF
OG0000045	TR38158|c0_g1_i2_ORF
OG0000045	TR44957|c0_g1_i1_ORF
OG0000045	TR55447|c1_g1_i1_ORF
OG0000045	TR61638|c0_g1_i1_ORF
OG0000046	TR40335|c0_g1_i2_ORF
OG0000046	TR51797|c1_g1_i1_ORF
OG0000046	TR51797|c1_g1_i2_ORF
OG0000046	TR52003|c1_g1_i1_ORF
OG0000046	TR52003|c1_g1_i3_ORF
OG0000046	TR52902|c0_g1_i1_ORF
OG0000046	TR52902|c0_g1_i2_ORF
OG0000046	TR52902|c0_g1_i4_ORF
OG0000047	TR52335|c0_g1_i1_ORF
OG0000047	TR52335|c0_g1_i2_ORF
OG0000047	TR53231|c2_g1_i1_ORF
OG0000047	TR53231|c2_g1_i2_ORF
OG0000047	TR53416|c0_g2_i2_ORF
OG0000047	TR53484|c0_g1_i1_ORF
OG0000047	TR54086|c0_g1_i1_ORF
OG0000047	TR54734|c0_g2_i1_ORF
OG0000048	TR34429|c0_g1_i1_ORF
OG0000048	TR48437|c2_g1_i2_ORF
OG0000048	TR48437|c2_g1_i4_ORF
OG0000048	TR63869|c0_g1_i1_ORF
OG0000049	TR14760|c1_g1_i1_ORF
OG0000049	TR43510|c1_g1_i2_ORF
OG0000049	TR43510|c1_g1_i5_ORF
OG0000049	TR43510|c1_g2_i1_ORF
OG0000049	TR49451|c1_g5_i1_ORF
OG0000049	TR55591|c3_g3_i1_ORF
OG0000049	TR55591|c3_g3_i3_ORF
OG0000049	TR6068|c0_g1_i1_ORF
OG0000050	TR53495|c5_g1_i6_ORF
OG0000050	TR53495|c5_g1_i7_ORF
OG0000050	TR53495|c5_g1_i9_ORF
OG0000050	TR53495|c5_g3_i2_ORF
OG0000051	TR15588|c0_g2_i1_ORF
OG0000051	TR21339|c0_g2_i1_ORF
OG0000051	TR23792|c0_g1_i1_ORF
OG0000051	TR37979|c0_g1_i1_ORF
OG0000051	TR4438|c0_g1_i1_ORF
OG0000051	TR45394|c0_g1_i1_ORF
OG0000051	TR46129|c6_g8_i5_ORF
OG0000051	TR46233|c1_g1_i1_ORF
OG0000051	TR47090|c10_g3_i2_ORF
OG0000051	TR50328|c2_g1_i11_ORF
OG0000051	TR55919|c0_g1_i1_ORF
OG0000051	TR74661|c0_g1_i1_ORF
OG0000051	TR931|c0_g1_i1_ORF
OG0000052	TR17370|c0_g1_i1_ORF
OG0000052	TR26733|c0_g1_i1_ORF
OG0000052	TR44957|c1_g2_i1_ORF
OG0000052	TR47318|c0_g2_i1_ORF
OG0000052	TR47318|c1_g1_i1_ORF
OG0000052	TR47744|c2_g7_i3_ORF
OG0000052	TR47744|c2_g9_i2_ORF
OG0000052	TR47744|c2_g9_i3_ORF
OG0000052	TR49797|c2_g1_i12_ORF
OG0000052	TR49797|c2_g1_i3_ORF
OG0000053	TR34473|c0_g2_i1_ORF
OG0000053	TR52178|c1_g3_i2_ORF
OG0000053	TR52178|c1_g4_i1_ORF
OG0000053	TR52178|c1_g5_i1_ORF
OG0000053	TR52178|c1_g6_i1_ORF
OG0000053	TR52178|c1_g6_i5_ORF
OG0000053	TR55534|c0_g3_i1_ORF
OG0000053	TR55534|c0_g4_i4_ORF
OG0000054	TR10975|c0_g2_i1_ORF
OG0000054	TR12473|c0_g1_i1_ORF
OG0000054	TR2432|c0_g1_i1_ORF
OG0000054	TR31299|c0_g1_i2_ORF
OG0000054	TR52158|c1_g1_i1_ORF
OG0000054	TR59327|c0_g1_i1_ORF
OG0000054	TR63502|c0_g1_i1_ORF
OG0000054	TR67700|c0_g1_i1_ORF
OG0000054	TR71084|c0_g1_i1_ORF
OG0000054	TR9823|c0_g1_i1_ORF
OG0000055	TR13438|c0_g1_i1_ORF
OG0000055	TR34309|c0_g1_i1_ORF
OG0000055	TR4627|c0_g1_i1_ORF
OG0000055	TR46979|c0_g1_i1_ORF
OG0000055	TR61698|c0_g1_i1_ORF
OG0000055	TR65251|c0_g1_i1_ORF
OG0000055	TR69663|c0_g1_i1_ORF
OG0000055	TR72437|c0_g1_i1_ORF
OG0000055	TR81238|c0_g1_i1_ORF
OG0000056	TR27801|c0_g1_i1_ORF
OG0000056	TR32528|c0_g1_i1_ORF
OG0000056	TR44997|c3_g2_i1_ORF
OG0000056	TR44997|c3_g3_i1_ORF
OG0000056	TR44997|c5_g2_i3_ORF
OG0000056	TR44997|c6_g1_i1_ORF
OG0000056	TR44997|c6_g2_i11_ORF
OG0000056	TR44997|c6_g2_i6_ORF
OG0000056	TR44997|c6_g2_i8_ORF
OG0000056	TR55621|c3_g4_i2_ORF
OG0000057	TR47262|c4_g1_i6_ORF
OG0000058	TR39868|c2_g5_i12_ORF
OG0000058	TR39868|c2_g5_i13_ORF
OG0000058	TR39868|c2_g5_i1_ORF
OG0000058	TR39868|c2_g5_i6_ORF
OG0000058	TR39868|c2_g5_i7_ORF
OG0000058	TR39868|c2_g5_i9_ORF
OG0000058	TR55596|c13_g5_i3_ORF
OG0000059	TR36177|c0_g1_i1_ORF
OG0000059	TR36177|c0_g1_i2_ORF
OG0000059	TR43194|c1_g6_i2_ORF
OG0000059	TR47888|c0_g2_i1_ORF
OG0000059	TR47888|c0_g4_i1_ORF
OG0000059	TR47888|c0_g4_i4_ORF
OG0000059	TR47888|c0_g5_i1_ORF
OG0000059	TR47888|c0_g6_i1_ORF
OG0000060	TR19852|c0_g1_i1_ORF
OG0000060	TR32632|c0_g1_i1_ORF
OG0000060	TR37739|c1_g2_i1_ORF
OG0000060	TR37739|c1_g3_i2_ORF
OG0000060	TR37739|c1_g3_i6_ORF
OG0000060	TR41473|c0_g2_i1_ORF
OG0000060	TR41473|c0_g2_i3_ORF
OG0000060	TR41473|c0_g2_i5_ORF
OG0000060	TR41473|c0_g2_i7_ORF
OG0000060	TR47610|c0_g1_i3_ORF
OG0000060	TR47610|c0_g1_i4_ORF
OG0000061	TR25134|c0_g1_i2_ORF
OG0000061	TR45193|c2_g1_i3_ORF
OG0000061	TR45193|c2_g1_i4_ORF
OG0000061	TR5320|c0_g1_i1_ORF
OG0000061	TR6189|c0_g1_i1_ORF
OG0000062	TR17604|c0_g1_i1_ORF
OG0000062	TR32070|c0_g1_i1_ORF
OG0000062	TR46687|c0_g1_i1_ORF
OG0000062	TR50754|c1_g2_i6_ORF
OG0000062	TR50754|c1_g2_i7_ORF
OG0000063	TR13603|c0_g1_i1_ORF
OG0000063	TR18196|c0_g1_i1_ORF
OG0000063	TR26048|c0_g1_i1_ORF
OG0000063	TR30208|c0_g1_i1_ORF
OG0000063	TR5224|c0_g1_i1_ORF
OG0000063	TR63692|c0_g1_i1_ORF
OG0000063	TR63813|c0_g1_i1_ORF
OG0000063	TR78038|c0_g1_i1_ORF
OG0000063	TR9960|c1_g1_i1_ORF
OG0000064	TR28252|c1_g1_i1_ORF
OG0000064	TR32421|c1_g2_i1_ORF
OG0000064	TR42925|c0_g1_i3_ORF
OG0000065	TR42112|c2_g1_i2_ORF
OG0000065	TR45877|c2_g4_i10_ORF
OG0000065	TR45877|c2_g4_i4_ORF
OG0000065	TR51144|c1_g2_i3_ORF
OG0000066	TR18064|c0_g1_i1_ORF
OG0000066	TR20659|c0_g1_i1_ORF
OG0000066	TR43727|c0_g1_i1_ORF
OG0000066	TR45810|c0_g2_i1_ORF
OG0000066	TR49797|c2_g1_i10_ORF
OG0000066	TR49797|c2_g1_i1_ORF
OG0000066	TR49797|c2_g1_i2_ORF
OG0000066	TR49797|c2_g1_i4_ORF
OG0000066	TR49797|c2_g1_i7_ORF
OG0000067	TR38204|c0_g1_i1_ORF
OG0000067	TR38204|c0_g1_i2_ORF
OG0000067	TR40715|c1_g1_i2_ORF
OG0000067	TR41469|c0_g1_i3_ORF
OG0000067	TR47449|c1_g1_i2_ORF
OG0000067	TR47449|c1_g1_i9_ORF
OG0000067	TR49416|c3_g1_i3_ORF
OG0000067	TR969|c0_g1_i1_ORF
OG0000068	TR46499|c3_g1_i10_ORF
OG0000068	TR46499|c3_g1_i11_ORF
OG0000068	TR46499|c3_g1_i13_ORF
OG0000068	TR46499|c3_g1_i14_ORF
OG0000068	TR46499|c3_g1_i19_ORF
OG0000068	TR46499|c3_g1_i2_ORF
OG0000068	TR46499|c3_g1_i4_ORF
OG0000068	TR46499|c3_g1_i6_ORF
OG0000068	TR46499|c3_g1_i8_ORF
OG0000069	TR45843|c0_g1_i2_ORF
OG0000069	TR45843|c0_g1_i3_ORF
OG0000069	TR45843|c0_g1_i4_ORF
OG0000069	TR45843|c0_g1_i5_ORF
OG0000069	TR49914|c0_g2_i2_ORF
OG0000069	TR49914|c0_g2_i4_ORF
OG0000070	TR36660|c0_g1_i1_ORF
OG0000070	TR36859|c0_g1_i1_ORF
OG0000070	TR38330|c0_g1_i1_ORF
OG0000070	TR46835|c0_g2_i1_ORF
OG0000070	TR47601|c2_g1_i1_ORF
OG0000070	TR47601|c5_g2_i4_ORF
OG0000070	TR50268|c0_g1_i1_ORF
OG0000070	TR686|c0_g2_i1_ORF
OG0000071	TR48072|c1_g2_i10_ORF
OG0000071	TR48072|c1_g2_i11_ORF
OG0000071	TR48072|c1_g2_i12_ORF
OG0000071	TR48072|c1_g2_i18_ORF
OG0000071	TR48072|c1_g2_i20_ORF
OG0000071	TR48072|c1_g2_i22_ORF
OG0000071	TR48072|c1_g2_i24_ORF
OG0000071	TR48072|c1_g2_i3_ORF
OG0000071	TR48072|c1_g2_i6_ORF
OG0000071	TR48072|c1_g2_i8_ORF
OG0000072	TR29397|c0_g1_i1_ORF
OG0000072	TR44965|c0_g2_i1_ORF
OG0000072	TR46165|c0_g1_i1_ORF
OG0000072	TR54655|c1_g1_i1_ORF
OG0000072	TR54655|c1_g1_i2_ORF
OG0000072	TR55045|c2_g3_i1_ORF
OG0000072	TR69465|c0_g1_i1_ORF
OG0000073	TR17764|c0_g1_i1_ORF
OG0000073	TR54651|c0_g1_i5_ORF
OG0000073	TR54651|c0_g1_i7_ORF
OG0000073	TR54651|c0_g2_i2_ORF
OG0000073	TR54651|c0_g3_i1_ORF
OG0000073	TR55138|c2_g1_i3_ORF
OG0000074	TR23443|c0_g1_i1_ORF
OG0000074	TR24464|c0_g1_i1_ORF
OG0000074	TR48543|c0_g1_i1_ORF
OG0000074	TR55234|c1_g1_i2_ORF
OG0000074	TR55234|c1_g1_i5_ORF
OG0000074	TR55603|c2_g2_i2_ORF
OG0000075	TR31110|c0_g1_i1_ORF
OG0000075	TR35469|c0_g2_i1_ORF
OG0000075	TR37845|c0_g1_i1_ORF
OG0000075	TR37845|c0_g1_i2_ORF
OG0000075	TR52224|c0_g1_i11_ORF
OG0000075	TR52224|c0_g1_i13_ORF
OG0000075	TR52224|c0_g1_i17_ORF
OG0000075	TR52224|c0_g1_i18_ORF
OG0000075	TR52224|c0_g1_i3_ORF
OG0000075	TR52224|c0_g1_i4_ORF
OG0000075	TR52224|c0_g1_i5_ORF
OG0000075	TR52224|c0_g1_i9_ORF
OG0000076	TR10177|c0_g1_i1_ORF
OG0000076	TR47939|c0_g1_i2_ORF
OG0000076	TR47939|c0_g1_i3_ORF
OG0000076	TR52814|c0_g1_i1_ORF
OG0000076	TR52814|c0_g1_i6_ORF
OG0000076	TR52814|c0_g2_i1_ORF
OG0000077	TR43135|c0_g1_i1_ORF
OG0000077	TR56761|c0_g1_i1_ORF
OG0000077	TR57881|c0_g1_i1_ORF
OG0000077	TR6997|c0_g1_i1_ORF
OG0000077	TR6997|c0_g2_i1_ORF
OG0000077	TR76502|c0_g1_i1_ORF
OG0000077	TR79351|c0_g1_i1_ORF
OG0000078	TR13407|c0_g1_i1_ORF
OG0000078	TR14211|c0_g1_i1_ORF
OG0000078	TR30990|c0_g1_i1_ORF
OG0000078	TR30990|c0_g1_i2_ORF
OG0000078	TR38956|c2_g3_i3_ORF
OG0000078	TR80331|c0_g1_i1_ORF
OG0000078	TR81279|c0_g1_i1_ORF
OG0000079	TR46986|c0_g1_i1_ORF
OG0000079	TR46986|c0_g1_i3_ORF
OG0000079	TR48251|c0_g1_i1_ORF
OG0000079	TR48251|c0_g1_i5_ORF
OG0000079	TR48251|c0_g1_i6_ORF
OG0000080	TR44121|c5_g1_i1_ORF
OG0000080	TR44121|c5_g1_i2_ORF
OG0000080	TR44121|c6_g1_i1_ORF
OG0000080	TR44121|c6_g1_i3_ORF
OG0000080	TR44121|c6_g1_i4_ORF
OG0000080	TR44121|c6_g2_i1_ORF
OG0000081	TR12734|c0_g1_i1_ORF
OG0000081	TR56234|c0_g1_i1_ORF
OG0000081	TR57342|c0_g1_i1_ORF
OG0000081	TR67011|c0_g1_i1_ORF
OG0000081	TR68801|c0_g1_i1_ORF
OG0000081	TR70102|c0_g1_i1_ORF
OG0000081	TR70397|c0_g1_i1_ORF
OG0000081	TR71986|c0_g1_i1_ORF
OG0000081	TR72443|c0_g1_i1_ORF
OG0000082	TR53375|c0_g2_i1_ORF
OG0000082	TR53375|c0_g4_i1_ORF
OG0000082	TR53375|c0_g4_i2_ORF
OG0000082	TR53375|c0_g5_i1_ORF
OG0000082	TR53375|c0_g5_i2_ORF
OG0000082	TR53375|c0_g5_i5_ORF
OG0000083	TR45963|c7_g3_i1_ORF
OG0000083	TR51464|c1_g10_i1_ORF
OG0000083	TR51464|c1_g7_i1_ORF
OG0000083	TR66527|c0_g1_i1_ORF
OG0000084	TR19808|c0_g1_i1_ORF
OG0000084	TR21433|c0_g1_i1_ORF
OG0000084	TR22193|c0_g1_i1_ORF
OG0000084	TR50083|c1_g2_i1_ORF
OG0000084	TR74651|c0_g1_i1_ORF
OG0000085	TR2761|c0_g1_i1_ORF
OG0000085	TR34631|c0_g1_i1_ORF
OG0000085	TR38322|c0_g1_i3_ORF
OG0000085	TR38322|c0_g1_i4_ORF
OG0000085	TR38322|c0_g1_i5_ORF
OG0000085	TR38322|c0_g1_i6_ORF
OG0000085	TR47423|c1_g1_i1_ORF
OG0000085	TR8279|c0_g1_i1_ORF
OG0000086	TR30672|c0_g1_i1_ORF
OG0000086	TR42970|c0_g1_i2_ORF
OG0000086	TR46181|c0_g2_i1_ORF
OG0000086	TR52406|c2_g2_i1_ORF
OG0000086	TR52406|c2_g3_i2_ORF
OG0000086	TR52406|c2_g3_i4_ORF
OG0000086	TR5535|c0_g1_i1_ORF
OG0000086	TR78446|c0_g1_i1_ORF
OG0000086	TR81057|c0_g1_i1_ORF
OG0000087	TR43032|c1_g3_i1_ORF
OG0000087	TR43032|c1_g7_i2_ORF
OG0000087	TR47829|c3_g3_i6_ORF
OG0000087	TR47829|c3_g3_i8_ORF
OG0000088	TR29276|c0_g1_i1_ORF
OG0000088	TR34737|c1_g1_i1_ORF
OG0000088	TR55381|c3_g2_i2_ORF
OG0000089	TR10570|c1_g1_i1_ORF
OG0000089	TR49252|c0_g2_i1_ORF
OG0000089	TR51668|c1_g5_i1_ORF
OG0000089	TR52037|c0_g1_i1_ORF
OG0000089	TR54335|c0_g2_i1_ORF
OG0000090	TR36313|c0_g2_i1_ORF
OG0000090	TR39402|c0_g2_i1_ORF
OG0000090	TR40324|c0_g2_i2_ORF
OG0000090	TR40324|c0_g2_i3_ORF
OG0000090	TR40324|c0_g3_i1_ORF
OG0000090	TR45358|c0_g1_i1_ORF
OG0000090	TR75866|c0_g1_i1_ORF
OG0000091	TR50698|c2_g1_i1_ORF
OG0000091	TR52083|c2_g1_i4_ORF
OG0000091	TR52446|c1_g2_i3_ORF
OG0000091	TR52446|c1_g4_i7_ORF
OG0000091	TR52446|c3_g1_i1_ORF
OG0000092	TR12406|c0_g1_i1_ORF
OG0000092	TR47753|c0_g1_i4_ORF
OG0000092	TR47753|c0_g4_i1_ORF
OG0000092	TR55400|c2_g4_i2_ORF
OG0000092	TR9035|c0_g1_i1_ORF
OG0000093	TR34797|c0_g1_i1_ORF
OG0000093	TR37909|c0_g1_i3_ORF
OG0000093	TR40455|c0_g1_i2_ORF
OG0000093	TR49111|c3_g2_i2_ORF
OG0000093	TR49111|c3_g2_i4_ORF
OG0000093	TR49111|c3_g2_i5_ORF
OG0000093	TR54862|c1_g2_i1_ORF
OG0000093	TR55321|c2_g1_i3_ORF
OG0000093	TR55321|c2_g3_i1_ORF
OG0000093	TR55321|c2_g3_i6_ORF
OG0000093	TR78864|c0_g1_i1_ORF
OG0000094	TR19907|c0_g1_i1_ORF
OG0000094	TR19907|c0_g2_i1_ORF
OG0000094	TR43649|c0_g1_i13_ORF
OG0000094	TR43649|c0_g1_i14_ORF
OG0000094	TR43649|c0_g1_i16_ORF
OG0000094	TR43649|c0_g1_i17_ORF
OG0000094	TR43649|c0_g1_i6_ORF
OG0000094	TR43649|c0_g3_i4_ORF
OG0000094	TR55570|c10_g1_i1_ORF
OG0000095	TR50714|c2_g1_i1_ORF
OG0000095	TR51422|c1_g3_i2_ORF
OG0000095	TR54215|c0_g2_i1_ORF
OG0000095	TR54652|c2_g1_i10_ORF
OG0000095	TR54652|c2_g1_i5_ORF
OG0000095	TR54652|c2_g1_i7_ORF
OG0000095	TR55123|c0_g1_i1_ORF
OG0000095	TR55123|c0_g1_i5_ORF
OG0000095	TR55123|c0_g1_i6_ORF
OG0000095	TR55123|c0_g1_i8_ORF
OG0000096	TR42497|c0_g1_i1_ORF
OG0000096	TR42497|c0_g1_i2_ORF
OG0000096	TR42497|c0_g1_i3_ORF
OG0000096	TR42497|c0_g1_i4_ORF
OG0000096	TR42497|c0_g1_i5_ORF
OG0000096	TR42497|c0_g1_i6_ORF
OG0000096	TR42497|c0_g1_i7_ORF
OG0000097	TR14175|c0_g2_i1_ORF
OG0000097	TR46521|c0_g1_i2_ORF
OG0000097	TR65514|c0_g1_i1_ORF
OG0000097	TR72300|c0_g1_i1_ORF
OG0000097	TR79470|c0_g1_i1_ORF
OG0000098	TR25983|c0_g1_i1_ORF
OG0000098	TR35914|c0_g1_i2_ORF
OG0000098	TR46979|c0_g1_i3_ORF
OG0000098	TR57004|c0_g1_i1_ORF
OG0000098	TR5733|c0_g1_i1_ORF
OG0000098	TR62291|c0_g1_i1_ORF
OG0000098	TR73733|c0_g1_i1_ORF
OG0000098	TR77199|c0_g1_i1_ORF
OG0000099	TR20845|c0_g2_i1_ORF
OG0000099	TR29523|c0_g2_i1_ORF
OG0000099	TR31189|c0_g1_i1_ORF
OG0000099	TR31189|c0_g2_i1_ORF
OG0000099	TR32092|c1_g1_i1_ORF
OG0000099	TR33882|c0_g1_i1_ORF
OG0000099	TR34832|c0_g1_i1_ORF
OG0000099	TR36295|c0_g2_i1_ORF
OG0000099	TR4382|c0_g1_i1_ORF
OG0000099	TR57395|c0_g1_i1_ORF
OG0000099	TR60317|c0_g1_i1_ORF
OG0000099	TR64461|c0_g1_i1_ORF
OG0000100	TR50562|c0_g1_i1_ORF
OG0000100	TR50562|c0_g1_i3_ORF
OG0000100	TR50562|c0_g1_i4_ORF
OG0000100	TR50562|c0_g1_i7_ORF
OG0000100	TR50562|c0_g1_i8_ORF
OG0000101	TR23241|c0_g1_i1_ORF
OG0000101	TR33505|c0_g1_i1_ORF
OG0000101	TR33505|c0_g1_i2_ORF
OG0000101	TR52323|c4_g5_i1_ORF
OG0000101	TR54799|c2_g1_i1_ORF
OG0000101	TR54799|c2_g2_i1_ORF
OG0000101	TR54799|c2_g3_i1_ORF
OG0000101	TR54799|c2_g4_i1_ORF
OG0000101	TR54831|c9_g2_i2_ORF
OG0000102	TR25587|c0_g1_i1_ORF
OG0000102	TR53801|c0_g3_i2_ORF
OG0000102	TR54653|c1_g1_i1_ORF
OG0000102	TR54653|c1_g4_i1_ORF
OG0000102	TR54653|c1_g4_i2_ORF
OG0000102	TR55657|c2_g3_i1_ORF
OG0000102	TR63456|c0_g1_i1_ORF
OG0000102	TR66243|c0_g1_i1_ORF
OG0000102	TR7144|c0_g1_i1_ORF
OG0000103	TR36786|c0_g1_i2_ORF
OG0000103	TR46478|c1_g2_i2_ORF
OG0000103	TR46478|c1_g3_i1_ORF
OG0000104	TR16771|c0_g1_i1_ORF
OG0000104	TR24819|c0_g1_i1_ORF
OG0000104	TR33634|c0_g1_i1_ORF
OG0000104	TR33634|c0_g2_i1_ORF
OG0000104	TR34044|c0_g1_i1_ORF
OG0000104	TR36325|c0_g1_i1_ORF
OG0000104	TR36325|c0_g2_i1_ORF
OG0000104	TR39664|c0_g2_i4_ORF
OG0000104	TR68013|c0_g1_i1_ORF
OG0000105	TR52446|c1_g4_i1_ORF
OG0000106	TR47767|c1_g1_i2_ORF
OG0000106	TR51739|c1_g1_i1_ORF
OG0000106	TR51739|c1_g2_i1_ORF
OG0000106	TR52953|c1_g1_i1_ORF
OG0000106	TR53584|c1_g1_i1_ORF
OG0000106	TR54938|c0_g3_i1_ORF
OG0000108	TR28044|c0_g1_i1_ORF
OG0000108	TR34246|c0_g1_i1_ORF
OG0000108	TR39002|c0_g1_i1_ORF
OG0000108	TR44587|c2_g1_i1_ORF
OG0000108	TR44587|c2_g1_i3_ORF
OG0000108	TR44587|c2_g1_i4_ORF
OG0000108	TR44587|c2_g2_i1_ORF
OG0000108	TR44587|c2_g4_i1_ORF
OG0000108	TR55649|c0_g1_i1_ORF
OG0000108	TR71491|c0_g1_i1_ORF
OG0000109	TR44734|c0_g1_i3_ORF
OG0000109	TR44734|c0_g1_i5_ORF
OG0000109	TR44734|c0_g1_i6_ORF
OG0000109	TR45971|c0_g1_i1_ORF
OG0000110	TR51190|c2_g2_i13_ORF
OG0000110	TR51190|c2_g2_i1_ORF
OG0000110	TR51190|c2_g2_i5_ORF
OG0000111	TR39700|c0_g1_i2_ORF
OG0000111	TR39700|c0_g1_i4_ORF
OG0000111	TR45682|c0_g1_i1_ORF
OG0000111	TR55085|c0_g1_i3_ORF
OG0000111	TR55384|c3_g1_i1_ORF
OG0000111	TR55384|c3_g2_i1_ORF
OG0000111	TR55384|c3_g2_i2_ORF
OG0000112	TR39491|c0_g1_i2_ORF
OG0000112	TR39491|c0_g1_i3_ORF
OG0000112	TR45396|c0_g1_i1_ORF
OG0000112	TR45396|c0_g1_i2_ORF
OG0000112	TR45396|c0_g1_i3_ORF
OG0000112	TR45396|c0_g1_i4_ORF
OG0000112	TR45396|c0_g1_i5_ORF
OG0000113	TR44104|c0_g2_i1_ORF
OG0000113	TR44104|c0_g2_i3_ORF
OG0000113	TR44104|c0_g2_i4_ORF
OG0000113	TR44104|c0_g2_i5_ORF
OG0000113	TR44104|c0_g2_i6_ORF
OG0000113	TR44104|c0_g2_i7_ORF
OG0000113	TR44104|c0_g2_i8_ORF
OG0000113	TR44104|c0_g2_i9_ORF
OG0000114	TR53489|c5_g1_i1_ORF
OG0000115	TR42172|c1_g1_i1_ORF
OG0000115	TR42172|c1_g1_i3_ORF
OG0000115	TR42172|c1_g2_i1_ORF
OG0000115	TR42172|c1_g3_i1_ORF
OG0000115	TR45423|c4_g9_i1_ORF
OG0000115	TR45423|c4_g9_i2_ORF
OG0000116	TR49976|c0_g1_i1_ORF
OG0000116	TR49976|c0_g1_i7_ORF
OG0000116	TR49976|c0_g1_i8_ORF
OG0000116	TR49976|c0_g2_i1_ORF
OG0000116	TR52442|c0_g1_i1_ORF
OG0000116	TR52442|c0_g1_i2_ORF
OG0000116	TR52442|c0_g1_i4_ORF
OG0000117	TR52672|c0_g2_i2_ORF
OG0000117	TR53197|c0_g1_i2_ORF
OG0000117	TR53197|c0_g1_i3_ORF
OG0000117	TR53585|c0_g1_i1_ORF
OG0000118	TR43813|c0_g1_i2_ORF
OG0000118	TR43813|c0_g1_i3_ORF
OG0000118	TR54840|c1_g3_i1_ORF
OG0000118	TR54840|c1_g3_i3_ORF
OG0000118	TR54840|c1_g4_i1_ORF
OG0000118	TR55613|c0_g1_i2_ORF
OG0000119	TR1307|c0_g1_i1_ORF
OG0000119	TR17605|c0_g1_i1_ORF
OG0000119	TR17701|c0_g1_i1_ORF
OG0000119	TR18070|c0_g1_i1_ORF
OG0000119	TR25033|c0_g1_i1_ORF
OG0000119	TR34754|c0_g1_i1_ORF
OG0000119	TR58020|c0_g1_i1_ORF
OG0000119	TR7578|c0_g1_i1_ORF
OG0000119	TR77064|c0_g1_i1_ORF
OG0000119	TR822|c0_g1_i1_ORF
OG0000120	TR22549|c0_g2_i1_ORF
OG0000120	TR26278|c1_g1_i1_ORF
OG0000120	TR37514|c0_g1_i5_ORF
OG0000120	TR37514|c0_g1_i6_ORF
OG0000120	TR46973|c3_g1_i1_ORF
OG0000120	TR46973|c6_g2_i1_ORF
OG0000120	TR46973|c6_g3_i3_ORF
OG0000120	TR47262|c4_g3_i1_ORF
OG0000120	TR47262|c4_g4_i2_ORF
OG0000121	TR24162|c0_g1_i1_ORF
OG0000121	TR24162|c0_g2_i1_ORF
OG0000121	TR24162|c0_g3_i1_ORF
OG0000121	TR24162|c0_g4_i2_ORF
OG0000121	TR24162|c0_g4_i3_ORF
OG0000121	TR42594|c0_g1_i2_ORF
OG0000121	TR50775|c0_g5_i2_ORF
OG0000122	TR41225|c0_g1_i1_ORF
OG0000122	TR46589|c0_g1_i4_ORF
OG0000122	TR46589|c0_g1_i5_ORF
OG0000122	TR55311|c1_g1_i2_ORF
OG0000122	TR55311|c1_g1_i3_ORF
OG0000122	TR55311|c1_g1_i6_ORF
OG0000122	TR55311|c1_g3_i1_ORF
OG0000123	TR46409|c0_g1_i5_ORF
OG0000123	TR46409|c0_g1_i6_ORF
OG0000123	TR54366|c0_g1_i5_ORF
OG0000124	TR48572|c1_g4_i1_ORF
OG0000124	TR48572|c1_g4_i2_ORF
OG0000124	TR48572|c1_g4_i4_ORF
OG0000124	TR52920|c3_g1_i2_ORF
OG0000124	TR52920|c3_g1_i4_ORF
OG0000124	TR53902|c2_g1_i2_ORF
OG0000124	TR53902|c2_g2_i14_ORF
OG0000125	TR36612|c1_g1_i1_ORF
OG0000125	TR56960|c0_g1_i1_ORF
OG0000125	TR72322|c0_g1_i1_ORF
OG0000125	TR75760|c0_g1_i1_ORF
OG0000125	TR78902|c0_g1_i1_ORF
OG0000126	TR46948|c0_g1_i5_ORF
OG0000126	TR53471|c2_g3_i2_ORF
OG0000126	TR54168|c1_g6_i2_ORF
OG0000126	TR54168|c1_g6_i5_ORF
OG0000126	TR54308|c0_g1_i4_ORF
OG0000127	TR42077|c2_g1_i4_ORF
OG0000127	TR42077|c2_g1_i5_ORF
OG0000127	TR42077|c2_g1_i6_ORF
OG0000127	TR42077|c2_g1_i7_ORF
OG0000127	TR42077|c2_g1_i8_ORF
OG0000127	TR42077|c2_g1_i9_ORF
OG0000128	TR18244|c0_g1_i1_ORF
OG0000128	TR20847|c0_g1_i1_ORF
OG0000128	TR36003|c0_g1_i1_ORF
OG0000128	TR36003|c0_g2_i1_ORF
OG0000128	TR57135|c0_g1_i1_ORF
OG0000128	TR62448|c0_g2_i1_ORF
OG0000128	TR63004|c0_g1_i1_ORF
OG0000128	TR73828|c0_g1_i1_ORF
OG0000129	TR39598|c0_g1_i1_ORF
OG0000129	TR43362|c0_g1_i1_ORF
OG0000129	TR54281|c0_g1_i1_ORF
OG0000129	TR54281|c0_g1_i2_ORF
OG0000129	TR54281|c0_g2_i1_ORF
OG0000129	TR54281|c0_g2_i2_ORF
OG0000130	TR31511|c0_g2_i1_ORF
OG0000130	TR42692|c0_g1_i2_ORF
OG0000130	TR42692|c0_g2_i1_ORF
OG0000130	TR47148|c0_g2_i6_ORF
OG0000130	TR47148|c0_g2_i7_ORF
OG0000130	TR9787|c0_g1_i1_ORF
OG0000131	TR51800|c6_g2_i10_ORF
OG0000131	TR51800|c6_g2_i2_ORF
OG0000131	TR51800|c6_g2_i3_ORF
OG0000131	TR51800|c6_g2_i4_ORF
OG0000131	TR51800|c6_g2_i5_ORF
OG0000131	TR51800|c6_g2_i6_ORF
OG0000131	TR51800|c6_g2_i7_ORF
OG0000131	TR51800|c6_g2_i8_ORF
OG0000132	TR51025|c0_g1_i2_ORF
OG0000132	TR52171|c0_g2_i1_ORF
OG0000132	TR52171|c0_g2_i4_ORF
OG0000132	TR54051|c1_g1_i10_ORF
OG0000132	TR54051|c1_g1_i1_ORF
OG0000132	TR55355|c1_g1_i2_ORF
OG0000133	TR17652|c0_g1_i1_ORF
OG0000133	TR32627|c0_g1_i1_ORF
OG0000133	TR49066|c0_g1_i1_ORF
OG0000133	TR49066|c0_g1_i3_ORF
OG0000133	TR49066|c0_g1_i4_ORF
OG0000133	TR49066|c0_g1_i6_ORF
OG0000133	TR59768|c0_g1_i1_ORF
OG0000134	TR48525|c1_g2_i10_ORF
OG0000134	TR48525|c1_g2_i11_ORF
OG0000134	TR48525|c1_g2_i12_ORF
OG0000134	TR48525|c1_g2_i1_ORF
OG0000134	TR48525|c1_g2_i2_ORF
OG0000134	TR48525|c1_g2_i3_ORF
OG0000134	TR48525|c1_g2_i5_ORF
OG0000134	TR48525|c1_g2_i6_ORF
OG0000134	TR48525|c1_g2_i7_ORF
OG0000134	TR48525|c1_g2_i9_ORF
OG0000135	TR50146|c0_g1_i1_ORF
OG0000135	TR52538|c0_g1_i1_ORF
OG0000135	TR52859|c0_g1_i2_ORF
OG0000135	TR53890|c0_g1_i1_ORF
OG0000135	TR55559|c0_g1_i1_ORF
OG0000136	TR18949|c0_g1_i1_ORF
OG0000136	TR21004|c0_g1_i1_ORF
OG0000136	TR34098|c0_g1_i1_ORF
OG0000136	TR44957|c2_g2_i4_ORF
OG0000136	TR49797|c2_g1_i11_ORF
OG0000137	TR37313|c0_g1_i3_ORF
OG0000137	TR37313|c0_g1_i5_ORF
OG0000137	TR37313|c0_g1_i6_ORF
OG0000137	TR45037|c1_g1_i1_ORF
OG0000138	TR54746|c0_g2_i1_ORF
OG0000138	TR54746|c3_g1_i11_ORF
OG0000138	TR54746|c3_g1_i2_ORF
OG0000138	TR54746|c3_g1_i5_ORF
OG0000138	TR54746|c3_g1_i8_ORF
OG0000139	TR52178|c0_g2_i1_ORF
OG0000139	TR55534|c1_g2_i5_ORF
OG0000139	TR55534|c1_g2_i7_ORF
OG0000140	TR50938|c0_g2_i1_ORF
OG0000140	TR50938|c1_g2_i1_ORF
OG0000140	TR50938|c1_g2_i3_ORF
OG0000140	TR50938|c1_g2_i5_ORF
OG0000141	TR40924|c2_g1_i1_ORF
OG0000141	TR40924|c2_g1_i3_ORF
OG0000141	TR40924|c2_g1_i4_ORF
OG0000141	TR40924|c2_g1_i6_ORF
OG0000141	TR41459|c1_g1_i1_ORF
OG0000141	TR41459|c3_g2_i1_ORF
OG0000142	TR45355|c3_g1_i1_ORF
OG0000142	TR45355|c4_g1_i1_ORF
OG0000142	TR45355|c4_g1_i4_ORF
OG0000142	TR45355|c4_g1_i7_ORF
OG0000142	TR50870|c2_g2_i2_ORF
OG0000142	TR7889|c0_g1_i1_ORF
OG0000143	TR54028|c0_g1_i3_ORF
OG0000143	TR54547|c0_g1_i11_ORF
OG0000143	TR54547|c0_g1_i4_ORF
OG0000143	TR54547|c0_g1_i5_ORF
OG0000143	TR54547|c0_g1_i7_ORF
OG0000143	TR54547|c0_g1_i8_ORF
OG0000144	TR28242|c1_g1_i1_ORF
OG0000144	TR32776|c0_g1_i1_ORF
OG0000144	TR42124|c0_g1_i3_ORF
OG0000144	TR42124|c0_g1_i7_ORF
OG0000145	TR54687|c0_g3_i1_ORF
OG0000145	TR54687|c0_g3_i4_ORF
OG0000145	TR54687|c0_g4_i1_ORF
OG0000145	TR54687|c0_g4_i2_ORF
OG0000145	TR54687|c0_g4_i3_ORF
OG0000145	TR54687|c0_g4_i5_ORF
OG0000145	TR54687|c0_g4_i6_ORF
OG0000145	TR54687|c0_g4_i7_ORF
OG0000146	TR36573|c0_g1_i1_ORF
OG0000146	TR39455|c0_g1_i2_ORF
OG0000146	TR43287|c0_g2_i1_ORF
OG0000146	TR46161|c0_g1_i1_ORF
OG0000146	TR47350|c0_g1_i1_ORF
OG0000147	TR46552|c0_g2_i2_ORF
OG0000147	TR46552|c0_g4_i1_ORF
OG0000147	TR46552|c0_g4_i2_ORF
OG0000147	TR46552|c0_g4_i4_ORF
OG0000147	TR46552|c0_g6_i1_ORF
OG0000147	TR50578|c0_g3_i1_ORF
OG0000147	TR50578|c0_g3_i3_ORF
OG0000148	TR50597|c0_g1_i1_ORF
OG0000148	TR51581|c1_g1_i3_ORF
OG0000148	TR52438|c1_g1_i1_ORF
OG0000148	TR53512|c0_g2_i2_ORF
OG0000148	TR54453|c2_g1_i1_ORF
OG0000149	TR26091|c0_g1_i1_ORF
OG0000149	TR54020|c0_g1_i1_ORF
OG0000149	TR54020|c0_g1_i6_ORF
OG0000149	TR54020|c0_g1_i9_ORF
OG0000149	TR69103|c0_g1_i1_ORF
OG0000150	TR42442|c0_g3_i2_ORF
OG0000150	TR42442|c0_g3_i4_ORF
OG0000150	TR42442|c0_g3_i5_ORF
OG0000150	TR42442|c0_g3_i6_ORF
OG0000150	TR49750|c0_g1_i3_ORF
OG0000150	TR49750|c0_g1_i4_ORF
OG0000150	TR50121|c1_g1_i6_ORF
OG0000150	TR50121|c1_g1_i9_ORF
OG0000150	TR76437|c0_g1_i1_ORF
OG0000151	TR38309|c0_g1_i1_ORF
OG0000151	TR38956|c2_g3_i1_ORF
OG0000151	TR40182|c1_g1_i1_ORF
OG0000151	TR53088|c2_g6_i5_ORF
OG0000151	TR53088|c2_g8_i1_ORF
OG0000151	TR53913|c1_g1_i1_ORF
OG0000151	TR54546|c3_g2_i1_ORF
OG0000151	TR54546|c3_g2_i4_ORF
OG0000152	TR45373|c0_g1_i1_ORF
OG0000152	TR48034|c0_g1_i2_ORF
OG0000152	TR50875|c0_g1_i1_ORF
OG0000152	TR52411|c0_g1_i1_ORF
OG0000153	TR65860|c0_g1_i1_ORF
OG0000154	TR50357|c1_g1_i2_ORF
OG0000154	TR50357|c1_g1_i3_ORF
OG0000154	TR50357|c1_g1_i6_ORF
OG0000155	TR52746|c2_g3_i2_ORF
OG0000155	TR52746|c2_g3_i5_ORF
OG0000155	TR52746|c2_g3_i6_ORF
OG0000155	TR53921|c0_g1_i1_ORF
OG0000156	TR37569|c0_g1_i1_ORF
OG0000156	TR46081|c0_g1_i10_ORF
OG0000156	TR46081|c0_g1_i11_ORF
OG0000156	TR46081|c0_g1_i12_ORF
OG0000156	TR46081|c0_g1_i13_ORF
OG0000156	TR46081|c0_g1_i6_ORF
OG0000156	TR46081|c0_g1_i7_ORF
OG0000156	TR46081|c0_g1_i9_ORF
OG0000156	TR47477|c0_g1_i6_ORF
OG0000156	TR54690|c0_g2_i10_ORF
OG0000157	TR25395|c0_g2_i1_ORF
OG0000158	TR39678|c0_g1_i1_ORF
OG0000158	TR39678|c0_g1_i2_ORF
OG0000158	TR55249|c1_g1_i10_ORF
OG0000158	TR55249|c1_g1_i12_ORF
OG0000158	TR55249|c1_g1_i14_ORF
OG0000158	TR55249|c1_g1_i2_ORF
OG0000158	TR55249|c1_g1_i5_ORF
OG0000158	TR55249|c1_g1_i7_ORF
OG0000159	TR27614|c0_g1_i1_ORF
OG0000159	TR34589|c0_g1_i1_ORF
OG0000159	TR41698|c1_g2_i2_ORF
OG0000159	TR41698|c1_g2_i5_ORF
OG0000159	TR43467|c0_g1_i1_ORF
OG0000159	TR55652|c11_g4_i3_ORF
OG0000159	TR55652|c11_g5_i1_ORF
OG0000159	TR55652|c11_g6_i1_ORF
OG0000160	TR20655|c0_g1_i1_ORF
OG0000160	TR48589|c2_g3_i14_ORF
OG0000160	TR48589|c2_g3_i15_ORF
OG0000160	TR48589|c2_g3_i1_ORF
OG0000161	TR19935|c0_g1_i1_ORF
OG0000161	TR20210|c0_g1_i1_ORF
OG0000161	TR20210|c0_g2_i1_ORF
OG0000161	TR20488|c0_g1_i1_ORF
OG0000161	TR22292|c0_g1_i1_ORF
OG0000161	TR33520|c1_g2_i1_ORF
OG0000161	TR43819|c3_g1_i1_ORF
OG0000161	TR63247|c0_g1_i1_ORF
OG0000161	TR76179|c0_g1_i1_ORF
OG0000161	TR9181|c0_g1_i1_ORF
OG0000162	TR48774|c0_g1_i1_ORF
OG0000162	TR48774|c0_g1_i2_ORF
OG0000162	TR48774|c0_g1_i4_ORF
OG0000162	TR48774|c0_g1_i5_ORF
OG0000162	TR48774|c0_g1_i7_ORF
OG0000163	TR29511|c1_g1_i1_ORF
OG0000163	TR48864|c5_g7_i1_ORF
OG0000163	TR48864|c5_g7_i2_ORF
OG0000163	TR49292|c3_g5_i1_ORF
OG0000163	TR49292|c3_g9_i5_ORF
OG0000163	TR52112|c0_g2_i1_ORF
OG0000164	TR49491|c0_g1_i1_ORF
OG0000164	TR49491|c0_g1_i2_ORF
OG0000164	TR49491|c0_g1_i4_ORF
OG0000164	TR49491|c0_g1_i5_ORF
OG0000164	TR49491|c0_g1_i9_ORF
OG0000165	TR16070|c0_g1_i1_ORF
OG0000165	TR49293|c0_g1_i3_ORF
OG0000165	TR52225|c0_g1_i10_ORF
OG0000165	TR52225|c0_g1_i11_ORF
OG0000165	TR52225|c0_g1_i16_ORF
OG0000165	TR52225|c0_g1_i7_ORF
OG0000165	TR52225|c0_g1_i8_ORF
OG0000166	TR19964|c0_g1_i1_ORF
OG0000166	TR24254|c0_g1_i1_ORF
OG0000166	TR35467|c0_g1_i1_ORF
OG0000166	TR47167|c1_g1_i1_ORF
OG0000166	TR47167|c1_g1_i3_ORF
OG0000166	TR47167|c1_g4_i1_ORF
OG0000166	TR47167|c1_g4_i4_ORF
OG0000166	TR47167|c1_g4_i5_ORF
OG0000166	TR47167|c1_g4_i6_ORF
OG0000166	TR47167|c1_g4_i7_ORF
OG0000167	TR38321|c0_g1_i1_ORF
OG0000167	TR38321|c0_g1_i2_ORF
OG0000167	TR38321|c0_g1_i3_ORF
OG0000167	TR38321|c0_g1_i4_ORF
OG0000167	TR43467|c0_g2_i1_ORF
OG0000167	TR43467|c0_g7_i1_ORF
OG0000167	TR55572|c1_g1_i4_ORF
OG0000167	TR8746|c0_g1_i1_ORF
OG0000168	TR12615|c0_g1_i1_ORF
OG0000168	TR52112|c0_g5_i2_ORF
OG0000168	TR52674|c0_g1_i19_ORF
OG0000168	TR52674|c0_g1_i24_ORF
OG0000168	TR53841|c0_g1_i6_ORF
OG0000169	TR22736|c0_g1_i1_ORF
OG0000169	TR26462|c0_g1_i1_ORF
OG0000169	TR26462|c0_g1_i2_ORF
OG0000169	TR50663|c0_g3_i1_ORF
OG0000169	TR50663|c0_g4_i1_ORF
OG0000169	TR50663|c0_g5_i2_ORF
OG0000169	TR50663|c0_g5_i3_ORF
OG0000170	TR30139|c0_g1_i1_ORF
OG0000170	TR48300|c0_g1_i1_ORF
OG0000170	TR49010|c0_g2_i1_ORF
OG0000171	TR51525|c0_g1_i1_ORF
OG0000171	TR51525|c0_g1_i22_ORF
OG0000171	TR51525|c0_g1_i23_ORF
OG0000171	TR51525|c0_g1_i24_ORF
OG0000171	TR51525|c0_g1_i2_ORF
OG0000171	TR51525|c0_g1_i7_ORF
OG0000171	TR51525|c0_g1_i9_ORF
OG0000172	TR23375|c0_g1_i1_ORF
OG0000172	TR29895|c0_g1_i1_ORF
OG0000172	TR31201|c0_g2_i1_ORF
OG0000172	TR39268|c0_g2_i1_ORF
OG0000172	TR54037|c2_g2_i6_ORF
OG0000172	TR54300|c0_g1_i1_ORF
OG0000172	TR54300|c0_g1_i2_ORF
OG0000172	TR54300|c2_g1_i7_ORF
OG0000173	TR15206|c0_g2_i1_ORF
OG0000173	TR39355|c0_g1_i1_ORF
OG0000173	TR48443|c3_g1_i2_ORF
OG0000173	TR48443|c4_g2_i1_ORF
OG0000173	TR50674|c1_g1_i7_ORF
OG0000173	TR55248|c2_g1_i1_ORF
OG0000174	TR26050|c0_g1_i1_ORF
OG0000174	TR26291|c1_g2_i1_ORF
OG0000174	TR27424|c0_g1_i1_ORF
OG0000174	TR28903|c0_g1_i1_ORF
OG0000174	TR31385|c1_g1_i1_ORF
OG0000174	TR3694|c0_g1_i1_ORF
OG0000174	TR39154|c0_g1_i1_ORF
OG0000174	TR39154|c0_g2_i1_ORF
OG0000174	TR42793|c1_g1_i3_ORF
OG0000174	TR50825|c5_g3_i1_ORF
OG0000174	TR59893|c0_g1_i1_ORF
OG0000174	TR70423|c0_g1_i1_ORF
OG0000175	TR46271|c1_g1_i10_ORF
OG0000175	TR46271|c1_g1_i11_ORF
OG0000175	TR46271|c1_g1_i1_ORF
OG0000175	TR46271|c1_g1_i3_ORF
OG0000175	TR46271|c1_g1_i4_ORF
OG0000175	TR46271|c1_g1_i9_ORF
OG0000175	TR46271|c1_g4_i2_ORF
OG0000176	TR50982|c0_g3_i2_ORF
OG0000176	TR50982|c0_g4_i2_ORF
OG0000176	TR50982|c0_g4_i4_ORF
OG0000176	TR50982|c0_g4_i5_ORF
OG0000176	TR50982|c0_g4_i7_ORF
OG0000177	TR27845|c0_g1_i1_ORF
OG0000177	TR34923|c0_g1_i3_ORF
OG0000177	TR41043|c1_g1_i1_ORF
OG0000177	TR46559|c0_g1_i3_ORF
OG0000177	TR46559|c0_g1_i5_ORF
OG0000177	TR46559|c0_g2_i1_ORF
OG0000177	TR53139|c2_g2_i1_ORF
OG0000177	TR54897|c1_g7_i1_ORF
OG0000177	TR55166|c3_g2_i1_ORF
OG0000177	TR55166|c3_g2_i3_ORF
OG0000177	TR55569|c2_g13_i2_ORF
OG0000177	TR59572|c0_g1_i1_ORF
OG0000178	TR11965|c0_g1_i1_ORF
OG0000178	TR19797|c0_g2_i1_ORF
OG0000178	TR25194|c0_g2_i1_ORF
OG0000178	TR28309|c0_g1_i1_ORF
OG0000178	TR29038|c0_g1_i1_ORF
OG0000178	TR31066|c1_g1_i1_ORF
OG0000178	TR31875|c0_g1_i1_ORF
OG0000178	TR31875|c0_g1_i2_ORF
OG0000178	TR32931|c0_g3_i1_ORF
OG0000178	TR63892|c0_g1_i1_ORF
OG0000178	TR73619|c0_g1_i1_ORF
OG0000178	TR81153|c0_g1_i1_ORF
OG0000179	TR41427|c0_g1_i1_ORF
OG0000179	TR43825|c1_g1_i3_ORF
OG0000179	TR43825|c1_g4_i1_ORF
OG0000179	TR52981|c4_g1_i2_ORF
OG0000179	TR52981|c4_g1_i9_ORF
OG0000179	TR52981|c4_g2_i1_ORF
OG0000180	TR42488|c0_g3_i1_ORF
OG0000180	TR42488|c0_g3_i4_ORF
OG0000180	TR45054|c4_g3_i3_ORF
OG0000180	TR48602|c1_g1_i1_ORF
OG0000180	TR51952|c2_g1_i3_ORF
OG0000180	TR51952|c2_g1_i8_ORF
OG0000181	TR40359|c2_g1_i1_ORF
OG0000181	TR40359|c2_g1_i2_ORF
OG0000181	TR40359|c2_g1_i3_ORF
OG0000181	TR43853|c0_g1_i1_ORF
OG0000181	TR43870|c0_g1_i1_ORF
OG0000182	TR53446|c1_g1_i12_ORF
OG0000182	TR53446|c1_g1_i1_ORF
OG0000182	TR53446|c1_g1_i4_ORF
OG0000182	TR53446|c1_g1_i5_ORF
OG0000182	TR53446|c1_g1_i6_ORF
OG0000182	TR53446|c1_g1_i9_ORF
OG0000183	TR42542|c0_g1_i1_ORF
OG0000183	TR42542|c0_g1_i2_ORF
OG0000183	TR43292|c1_g2_i1_ORF
OG0000183	TR43292|c1_g2_i2_ORF
OG0000183	TR43292|c1_g2_i3_ORF
OG0000184	TR52079|c1_g2_i1_ORF
OG0000184	TR52079|c1_g2_i4_ORF
OG0000185	TR42046|c0_g1_i1_ORF
OG0000185	TR42046|c0_g1_i3_ORF
OG0000185	TR42046|c0_g1_i5_ORF
OG0000185	TR42046|c0_g2_i1_ORF
OG0000185	TR55589|c2_g5_i1_ORF
OG0000185	TR55589|c2_g7_i2_ORF
OG0000186	TR46252|c2_g1_i2_ORF
OG0000186	TR46252|c2_g2_i1_ORF
OG0000186	TR47384|c0_g1_i1_ORF
OG0000186	TR47384|c0_g1_i3_ORF
OG0000187	TR39125|c1_g1_i1_ORF
OG0000187	TR47890|c2_g1_i1_ORF
OG0000187	TR47890|c2_g1_i2_ORF
OG0000187	TR77971|c0_g1_i1_ORF
OG0000188	TR36783|c0_g1_i2_ORF
OG0000188	TR36783|c0_g2_i1_ORF
OG0000188	TR47017|c0_g1_i1_ORF
OG0000188	TR52374|c4_g1_i2_ORF
OG0000188	TR52696|c0_g3_i1_ORF
OG0000188	TR55596|c13_g8_i1_ORF
OG0000188	TR6403|c0_g1_i1_ORF
OG0000189	TR53330|c3_g1_i1_ORF
OG0000189	TR53330|c3_g1_i2_ORF
OG0000189	TR53330|c3_g1_i4_ORF
OG0000189	TR6610|c0_g1_i1_ORF
OG0000190	TR36624|c0_g2_i1_ORF
OG0000190	TR49838|c0_g1_i1_ORF
OG0000190	TR54334|c0_g1_i1_ORF
OG0000191	TR30070|c0_g1_i2_ORF
OG0000191	TR50575|c0_g1_i1_ORF
OG0000191	TR52211|c1_g4_i1_ORF
OG0000191	TR53225|c0_g1_i4_ORF
OG0000192	TR29653|c0_g1_i1_ORF
OG0000192	TR44955|c2_g1_i1_ORF
OG0000192	TR49005|c4_g3_i2_ORF
OG0000192	TR49005|c4_g3_i5_ORF
OG0000193	TR27930|c0_g1_i1_ORF
OG0000193	TR30226|c0_g1_i1_ORF
OG0000193	TR46222|c1_g2_i1_ORF
OG0000193	TR53478|c0_g2_i2_ORF
OG0000194	TR13715|c0_g2_i1_ORF
OG0000194	TR20037|c0_g1_i1_ORF
OG0000194	TR21138|c0_g1_i1_ORF
OG0000194	TR26203|c0_g2_i1_ORF
OG0000194	TR26637|c0_g1_i2_ORF
OG0000194	TR26658|c0_g1_i1_ORF
OG0000194	TR33122|c0_g1_i1_ORF
OG0000194	TR55181|c0_g1_i1_ORF
OG0000194	TR80861|c0_g1_i1_ORF
OG0000195	TR54164|c0_g5_i11_ORF
OG0000195	TR54164|c0_g5_i13_ORF
OG0000195	TR54164|c0_g5_i14_ORF
OG0000195	TR54164|c0_g5_i1_ORF
OG0000195	TR54164|c0_g5_i3_ORF
OG0000195	TR54164|c0_g5_i6_ORF
OG0000195	TR54164|c0_g5_i7_ORF
OG0000195	TR54164|c0_g5_i9_ORF
OG0000196	TR32134|c0_g1_i1_ORF
OG0000196	TR51049|c1_g1_i3_ORF
OG0000196	TR51049|c1_g2_i1_ORF
OG0000196	TR55090|c1_g4_i1_ORF
OG0000196	TR55567|c1_g2_i2_ORF
OG0000196	TR55567|c1_g2_i7_ORF
OG0000196	TR55567|c1_g2_i9_ORF
OG0000197	TR49689|c0_g1_i1_ORF
OG0000197	TR49689|c0_g1_i2_ORF
OG0000197	TR49689|c0_g1_i3_ORF
OG0000197	TR53016|c0_g1_i1_ORF
OG0000198	TR37619|c0_g1_i1_ORF
OG0000198	TR43830|c0_g1_i1_ORF
OG0000198	TR47678|c0_g1_i2_ORF
OG0000198	TR47678|c0_g1_i3_ORF
OG0000198	TR47678|c0_g1_i5_ORF
OG0000198	TR47678|c0_g1_i6_ORF
OG0000198	TR55575|c0_g1_i2_ORF
OG0000199	TR43604|c0_g1_i1_ORF
OG0000199	TR43604|c0_g3_i10_ORF
OG0000199	TR43604|c0_g3_i17_ORF
OG0000200	TR15176|c0_g1_i1_ORF
OG0000200	TR15176|c0_g2_i1_ORF
OG0000200	TR18554|c0_g1_i1_ORF
OG0000200	TR23682|c0_g1_i1_ORF
OG0000200	TR34263|c1_g1_i5_ORF
OG0000200	TR34263|c1_g1_i8_ORF
OG0000200	TR45957|c2_g3_i1_ORF
OG0000200	TR58868|c0_g1_i1_ORF
OG0000200	TR65976|c0_g1_i1_ORF
OG0000201	TR46412|c0_g1_i1_ORF
OG0000201	TR56232|c0_g1_i1_ORF
OG0000202	TR53158|c0_g3_i1_ORF
OG0000202	TR55338|c0_g1_i1_ORF
OG0000202	TR55338|c0_g1_i2_ORF
OG0000202	TR55338|c0_g1_i3_ORF
OG0000202	TR55338|c0_g1_i4_ORF
OG0000203	TR39343|c0_g1_i1_ORF
OG0000203	TR40881|c0_g1_i2_ORF
OG0000203	TR53089|c0_g1_i2_ORF
OG0000203	TR53089|c0_g1_i4_ORF
OG0000203	TR53707|c0_g1_i1_ORF
OG0000204	TR14491|c0_g1_i1_ORF
OG0000204	TR43736|c0_g1_i1_ORF
OG0000204	TR43736|c0_g1_i2_ORF
OG0000204	TR43736|c0_g2_i1_ORF
OG0000205	TR35706|c0_g1_i3_ORF
OG0000206	TR48663|c0_g2_i10_ORF
OG0000206	TR48663|c0_g2_i12_ORF
OG0000206	TR48663|c0_g2_i13_ORF
OG0000206	TR48663|c0_g2_i1_ORF
OG0000206	TR48663|c0_g2_i2_ORF
OG0000206	TR48663|c0_g2_i4_ORF
OG0000206	TR48663|c0_g2_i6_ORF
OG0000206	TR48663|c0_g2_i7_ORF
OG0000206	TR48663|c0_g2_i8_ORF
OG0000206	TR48663|c0_g2_i9_ORF
OG0000207	TR54035|c0_g2_i11_ORF
OG0000207	TR54035|c0_g2_i13_ORF
OG0000207	TR54035|c0_g2_i4_ORF
OG0000207	TR54035|c0_g2_i9_ORF
OG0000208	TR34148|c0_g1_i1_ORF
OG0000208	TR34148|c2_g1_i1_ORF
OG0000208	TR34148|c2_g1_i3_ORF
OG0000209	TR54760|c0_g1_i1_ORF
OG0000209	TR54760|c0_g1_i3_ORF
OG0000209	TR54760|c0_g1_i5_ORF
OG0000209	TR54760|c0_g1_i7_ORF
OG0000209	TR54760|c0_g1_i8_ORF
OG0000209	TR54760|c0_g1_i9_ORF
OG0000209	TR54905|c0_g1_i1_ORF
OG0000210	TR50464|c2_g2_i12_ORF
OG0000210	TR50464|c2_g2_i1_ORF
OG0000210	TR50464|c2_g2_i5_ORF
OG0000210	TR50464|c2_g2_i9_ORF
OG0000211	TR55100|c1_g2_i11_ORF
OG0000211	TR55100|c1_g2_i1_ORF
OG0000211	TR55100|c1_g2_i9_ORF
OG0000212	TR14457|c0_g1_i1_ORF
OG0000212	TR59785|c0_g1_i1_ORF
OG0000213	TR31796|c0_g1_i1_ORF
OG0000213	TR54859|c1_g1_i2_ORF
OG0000213	TR54859|c1_g1_i3_ORF
OG0000213	TR54859|c1_g1_i5_ORF
OG0000213	TR54859|c1_g6_i1_ORF
OG0000213	TR55572|c1_g1_i2_ORF
OG0000214	TR11588|c0_g1_i1_ORF
OG0000214	TR16936|c0_g1_i1_ORF
OG0000214	TR25195|c0_g1_i1_ORF
OG0000214	TR25195|c0_g1_i2_ORF
OG0000214	TR25195|c0_g2_i1_ORF
OG0000214	TR32779|c0_g1_i1_ORF
OG0000214	TR32779|c0_g1_i3_ORF
OG0000214	TR62479|c0_g1_i1_ORF
OG0000214	TR77044|c0_g1_i1_ORF
OG0000215	TR47330|c2_g1_i1_ORF
OG0000215	TR47330|c2_g1_i3_ORF
OG0000215	TR47502|c0_g1_i4_ORF
OG0000215	TR47502|c0_g1_i5_ORF
OG0000216	TR22941|c0_g2_i1_ORF
OG0000216	TR55552|c0_g2_i1_ORF
OG0000216	TR79546|c0_g1_i1_ORF
OG0000217	TR51627|c0_g1_i1_ORF
OG0000217	TR54475|c1_g1_i1_ORF
OG0000217	TR54475|c1_g1_i3_ORF
OG0000218	TR22478|c0_g1_i1_ORF
OG0000218	TR28239|c0_g1_i1_ORF
OG0000218	TR9852|c0_g2_i1_ORF
OG0000219	TR38156|c0_g1_i1_ORF
OG0000219	TR42072|c1_g2_i1_ORF
OG0000219	TR42072|c1_g3_i7_ORF
OG0000219	TR46973|c5_g3_i3_ORF
OG0000219	TR47657|c9_g10_i1_ORF
OG0000220	TR15268|c0_g1_i1_ORF
OG0000220	TR1648|c0_g2_i1_ORF
OG0000220	TR16921|c0_g1_i1_ORF
OG0000220	TR255|c0_g2_i1_ORF
OG0000220	TR29181|c0_g1_i1_ORF
OG0000220	TR46129|c6_g11_i2_ORF
OG0000220	TR65721|c0_g1_i1_ORF
OG0000221	TR16277|c0_g1_i1_ORF
OG0000221	TR24329|c0_g1_i1_ORF
OG0000221	TR31739|c2_g1_i1_ORF
OG0000221	TR37178|c1_g1_i1_ORF
OG0000221	TR37178|c1_g1_i2_ORF
OG0000221	TR80994|c0_g1_i1_ORF
OG0000222	TR31141|c0_g1_i1_ORF
OG0000222	TR31141|c0_g2_i2_ORF
OG0000222	TR52300|c0_g1_i2_ORF
OG0000222	TR52300|c0_g1_i5_ORF
OG0000222	TR52300|c0_g2_i4_ORF
OG0000222	TR52300|c0_g2_i6_ORF
OG0000222	TR52300|c0_g2_i7_ORF
OG0000222	TR52300|c0_g2_i8_ORF
OG0000223	TR19845|c0_g1_i1_ORF
OG0000223	TR25488|c0_g1_i1_ORF
OG0000223	TR44822|c0_g1_i1_ORF
OG0000223	TR45257|c0_g1_i1_ORF
OG0000223	TR45257|c0_g1_i4_ORF
OG0000223	TR58968|c0_g1_i1_ORF
OG0000223	TR60215|c0_g1_i1_ORF
OG0000223	TR70761|c0_g1_i1_ORF
OG0000224	TR41056|c0_g1_i1_ORF
OG0000225	TR46405|c0_g1_i1_ORF
OG0000225	TR46405|c0_g1_i2_ORF
OG0000226	TR16501|c0_g1_i1_ORF
OG0000226	TR47318|c1_g7_i1_ORF
OG0000226	TR47318|c1_g7_i7_ORF
OG0000226	TR50968|c4_g2_i1_ORF
OG0000226	TR55447|c2_g2_i1_ORF
OG0000227	TR41286|c2_g2_i1_ORF
OG0000227	TR41286|c2_g2_i5_ORF
OG0000227	TR41286|c2_g2_i6_ORF
OG0000227	TR48595|c1_g1_i1_ORF
OG0000227	TR48595|c1_g3_i1_ORF
OG0000227	TR54103|c0_g1_i5_ORF
OG0000228	TR32230|c1_g2_i1_ORF
OG0000228	TR33578|c0_g1_i1_ORF
OG0000228	TR35510|c0_g1_i1_ORF
OG0000228	TR54404|c0_g2_i1_ORF
OG0000228	TR61543|c0_g1_i1_ORF
OG0000228	TR63861|c0_g1_i1_ORF
OG0000228	TR7268|c0_g1_i1_ORF
OG0000228	TR76794|c0_g1_i1_ORF
OG0000229	TR26038|c0_g1_i1_ORF
OG0000229	TR3485|c0_g1_i1_ORF
OG0000229	TR49157|c1_g3_i1_ORF
OG0000229	TR49157|c1_g3_i4_ORF
OG0000229	TR49964|c1_g1_i3_ORF
OG0000229	TR51404|c2_g1_i2_ORF
OG0000229	TR55429|c1_g2_i2_ORF
OG0000229	TR55429|c1_g2_i3_ORF
OG0000230	TR46759|c4_g6_i1_ORF
OG0000230	TR55457|c2_g1_i1_ORF
OG0000230	TR55457|c2_g1_i2_ORF
OG0000230	TR55457|c2_g1_i4_ORF
OG0000230	TR55457|c2_g1_i5_ORF
OG0000230	TR55457|c2_g1_i7_ORF
OG0000230	TR55457|c2_g1_i8_ORF
OG0000230	TR55457|c2_g1_i9_ORF
OG0000231	TR47727|c0_g1_i1_ORF
OG0000231	TR52671|c0_g2_i1_ORF
OG0000231	TR52671|c0_g4_i1_ORF
OG0000232	TR37419|c0_g2_i1_ORF
OG0000232	TR41636|c2_g1_i1_ORF
OG0000233	TR46253|c0_g3_i1_ORF
OG0000233	TR46253|c0_g3_i2_ORF
OG0000233	TR46838|c0_g1_i1_ORF
OG0000234	TR40079|c0_g2_i2_ORF
OG0000234	TR40079|c0_g2_i4_ORF
OG0000234	TR42072|c1_g3_i5_ORF
OG0000234	TR47657|c1_g2_i1_ORF
OG0000235	TR14322|c0_g1_i1_ORF
OG0000235	TR38483|c0_g2_i2_ORF
OG0000235	TR42853|c5_g2_i1_ORF
OG0000235	TR58466|c0_g1_i1_ORF
OG0000235	TR59439|c0_g1_i1_ORF
OG0000236	TR37750|c0_g1_i1_ORF
OG0000237	TR52273|c0_g1_i3_ORF
OG0000237	TR52273|c0_g1_i4_ORF
OG0000237	TR52273|c0_g1_i7_ORF
OG0000237	TR52273|c0_g1_i8_ORF
OG0000237	TR52273|c0_g1_i9_ORF
OG0000238	TR41059|c3_g3_i1_ORF
[truncated: 53,732 more rows]

## Sheet: OGs_AC
Supplementary Table 7: Orthogroups present across Aconitum japonicum, Aconitum carmichaelii, and Aconitum heterophyllum, as identified by OrthoFinder analysis
Ortrhogroup	Transcript
OG0000000	Ac_TR11649|c0_g1_i1_ORF
OG0000000	Ac_TR12292|c0_g1_i1_ORF
OG0000000	Ac_TR13066|c0_g1_i1_ORF
OG0000000	Ac_TR13177|c1_g1_i1_ORF
OG0000000	Ac_TR1323|c0_g1_i1_ORF
OG0000000	Ac_TR13952|c0_g1_i1_ORF
OG0000000	Ac_TR14209|c0_g2_i1_ORF
OG0000000	Ac_TR15819|c0_g1_i1_ORF
OG0000000	Ac_TR15819|c0_g2_i1_ORF
OG0000000	Ac_TR16055|c0_g1_i1_ORF
OG0000000	Ac_TR16145|c0_g1_i1_ORF
OG0000000	Ac_TR16996|c1_g1_i1_ORF
OG0000000	Ac_TR17835|c0_g1_i1_ORF
OG0000000	Ac_TR18131|c1_g1_i1_ORF
OG0000000	Ac_TR18284|c0_g1_i2_ORF
OG0000000	Ac_TR18789|c0_g1_i1_ORF
OG0000000	Ac_TR20137|c0_g2_i1_ORF
OG0000000	Ac_TR20137|c0_g2_i2_ORF
OG0000000	Ac_TR22743|c0_g1_i1_ORF
OG0000000	Ac_TR24566|c0_g1_i3_ORF
OG0000000	Ac_TR25001|c0_g1_i1_ORF
OG0000000	Ac_TR26024|c4_g1_i1_ORF
OG0000000	Ac_TR26111|c2_g1_i1_ORF
OG0000000	Ac_TR26748|c1_g1_i1_ORF
OG0000000	Ac_TR26748|c1_g2_i1_ORF
OG0000000	Ac_TR27332|c0_g1_i1_ORF
OG0000000	Ac_TR2756|c0_g1_i1_ORF
OG0000000	Ac_TR27711|c0_g1_i1_ORF
OG0000000	Ac_TR28527|c1_g1_i1_ORF
OG0000000	Ac_TR29807|c1_g1_i1_ORF
OG0000000	Ac_TR29807|c1_g2_i1_ORF
OG0000000	Ac_TR31408|c4_g1_i1_ORF
OG0000000	Ac_TR31408|c4_g1_i6_ORF
OG0000000	Ac_TR31408|c4_g1_i7_ORF
OG0000000	Ac_TR319|c0_g2_i1_ORF
OG0000000	Ac_TR32215|c2_g1_i1_ORF
OG0000000	Ac_TR33288|c0_g1_i1_ORF
OG0000000	Ac_TR3395|c0_g1_i1_ORF
OG0000000	Ac_TR3395|c0_g2_i1_ORF
OG0000000	Ac_TR35056|c1_g1_i1_ORF
OG0000000	Ac_TR35056|c1_g2_i1_ORF
OG0000000	Ac_TR35056|c1_g3_i1_ORF
OG0000000	Ac_TR35056|c5_g2_i2_ORF
OG0000000	Ac_TR35056|c7_g1_i3_ORF
OG0000000	Ac_TR35056|c7_g1_i4_ORF
OG0000000	Ac_TR35056|c8_g2_i1_ORF
OG0000000	Ac_TR35056|c8_g3_i1_ORF
OG0000000	Ac_TR35056|c8_g4_i1_ORF
OG0000000	Ac_TR35109|c2_g1_i1_ORF
OG0000000	Ac_TR35109|c3_g1_i1_ORF
OG0000000	Ac_TR35109|c3_g2_i1_ORF
OG0000000	Ac_TR35109|c3_g2_i4_ORF
OG0000000	Ac_TR38388|c0_g3_i1_ORF
OG0000000	Ac_TR38579|c1_g2_i1_ORF
OG0000000	Ac_TR39997|c3_g1_i1_ORF
OG0000000	Ac_TR39997|c6_g1_i6_ORF
OG0000000	Ac_TR39997|c6_g2_i1_ORF
OG0000000	Ac_TR40808|c0_g1_i1_ORF
OG0000000	Ac_TR40808|c0_g2_i1_ORF
OG0000000	Ac_TR42701|c0_g1_i1_ORF
OG0000000	Ac_TR42701|c3_g1_i10_ORF
OG0000000	Ac_TR42701|c3_g1_i2_ORF
OG0000000	Ac_TR42701|c3_g1_i6_ORF
OG0000000	Ac_TR42701|c4_g1_i1_ORF
OG0000000	Ac_TR42701|c4_g2_i1_ORF
OG0000000	Ac_TR42701|c4_g3_i1_ORF
OG0000000	Ac_TR42701|c4_g4_i1_ORF
OG0000000	Ac_TR42701|c4_g5_i1_ORF
OG0000000	Ac_TR42701|c4_g5_i2_ORF
OG0000000	Ac_TR42701|c4_g6_i1_ORF
OG0000000	Ac_TR42701|c4_g6_i2_ORF
OG0000000	Ac_TR42701|c5_g1_i1_ORF
OG0000000	Ac_TR4610|c0_g1_i1_ORF
OG0000000	Ac_TR4665|c0_g1_i1_ORF
OG0000000	Ac_TR4852|c0_g1_i1_ORF
OG0000000	Ac_TR48707|c0_g1_i1_ORF
OG0000000	Ac_TR48731|c0_g1_i1_ORF
OG0000000	Ac_TR48868|c0_g1_i1_ORF
OG0000000	Ac_TR49206|c0_g1_i1_ORF
OG0000000	Ac_TR4934|c0_g1_i1_ORF
OG0000000	Ac_TR50612|c0_g1_i1_ORF
OG0000000	Ac_TR51012|c0_g1_i1_ORF
OG0000000	Ac_TR52518|c0_g1_i1_ORF
OG0000000	Ac_TR5268|c0_g1_i1_ORF
OG0000000	Ac_TR53741|c0_g1_i1_ORF
OG0000000	Ac_TR54342|c0_g1_i1_ORF
OG0000000	Ac_TR54420|c0_g1_i1_ORF
OG0000000	Ac_TR56815|c0_g1_i1_ORF
OG0000000	Ac_TR57576|c0_g1_i1_ORF
OG0000000	Ac_TR62520|c0_g1_i1_ORF
OG0000000	Ac_TR62936|c0_g1_i1_ORF
OG0000000	Ac_TR63091|c0_g1_i1_ORF
OG0000000	Ac_TR63813|c0_g1_i1_ORF
OG0000000	Ac_TR63962|c0_g1_i1_ORF
OG0000000	Ac_TR6458|c0_g1_i1_ORF
OG0000000	Ac_TR6463|c0_g1_i1_ORF
OG0000000	Ac_TR64710|c0_g1_i1_ORF
OG0000000	Ac_TR6491|c0_g1_i1_ORF
OG0000000	Ac_TR651|c0_g1_i1_ORF
OG0000000	Ac_TR65638|c0_g1_i1_ORF
OG0000000	Ac_TR6734|c0_g1_i1_ORF
OG0000000	Ac_TR68797|c0_g1_i1_ORF
OG0000000	Ac_TR70412|c0_g1_i1_ORF
OG0000000	Ac_TR72612|c0_g1_i1_ORF
OG0000000	Ac_TR72759|c0_g1_i1_ORF
OG0000000	Ac_TR7276|c0_g1_i1_ORF
OG0000000	Ac_TR72974|c0_g1_i1_ORF
OG0000000	Ac_TR800|c0_g1_i1_ORF
OG0000000	Ac_TR8583|c0_g1_i1_ORF
OG0000000	Ac_TR8873|c0_g2_i1_ORF
OG0000000	Ac_TR9081|c0_g1_i1_ORF
OG0000000	Ac_TR9651|c0_g1_i1_ORF
OG0000000	Ac_TR9684|c0_g1_i1_ORF
OG0000000	Ac_TR9714|c0_g1_i1_ORF
OG0000000	Ac_TR9728|c0_g2_i1_ORF
OG0000000	Ac_TR9899|c0_g1_i1_ORF
OG0000000	Ac_TR998|c0_g1_i1_ORF
OG0000000	Ac_TR998|c0_g2_i1_ORF
OG0000001	Ac_TR11314|c0_g1_i1_ORF
OG0000001	Ac_TR13161|c0_g1_i1_ORF
OG0000001	Ac_TR13658|c0_g1_i1_ORF
OG0000001	Ac_TR18030|c0_g3_i1_ORF
OG0000001	Ac_TR22072|c0_g1_i1_ORF
OG0000001	Ac_TR22968|c1_g1_i1_ORF
OG0000001	Ac_TR25638|c0_g1_i1_ORF
OG0000001	Ac_TR31672|c1_g1_i1_ORF
OG0000001	Ac_TR40543|c0_g8_i1_ORF
OG0000001	Ac_TR40857|c3_g1_i2_ORF
OG0000001	Ac_TR40857|c6_g1_i1_ORF
OG0000001	Ac_TR42701|c2_g1_i1_ORF
OG0000001	Ac_TR43811|c2_g1_i1_ORF
OG0000001	Ac_TR49935|c0_g1_i1_ORF
OG0000001	Ac_TR52637|c0_g1_i1_ORF
OG0000001	Ac_TR52693|c0_g1_i1_ORF
OG0000001	Ac_TR52767|c0_g1_i1_ORF
OG0000001	Ac_TR5467|c0_g1_i1_ORF
OG0000001	Ac_TR57281|c0_g1_i1_ORF
OG0000001	Ac_TR57971|c0_g1_i1_ORF
OG0000001	Ac_TR59509|c0_g1_i1_ORF
OG0000001	Ac_TR60753|c0_g1_i1_ORF
OG0000001	Ac_TR6152|c0_g1_i1_ORF
OG0000001	Ac_TR63614|c0_g1_i1_ORF
OG0000001	Ac_TR66367|c0_g1_i1_ORF
OG0000001	Ac_TR67296|c0_g1_i1_ORF
OG0000001	Ac_TR68284|c0_g1_i1_ORF
OG0000001	Ac_TR684|c0_g1_i1_ORF
OG0000001	Ac_TR68863|c0_g1_i1_ORF
OG0000001	Ac_TR69334|c0_g1_i1_ORF
OG0000001	Ac_TR69545|c0_g1_i1_ORF
OG0000001	Ac_TR69934|c0_g1_i1_ORF
OG0000001	Ac_TR71049|c0_g1_i1_ORF
OG0000001	Ac_TR7981|c0_g1_i1_ORF
OG0000001	Ac_TR8629|c0_g1_i1_ORF
OG0000001	Ac_TR9416|c0_g1_i1_ORF
OG0000002	Ac_TR10084|c0_g1_i1_ORF
OG0000002	Ac_TR11087|c0_g1_i1_ORF
OG0000002	Ac_TR13710|c1_g1_i1_ORF
OG0000002	Ac_TR14735|c0_g1_i1_ORF
OG0000002	Ac_TR14735|c1_g1_i1_ORF
OG0000002	Ac_TR16063|c0_g1_i1_ORF
OG0000002	Ac_TR17356|c0_g1_i1_ORF
OG0000002	Ac_TR17356|c1_g1_i1_ORF
OG0000002	Ac_TR19893|c0_g1_i2_ORF
OG0000002	Ac_TR21385|c0_g1_i1_ORF
OG0000002	Ac_TR21908|c1_g1_i1_ORF
OG0000002	Ac_TR23538|c0_g1_i1_ORF
OG0000002	Ac_TR33189|c3_g1_i1_ORF
OG0000002	Ac_TR39997|c1_g1_i1_ORF
OG0000002	Ac_TR45204|c1_g1_i1_ORF
OG0000002	Ac_TR57286|c0_g1_i1_ORF
OG0000002	Ac_TR58822|c0_g1_i1_ORF
OG0000002	Ac_TR59574|c0_g1_i1_ORF
OG0000002	Ac_TR60315|c0_g1_i1_ORF
OG0000002	Ac_TR62832|c0_g1_i1_ORF
OG0000002	Ac_TR63307|c0_g1_i1_ORF
OG0000002	Ac_TR63426|c0_g1_i1_ORF
OG0000002	Ac_TR6543|c0_g1_i1_ORF
OG0000002	Ac_TR67104|c0_g1_i1_ORF
OG0000002	Ac_TR67245|c0_g1_i1_ORF
OG0000002	Ac_TR67874|c0_g1_i1_ORF
OG0000002	Ac_TR70396|c0_g1_i1_ORF
OG0000002	Ac_TR9760|c0_g1_i1_ORF
OG0000003	Ac_TR10078|c0_g1_i1_ORF
OG0000003	Ac_TR11983|c0_g1_i1_ORF
OG0000003	Ac_TR15097|c0_g1_i1_ORF
OG0000003	Ac_TR17809|c0_g1_i1_ORF
OG0000003	Ac_TR17809|c1_g1_i1_ORF
OG0000003	Ac_TR17927|c1_g1_i1_ORF
OG0000003	Ac_TR22219|c0_g1_i1_ORF
OG0000003	Ac_TR22219|c0_g2_i1_ORF
OG0000003	Ac_TR25597|c2_g1_i1_ORF
OG0000003	Ac_TR29731|c1_g2_i1_ORF
OG0000003	Ac_TR29731|c1_g3_i1_ORF
OG0000003	Ac_TR343|c0_g1_i1_ORF
OG0000003	Ac_TR36351|c1_g1_i1_ORF
OG0000003	Ac_TR36351|c3_g5_i1_ORF
OG0000003	Ac_TR53505|c0_g1_i1_ORF
OG0000003	Ac_TR59921|c0_g1_i1_ORF
OG0000003	Ac_TR6023|c1_g1_i1_ORF
OG0000003	Ac_TR61052|c0_g1_i1_ORF
OG0000003	Ac_TR61998|c0_g1_i1_ORF
OG0000003	Ac_TR64179|c0_g1_i1_ORF
OG0000003	Ac_TR64183|c0_g1_i1_ORF
OG0000003	Ac_TR64942|c0_g1_i1_ORF
OG0000003	Ac_TR6600|c0_g1_i1_ORF
OG0000003	Ac_TR6926|c0_g1_i1_ORF
OG0000003	Ac_TR73548|c0_g1_i1_ORF
OG0000004	Ac_TR23441|c1_g1_i1_ORF
OG0000004	Ac_TR24238|c0_g2_i1_ORF
OG0000004	Ac_TR24238|c0_g3_i1_ORF
OG0000004	Ac_TR25597|c0_g1_i1_ORF
OG0000004	Ac_TR30845|c1_g1_i1_ORF
OG0000004	Ac_TR33018|c0_g1_i1_ORF
OG0000004	Ac_TR33018|c2_g1_i5_ORF
OG0000004	Ac_TR36351|c2_g1_i2_ORF
OG0000004	Ac_TR36351|c2_g2_i1_ORF
OG0000004	Ac_TR39997|c6_g1_i5_ORF
OG0000004	Ac_TR49695|c0_g1_i1_ORF
OG0000004	Ac_TR55059|c0_g1_i1_ORF
OG0000004	Ac_TR56969|c0_g1_i1_ORF
OG0000004	Ac_TR58178|c0_g1_i1_ORF
OG0000004	Ac_TR6502|c0_g1_i1_ORF
OG0000004	Ac_TR68228|c0_g1_i1_ORF
OG0000004	Ac_TR69571|c0_g1_i1_ORF
OG0000004	Ac_TR7384|c0_g1_i1_ORF
OG0000005	Ac_TR12415|c0_g1_i1_ORF
OG0000005	Ac_TR13694|c0_g1_i1_ORF
OG0000005	Ac_TR13787|c0_g1_i1_ORF
OG0000005	Ac_TR14670|c0_g1_i1_ORF
OG0000005	Ac_TR18722|c0_g1_i1_ORF
OG0000005	Ac_TR18859|c0_g1_i1_ORF
OG0000005	Ac_TR18940|c0_g1_i1_ORF
OG0000005	Ac_TR25492|c1_g1_i1_ORF
OG0000005	Ac_TR25767|c0_g1_i1_ORF
OG0000005	Ac_TR2616|c0_g1_i1_ORF
OG0000005	Ac_TR27569|c1_g1_i1_ORF
OG0000005	Ac_TR29080|c0_g1_i1_ORF
OG0000005	Ac_TR2974|c0_g1_i1_ORF
OG0000005	Ac_TR30832|c1_g1_i1_ORF
OG0000005	Ac_TR33905|c1_g3_i1_ORF
OG0000005	Ac_TR35469|c0_g1_i1_ORF
OG0000005	Ac_TR51434|c0_g1_i1_ORF
OG0000005	Ac_TR52060|c0_g1_i1_ORF
OG0000005	Ac_TR53772|c0_g1_i1_ORF
OG0000005	Ac_TR5942|c0_g1_i1_ORF
OG0000005	Ac_TR62602|c0_g1_i1_ORF
OG0000005	Ac_TR66781|c0_g1_i1_ORF
OG0000005	Ac_TR70289|c0_g1_i1_ORF
OG0000005	Ac_TR9076|c0_g1_i1_ORF
OG0000005	Ac_TR9155|c0_g1_i1_ORF
OG0000006	Ac_TR10204|c0_g1_i1_ORF
OG0000006	Ac_TR11399|c0_g1_i1_ORF
OG0000006	Ac_TR12506|c0_g1_i1_ORF
OG0000006	Ac_TR15298|c0_g1_i1_ORF
OG0000006	Ac_TR16352|c0_g1_i1_ORF
OG0000006	Ac_TR16525|c1_g1_i1_ORF
OG0000006	Ac_TR18809|c1_g1_i1_ORF
OG0000006	Ac_TR18896|c0_g1_i1_ORF
OG0000006	Ac_TR21568|c0_g1_i1_ORF
OG0000006	Ac_TR23652|c0_g1_i1_ORF
OG0000006	Ac_TR32710|c0_g2_i1_ORF
OG0000006	Ac_TR32752|c0_g1_i1_ORF
OG0000006	Ac_TR33361|c0_g2_i1_ORF
OG0000006	Ac_TR45979|c0_g1_i12_ORF
OG0000006	Ac_TR48795|c0_g1_i1_ORF
OG0000006	Ac_TR5139|c0_g1_i1_ORF
OG0000006	Ac_TR52933|c0_g1_i1_ORF
OG0000006	Ac_TR67570|c0_g1_i1_ORF
OG0000006	Ac_TR70947|c0_g1_i1_ORF
OG0000006	Ac_TR8894|c0_g1_i1_ORF
OG0000007	Ac_TR10726|c0_g1_i1_ORF
OG0000007	Ac_TR29039|c0_g2_i2_ORF
OG0000007	Ac_TR29162|c0_g1_i1_ORF
OG0000007	Ac_TR29315|c0_g1_i1_ORF
OG0000007	Ac_TR30212|c1_g1_i2_ORF
OG0000007	Ac_TR43134|c1_g1_i1_ORF
OG0000007	Ac_TR43134|c1_g1_i2_ORF
OG0000007	Ac_TR43134|c1_g1_i3_ORF
OG0000007	Ac_TR43134|c1_g1_i4_ORF
OG0000007	Ac_TR47419|c0_g1_i4_ORF
OG0000007	Ac_TR47742|c1_g3_i11_ORF
OG0000007	Ac_TR47742|c1_g3_i4_ORF
OG0000007	Ac_TR48004|c0_g1_i1_ORF
OG0000007	Ac_TR48004|c1_g1_i1_ORF
OG0000007	Ac_TR48004|c1_g1_i8_ORF
OG0000007	Ac_TR6450|c0_g1_i1_ORF
OG0000007	Ac_TR6478|c0_g2_i1_ORF
OG0000007	Ac_TR66288|c0_g1_i1_ORF
OG0000007	Ac_TR9767|c0_g1_i1_ORF
OG0000008	Ac_TR11915|c0_g1_i1_ORF
OG0000008	Ac_TR12711|c0_g1_i1_ORF
OG0000008	Ac_TR12909|c0_g1_i1_ORF
OG0000008	Ac_TR12995|c0_g1_i1_ORF
OG0000008	Ac_TR13523|c0_g1_i1_ORF
OG0000008	Ac_TR1376|c0_g1_i1_ORF
OG0000008	Ac_TR17151|c0_g1_i1_ORF
OG0000008	Ac_TR17512|c0_g1_i1_ORF
OG0000008	Ac_TR18288|c0_g1_i1_ORF
OG0000008	Ac_TR18940|c1_g1_i1_ORF
OG0000008	Ac_TR19938|c0_g1_i1_ORF
OG0000008	Ac_TR20660|c0_g1_i1_ORF
OG0000008	Ac_TR22225|c0_g1_i1_ORF
OG0000008	Ac_TR2742|c0_g2_i1_ORF
OG0000008	Ac_TR33361|c0_g1_i1_ORF
OG0000008	Ac_TR3402|c0_g1_i1_ORF
OG0000008	Ac_TR454|c0_g1_i1_ORF
OG0000008	Ac_TR56357|c0_g1_i1_ORF
OG0000008	Ac_TR576|c0_g2_i1_ORF
OG0000008	Ac_TR58020|c0_g1_i1_ORF
OG0000008	Ac_TR60355|c0_g1_i1_ORF
OG0000008	Ac_TR6956|c0_g1_i1_ORF
OG0000008	Ac_TR7061|c0_g1_i1_ORF
OG0000009	Ac_TR10413|c0_g1_i1_ORF
OG0000009	Ac_TR12448|c0_g1_i1_ORF
OG0000009	Ac_TR17072|c0_g1_i1_ORF
OG0000009	Ac_TR18046|c0_g1_i1_ORF
OG0000009	Ac_TR19988|c0_g1_i2_ORF
OG0000009	Ac_TR23609|c0_g1_i2_ORF
OG0000009	Ac_TR25605|c0_g1_i3_ORF
OG0000009	Ac_TR25605|c0_g1_i4_ORF
OG0000009	Ac_TR33682|c1_g1_i2_ORF
OG0000009	Ac_TR33682|c1_g1_i4_ORF
OG0000009	Ac_TR33682|c1_g3_i1_ORF
OG0000009	Ac_TR43422|c6_g1_i1_ORF
OG0000009	Ac_TR55631|c0_g1_i1_ORF
OG0000009	Ac_TR61338|c0_g1_i1_ORF
OG0000009	Ac_TR65387|c0_g1_i1_ORF
OG0000009	Ac_TR73120|c0_g1_i1_ORF
OG0000010	Ac_TR17323|c0_g1_i1_ORF
OG0000010	Ac_TR2215|c0_g1_i1_ORF
OG0000010	Ac_TR24064|c0_g1_i1_ORF
OG0000010	Ac_TR24553|c0_g1_i1_ORF
OG0000010	Ac_TR24553|c0_g2_i1_ORF
OG0000010	Ac_TR35742|c0_g3_i1_ORF
OG0000010	Ac_TR35742|c0_g4_i1_ORF
OG0000010	Ac_TR47877|c0_g1_i1_ORF
OG0000010	Ac_TR47877|c0_g2_i1_ORF
OG0000010	Ac_TR47877|c0_g3_i1_ORF
OG0000010	Ac_TR47877|c0_g3_i2_ORF
OG0000010	Ac_TR48364|c3_g3_i2_ORF
OG0000010	Ac_TR48364|c3_g3_i3_ORF
OG0000010	Ac_TR48364|c3_g3_i7_ORF
OG0000010	Ac_TR8179|c0_g1_i1_ORF
OG0000011	Ac_TR14826|c0_g1_i1_ORF
OG0000011	Ac_TR35605|c1_g1_i1_ORF
OG0000011	Ac_TR36467|c1_g2_i3_ORF
OG0000011	Ac_TR36467|c1_g2_i4_ORF
OG0000011	Ac_TR36467|c2_g2_i4_ORF
OG0000011	Ac_TR46112|c1_g1_i6_ORF
OG0000011	Ac_TR46112|c1_g1_i9_ORF
OG0000011	Ac_TR48055|c2_g2_i4_ORF
OG0000011	Ac_TR64411|c0_g1_i1_ORF
OG0000011	Ac_TR72558|c0_g1_i1_ORF
OG0000011	Ac_TR9394|c0_g1_i1_ORF
OG0000012	Ac_TR17331|c0_g1_i1_ORF
OG0000012	Ac_TR42336|c1_g2_i11_ORF
OG0000012	Ac_TR42336|c1_g2_i12_ORF
OG0000012	Ac_TR42336|c1_g2_i15_ORF
OG0000012	Ac_TR42336|c1_g2_i1_ORF
OG0000012	Ac_TR42336|c1_g2_i7_ORF
OG0000012	Ac_TR42336|c1_g2_i8_ORF
OG0000012	Ac_TR48045|c0_g3_i1_ORF
OG0000012	Ac_TR48045|c0_g3_i7_ORF
OG0000012	Ac_TR48045|c0_g3_i8_ORF
OG0000013	Ac_TR17006|c0_g2_i1_ORF
OG0000013	Ac_TR17695|c0_g1_i1_ORF
OG0000013	Ac_TR18515|c0_g2_i1_ORF
OG0000013	Ac_TR22292|c0_g1_i1_ORF
OG0000013	Ac_TR50882|c0_g1_i1_ORF
OG0000013	Ac_TR51681|c0_g1_i1_ORF
OG0000013	Ac_TR53119|c0_g1_i1_ORF
OG0000013	Ac_TR53623|c0_g1_i1_ORF
OG0000013	Ac_TR62395|c0_g1_i1_ORF
OG0000013	Ac_TR63247|c0_g1_i1_ORF
OG0000013	Ac_TR69166|c0_g1_i1_ORF
OG0000013	Ac_TR9652|c1_g1_i1_ORF
OG0000014	Ac_TR43911|c0_g2_i1_ORF
OG0000015	Ac_TR22790|c0_g1_i1_ORF
OG0000015	Ac_TR22796|c0_g1_i1_ORF
OG0000015	Ac_TR22796|c0_g1_i4_ORF
OG0000015	Ac_TR24809|c0_g1_i1_ORF
OG0000015	Ac_TR32793|c0_g1_i1_ORF
OG0000015	Ac_TR32793|c0_g2_i1_ORF
OG0000015	Ac_TR35194|c3_g11_i1_ORF
OG0000015	Ac_TR35194|c3_g14_i1_ORF
OG0000015	Ac_TR35194|c3_g16_i2_ORF
OG0000015	Ac_TR35194|c3_g3_i1_ORF
OG0000015	Ac_TR35194|c3_g4_i1_ORF
OG0000015	Ac_TR35194|c3_g8_i1_ORF
OG0000016	Ac_TR37773|c0_g1_i1_ORF
OG0000016	Ac_TR37773|c0_g1_i2_ORF
OG0000016	Ac_TR46256|c0_g1_i13_ORF
OG0000016	Ac_TR46256|c0_g1_i14_ORF
OG0000016	Ac_TR46256|c0_g1_i2_ORF
OG0000016	Ac_TR46256|c0_g1_i3_ORF
OG0000016	Ac_TR46256|c0_g1_i8_ORF
OG0000016	Ac_TR47221|c0_g1_i1_ORF
OG0000016	Ac_TR47495|c0_g1_i1_ORF
OG0000016	Ac_TR47495|c0_g1_i2_ORF
OG0000016	Ac_TR47495|c0_g1_i3_ORF
OG0000016	Ac_TR47495|c0_g1_i4_ORF
OG0000017	Ac_TR35121|c0_g1_i1_ORF
OG0000017	Ac_TR46879|c0_g1_i1_ORF
OG0000017	Ac_TR46879|c0_g1_i2_ORF
OG0000017	Ac_TR47150|c2_g2_i2_ORF
OG0000017	Ac_TR47941|c2_g1_i2_ORF
OG0000017	Ac_TR47941|c2_g1_i3_ORF
OG0000017	Ac_TR47941|c2_g2_i1_ORF
OG0000017	Ac_TR48417|c0_g1_i1_ORF
OG0000017	Ac_TR48417|c0_g1_i2_ORF
OG0000017	Ac_TR48417|c0_g1_i3_ORF
OG0000018	Ac_TR29522|c0_g2_i1_ORF
OG0000018	Ac_TR29838|c0_g1_i1_ORF
OG0000018	Ac_TR39336|c2_g1_i1_ORF
OG0000018	Ac_TR42705|c6_g1_i4_ORF
OG0000018	Ac_TR42705|c6_g2_i6_ORF
OG0000019	Ac_TR27913|c0_g1_i1_ORF
OG0000019	Ac_TR27913|c0_g1_i2_ORF
OG0000019	Ac_TR28396|c0_g1_i1_ORF
OG0000019	Ac_TR28878|c0_g1_i1_ORF
OG0000019	Ac_TR33608|c0_g1_i1_ORF
OG0000019	Ac_TR40489|c0_g1_i1_ORF
OG0000019	Ac_TR41329|c0_g1_i1_ORF
OG0000019	Ac_TR41329|c1_g1_i2_ORF
OG0000019	Ac_TR41402|c0_g1_i1_ORF
OG0000019	Ac_TR44410|c0_g1_i1_ORF
OG0000019	Ac_TR44410|c0_g1_i2_ORF
OG0000019	Ac_TR51968|c0_g1_i1_ORF
OG0000019	Ac_TR601|c0_g1_i1_ORF
OG0000019	Ac_TR69825|c0_g1_i1_ORF
OG0000020	Ac_TR11916|c0_g1_i1_ORF
OG0000020	Ac_TR12366|c0_g1_i1_ORF
OG0000020	Ac_TR28553|c0_g1_i1_ORF
OG0000020	Ac_TR33590|c0_g1_i1_ORF
OG0000020	Ac_TR36836|c0_g2_i1_ORF
OG0000020	Ac_TR36836|c0_g3_i1_ORF
OG0000020	Ac_TR47029|c4_g3_i1_ORF
OG0000020	Ac_TR55316|c0_g1_i1_ORF
OG0000020	Ac_TR60780|c0_g1_i1_ORF
OG0000020	Ac_TR6903|c0_g1_i1_ORF
OG0000020	Ac_TR71907|c0_g1_i1_ORF
OG0000021	Ac_TR33444|c0_g1_i1_ORF
OG0000021	Ac_TR33510|c0_g2_i1_ORF
OG0000021	Ac_TR36845|c0_g1_i1_ORF
OG0000021	Ac_TR36845|c2_g1_i2_ORF
OG0000021	Ac_TR41298|c0_g2_i3_ORF
OG0000021	Ac_TR41298|c1_g1_i1_ORF
OG0000021	Ac_TR41298|c1_g1_i3_ORF
OG0000021	Ac_TR41353|c3_g1_i1_ORF
OG0000021	Ac_TR41353|c3_g1_i2_ORF
OG0000021	Ac_TR41353|c3_g2_i1_ORF
OG0000021	Ac_TR41372|c0_g1_i2_ORF
OG0000022	Ac_TR19249|c0_g1_i1_ORF
OG0000022	Ac_TR22192|c0_g1_i1_ORF
OG0000022	Ac_TR3066|c0_g1_i1_ORF
OG0000022	Ac_TR33682|c1_g2_i1_ORF
OG0000022	Ac_TR35787|c1_g2_i8_ORF
OG0000022	Ac_TR43422|c5_g1_i1_ORF
OG0000022	Ac_TR43422|c5_g6_i1_ORF
OG0000022	Ac_TR70848|c0_g1_i1_ORF
OG0000022	Ac_TR7972|c0_g1_i1_ORF
OG0000022	Ac_TR9487|c0_g1_i1_ORF
OG0000023	Ac_TR14505|c0_g1_i1_ORF
OG0000023	Ac_TR25933|c0_g1_i2_ORF
OG0000023	Ac_TR39449|c1_g3_i10_ORF
OG0000023	Ac_TR44545|c1_g2_i1_ORF
OG0000023	Ac_TR48184|c2_g3_i1_ORF
OG0000023	Ac_TR51268|c0_g1_i1_ORF
OG0000023	Ac_TR59320|c0_g1_i1_ORF
OG0000024	Ac_TR14836|c0_g1_i1_ORF
OG0000024	Ac_TR26413|c0_g1_i1_ORF
OG0000024	Ac_TR38030|c2_g1_i10_ORF
OG0000024	Ac_TR38030|c2_g1_i1_ORF
OG0000024	Ac_TR38030|c2_g1_i2_ORF
OG0000024	Ac_TR38030|c2_g1_i5_ORF
OG0000024	Ac_TR38030|c2_g1_i6_ORF
OG0000024	Ac_TR38030|c2_g1_i7_ORF
OG0000024	Ac_TR38030|c2_g1_i8_ORF
OG0000024	Ac_TR38030|c2_g1_i9_ORF
OG0000024	Ac_TR55191|c0_g1_i1_ORF
OG0000024	Ac_TR60113|c0_g1_i1_ORF
OG0000025	Ac_TR29634|c0_g1_i3_ORF
OG0000025	Ac_TR31860|c0_g1_i1_ORF
OG0000025	Ac_TR35137|c0_g2_i2_ORF
OG0000025	Ac_TR35137|c0_g2_i4_ORF
OG0000025	Ac_TR35137|c0_g2_i7_ORF
OG0000025	Ac_TR36435|c1_g2_i2_ORF
OG0000025	Ac_TR48351|c4_g1_i10_ORF
OG0000025	Ac_TR48351|c4_g1_i12_ORF
OG0000025	Ac_TR48351|c4_g1_i13_ORF
OG0000025	Ac_TR48351|c4_g1_i3_ORF
OG0000025	Ac_TR48351|c4_g1_i7_ORF
OG0000025	Ac_TR48351|c4_g1_i8_ORF
OG0000025	Ac_TR48612|c3_g2_i2_ORF
OG0000026	Ac_TR42650|c1_g1_i1_ORF
OG0000026	Ac_TR42650|c1_g2_i1_ORF
OG0000026	Ac_TR48424|c6_g10_i1_ORF
OG0000026	Ac_TR48424|c6_g7_i1_ORF
OG0000026	Ac_TR48424|c6_g7_i2_ORF
OG0000026	Ac_TR48424|c6_g8_i5_ORF
OG0000027	Ac_TR23905|c0_g1_i1_ORF
OG0000027	Ac_TR34100|c6_g2_i1_ORF
OG0000027	Ac_TR34100|c6_g4_i10_ORF
OG0000027	Ac_TR34100|c6_g4_i1_ORF
OG0000027	Ac_TR34100|c6_g4_i6_ORF
OG0000027	Ac_TR34100|c6_g4_i9_ORF
OG0000027	Ac_TR34100|c6_g5_i1_ORF
OG0000027	Ac_TR36576|c8_g2_i2_ORF
OG0000027	Ac_TR53510|c0_g1_i1_ORF
OG0000028	Ac_TR36828|c1_g4_i1_ORF
OG0000028	Ac_TR36828|c1_g4_i2_ORF
OG0000028	Ac_TR36828|c1_g4_i3_ORF
OG0000028	Ac_TR41706|c2_g1_i2_ORF
OG0000028	Ac_TR41706|c2_g2_i11_ORF
OG0000028	Ac_TR41706|c2_g2_i1_ORF
OG0000028	Ac_TR41706|c2_g2_i7_ORF
OG0000028	Ac_TR44532|c2_g5_i3_ORF
OG0000029	Ac_TR29042|c0_g1_i1_ORF
OG0000029	Ac_TR34723|c0_g5_i1_ORF
OG0000029	Ac_TR34723|c0_g5_i2_ORF
OG0000029	Ac_TR34723|c0_g5_i3_ORF
OG0000029	Ac_TR34723|c0_g5_i4_ORF
OG0000029	Ac_TR34723|c0_g8_i1_ORF
OG0000029	Ac_TR35707|c0_g1_i1_ORF
OG0000029	Ac_TR35707|c0_g1_i2_ORF
OG0000029	Ac_TR37253|c2_g1_i2_ORF
OG0000029	Ac_TR37253|c2_g1_i3_ORF
OG0000030	Ac_TR33371|c1_g3_i4_ORF
OG0000030	Ac_TR33371|c1_g3_i6_ORF
OG0000030	Ac_TR42067|c1_g1_i11_ORF
OG0000030	Ac_TR42067|c1_g1_i12_ORF
OG0000030	Ac_TR42067|c1_g1_i3_ORF
OG0000030	Ac_TR42067|c1_g1_i6_ORF
OG0000030	Ac_TR42067|c1_g1_i7_ORF
OG0000030	Ac_TR42067|c1_g1_i8_ORF
OG0000030	Ac_TR47695|c3_g1_i3_ORF
OG0000030	Ac_TR47695|c3_g1_i4_ORF
OG0000030	Ac_TR47695|c3_g1_i5_ORF
OG0000030	Ac_TR47695|c3_g1_i7_ORF
OG0000031	Ac_TR43899|c0_g1_i1_ORF
OG0000031	Ac_TR43899|c0_g1_i3_ORF
OG0000031	Ac_TR43899|c0_g1_i4_ORF
OG0000031	Ac_TR43899|c0_g1_i5_ORF
OG0000031	Ac_TR43899|c0_g1_i6_ORF
OG0000031	Ac_TR43899|c0_g1_i7_ORF
OG0000031	Ac_TR43899|c0_g2_i2_ORF
OG0000031	Ac_TR43899|c0_g2_i4_ORF
OG0000031	Ac_TR71687|c0_g1_i1_ORF
OG0000032	Ac_TR37341|c0_g3_i1_ORF
OG0000032	Ac_TR37341|c0_g3_i2_ORF
OG0000032	Ac_TR37341|c0_g3_i7_ORF
OG0000032	Ac_TR37341|c0_g3_i8_ORF
OG0000032	Ac_TR37341|c0_g4_i1_ORF
OG0000032	Ac_TR46064|c0_g10_i1_ORF
OG0000032	Ac_TR46064|c0_g10_i2_ORF
OG0000032	Ac_TR46064|c0_g10_i3_ORF
OG0000033	Ac_TR29495|c1_g1_i1_ORF
OG0000033	Ac_TR48216|c3_g1_i2_ORF
OG0000033	Ac_TR48216|c3_g1_i4_ORF
OG0000033	Ac_TR48216|c3_g1_i5_ORF
OG0000033	Ac_TR48216|c3_g1_i7_ORF
OG0000033	Ac_TR56726|c0_g1_i1_ORF
OG0000033	Ac_TR71716|c0_g1_i1_ORF
OG0000034	Ac_TR25769|c0_g1_i1_ORF
OG0000034	Ac_TR29695|c1_g1_i1_ORF
OG0000034	Ac_TR30360|c0_g1_i3_ORF
OG0000034	Ac_TR48619|c2_g1_i1_ORF
OG0000034	Ac_TR48619|c2_g2_i2_ORF
OG0000034	Ac_TR48619|c2_g2_i4_ORF
OG0000034	Ac_TR48619|c2_g5_i1_ORF
OG0000035	Ac_TR195|c0_g1_i1_ORF
OG0000035	Ac_TR33904|c3_g3_i1_ORF
OG0000035	Ac_TR33904|c3_g3_i3_ORF
OG0000035	Ac_TR33904|c3_g3_i4_ORF
OG0000035	Ac_TR33904|c3_g3_i7_ORF
OG0000035	Ac_TR47947|c4_g2_i1_ORF
OG0000035	Ac_TR47947|c4_g5_i18_ORF
OG0000035	Ac_TR47947|c4_g5_i1_ORF
OG0000035	Ac_TR47947|c4_g5_i2_ORF
OG0000035	Ac_TR47947|c4_g5_i9_ORF
OG0000036	Ac_TR16971|c1_g1_i1_ORF
OG0000036	Ac_TR24926|c1_g1_i1_ORF
OG0000036	Ac_TR27755|c1_g1_i1_ORF
OG0000036	Ac_TR32813|c0_g1_i1_ORF
OG0000036	Ac_TR3813|c0_g1_i1_ORF
OG0000036	Ac_TR53641|c0_g1_i1_ORF
OG0000036	Ac_TR54704|c0_g1_i1_ORF
OG0000036	Ac_TR57065|c0_g1_i1_ORF
OG0000036	Ac_TR57252|c0_g1_i1_ORF
OG0000037	Ac_TR17753|c0_g1_i1_ORF
OG0000037	Ac_TR31672|c0_g1_i1_ORF
OG0000037	Ac_TR31672|c0_g1_i2_ORF
OG0000037	Ac_TR33189|c1_g1_i3_ORF
OG0000037	Ac_TR65680|c0_g1_i1_ORF
OG0000037	Ac_TR68549|c0_g1_i1_ORF
OG0000038	Ac_TR27726|c0_g1_i2_ORF
OG0000038	Ac_TR40379|c1_g2_i11_ORF
OG0000038	Ac_TR40379|c1_g2_i1_ORF
OG0000038	Ac_TR40379|c1_g2_i3_ORF
OG0000038	Ac_TR40379|c1_g2_i6_ORF
OG0000038	Ac_TR40379|c1_g2_i8_ORF
OG0000038	Ac_TR42309|c0_g1_i1_ORF
OG0000039	Ac_TR21683|c0_g1_i1_ORF
OG0000039	Ac_TR30564|c0_g1_i2_ORF
OG0000039	Ac_TR30564|c0_g1_i4_ORF
OG0000040	Ac_TR25352|c0_g1_i1_ORF
OG0000040	Ac_TR28344|c0_g4_i1_ORF
OG0000040	Ac_TR2882|c0_g1_i1_ORF
OG0000040	Ac_TR48943|c0_g1_i1_ORF
OG0000040	Ac_TR53950|c0_g1_i1_ORF
OG0000040	Ac_TR66954|c0_g1_i1_ORF
OG0000040	Ac_TR67413|c0_g1_i1_ORF
OG0000041	Ac_TR32128|c0_g1_i1_ORF
OG0000041	Ac_TR35977|c0_g1_i1_ORF
OG0000041	Ac_TR43897|c6_g1_i1_ORF
OG0000041	Ac_TR43897|c6_g1_i2_ORF
OG0000041	Ac_TR43897|c6_g1_i3_ORF
OG0000041	Ac_TR43897|c6_g1_i6_ORF
OG0000041	Ac_TR44767|c0_g1_i1_ORF
OG0000042	Ac_TR33828|c0_g1_i1_ORF
OG0000042	Ac_TR43939|c1_g1_i1_ORF
OG0000042	Ac_TR48091|c2_g4_i1_ORF
OG0000042	Ac_TR48091|c2_g5_i3_ORF
OG0000042	Ac_TR48091|c2_g6_i1_ORF
OG0000042	Ac_TR48091|c2_g6_i2_ORF
OG0000042	Ac_TR48091|c2_g9_i1_ORF
OG0000043	Ac_TR19307|c1_g1_i1_ORF
OG0000043	Ac_TR35474|c0_g1_i2_ORF
OG0000043	Ac_TR35474|c0_g1_i4_ORF
OG0000043	Ac_TR35474|c0_g1_i5_ORF
OG0000043	Ac_TR35474|c0_g1_i7_ORF
OG0000043	Ac_TR35474|c0_g2_i1_ORF
OG0000043	Ac_TR35474|c0_g4_i1_ORF
OG0000043	Ac_TR48552|c1_g1_i1_ORF
OG0000043	Ac_TR48552|c1_g1_i2_ORF
OG0000044	Ac_TR17749|c0_g1_i1_ORF
OG0000044	Ac_TR19480|c0_g1_i1_ORF
OG0000044	Ac_TR23872|c1_g2_i1_ORF
OG0000044	Ac_TR43809|c2_g2_i1_ORF
OG0000044	Ac_TR5406|c0_g1_i1_ORF
OG0000044	Ac_TR546|c0_g1_i1_ORF
OG0000044	Ac_TR64129|c0_g1_i1_ORF
OG0000044	Ac_TR7235|c0_g1_i1_ORF
OG0000044	Ac_TR9361|c0_g1_i1_ORF
OG0000044	Ac_TR978|c0_g1_i1_ORF
OG0000045	Ac_TR23913|c0_g1_i1_ORF
OG0000045	Ac_TR30919|c0_g2_i1_ORF
OG0000045	Ac_TR35287|c1_g1_i3_ORF
OG0000045	Ac_TR35287|c1_g1_i4_ORF
OG0000045	Ac_TR35287|c1_g1_i8_ORF
OG0000045	Ac_TR42385|c4_g4_i1_ORF
OG0000045	Ac_TR43222|c6_g1_i1_ORF
OG0000045	Ac_TR45922|c4_g1_i3_ORF
OG0000046	Ac_TR41807|c0_g1_i1_ORF
OG0000046	Ac_TR41807|c0_g1_i4_ORF
OG0000046	Ac_TR41807|c0_g2_i1_ORF
OG0000046	Ac_TR41807|c0_g2_i2_ORF
OG0000046	Ac_TR43773|c0_g1_i1_ORF
OG0000046	Ac_TR46398|c2_g1_i2_ORF
OG0000046	Ac_TR46398|c3_g2_i2_ORF
OG0000047	Ac_TR43488|c0_g2_i10_ORF
OG0000047	Ac_TR43488|c0_g2_i1_ORF
OG0000047	Ac_TR43488|c0_g2_i2_ORF
OG0000047	Ac_TR43488|c0_g2_i4_ORF
OG0000047	Ac_TR43488|c0_g2_i5_ORF
OG0000047	Ac_TR46815|c0_g1_i3_ORF
OG0000047	Ac_TR47722|c0_g1_i1_ORF
OG0000047	Ac_TR47722|c0_g1_i6_ORF
OG0000048	Ac_TR36483|c0_g1_i1_ORF
OG0000048	Ac_TR40066|c2_g1_i4_ORF
OG0000048	Ac_TR46845|c1_g1_i2_ORF
OG0000048	Ac_TR46845|c1_g1_i5_ORF
OG0000048	Ac_TR46845|c1_g2_i2_ORF
OG0000049	Ac_TR1816|c0_g1_i1_ORF
OG0000049	Ac_TR23936|c0_g1_i2_ORF
OG0000049	Ac_TR26663|c0_g1_i1_ORF
OG0000049	Ac_TR26663|c0_g3_i1_ORF
OG0000049	Ac_TR29670|c0_g1_i1_ORF
OG0000049	Ac_TR30428|c0_g1_i1_ORF
OG0000049	Ac_TR30428|c1_g1_i1_ORF
OG0000049	Ac_TR42165|c5_g1_i1_ORF
OG0000049	Ac_TR48632|c2_g4_i1_ORF
OG0000049	Ac_TR73810|c0_g1_i1_ORF
OG0000050	Ac_TR36090|c1_g1_i12_ORF
OG0000050	Ac_TR36090|c1_g1_i15_ORF
OG0000050	Ac_TR36090|c1_g1_i18_ORF
OG0000050	Ac_TR36090|c1_g1_i19_ORF
OG0000050	Ac_TR36090|c1_g1_i20_ORF
OG0000050	Ac_TR36090|c1_g1_i21_ORF
OG0000050	Ac_TR36090|c1_g1_i2_ORF
OG0000050	Ac_TR44868|c0_g4_i14_ORF
OG0000050	Ac_TR44868|c0_g4_i17_ORF
OG0000050	Ac_TR44868|c0_g4_i21_ORF
OG0000050	Ac_TR44868|c0_g4_i3_ORF
OG0000050	Ac_TR44868|c0_g4_i9_ORF
OG0000051	Ac_TR18959|c0_g1_i1_ORF
OG0000051	Ac_TR26188|c1_g1_i1_ORF
OG0000051	Ac_TR54509|c0_g1_i1_ORF
OG0000051	Ac_TR67230|c0_g1_i1_ORF
OG0000052	Ac_TR35287|c1_g1_i10_ORF
OG0000052	Ac_TR35287|c1_g1_i12_ORF
OG0000052	Ac_TR35287|c1_g1_i13_ORF
OG0000052	Ac_TR35287|c1_g1_i2_ORF
OG0000052	Ac_TR35287|c1_g2_i1_ORF
OG0000052	Ac_TR46014|c1_g1_i1_ORF
OG0000053	Ac_TR24058|c0_g1_i1_ORF
OG0000053	Ac_TR27675|c0_g1_i2_ORF
OG0000053	Ac_TR34318|c0_g1_i2_ORF
OG0000053	Ac_TR34318|c0_g1_i3_ORF
OG0000053	Ac_TR34318|c0_g3_i10_ORF
OG0000053	Ac_TR34318|c0_g3_i3_ORF
OG0000053	Ac_TR34318|c0_g3_i5_ORF
OG0000053	Ac_TR34318|c0_g3_i9_ORF
OG0000054	Ac_TR18877|c0_g2_i1_ORF
OG0000054	Ac_TR19413|c0_g1_i1_ORF
OG0000054	Ac_TR24550|c0_g1_i1_ORF
OG0000054	Ac_TR3203|c0_g1_i1_ORF
OG0000054	Ac_TR36825|c2_g1_i1_ORF
OG0000054	Ac_TR56447|c0_g1_i1_ORF
OG0000054	Ac_TR73409|c0_g1_i1_ORF
OG0000054	Ac_TR7356|c0_g1_i1_ORF
OG0000055	Ac_TR11902|c0_g1_i1_ORF
OG0000055	Ac_TR17070|c0_g1_i1_ORF
OG0000055	Ac_TR21302|c0_g1_i1_ORF
OG0000055	Ac_TR49243|c0_g1_i1_ORF
OG0000055	Ac_TR51851|c0_g1_i1_ORF
OG0000055	Ac_TR52439|c0_g1_i1_ORF
OG0000055	Ac_TR54507|c0_g1_i1_ORF
OG0000055	Ac_TR55607|c0_g1_i1_ORF
OG0000055	Ac_TR7307|c0_g1_i1_ORF
OG0000056	Ac_TR12567|c0_g1_i1_ORF
OG0000056	Ac_TR36700|c1_g1_i2_ORF
OG0000056	Ac_TR36700|c1_g1_i3_ORF
OG0000056	Ac_TR36700|c1_g1_i8_ORF
OG0000056	Ac_TR36700|c1_g2_i1_ORF
OG0000056	Ac_TR47704|c0_g8_i2_ORF
OG0000056	Ac_TR47704|c0_g8_i3_ORF
OG0000056	Ac_TR849|c0_g1_i1_ORF
OG0000056	Ac_TR8766|c0_g1_i1_ORF
OG0000057	Ac_TR31992|c2_g9_i2_ORF
OG0000057	Ac_TR34065|c0_g1_i1_ORF
OG0000057	Ac_TR34065|c1_g2_i10_ORF
OG0000057	Ac_TR34065|c1_g2_i25_ORF
OG0000057	Ac_TR35249|c1_g1_i1_ORF
OG0000057	Ac_TR35249|c1_g1_i3_ORF
OG0000057	Ac_TR35249|c1_g1_i7_ORF
OG0000057	Ac_TR36191|c2_g2_i2_ORF
OG0000057	Ac_TR36191|c3_g3_i2_ORF
OG0000057	Ac_TR36191|c3_g3_i3_ORF
OG0000057	Ac_TR36191|c3_g3_i6_ORF
OG0000057	Ac_TR44228|c6_g4_i13_ORF
OG0000057	Ac_TR44228|c6_g4_i15_ORF
OG0000058	Ac_TR40186|c5_g4_i1_ORF
OG0000058	Ac_TR40186|c5_g4_i3_ORF
OG0000058	Ac_TR40186|c5_g4_i4_ORF
OG0000058	Ac_TR40186|c5_g4_i6_ORF
OG0000058	Ac_TR40186|c5_g5_i1_ORF
OG0000058	Ac_TR40186|c5_g7_i1_ORF
OG0000058	Ac_TR40186|c5_g7_i2_ORF
OG0000059	Ac_TR39904|c0_g5_i1_ORF
OG0000059	Ac_TR39904|c0_g6_i3_ORF
OG0000059	Ac_TR39904|c0_g8_i1_ORF
OG0000059	Ac_TR39904|c0_g8_i4_ORF
OG0000059	Ac_TR42705|c6_g1_i1_ORF
OG0000059	Ac_TR42705|c6_g2_i5_ORF
OG0000060	Ac_TR33318|c0_g1_i1_ORF
OG0000060	Ac_TR38786|c0_g1_i2_ORF
OG0000060	Ac_TR48387|c0_g1_i1_ORF
OG0000060	Ac_TR48387|c2_g4_i1_ORF
OG0000060	Ac_TR48387|c2_g4_i4_ORF
OG0000060	Ac_TR8362|c0_g1_i1_ORF
OG0000061	Ac_TR7179|c0_g1_i1_ORF
OG0000062	Ac_TR26115|c0_g1_i1_ORF
OG0000062	Ac_TR30876|c0_g1_i1_ORF
OG0000062	Ac_TR36753|c2_g1_i1_ORF
OG0000062	Ac_TR36753|c2_g1_i2_ORF
OG0000062	Ac_TR40548|c2_g1_i1_ORF
OG0000062	Ac_TR40548|c2_g3_i1_ORF
OG0000062	Ac_TR40548|c2_g3_i3_ORF
OG0000062	Ac_TR40548|c2_g3_i4_ORF
OG0000062	Ac_TR44357|c0_g1_i3_ORF
OG0000062	Ac_TR44357|c0_g1_i4_ORF
OG0000062	Ac_TR44357|c0_g4_i1_ORF
OG0000062	Ac_TR44357|c0_g4_i2_ORF
OG0000063	Ac_TR1061|c0_g1_i1_ORF
OG0000063	Ac_TR10685|c0_g1_i1_ORF
OG0000063	Ac_TR16261|c0_g1_i1_ORF
OG0000063	Ac_TR22072|c1_g1_i1_ORF
OG0000063	Ac_TR22139|c0_g1_i1_ORF
OG0000063	Ac_TR55257|c0_g2_i1_ORF
OG0000063	Ac_TR70662|c0_g1_i1_ORF
OG0000063	Ac_TR7717|c0_g1_i1_ORF
OG0000064	Ac_TR15714|c0_g1_i1_ORF
OG0000064	Ac_TR29625|c0_g1_i2_ORF
OG0000064	Ac_TR31781|c1_g3_i1_ORF
OG0000064	Ac_TR31781|c1_g3_i2_ORF
OG0000064	Ac_TR37509|c0_g1_i3_ORF
OG0000064	Ac_TR37509|c0_g1_i4_ORF
OG0000064	Ac_TR41443|c0_g1_i1_ORF
OG0000064	Ac_TR617|c1_g1_i1_ORF
OG0000064	Ac_TR69713|c0_g1_i1_ORF
OG0000065	Ac_TR47900|c1_g1_i1_ORF
OG0000065	Ac_TR47900|c2_g2_i10_ORF
OG0000065	Ac_TR47900|c2_g2_i2_ORF
OG0000065	Ac_TR47900|c2_g2_i4_ORF
OG0000065	Ac_TR47900|c2_g2_i5_ORF
OG0000065	Ac_TR47900|c2_g2_i6_ORF
OG0000066	Ac_TR37429|c0_g1_i1_ORF
OG0000066	Ac_TR45922|c5_g2_i2_ORF
OG0000066	Ac_TR45922|c5_g2_i3_ORF
OG0000067	Ac_TR32704|c0_g1_i1_ORF
OG0000067	Ac_TR35398|c4_g1_i2_ORF
OG0000067	Ac_TR37298|c0_g1_i1_ORF
OG0000067	Ac_TR38863|c3_g1_i2_ORF
OG0000068	Ac_TR39567|c1_g1_i2_ORF
OG0000068	Ac_TR43387|c0_g3_i1_ORF
OG0000068	Ac_TR43387|c0_g4_i1_ORF
OG0000068	Ac_TR45912|c3_g1_i7_ORF
OG0000069	Ac_TR39658|c1_g1_i1_ORF
OG0000069	Ac_TR39658|c1_g1_i2_ORF
OG0000069	Ac_TR39658|c1_g1_i3_ORF
OG0000069	Ac_TR41980|c1_g1_i2_ORF
OG0000069	Ac_TR41980|c1_g1_i4_ORF
OG0000069	Ac_TR41980|c1_g1_i5_ORF
OG0000070	Ac_TR27054|c0_g2_i1_ORF
OG0000070	Ac_TR27457|c1_g1_i1_ORF
OG0000070	Ac_TR30480|c0_g2_i1_ORF
OG0000070	Ac_TR36845|c1_g1_i1_ORF
OG0000070	Ac_TR41353|c3_g2_i2_ORF
OG0000070	Ac_TR41353|c3_g2_i3_ORF
OG0000071	Ac_TR44588|c0_g1_i11_ORF
OG0000071	Ac_TR44588|c0_g1_i14_ORF
OG0000071	Ac_TR44588|c0_g1_i3_ORF
OG0000071	Ac_TR44588|c0_g1_i6_ORF
OG0000071	Ac_TR44588|c0_g1_i9_ORF
OG0000072	Ac_TR34897|c1_g2_i2_ORF
OG0000072	Ac_TR43281|c0_g1_i1_ORF
OG0000072	Ac_TR43880|c0_g2_i1_ORF
OG0000072	Ac_TR43880|c0_g2_i2_ORF
OG0000072	Ac_TR43880|c0_g2_i3_ORF
OG0000072	Ac_TR43880|c0_g3_i1_ORF
OG0000072	Ac_TR43880|c0_g3_i3_ORF
OG0000072	Ac_TR43880|c0_g3_i5_ORF
OG0000073	Ac_TR11815|c0_g1_i1_ORF
OG0000073	Ac_TR32808|c0_g1_i1_ORF
OG0000073	Ac_TR32808|c0_g1_i2_ORF
OG0000073	Ac_TR35056|c3_g1_i1_ORF
OG0000073	Ac_TR45673|c5_g1_i1_ORF
OG0000073	Ac_TR45673|c5_g1_i2_ORF
OG0000073	Ac_TR45673|c5_g4_i5_ORF
OG0000073	Ac_TR45673|c5_g4_i6_ORF
OG0000073	Ac_TR45673|c5_g4_i7_ORF
OG0000074	Ac_TR32210|c1_g1_i1_ORF
OG0000074	Ac_TR42510|c0_g1_i1_ORF
OG0000074	Ac_TR42510|c0_g1_i3_ORF
OG0000074	Ac_TR42510|c0_g1_i4_ORF
OG0000074	Ac_TR42510|c0_g1_i5_ORF
OG0000074	Ac_TR48601|c1_g5_i1_ORF
OG0000074	Ac_TR48601|c1_g5_i4_ORF
OG0000074	Ac_TR48611|c0_g2_i3_ORF
OG0000074	Ac_TR48611|c0_g4_i1_ORF
OG0000075	Ac_TR45225|c1_g4_i1_ORF
OG0000075	Ac_TR45225|c1_g5_i1_ORF
OG0000075	Ac_TR45225|c1_g5_i2_ORF
OG0000075	Ac_TR47664|c1_g3_i2_ORF
OG0000076	Ac_TR11658|c0_g1_i1_ORF
OG0000076	Ac_TR40182|c1_g1_i3_ORF
OG0000076	Ac_TR47065|c0_g1_i2_ORF
OG0000076	Ac_TR47065|c0_g1_i3_ORF
OG0000076	Ac_TR47065|c0_g1_i4_ORF
OG0000076	Ac_TR47065|c0_g1_i6_ORF
OG0000076	Ac_TR47065|c0_g2_i1_ORF
OG0000076	Ac_TR47065|c0_g2_i2_ORF
OG0000077	Ac_TR18431|c0_g1_i1_ORF
OG0000077	Ac_TR21637|c0_g1_i1_ORF
OG0000077	Ac_TR21637|c1_g1_i1_ORF
OG0000077	Ac_TR25707|c0_g1_i2_ORF
OG0000077	Ac_TR28014|c0_g1_i1_ORF
OG0000077	Ac_TR31368|c1_g1_i1_ORF
OG0000077	Ac_TR31368|c1_g2_i2_ORF
OG0000077	Ac_TR31368|c1_g2_i3_ORF
OG0000077	Ac_TR33423|c1_g1_i1_ORF
OG0000077	Ac_TR53524|c0_g1_i1_ORF
OG0000078	Ac_TR18128|c0_g1_i1_ORF
OG0000078	Ac_TR18482|c0_g1_i1_ORF
OG0000078	Ac_TR30620|c0_g1_i1_ORF
OG0000078	Ac_TR31709|c0_g1_i1_ORF
OG0000078	Ac_TR31906|c1_g1_i1_ORF
OG0000078	Ac_TR33188|c1_g2_i1_ORF
OG0000078	Ac_TR37616|c2_g1_i1_ORF
OG0000078	Ac_TR57200|c0_g1_i1_ORF
OG0000078	Ac_TR61396|c0_g1_i1_ORF
OG0000078	Ac_TR6919|c0_g1_i1_ORF
OG0000078	Ac_TR74134|c0_g1_i1_ORF
OG0000079	Ac_TR37262|c0_g1_i1_ORF
OG0000079	Ac_TR37262|c0_g1_i2_ORF
OG0000079	Ac_TR45026|c2_g2_i1_ORF
OG0000079	Ac_TR45026|c2_g2_i3_ORF
OG0000079	Ac_TR45026|c2_g2_i4_ORF
OG0000079	Ac_TR45026|c3_g1_i1_ORF
OG0000080	Ac_TR36151|c0_g2_i1_ORF
OG0000080	Ac_TR36151|c0_g4_i1_ORF
OG0000080	Ac_TR36151|c0_g4_i2_ORF
OG0000080	Ac_TR36151|c1_g1_i1_ORF
OG0000080	Ac_TR36151|c1_g1_i3_ORF
OG0000080	Ac_TR36151|c1_g1_i4_ORF
OG0000080	Ac_TR36151|c1_g4_i1_ORF
OG0000080	Ac_TR36151|c1_g4_i2_ORF
OG0000080	Ac_TR49532|c0_g1_i1_ORF
OG0000081	Ac_TR13507|c0_g1_i1_ORF
OG0000081	Ac_TR3381|c0_g1_i1_ORF
OG0000081	Ac_TR55368|c0_g1_i1_ORF
OG0000081	Ac_TR56711|c0_g1_i1_ORF
OG0000081	Ac_TR6234|c0_g1_i1_ORF
OG0000082	Ac_TR46483|c2_g1_i1_ORF
OG0000082	Ac_TR46483|c2_g1_i3_ORF
OG0000082	Ac_TR46483|c2_g1_i4_ORF
OG0000083	Ac_TR34911|c1_g2_i1_ORF
OG0000083	Ac_TR39512|c0_g1_i2_ORF
OG0000083	Ac_TR39512|c0_g3_i1_ORF
OG0000083	Ac_TR39512|c0_g3_i4_ORF
OG0000083	Ac_TR39512|c0_g3_i6_ORF
OG0000083	Ac_TR39512|c0_g4_i5_ORF
OG0000083	Ac_TR39512|c0_g5_i1_ORF
OG0000083	Ac_TR39512|c0_g6_i1_ORF
OG0000083	Ac_TR62597|c0_g1_i1_ORF
OG0000084	Ac_TR18784|c0_g1_i2_ORF
OG0000084	Ac_TR30362|c0_g1_i1_ORF
OG0000084	Ac_TR30362|c0_g1_i2_ORF
OG0000084	Ac_TR50657|c0_g1_i1_ORF
OG0000084	Ac_TR60059|c0_g1_i1_ORF
OG0000084	Ac_TR73516|c0_g1_i1_ORF
OG0000084	Ac_TR73673|c0_g1_i1_ORF
OG0000084	Ac_TR8923|c0_g1_i1_ORF
OG0000085	Ac_TR19073|c0_g1_i1_ORF
OG0000085	Ac_TR27898|c0_g1_i2_ORF
OG0000085	Ac_TR31809|c1_g1_i1_ORF
OG0000085	Ac_TR36883|c0_g5_i1_ORF
OG0000085	Ac_TR36883|c0_g5_i2_ORF
OG0000085	Ac_TR68554|c0_g1_i1_ORF
OG0000086	Ac_TR15473|c0_g1_i1_ORF
OG0000086	Ac_TR29904|c0_g1_i1_ORF
OG0000086	Ac_TR47459|c0_g1_i1_ORF
OG0000086	Ac_TR47459|c0_g1_i6_ORF
OG0000086	Ac_TR47459|c0_g1_i8_ORF
OG0000086	Ac_TR57192|c0_g1_i1_ORF
OG0000086	Ac_TR6896|c0_g1_i1_ORF
OG0000087	Ac_TR36227|c2_g1_i10_ORF
OG0000087	Ac_TR36227|c2_g1_i11_ORF
OG0000087	Ac_TR36227|c2_g1_i12_ORF
OG0000087	Ac_TR36227|c2_g1_i2_ORF
OG0000087	Ac_TR36227|c2_g1_i8_ORF
OG0000087	Ac_TR36227|c2_g3_i2_ORF
OG0000087	Ac_TR7675|c0_g1_i1_ORF
OG0000087	Ac_TR7675|c0_g2_i1_ORF
OG0000087	Ac_TR7675|c0_g3_i1_ORF
OG0000088	Ac_TR36763|c1_g1_i2_ORF
OG0000088	Ac_TR36763|c1_g1_i3_ORF
OG0000088	Ac_TR36763|c1_g1_i4_ORF
OG0000088	Ac_TR36763|c1_g2_i1_ORF
OG0000088	Ac_TR36763|c1_g4_i1_ORF
OG0000088	Ac_TR40325|c1_g1_i1_ORF
OG0000088	Ac_TR40325|c1_g1_i3_ORF
OG0000088	Ac_TR48560|c1_g10_i2_ORF
OG0000088	Ac_TR48560|c1_g10_i3_ORF
OG0000089	Ac_TR26489|c1_g1_i1_ORF
OG0000089	Ac_TR29274|c0_g2_i4_ORF
OG0000089	Ac_TR36462|c0_g4_i1_ORF
OG0000089	Ac_TR42082|c1_g1_i4_ORF
OG0000089	Ac_TR42082|c1_g1_i6_ORF
OG0000089	Ac_TR43046|c0_g1_i7_ORF
OG0000089	Ac_TR43046|c0_g1_i8_ORF
OG0000089	Ac_TR43233|c0_g1_i3_ORF
OG0000089	Ac_TR46618|c1_g2_i3_ORF
OG0000089	Ac_TR47867|c0_g1_i4_ORF
OG0000090	Ac_TR2198|c0_g1_i1_ORF
OG0000090	Ac_TR30853|c0_g1_i1_ORF
OG0000090	Ac_TR34157|c1_g2_i1_ORF
OG0000090	Ac_TR37250|c0_g1_i2_ORF
OG0000090	Ac_TR37250|c0_g2_i2_ORF
OG0000090	Ac_TR46983|c2_g2_i2_ORF
OG0000090	Ac_TR54422|c0_g1_i1_ORF
OG0000091	Ac_TR42861|c1_g1_i1_ORF
OG0000091	Ac_TR43146|c2_g1_i2_ORF
OG0000091	Ac_TR43146|c2_g3_i1_ORF
OG0000091	Ac_TR46472|c2_g1_i2_ORF
OG0000091	Ac_TR46472|c2_g1_i3_ORF
OG0000091	Ac_TR46472|c3_g3_i1_ORF
OG0000091	Ac_TR46472|c3_g7_i1_ORF
OG0000091	Ac_TR46472|c3_g7_i2_ORF
OG0000091	Ac_TR46472|c3_g8_i1_ORF
OG0000091	Ac_TR9425|c0_g1_i1_ORF
OG0000092	Ac_TR16029|c0_g1_i1_ORF
OG0000092	Ac_TR16029|c0_g2_i1_ORF
OG0000092	Ac_TR25404|c0_g1_i1_ORF
OG0000092	Ac_TR38044|c0_g1_i1_ORF
OG0000092	Ac_TR4267|c0_g1_i1_ORF
OG0000092	Ac_TR47579|c0_g1_i3_ORF
OG0000092	Ac_TR48585|c1_g3_i2_ORF
OG0000092	Ac_TR48585|c1_g3_i3_ORF
OG0000092	Ac_TR48592|c2_g2_i3_ORF
OG0000093	Ac_TR18290|c0_g1_i1_ORF
OG0000093	Ac_TR37524|c1_g2_i4_ORF
OG0000093	Ac_TR37524|c1_g4_i1_ORF
OG0000094	Ac_TR26561|c0_g2_i1_ORF
OG0000094	Ac_TR40337|c1_g1_i1_ORF
OG0000094	Ac_TR40337|c1_g2_i2_ORF
OG0000094	Ac_TR40337|c1_g2_i4_ORF
OG0000094	Ac_TR40337|c1_g2_i6_ORF
OG0000094	Ac_TR40337|c1_g5_i1_ORF
OG0000094	Ac_TR6464|c0_g1_i1_ORF
OG0000095	Ac_TR27996|c0_g1_i1_ORF
OG0000095	Ac_TR36724|c1_g6_i1_ORF
OG0000095	Ac_TR43481|c1_g2_i1_ORF
OG0000095	Ac_TR43481|c2_g1_i1_ORF
OG0000095	Ac_TR43481|c2_g2_i3_ORF
OG0000096	Ac_TR38508|c1_g2_i10_ORF
OG0000096	Ac_TR38508|c1_g2_i12_ORF
OG0000096	Ac_TR38508|c1_g2_i14_ORF
OG0000096	Ac_TR38508|c1_g2_i17_ORF
OG0000096	Ac_TR38508|c1_g2_i19_ORF
OG0000096	Ac_TR38508|c1_g2_i1_ORF
OG0000096	Ac_TR38508|c1_g2_i6_ORF
OG0000096	Ac_TR38508|c1_g2_i7_ORF
OG0000097	Ac_TR12680|c0_g1_i1_ORF
OG0000097	Ac_TR12731|c0_g1_i1_ORF
OG0000097	Ac_TR20750|c0_g1_i1_ORF
OG0000097	Ac_TR25873|c0_g1_i1_ORF
OG0000097	Ac_TR26971|c0_g1_i1_ORF
OG0000097	Ac_TR34290|c0_g1_i1_ORF
OG0000097	Ac_TR49116|c0_g1_i1_ORF
OG0000097	Ac_TR50250|c0_g1_i1_ORF
OG0000097	Ac_TR57294|c0_g1_i1_ORF
OG0000097	Ac_TR8900|c0_g1_i1_ORF
OG0000097	Ac_TR9165|c0_g1_i1_ORF
OG0000098	Ac_TR13690|c0_g1_i1_ORF
OG0000098	Ac_TR17314|c0_g1_i1_ORF
OG0000098	Ac_TR21152|c0_g1_i1_ORF
OG0000098	Ac_TR52345|c0_g1_i1_ORF
OG0000098	Ac_TR53799|c0_g1_i1_ORF
OG0000098	Ac_TR61983|c0_g1_i1_ORF
OG0000098	Ac_TR64737|c0_g1_i1_ORF
OG0000098	Ac_TR69688|c0_g1_i1_ORF
OG0000099	Ac_TR17494|c0_g1_i1_ORF
OG0000099	Ac_TR25649|c0_g1_i1_ORF
OG0000099	Ac_TR5808|c0_g1_i1_ORF
OG0000099	Ac_TR69616|c0_g1_i1_ORF
OG0000100	Ac_TR36486|c0_g1_i3_ORF
OG0000100	Ac_TR36486|c0_g2_i1_ORF
OG0000100	Ac_TR41191|c1_g2_i10_ORF
OG0000100	Ac_TR41191|c1_g2_i1_ORF
OG0000100	Ac_TR41191|c1_g2_i4_ORF
OG0000100	Ac_TR41191|c1_g2_i7_ORF
OG0000100	Ac_TR41191|c1_g2_i8_ORF
OG0000100	Ac_TR41191|c1_g2_i9_ORF
OG0000101	Ac_TR17579|c0_g1_i1_ORF
OG0000101	Ac_TR27135|c0_g2_i1_ORF
OG0000101	Ac_TR28176|c0_g1_i1_ORF
OG0000101	Ac_TR33334|c0_g2_i2_ORF
OG0000101	Ac_TR48483|c0_g1_i2_ORF
OG0000101	Ac_TR48483|c0_g6_i1_ORF
OG0000102	Ac_TR25420|c0_g1_i1_ORF
OG0000102	Ac_TR28053|c0_g2_i1_ORF
OG0000102	Ac_TR33606|c1_g1_i1_ORF
OG0000102	Ac_TR47346|c2_g4_i4_ORF
OG0000102	Ac_TR53905|c0_g1_i1_ORF
OG0000102	Ac_TR58843|c0_g1_i1_ORF
OG0000102	Ac_TR72318|c0_g1_i1_ORF
OG0000102	Ac_TR7382|c0_g1_i1_ORF
OG0000103	Ac_TR32413|c0_g1_i2_ORF
OG0000103	Ac_TR34269|c0_g1_i2_ORF
OG0000103	Ac_TR48135|c0_g2_i1_ORF
OG0000103	Ac_TR48139|c0_g3_i2_ORF
OG0000104	Ac_TR29459|c2_g1_i1_ORF
OG0000104	Ac_TR29459|c2_g1_i2_ORF
OG0000104	Ac_TR5430|c0_g1_i1_ORF
OG0000106	Ac_TR41482|c1_g1_i1_ORF
OG0000106	Ac_TR44730|c0_g3_i1_ORF
OG0000106	Ac_TR44993|c1_g1_i2_ORF
OG0000106	Ac_TR44993|c1_g2_i2_ORF
OG0000106	Ac_TR45054|c0_g1_i1_ORF
OG0000106	Ac_TR45054|c0_g2_i3_ORF
OG0000106	Ac_TR47515|c0_g1_i2_ORF
OG0000108	Ac_TR14076|c0_g1_i1_ORF
OG0000108	Ac_TR18154|c1_g2_i1_ORF
OG0000108	Ac_TR7508|c0_g1_i1_ORF
OG0000108	Ac_TR7508|c0_g2_i1_ORF
OG0000108	Ac_TR7939|c0_g1_i1_ORF
OG0000109	Ac_TR45594|c0_g3_i1_ORF
OG0000109	Ac_TR48018|c0_g4_i4_ORF
OG0000109	Ac_TR48018|c0_g4_i8_ORF
OG0000110	Ac_TR41752|c1_g1_i10_ORF
OG0000110	Ac_TR41752|c1_g1_i12_ORF
OG0000110	Ac_TR41752|c1_g1_i15_ORF
OG0000110	Ac_TR41752|c1_g1_i2_ORF
OG0000110	Ac_TR41752|c1_g1_i4_ORF
OG0000110	Ac_TR41752|c1_g1_i5_ORF
OG0000110	Ac_TR41752|c1_g1_i9_ORF
OG0000111	Ac_TR43498|c1_g1_i4_ORF
OG0000111	Ac_TR47421|c0_g1_i2_ORF
OG0000111	Ac_TR48540|c1_g1_i1_ORF
OG0000112	Ac_TR38660|c0_g2_i1_ORF
OG0000112	Ac_TR41939|c0_g1_i1_ORF
OG0000112	Ac_TR41939|c0_g1_i5_ORF
OG0000112	Ac_TR41939|c0_g1_i6_ORF
OG0000112	Ac_TR41939|c0_g1_i7_ORF
OG0000112	Ac_TR41939|c0_g1_i8_ORF
OG0000113	Ac_TR38338|c2_g2_i1_ORF
OG0000113	Ac_TR38338|c2_g2_i3_ORF
OG0000113	Ac_TR38338|c2_g2_i4_ORF
OG0000114	Ac_TR10446|c0_g1_i1_ORF
OG0000115	Ac_TR33348|c0_g1_i1_ORF
OG0000115	Ac_TR33348|c0_g2_i1_ORF
OG0000115	Ac_TR33348|c0_g3_i1_ORF
OG0000115	Ac_TR33348|c0_g8_i1_ORF
OG0000115	Ac_TR38793|c1_g2_i1_ORF
OG0000115	Ac_TR38793|c1_g2_i2_ORF
OG0000115	Ac_TR38793|c1_g2_i3_ORF
OG0000115	Ac_TR38793|c1_g2_i4_ORF
OG0000115	Ac_TR43586|c4_g3_i1_ORF
OG0000116	Ac_TR46773|c1_g2_i1_ORF
OG0000116	Ac_TR46773|c1_g2_i2_ORF
OG0000116	Ac_TR46773|c1_g2_i3_ORF
OG0000116	Ac_TR46773|c1_g3_i1_ORF
OG0000116	Ac_TR46773|c1_g3_i2_ORF
OG0000117	Ac_TR45642|c0_g1_i1_ORF
OG0000117	Ac_TR45642|c0_g2_i5_ORF
OG0000117	Ac_TR48198|c1_g1_i1_ORF
OG0000117	Ac_TR48198|c1_g2_i3_ORF
OG0000118	Ac_TR24187|c0_g2_i1_ORF
OG0000118	Ac_TR46393|c1_g2_i1_ORF
OG0000118	Ac_TR46393|c1_g2_i4_ORF
OG0000118	Ac_TR46393|c1_g2_i6_ORF
OG0000118	Ac_TR46393|c1_g2_i7_ORF
OG0000118	Ac_TR48458|c0_g1_i3_ORF
OG0000119	Ac_TR1854|c0_g1_i1_ORF
OG0000119	Ac_TR32558|c0_g2_i1_ORF
OG0000119	Ac_TR32558|c1_g1_i1_ORF
OG0000119	Ac_TR60273|c0_g1_i1_ORF
OG0000119	Ac_TR69449|c0_g1_i1_ORF
OG0000120	Ac_TR34065|c1_g2_i6_ORF
OG0000120	Ac_TR35249|c1_g1_i5_ORF
OG0000120	Ac_TR44228|c6_g2_i1_ORF
OG0000120	Ac_TR44228|c6_g5_i1_ORF
OG0000121	Ac_TR17677|c0_g2_i1_ORF
OG0000121	Ac_TR41743|c2_g3_i1_ORF
OG0000122	Ac_TR37743|c1_g1_i1_ORF
OG0000122	Ac_TR47602|c1_g2_i1_ORF
OG0000122	Ac_TR47602|c1_g2_i4_ORF
OG0000123	Ac_TR46040|c0_g1_i10_ORF
OG0000123	Ac_TR46040|c0_g1_i1_ORF
OG0000123	Ac_TR46040|c0_g1_i4_ORF
OG0000123	Ac_TR46040|c0_g1_i5_ORF
OG0000123	Ac_TR46040|c0_g1_i6_ORF
OG0000123	Ac_TR46040|c0_g1_i7_ORF
OG0000123	Ac_TR46795|c1_g1_i3_ORF
OG0000123	Ac_TR46795|c1_g1_i4_ORF
OG0000123	Ac_TR46795|c1_g1_i5_ORF
OG0000123	Ac_TR46795|c1_g1_i6_ORF
OG0000124	Ac_TR46710|c1_g4_i1_ORF
OG0000124	Ac_TR48134|c0_g3_i3_ORF
OG0000124	Ac_TR48134|c0_g3_i4_ORF
OG0000124	Ac_TR48134|c0_g5_i1_ORF
OG0000124	Ac_TR48134|c0_g5_i2_ORF
OG0000124	Ac_TR48134|c0_g6_i1_ORF
OG0000124	Ac_TR48134|c0_g6_i3_ORF
OG0000125	Ac_TR24546|c1_g1_i1_ORF
OG0000125	Ac_TR4839|c0_g1_i1_ORF
OG0000125	Ac_TR54421|c0_g1_i1_ORF
OG0000125	Ac_TR54421|c0_g2_i1_ORF
OG0000125	Ac_TR69079|c0_g1_i1_ORF
OG0000125	Ac_TR70242|c0_g1_i1_ORF
OG0000125	Ac_TR8096|c0_g1_i1_ORF
OG0000126	Ac_TR15713|c0_g1_i1_ORF
OG0000126	Ac_TR15713|c0_g2_i1_ORF
OG0000126	Ac_TR28012|c0_g1_i3_ORF
OG0000126	Ac_TR42545|c2_g2_i1_ORF
OG0000126	Ac_TR43357|c0_g4_i2_ORF
OG0000126	Ac_TR43397|c0_g2_i7_ORF
OG0000126	Ac_TR47889|c2_g2_i10_ORF
OG0000126	Ac_TR47889|c2_g2_i11_ORF
OG0000126	Ac_TR47889|c2_g2_i4_ORF
OG0000126	Ac_TR48468|c1_g3_i1_ORF
OG0000127	Ac_TR40610|c0_g1_i11_ORF
OG0000127	Ac_TR40610|c0_g1_i12_ORF
OG0000127	Ac_TR40610|c0_g1_i1_ORF
OG0000127	Ac_TR40610|c0_g1_i2_ORF
OG0000127	Ac_TR40610|c0_g1_i3_ORF
OG0000127	Ac_TR40610|c0_g1_i6_ORF
OG0000127	Ac_TR40610|c0_g1_i8_ORF
OG0000127	Ac_TR40610|c0_g1_i9_ORF
OG0000128	Ac_TR17333|c0_g1_i1_ORF
OG0000128	Ac_TR18799|c0_g1_i1_ORF
OG0000128	Ac_TR3398|c0_g1_i1_ORF
OG0000128	Ac_TR49515|c0_g1_i1_ORF
OG0000128	Ac_TR58412|c0_g1_i1_ORF
OG0000128	Ac_TR71321|c0_g1_i1_ORF
OG0000128	Ac_TR71523|c0_g1_i1_ORF
OG0000129	Ac_TR32359|c0_g1_i3_ORF
OG0000129	Ac_TR42156|c0_g1_i10_ORF
OG0000129	Ac_TR42156|c0_g1_i2_ORF
OG0000129	Ac_TR42156|c0_g1_i4_ORF
OG0000129	Ac_TR42156|c0_g1_i6_ORF
OG0000129	Ac_TR42156|c0_g1_i8_ORF
OG0000129	Ac_TR42156|c0_g2_i1_ORF
OG0000130	Ac_TR41950|c0_g1_i1_ORF
OG0000130	Ac_TR41950|c0_g1_i5_ORF
OG0000130	Ac_TR41950|c0_g1_i6_ORF
OG0000130	Ac_TR41950|c0_g1_i7_ORF
OG0000130	Ac_TR43490|c1_g1_i2_ORF
OG0000130	Ac_TR48045|c0_g1_i1_ORF
OG0000130	Ac_TR6676|c0_g1_i1_ORF
OG0000131	Ac_TR40890|c2_g1_i2_ORF
OG0000131	Ac_TR40890|c2_g1_i4_ORF
OG0000131	Ac_TR40890|c2_g2_i2_ORF
OG0000131	Ac_TR40890|c2_g2_i6_ORF
OG0000131	Ac_TR40890|c2_g2_i7_ORF
OG0000131	Ac_TR40890|c2_g2_i8_ORF
OG0000132	Ac_TR31069|c0_g3_i1_ORF
OG0000132	Ac_TR40226|c0_g1_i1_ORF
OG0000132	Ac_TR42042|c0_g2_i1_ORF
OG0000132	Ac_TR42042|c0_g2_i2_ORF
OG0000132	Ac_TR46147|c0_g1_i7_ORF
OG0000132	Ac_TR48191|c0_g1_i1_ORF
OG0000133	Ac_TR38680|c0_g1_i1_ORF
OG0000133	Ac_TR38680|c0_g1_i2_ORF
OG0000133	Ac_TR40869|c0_g1_i1_ORF
OG0000133	Ac_TR40869|c0_g1_i2_ORF
OG0000133	Ac_TR40869|c0_g1_i3_ORF
OG0000134	Ac_TR39845|c0_g2_i1_ORF
OG0000134	Ac_TR39845|c0_g2_i2_ORF
OG0000134	Ac_TR39845|c0_g2_i4_ORF
OG0000134	Ac_TR39845|c0_g2_i5_ORF
OG0000134	Ac_TR39845|c0_g2_i8_ORF
OG0000135	Ac_TR44902|c0_g1_i1_ORF
OG0000135	Ac_TR47635|c0_g1_i4_ORF
OG0000135	Ac_TR47913|c0_g1_i1_ORF
OG0000135	Ac_TR48243|c2_g1_i2_ORF
OG0000135	Ac_TR48480|c0_g1_i1_ORF
OG0000135	Ac_TR48492|c0_g1_i1_ORF
OG0000136	Ac_TR14305|c0_g1_i1_ORF
OG0000136	Ac_TR42385|c2_g1_i1_ORF
OG0000136	Ac_TR42385|c2_g2_i1_ORF
OG0000136	Ac_TR42385|c4_g6_i4_ORF
OG0000136	Ac_TR4333|c0_g1_i1_ORF
OG0000136	Ac_TR45922|c4_g2_i1_ORF
OG0000137	Ac_TR15048|c0_g1_i1_ORF
OG0000137	Ac_TR31841|c0_g1_i2_ORF
OG0000137	Ac_TR32426|c1_g1_i1_ORF
OG0000138	Ac_TR47750|c2_g3_i10_ORF
OG0000138	Ac_TR47750|c2_g3_i13_ORF
OG0000138	Ac_TR47750|c2_g3_i4_ORF
OG0000138	Ac_TR47750|c2_g3_i5_ORF
OG0000139	Ac_TR47222|c1_g3_i12_ORF
OG0000139	Ac_TR47222|c1_g3_i14_ORF
OG0000139	Ac_TR47222|c1_g3_i4_ORF
OG0000139	Ac_TR47222|c1_g3_i8_ORF
OG0000139	Ac_TR47222|c1_g3_i9_ORF
OG0000139	Ac_TR47222|c1_g7_i1_ORF
OG0000139	Ac_TR76|c0_g1_i1_ORF
OG0000140	Ac_TR44533|c3_g1_i10_ORF
OG0000140	Ac_TR44533|c3_g1_i11_ORF
OG0000140	Ac_TR44533|c3_g1_i12_ORF
OG0000140	Ac_TR44533|c3_g1_i13_ORF
OG0000140	Ac_TR44533|c3_g1_i1_ORF
OG0000140	Ac_TR44533|c3_g1_i3_ORF
OG0000140	Ac_TR44533|c3_g1_i6_ORF
OG0000140	Ac_TR44533|c3_g1_i7_ORF
OG0000141	Ac_TR30403|c0_g1_i1_ORF
OG0000141	Ac_TR34001|c2_g1_i3_ORF
OG0000141	Ac_TR34001|c2_g1_i4_ORF
OG0000141	Ac_TR34001|c2_g2_i1_ORF
OG0000141	Ac_TR37173|c0_g3_i2_ORF
OG0000141	Ac_TR37173|c0_g3_i3_ORF
OG0000142	Ac_TR37670|c3_g1_i11_ORF
OG0000142	Ac_TR37670|c3_g1_i13_ORF
OG0000142	Ac_TR37670|c3_g1_i1_ORF
OG0000142	Ac_TR37670|c3_g1_i9_ORF
OG0000142	Ac_TR38483|c0_g1_i1_ORF
OG0000143	Ac_TR42094|c1_g2_i1_ORF
OG0000143	Ac_TR48043|c2_g1_i1_ORF
OG0000143	Ac_TR48043|c2_g1_i2_ORF
OG0000143	Ac_TR48043|c2_g1_i5_ORF
OG0000143	Ac_TR48043|c2_g2_i1_ORF
OG0000144	Ac_TR43030|c0_g3_i11_ORF
OG0000144	Ac_TR43030|c0_g3_i1_ORF
OG0000144	Ac_TR43030|c0_g3_i5_ORF
OG0000144	Ac_TR43030|c0_g3_i6_ORF
OG0000144	Ac_TR43030|c0_g3_i8_ORF
OG0000144	Ac_TR43030|c0_g3_i9_ORF
OG0000144	Ac_TR43030|c0_g4_i2_ORF
OG0000145	Ac_TR47472|c0_g2_i14_ORF
OG0000145	Ac_TR47472|c0_g2_i1_ORF
OG0000145	Ac_TR47472|c0_g2_i6_ORF
OG0000145	Ac_TR47472|c0_g2_i7_ORF
OG0000146	Ac_TR41912|c1_g1_i1_ORF
OG0000146	Ac_TR46448|c0_g1_i1_ORF
OG0000146	Ac_TR46739|c0_g1_i1_ORF
OG0000146	Ac_TR48397|c0_g1_i2_ORF
OG0000146	Ac_TR48397|c0_g1_i7_ORF
OG0000147	Ac_TR31936|c0_g3_i1_ORF
OG0000147	Ac_TR31936|c0_g3_i2_ORF
OG0000147	Ac_TR42738|c0_g2_i1_ORF
OG0000147	Ac_TR42738|c0_g2_i2_ORF
OG0000147	Ac_TR48557|c0_g1_i2_ORF
OG0000147	Ac_TR51568|c0_g1_i1_ORF
OG0000147	Ac_TR58927|c0_g1_i1_ORF
OG0000148	Ac_TR45005|c0_g1_i2_ORF
OG0000148	Ac_TR45848|c0_g1_i1_ORF
OG0000148	Ac_TR46167|c0_g3_i1_ORF
OG0000148	Ac_TR46727|c0_g2_i1_ORF
OG0000148	Ac_TR48153|c1_g3_i1_ORF
OG0000149	Ac_TR36243|c0_g1_i1_ORF
OG0000149	Ac_TR48303|c0_g1_i1_ORF
OG0000149	Ac_TR48303|c1_g1_i1_ORF
OG0000149	Ac_TR48303|c1_g1_i3_ORF
OG0000149	Ac_TR48303|c1_g1_i4_ORF
OG0000150	Ac_TR44523|c3_g2_i4_ORF
OG0000150	Ac_TR5196|c0_g1_i1_ORF
OG0000151	Ac_TR30620|c1_g2_i1_ORF
OG0000151	Ac_TR37616|c2_g1_i3_ORF
OG0000151	Ac_TR47029|c4_g1_i10_ORF
OG0000151	Ac_TR47029|c4_g1_i11_ORF
OG0000151	Ac_TR47029|c4_g1_i8_ORF
OG0000151	Ac_TR6842|c0_g1_i1_ORF
OG0000152	Ac_TR43004|c0_g2_i2_ORF
OG0000152	Ac_TR43473|c0_g1_i2_ORF
OG0000152	Ac_TR43950|c0_g1_i1_ORF
OG0000152	Ac_TR43950|c0_g1_i3_ORF
OG0000152	Ac_TR45278|c0_g1_i1_ORF
OG0000154	Ac_TR44471|c1_g1_i1_ORF
OG0000154	Ac_TR44471|c1_g1_i2_ORF
OG0000154	Ac_TR48107|c1_g1_i2_ORF
OG0000154	Ac_TR48107|c1_g1_i3_ORF
OG0000154	Ac_TR48107|c1_g1_i4_ORF
OG0000154	Ac_TR48107|c1_g1_i6_ORF
OG0000155	Ac_TR45644|c0_g1_i3_ORF
OG0000155	Ac_TR46310|c0_g3_i8_ORF
OG0000155	Ac_TR47998|c0_g2_i3_ORF
OG0000155	Ac_TR47998|c0_g2_i4_ORF
OG0000155	Ac_TR47998|c0_g2_i8_ORF
OG0000156	Ac_TR44459|c0_g3_i1_ORF
OG0000156	Ac_TR44459|c0_g3_i2_ORF
OG0000157	Ac_TR33569|c0_g1_i1_ORF
OG0000157	Ac_TR33569|c0_g1_i2_ORF
OG0000157	Ac_TR40484|c1_g1_i1_ORF
OG0000157	Ac_TR40484|c1_g2_i1_ORF
OG0000157	Ac_TR40484|c1_g2_i2_ORF
OG0000157	Ac_TR40484|c1_g7_i1_ORF
OG0000157	Ac_TR47026|c1_g1_i1_ORF
OG0000157	Ac_TR47026|c1_g4_i1_ORF
OG0000157	Ac_TR47026|c2_g4_i1_ORF
OG0000157	Ac_TR47026|c2_g6_i1_ORF
OG0000157	Ac_TR61379|c0_g1_i1_ORF
OG0000158	Ac_TR45748|c1_g3_i11_ORF
OG0000158	Ac_TR45748|c1_g3_i12_ORF
OG0000158	Ac_TR45748|c1_g3_i1_ORF
OG0000158	Ac_TR45748|c1_g3_i3_ORF
OG0000158	Ac_TR45748|c1_g3_i9_ORF
OG0000159	Ac_TR25081|c0_g1_i1_ORF
OG0000159	Ac_TR27670|c2_g1_i1_ORF
OG0000159	Ac_TR3622|c0_g1_i1_ORF
OG0000159	Ac_TR59219|c0_g1_i1_ORF
OG0000159	Ac_TR64367|c0_g1_i1_ORF
OG0000160	Ac_TR32351|c0_g1_i2_ORF
OG0000160	Ac_TR38676|c1_g11_i11_ORF
OG0000160	Ac_TR38676|c1_g11_i13_ORF
OG0000160	Ac_TR38676|c1_g11_i16_ORF
OG0000160	Ac_TR38676|c1_g11_i6_ORF
OG0000160	Ac_TR38676|c1_g11_i9_ORF
OG0000160	Ac_TR38827|c2_g4_i1_ORF
OG0000160	Ac_TR40393|c2_g1_i7_ORF
OG0000161	Ac_TR3833|c0_g1_i1_ORF
OG0000161	Ac_TR61742|c0_g1_i1_ORF
OG0000161	Ac_TR65540|c0_g1_i1_ORF
OG0000161	Ac_TR65825|c0_g1_i1_ORF
OG0000162	Ac_TR43698|c0_g3_i10_ORF
OG0000162	Ac_TR43698|c0_g3_i18_ORF
OG0000162	Ac_TR43698|c0_g3_i1_ORF
OG0000162	Ac_TR43698|c0_g3_i2_ORF
OG0000162	Ac_TR43698|c0_g3_i3_ORF
OG0000162	Ac_TR43698|c0_g3_i4_ORF
OG0000162	Ac_TR43698|c0_g3_i5_ORF
OG0000163	Ac_TR28245|c1_g1_i1_ORF
OG0000163	Ac_TR37047|c3_g2_i1_ORF
OG0000163	Ac_TR37047|c3_g2_i2_ORF
OG0000163	Ac_TR37047|c3_g3_i4_ORF
OG0000163	Ac_TR38301|c1_g3_i16_ORF
OG0000163	Ac_TR38301|c1_g3_i2_ORF
OG0000163	Ac_TR38301|c1_g3_i4_ORF
OG0000163	Ac_TR38301|c1_g3_i8_ORF
OG0000164	Ac_TR37175|c0_g3_i12_ORF
OG0000164	Ac_TR37175|c0_g3_i13_ORF
OG0000164	Ac_TR37175|c0_g3_i15_ORF
OG0000164	Ac_TR37175|c0_g3_i16_ORF
OG0000164	Ac_TR37175|c0_g3_i17_ORF
OG0000164	Ac_TR37175|c0_g3_i4_ORF
OG0000164	Ac_TR37175|c0_g3_i5_ORF
OG0000164	Ac_TR37175|c0_g3_i9_ORF
OG0000165	Ac_TR19912|c1_g1_i1_ORF
OG0000165	Ac_TR48172|c1_g2_i15_ORF
OG0000165	Ac_TR48172|c1_g2_i16_ORF
OG0000165	Ac_TR48172|c1_g2_i8_ORF
OG0000165	Ac_TR5195|c0_g1_i1_ORF
OG0000165	Ac_TR63396|c0_g1_i1_ORF
OG0000166	Ac_TR22555|c0_g1_i1_ORF
OG0000166	Ac_TR29585|c0_g4_i1_ORF
OG0000166	Ac_TR48246|c0_g2_i4_ORF
OG0000166	Ac_TR5488|c0_g1_i1_ORF
OG0000167	Ac_TR15454|c0_g1_i1_ORF
OG0000167	Ac_TR39226|c1_g1_i4_ORF
OG0000167	Ac_TR40506|c5_g7_i1_ORF
OG0000167	Ac_TR43472|c1_g2_i1_ORF
OG0000167	Ac_TR43472|c1_g4_i1_ORF
OG0000167	Ac_TR9725|c0_g1_i1_ORF
OG0000168	Ac_TR18029|c0_g1_i1_ORF
OG0000168	Ac_TR18029|c0_g1_i2_ORF
OG0000168	Ac_TR27615|c1_g1_i1_ORF
OG0000168	Ac_TR45914|c3_g1_i1_ORF
OG0000168	Ac_TR45914|c3_g4_i7_ORF
OG0000168	Ac_TR45914|c3_g5_i10_ORF
OG0000168	Ac_TR45914|c3_g5_i17_ORF
OG0000168	Ac_TR45914|c3_g5_i8_ORF
OG0000168	Ac_TR45914|c3_g5_i9_ORF
OG0000169	Ac_TR21871|c0_g1_i1_ORF
OG0000169	Ac_TR30800|c0_g2_i2_ORF
OG0000170	Ac_TR15826|c0_g1_i1_ORF
OG0000170	Ac_TR15826|c1_g1_i1_ORF
OG0000170	Ac_TR24059|c0_g1_i1_ORF
OG0000170	Ac_TR36419|c0_g1_i1_ORF
OG0000170	Ac_TR36419|c0_g1_i2_ORF
OG0000170	Ac_TR39931|c0_g2_i1_ORF
OG0000170	Ac_TR39931|c0_g2_i3_ORF
OG0000170	Ac_TR41079|c0_g1_i1_ORF
OG0000170	Ac_TR6335|c0_g1_i1_ORF
OG0000171	Ac_TR10743|c0_g1_i1_ORF
OG0000171	Ac_TR15418|c0_g1_i1_ORF
OG0000171	Ac_TR30564|c0_g1_i1_ORF
OG0000171	Ac_TR33251|c0_g2_i1_ORF
OG0000171	Ac_TR33251|c0_g2_i2_ORF
OG0000171	Ac_TR38676|c1_g4_i4_ORF
OG0000172	Ac_TR27747|c0_g1_i1_ORF
OG0000172	Ac_TR39859|c3_g1_i1_ORF
OG0000172	Ac_TR39859|c3_g1_i2_ORF
OG0000172	Ac_TR44853|c0_g1_i1_ORF
OG0000173	Ac_TR22020|c0_g1_i2_ORF
OG0000173	Ac_TR25086|c1_g1_i1_ORF
OG0000173	Ac_TR27687|c0_g1_i1_ORF
OG0000173	Ac_TR31554|c1_g1_i1_ORF
OG0000173	Ac_TR33798|c1_g1_i2_ORF
OG0000173	Ac_TR33798|c1_g1_i3_ORF
OG0000173	Ac_TR50466|c0_g1_i1_ORF
OG0000174	Ac_TR10035|c0_g1_i1_ORF
OG0000174	Ac_TR25074|c0_g1_i1_ORF
OG0000175	Ac_TR47212|c4_g3_i16_ORF
OG0000175	Ac_TR47212|c4_g3_i19_ORF
OG0000175	Ac_TR47212|c4_g3_i21_ORF
OG0000175	Ac_TR47212|c4_g3_i2_ORF
OG0000175	Ac_TR47212|c4_g3_i3_ORF
OG0000175	Ac_TR47212|c4_g3_i6_ORF
OG0000175	Ac_TR47212|c4_g3_i9_ORF
OG0000176	Ac_TR15893|c0_g2_i1_ORF
OG0000176	Ac_TR3589|c0_g2_i1_ORF
OG0000176	Ac_TR45442|c0_g1_i14_ORF
OG0000176	Ac_TR45442|c0_g1_i15_ORF
OG0000176	Ac_TR45442|c0_g1_i1_ORF
OG0000176	Ac_TR45442|c0_g1_i2_ORF
OG0000176	Ac_TR45442|c0_g1_i4_ORF
OG0000176	Ac_TR45442|c0_g1_i6_ORF
OG0000176	Ac_TR48376|c3_g5_i2_ORF
OG0000177	Ac_TR46665|c1_g5_i1_ORF
OG0000177	Ac_TR58198|c0_g1_i1_ORF
OG0000178	Ac_TR17362|c1_g1_i1_ORF
OG0000178	Ac_TR55205|c0_g1_i1_ORF
OG0000178	Ac_TR6912|c0_g2_i1_ORF
OG0000179	Ac_TR33371|c0_g1_i2_ORF
OG0000179	Ac_TR34714|c0_g1_i1_ORF
OG0000179	Ac_TR36387|c0_g2_i2_ORF
OG0000179	Ac_TR36387|c0_g2_i3_ORF
OG0000179	Ac_TR38042|c1_g3_i4_ORF
OG0000179	Ac_TR42067|c1_g2_i2_ORF
OG0000179	Ac_TR42067|c1_g2_i3_ORF
OG0000179	Ac_TR47695|c2_g3_i3_ORF
OG0000179	Ac_TR47695|c2_g3_i4_ORF
OG0000180	Ac_TR47204|c2_g1_i1_ORF
OG0000181	Ac_TR30919|c0_g1_i2_ORF
OG0000181	Ac_TR30919|c0_g1_i3_ORF
OG0000181	Ac_TR34907|c1_g2_i3_ORF
OG0000181	Ac_TR34907|c1_g2_i4_ORF
OG0000181	Ac_TR34907|c1_g2_i6_ORF
OG0000182	Ac_TR44819|c0_g1_i1_ORF
OG0000182	Ac_TR44819|c0_g1_i3_ORF
OG0000182	Ac_TR44819|c0_g1_i5_ORF
OG0000183	Ac_TR38212|c1_g1_i1_ORF
OG0000183	Ac_TR38212|c1_g1_i2_ORF
OG0000183	Ac_TR38212|c1_g1_i5_ORF
OG0000183	Ac_TR38212|c1_g1_i6_ORF
OG0000183	Ac_TR38212|c1_g1_i7_ORF
OG0000184	Ac_TR47240|c0_g1_i10_ORF
OG0000184	Ac_TR47240|c0_g1_i13_ORF
OG0000184	Ac_TR47240|c0_g1_i15_ORF
OG0000184	Ac_TR47240|c0_g1_i16_ORF
OG0000184	Ac_TR47240|c0_g1_i17_ORF
OG0000184	Ac_TR47240|c0_g1_i19_ORF
OG0000184	Ac_TR47240|c0_g1_i1_ORF
OG0000184	Ac_TR47240|c0_g1_i2_ORF
OG0000184	Ac_TR47240|c0_g1_i7_ORF
OG0000185	Ac_TR44992|c2_g1_i10_ORF
OG0000185	Ac_TR44992|c2_g1_i11_ORF
OG0000185	Ac_TR44992|c2_g1_i13_ORF
OG0000185	Ac_TR44992|c2_g1_i9_ORF
OG0000185	Ac_TR44992|c3_g1_i1_ORF
OG0000186	Ac_TR38524|c1_g1_i1_ORF
OG0000186	Ac_TR38524|c1_g1_i2_ORF
OG0000186	Ac_TR42946|c5_g1_i1_ORF
OG0000186	Ac_TR42946|c5_g1_i4_ORF
OG0000187	Ac_TR17492|c0_g2_i1_ORF
OG0000187	Ac_TR44474|c0_g3_i2_ORF
OG0000187	Ac_TR44474|c0_g5_i2_ORF
OG0000188	Ac_TR39279|c0_g5_i1_ORF
OG0000188	Ac_TR47500|c1_g14_i1_ORF
OG0000188	Ac_TR48482|c1_g6_i1_ORF
OG0000188	Ac_TR48482|c1_g6_i3_ORF
OG0000188	Ac_TR48482|c1_g6_i4_ORF
OG0000189	Ac_TR36769|c0_g1_i2_ORF
OG0000189	Ac_TR45305|c0_g1_i1_ORF
OG0000189	Ac_TR45305|c0_g3_i8_ORF
OG0000190	Ac_TR29932|c2_g4_i1_ORF
OG0000190	Ac_TR34944|c0_g1_i1_ORF
OG0000190	Ac_TR41847|c0_g1_i1_ORF
OG0000190	Ac_TR41847|c0_g1_i2_ORF
OG0000190	Ac_TR43033|c0_g1_i1_ORF
OG0000190	Ac_TR46376|c1_g1_i3_ORF
OG0000191	Ac_TR24509|c0_g2_i1_ORF
OG0000191	Ac_TR47202|c0_g1_i1_ORF
OG0000191	Ac_TR48441|c5_g4_i3_ORF
OG0000191	Ac_TR48441|c5_g4_i6_ORF
OG0000192	Ac_TR10165|c0_g1_i1_ORF
OG0000192	Ac_TR10178|c0_g1_i1_ORF
OG0000192	Ac_TR10316|c0_g1_i1_ORF
OG0000192	Ac_TR20757|c0_g2_i1_ORF
OG0000192	Ac_TR29482|c1_g2_i2_ORF
OG0000192	Ac_TR38164|c2_g7_i1_ORF
OG0000193	Ac_TR39243|c2_g1_i4_ORF
OG0000193	Ac_TR39243|c2_g1_i5_ORF
OG0000193	Ac_TR39243|c2_g1_i7_ORF
OG0000193	Ac_TR39243|c2_g1_i8_ORF
OG0000193	Ac_TR39334|c1_g1_i2_ORF
OG0000193	Ac_TR39334|c1_g2_i4_ORF
OG0000193	Ac_TR44378|c3_g1_i8_ORF
OG0000193	Ac_TR44378|c3_g1_i9_ORF
OG0000193	Ac_TR59889|c0_g1_i1_ORF
OG0000194	Ac_TR32302|c0_g1_i1_ORF
OG0000194	Ac_TR47394|c1_g4_i1_ORF
OG0000194	Ac_TR47915|c0_g1_i1_ORF
OG0000195	Ac_TR35023|c0_g8_i1_ORF
OG0000196	Ac_TR41692|c1_g1_i2_ORF
OG0000196	Ac_TR41693|c2_g1_i2_ORF
OG0000196	Ac_TR41693|c2_g1_i3_ORF
OG0000196	Ac_TR41693|c2_g2_i3_ORF
OG0000196	Ac_TR41693|c2_g2_i4_ORF
OG0000197	Ac_TR14531|c0_g1_i1_ORF
OG0000197	Ac_TR28794|c0_g1_i1_ORF
OG0000197	Ac_TR43043|c0_g1_i1_ORF
OG0000197	Ac_TR43792|c0_g4_i2_ORF
OG0000198	Ac_TR40342|c0_g1_i1_ORF
OG0000198	Ac_TR40342|c0_g1_i2_ORF
OG0000198	Ac_TR46547|c0_g3_i6_ORF
OG0000198	Ac_TR46962|c0_g1_i4_ORF
OG0000199	Ac_TR19194|c0_g1_i1_ORF
OG0000200	Ac_TR17362|c0_g1_i1_ORF
OG0000200	Ac_TR24014|c1_g1_i1_ORF
OG0000200	Ac_TR38229|c2_g1_i1_ORF
OG0000200	Ac_TR50659|c0_g1_i1_ORF
OG0000201	Ac_TR32400|c0_g1_i2_ORF
OG0000201	Ac_TR32400|c0_g1_i3_ORF
OG0000201	Ac_TR39117|c0_g1_i2_ORF
OG0000201	Ac_TR39117|c0_g1_i3_ORF
OG0000202	Ac_TR13557|c0_g1_i1_ORF
OG0000202	Ac_TR46642|c1_g1_i3_ORF
OG0000202	Ac_TR48006|c0_g2_i11_ORF
OG0000202	Ac_TR48006|c0_g2_i4_ORF
OG0000202	Ac_TR48006|c0_g2_i6_ORF
OG0000202	Ac_TR48006|c0_g2_i9_ORF
OG0000203	Ac_TR32551|c0_g1_i1_ORF
OG0000203	Ac_TR43232|c0_g1_i1_ORF
OG0000203	Ac_TR47952|c0_g1_i2_ORF
OG0000203	Ac_TR47952|c1_g1_i3_ORF
OG0000203	Ac_TR47952|c1_g1_i5_ORF
OG0000204	Ac_TR44273|c0_g2_i11_ORF
OG0000204	Ac_TR44273|c0_g2_i9_ORF
OG0000204	Ac_TR44273|c0_g3_i7_ORF
OG0000205	Ac_TR64237|c0_g1_i1_ORF
OG0000206	Ac_TR44783|c0_g2_i4_ORF
OG0000206	Ac_TR44783|c0_g2_i6_ORF
OG0000207	Ac_TR43045|c1_g1_i1_ORF
OG0000207	Ac_TR43045|c1_g1_i2_ORF
OG0000207	Ac_TR43045|c1_g1_i3_ORF
OG0000207	Ac_TR43045|c1_g1_i4_ORF
OG0000207	Ac_TR43045|c1_g1_i5_ORF
OG0000207	Ac_TR43045|c1_g1_i6_ORF
OG0000207	Ac_TR43045|c1_g1_i9_ORF
OG0000208	Ac_TR40699|c1_g3_i1_ORF
OG0000208	Ac_TR40699|c1_g4_i11_ORF
OG0000208	Ac_TR40699|c1_g4_i13_ORF
OG0000208	Ac_TR40699|c1_g4_i1_ORF
OG0000208	Ac_TR40699|c1_g4_i3_ORF
OG0000208	Ac_TR40699|c1_g4_i8_ORF
OG0000208	Ac_TR40699|c1_g4_i9_ORF
OG0000208	Ac_TR7755|c0_g1_i1_ORF
OG0000208	Ac_TR7755|c0_g2_i1_ORF
OG0000209	Ac_TR40266|c0_g2_i1_ORF
OG0000209	Ac_TR40266|c0_g3_i3_ORF
OG0000209	Ac_TR40266|c0_g3_i8_ORF
OG0000209	Ac_TR45528|c0_g1_i1_ORF
OG0000209	Ac_TR47137|c1_g2_i2_ORF
OG0000210	Ac_TR40546|c1_g1_i1_ORF
OG0000210	Ac_TR47516|c1_g1_i11_ORF
OG0000210	Ac_TR47516|c1_g1_i12_ORF
OG0000210	Ac_TR47516|c1_g1_i1_ORF
OG0000210	Ac_TR47516|c1_g1_i5_ORF
OG0000210	Ac_TR47516|c1_g1_i7_ORF
OG0000210	Ac_TR47516|c1_g3_i1_ORF
OG0000211	Ac_TR22235|c0_g1_i1_ORF
OG0000211	Ac_TR39033|c0_g1_i1_ORF
OG0000211	Ac_TR48251|c3_g2_i13_ORF
OG0000211	Ac_TR48251|c3_g2_i15_ORF
OG0000211	Ac_TR48251|c3_g2_i21_ORF
OG0000211	Ac_TR48251|c3_g2_i3_ORF
OG0000211	Ac_TR48251|c3_g2_i4_ORF
OG0000211	Ac_TR48251|c3_g2_i9_ORF
OG0000212	Ac_TR10286|c0_g1_i1_ORF
OG0000212	Ac_TR10604|c0_g1_i1_ORF
OG0000212	Ac_TR12377|c0_g1_i1_ORF
OG0000212	Ac_TR17644|c0_g1_i1_ORF
OG0000212	Ac_TR33727|c0_g2_i1_ORF
OG0000212	Ac_TR52987|c0_g1_i1_ORF
OG0000212	Ac_TR5335|c0_g1_i1_ORF
OG0000212	Ac_TR63596|c0_g1_i1_ORF
OG0000212	Ac_TR9661|c0_g1_i1_ORF
OG0000213	Ac_TR1205|c0_g1_i1_ORF
OG0000213	Ac_TR12412|c0_g1_i1_ORF
OG0000213	Ac_TR14268|c0_g1_i1_ORF
OG0000213	Ac_TR20313|c0_g1_i1_ORF
OG0000213	Ac_TR37144|c4_g2_i1_ORF
OG0000213	Ac_TR39226|c1_g1_i3_ORF
OG0000214	Ac_TR16747|c0_g1_i1_ORF
OG0000214	Ac_TR594|c0_g1_i1_ORF
OG0000215	Ac_TR28077|c0_g1_i1_ORF
OG0000215	Ac_TR28077|c0_g2_i1_ORF
OG0000215	Ac_TR39029|c1_g2_i1_ORF
OG0000215	Ac_TR48023|c0_g1_i1_ORF
OG0000216	Ac_TR19771|c0_g2_i1_ORF
OG0000216	Ac_TR48573|c0_g1_i1_ORF
OG0000216	Ac_TR48573|c0_g1_i7_ORF
OG0000216	Ac_TR64268|c0_g1_i1_ORF
OG0000217	Ac_TR10623|c0_g1_i1_ORF
OG0000217	Ac_TR1361|c0_g1_i1_ORF
OG0000217	Ac_TR26870|c0_g1_i1_ORF
OG0000217	Ac_TR26870|c0_g2_i1_ORF
OG0000217	Ac_TR309|c0_g1_i1_ORF
OG0000217	Ac_TR48511|c0_g2_i1_ORF
OG0000218	Ac_TR2161|c0_g1_i1_ORF
OG0000218	Ac_TR31183|c0_g1_i1_ORF
OG0000218	Ac_TR31183|c0_g1_i2_ORF
OG0000218	Ac_TR50152|c0_g1_i1_ORF
OG0000218	Ac_TR52724|c0_g1_i1_ORF
OG0000218	Ac_TR66312|c0_g1_i1_ORF
OG0000218	Ac_TR713|c0_g1_i1_ORF
OG0000218	Ac_TR7867|c0_g1_i1_ORF
OG0000219	Ac_TR11347|c0_g1_i1_ORF
OG0000219	Ac_TR17047|c0_g1_i2_ORF
OG0000219	Ac_TR35249|c2_g1_i1_ORF
OG0000219	Ac_TR36191|c2_g2_i6_ORF
OG0000219	Ac_TR44228|c6_g4_i11_ORF
OG0000219	Ac_TR51691|c0_g1_i1_ORF
OG0000220	Ac_TR19332|c0_g1_i1_ORF
OG0000220	Ac_TR29689|c0_g1_i5_ORF
OG0000220	Ac_TR3653|c1_g1_i1_ORF
OG0000220	Ac_TR4498|c0_g1_i1_ORF
OG0000220	Ac_TR57259|c0_g1_i1_ORF
OG0000220	Ac_TR69474|c0_g1_i1_ORF
OG0000221	Ac_TR1058|c0_g1_i1_ORF
OG0000221	Ac_TR23372|c0_g1_i1_ORF
OG0000221	Ac_TR41904|c1_g3_i1_ORF
OG0000221	Ac_TR4846|c1_g1_i1_ORF
OG0000221	Ac_TR52489|c0_g1_i1_ORF
OG0000221	Ac_TR52851|c0_g1_i1_ORF
OG0000221	Ac_TR74139|c0_g1_i1_ORF
OG0000222	Ac_TR40546|c1_g4_i3_ORF
OG0000222	Ac_TR47516|c1_g2_i3_ORF
OG0000222	Ac_TR47516|c1_g2_i7_ORF
OG0000222	Ac_TR47516|c1_g2_i8_ORF
OG0000222	Ac_TR69291|c0_g1_i1_ORF
OG0000223	Ac_TR14382|c1_g1_i1_ORF
OG0000223	Ac_TR36228|c0_g1_i1_ORF
OG0000223	Ac_TR36228|c0_g1_i2_ORF
OG0000223	Ac_TR36228|c0_g1_i4_ORF
OG0000223	Ac_TR4404|c0_g1_i1_ORF
OG0000224	Ac_TR40777|c1_g1_i10_ORF
OG0000224	Ac_TR40777|c1_g1_i11_ORF
OG0000224	Ac_TR40777|c1_g1_i1_ORF
OG0000224	Ac_TR40777|c1_g1_i2_ORF
OG0000224	Ac_TR40777|c1_g1_i3_ORF
OG0000224	Ac_TR40777|c1_g1_i4_ORF
OG0000224	Ac_TR40777|c1_g1_i5_ORF
OG0000224	Ac_TR40777|c1_g1_i6_ORF
OG0000224	Ac_TR40777|c1_g1_i7_ORF
OG0000224	Ac_TR40777|c1_g1_i8_ORF
OG0000224	Ac_TR40777|c1_g1_i9_ORF
OG0000225	Ac_TR41931|c1_g1_i10_ORF
OG0000225	Ac_TR41931|c1_g1_i1_ORF
OG0000225	Ac_TR41931|c1_g1_i2_ORF
OG0000225	Ac_TR41931|c1_g1_i3_ORF
OG0000225	Ac_TR41931|c1_g1_i4_ORF
OG0000225	Ac_TR41931|c1_g1_i5_ORF
OG0000225	Ac_TR41931|c1_g1_i6_ORF
OG0000225	Ac_TR41931|c1_g1_i7_ORF
OG0000225	Ac_TR41931|c1_g1_i8_ORF
OG0000225	Ac_TR41931|c1_g1_i9_ORF
OG0000226	Ac_TR38559|c0_g1_i1_ORF
OG0000226	Ac_TR39105|c1_g1_i1_ORF
OG0000226	Ac_TR43222|c6_g2_i2_ORF
OG0000226	Ac_TR43222|c6_g2_i3_ORF
OG0000226	Ac_TR43222|c6_g2_i7_ORF
OG0000226	Ac_TR45922|c5_g4_i1_ORF
OG0000226	Ac_TR46014|c1_g2_i8_ORF
OG0000227	Ac_TR39803|c1_g6_i2_ORF
OG0000227	Ac_TR39803|c1_g8_i1_ORF
OG0000227	Ac_TR41328|c4_g1_i1_ORF
OG0000227	Ac_TR45907|c1_g3_i1_ORF
OG0000227	Ac_TR45907|c1_g7_i1_ORF
OG0000227	Ac_TR50183|c0_g1_i1_ORF
OG0000228	Ac_TR21117|c0_g1_i1_ORF
OG0000228	Ac_TR21117|c1_g1_i1_ORF
OG0000228	Ac_TR38164|c2_g10_i4_ORF
OG0000228	Ac_TR38164|c2_g5_i1_ORF
OG0000228	Ac_TR693|c0_g1_i1_ORF
OG0000229	Ac_TR16813|c0_g1_i1_ORF
OG0000229	Ac_TR17125|c0_g1_i1_ORF
OG0000229	Ac_TR18734|c0_g1_i1_ORF
OG0000229	Ac_TR42905|c0_g4_i1_ORF
OG0000229	Ac_TR47512|c2_g2_i1_ORF
OG0000230	Ac_TR27342|c1_g1_i1_ORF
OG0000230	Ac_TR47681|c4_g5_i10_ORF
OG0000230	Ac_TR47681|c4_g5_i2_ORF
OG0000230	Ac_TR47681|c4_g5_i4_ORF
OG0000230	Ac_TR47681|c4_g5_i8_ORF
OG0000230	Ac_TR47681|c4_g5_i9_ORF
OG0000231	Ac_TR36118|c0_g1_i1_ORF
OG0000231	Ac_TR46728|c1_g1_i1_ORF
OG0000231	Ac_TR47812|c0_g1_i3_ORF
OG0000231	Ac_TR47812|c0_g3_i1_ORF
OG0000232	Ac_TR34701|c0_g1_i1_ORF
OG0000232	Ac_TR38056|c1_g1_i2_ORF
OG0000232	Ac_TR38056|c2_g1_i1_ORF
OG0000232	Ac_TR38056|c2_g2_i1_ORF
OG0000232	Ac_TR38056|c2_g2_i3_ORF
OG0000232	Ac_TR38056|c2_g4_i1_ORF
OG0000233	Ac_TR38814|c0_g1_i1_ORF
OG0000233	Ac_TR38814|c0_g1_i2_ORF
OG0000233	Ac_TR41676|c0_g1_i1_ORF
OG0000233	Ac_TR41676|c1_g1_i3_ORF
OG0000233	Ac_TR41676|c1_g1_i4_ORF
OG0000233	Ac_TR41676|c1_g1_i7_ORF
OG0000234	Ac_TR26727|c1_g1_i1_ORF
OG0000234	Ac_TR34065|c1_g2_i5_ORF
OG0000234	Ac_TR35249|c1_g1_i2_ORF
OG0000234	Ac_TR35249|c1_g1_i6_ORF
OG0000234	Ac_TR44228|c6_g4_i4_ORF
OG0000235	Ac_TR13789|c0_g1_i1_ORF
OG0000235	Ac_TR15060|c0_g1_i1_ORF
OG0000235	Ac_TR26867|c0_g1_i1_ORF
OG0000235	Ac_TR37252|c0_g1_i1_ORF
OG0000235	Ac_TR67617|c0_g1_i1_ORF
OG0000236	Ac_TR11226|c0_g1_i1_ORF
OG0000237	Ac_TR47239|c0_g1_i5_ORF
OG0000237	Ac_TR47239|c0_g2_i2_ORF
OG0000238	Ac_TR41103|c0_g1_i2_ORF
OG0000238	Ac_TR41103|c0_g1_i4_ORF
OG0000238	Ac_TR41103|c0_g1_i9_ORF
OG0000238	Ac_TR47772|c0_g4_i3_ORF
OG0000238	Ac_TR47772|c0_g4_i5_ORF
OG0000239	Ac_TR37195|c1_g2_i1_ORF
OG0000239	Ac_TR48045|c0_g5_i1_ORF
OG0000240	Ac_TR30324|c0_g1_i2_ORF
OG0000240	Ac_TR30324|c0_g1_i3_ORF
OG0000240	Ac_TR42105|c1_g1_i1_ORF
OG0000240	Ac_TR42105|c1_g2_i1_ORF
OG0000240	Ac_TR42105|c1_g2_i2_ORF
OG0000240	Ac_TR67026|c0_g1_i1_ORF
OG0000241	Ac_TR38727|c0_g2_i2_ORF
OG0000241	Ac_TR38727|c0_g2_i3_ORF
OG0000241	Ac_TR48619|c1_g2_i2_ORF
OG0000242	Ac_TR46475|c0_g2_i1_ORF
OG0000242	Ac_TR46475|c0_g2_i2_ORF
OG0000242	Ac_TR46475|c0_g2_i3_ORF
OG0000242	Ac_TR46475|c0_g2_i4_ORF
OG0000242	Ac_TR46475|c0_g2_i5_ORF
OG0000242	Ac_TR46475|c0_g3_i1_ORF
OG0000244	Ac_TR45252|c0_g1_i10_ORF
OG0000244	Ac_TR45252|c0_g1_i11_ORF
OG0000244	Ac_TR45252|c0_g1_i13_ORF
OG0000244	Ac_TR45252|c0_g1_i3_ORF
OG0000244	Ac_TR45252|c0_g1_i5_ORF
OG0000244	Ac_TR45252|c0_g1_i7_ORF
OG0000244	Ac_TR45252|c0_g1_i9_ORF
OG0000245	Ac_TR24985|c0_g1_i1_ORF
OG0000245	Ac_TR24985|c0_g1_i2_ORF
OG0000245	Ac_TR39036|c0_g1_i2_ORF
OG0000245	Ac_TR39036|c0_g1_i3_ORF
OG0000245	Ac_TR39036|c0_g2_i1_ORF
OG0000246	Ac_TR45032|c0_g2_i1_ORF
OG0000246	Ac_TR45032|c0_g2_i3_ORF
OG0000246	Ac_TR47964|c0_g1_i3_ORF
OG0000246	Ac_TR47964|c0_g1_i5_ORF
OG0000246	Ac_TR47964|c0_g1_i6_ORF
OG0000247	Ac_TR37228|c1_g1_i2_ORF
OG0000247	Ac_TR37228|c1_g1_i4_ORF
OG0000247	Ac_TR37228|c1_g1_i5_ORF
OG0000248	Ac_TR34765|c0_g1_i1_ORF
OG0000248	Ac_TR34765|c0_g1_i3_ORF
OG0000249	Ac_TR39549|c2_g1_i1_ORF
OG0000249	Ac_TR39549|c2_g1_i3_ORF
OG0000249	Ac_TR39958|c0_g2_i5_ORF
OG0000249	Ac_TR40993|c0_g1_i1_ORF
OG0000249	Ac_TR40993|c0_g1_i2_ORF
OG0000249	Ac_TR40993|c0_g1_i3_ORF
OG0000249	Ac_TR42031|c2_g1_i1_ORF
OG0000249	Ac_TR42031|c3_g2_i1_ORF
OG0000250	Ac_TR40289|c0_g2_i2_ORF
OG0000250	Ac_TR40289|c0_g2_i3_ORF
OG0000250	Ac_TR45758|c0_g2_i1_ORF
OG0000250	Ac_TR45758|c0_g2_i3_ORF
OG0000250	Ac_TR47892|c0_g1_i3_ORF
OG0000250	Ac_TR47892|c0_g1_i5_ORF
OG0000251	Ac_TR39236|c2_g3_i1_ORF
OG0000251	Ac_TR39236|c3_g1_i4_ORF
OG0000252	Ac_TR39096|c2_g2_i1_ORF
OG0000252	Ac_TR39096|c2_g2_i3_ORF
OG0000252	Ac_TR44892|c0_g1_i4_ORF
OG0000252	Ac_TR44892|c0_g1_i5_ORF
OG0000253	Ac_TR35545|c0_g2_i1_ORF
OG0000253	Ac_TR41489|c2_g4_i2_ORF
OG0000253	Ac_TR41489|c2_g4_i3_ORF
OG0000253	Ac_TR41489|c2_g4_i4_ORF
OG0000254	Ac_TR33346|c2_g1_i2_ORF
OG0000254	Ac_TR33346|c2_g1_i3_ORF
OG0000254	Ac_TR33346|c2_g1_i4_ORF
OG0000254	Ac_TR33346|c2_g1_i6_ORF
OG0000255	Ac_TR38047|c0_g1_i1_ORF
OG0000255	Ac_TR38047|c0_g1_i2_ORF
OG0000255	Ac_TR46735|c2_g3_i1_ORF
OG0000255	Ac_TR46735|c2_g4_i1_ORF
OG0000255	Ac_TR46735|c2_g4_i2_ORF
OG0000255	Ac_TR46735|c2_g4_i3_ORF
OG0000256	Ac_TR39414|c0_g1_i1_ORF
OG0000256	Ac_TR44728|c2_g1_i1_ORF
OG0000256	Ac_TR46260|c0_g1_i1_ORF
OG0000256	Ac_TR46260|c0_g1_i3_ORF
OG0000257	Ac_TR35922|c0_g1_i1_ORF
OG0000257	Ac_TR36523|c0_g1_i2_ORF
OG0000257	Ac_TR48237|c1_g1_i1_ORF
OG0000257	Ac_TR48237|c1_g2_i1_ORF
OG0000258	Ac_TR41820|c0_g4_i1_ORF
OG0000258	Ac_TR41820|c0_g5_i1_ORF
OG0000258	Ac_TR4191|c0_g1_i1_ORF
OG0000259	Ac_TR38327|c0_g1_i1_ORF
OG0000259	Ac_TR38327|c0_g1_i2_ORF
OG0000259	Ac_TR42723|c0_g1_i1_ORF
OG0000259	Ac_TR46553|c0_g2_i1_ORF
OG0000259	Ac_TR46553|c0_g2_i2_ORF
OG0000260	Ac_TR46150|c1_g1_i1_ORF
OG0000260	Ac_TR47460|c0_g1_i1_ORF
OG0000260	Ac_TR47849|c0_g1_i2_ORF
OG0000260	Ac_TR47972|c0_g1_i1_ORF
OG0000261	Ac_TR43342|c2_g1_i1_ORF
OG0000261	Ac_TR43342|c2_g1_i3_ORF
OG0000261	Ac_TR43342|c2_g1_i4_ORF
OG0000261	Ac_TR43342|c2_g1_i6_ORF
OG0000261	Ac_TR43342|c2_g1_i7_ORF
OG0000262	Ac_TR37060|c0_g2_i11_ORF
OG0000262	Ac_TR37060|c0_g2_i14_ORF
OG0000262	Ac_TR37060|c0_g2_i15_ORF
OG0000262	Ac_TR37060|c0_g2_i1_ORF
OG0000263	Ac_TR33931|c0_g1_i1_ORF
OG0000263	Ac_TR34379|c0_g1_i1_ORF
OG0000263	Ac_TR45148|c0_g1_i1_ORF
OG0000263	Ac_TR48508|c1_g1_i3_ORF
OG0000263	Ac_TR48508|c1_g1_i4_ORF
OG0000264	Ac_TR47086|c0_g4_i2_ORF
OG0000264	Ac_TR47086|c0_g4_i4_ORF
OG0000264	Ac_TR47086|c0_g4_i5_ORF
OG0000264	Ac_TR47086|c0_g4_i7_ORF
OG0000265	Ac_TR16250|c0_g1_i1_ORF
OG0000265	Ac_TR32487|c0_g1_i4_ORF
OG0000265	Ac_TR32487|c0_g1_i7_ORF
OG0000265	Ac_TR52149|c0_g1_i1_ORF
OG0000266	Ac_TR32708|c0_g1_i3_ORF
OG0000266	Ac_TR35476|c0_g1_i1_ORF
OG0000266	Ac_TR35476|c0_g1_i2_ORF
OG0000266	Ac_TR35476|c0_g1_i4_ORF
OG0000266	Ac_TR44268|c0_g1_i1_ORF
OG0000266	Ac_TR44268|c0_g1_i2_ORF
OG0000266	Ac_TR44268|c0_g2_i1_ORF
OG0000267	Ac_TR29533|c1_g1_i1_ORF
OG0000267	Ac_TR54949|c0_g1_i1_ORF
OG0000267	Ac_TR69389|c0_g1_i1_ORF
OG0000268	Ac_TR43418|c0_g1_i1_ORF
OG0000268	Ac_TR43418|c0_g1_i2_ORF
OG0000268	Ac_TR43418|c0_g1_i5_ORF
OG0000268	Ac_TR43418|c0_g1_i6_ORF
OG0000268	Ac_TR43418|c0_g1_i7_ORF
OG0000268	Ac_TR47411|c1_g1_i1_ORF
OG0000269	Ac_TR47882|c2_g7_i1_ORF
OG0000269	Ac_TR47882|c2_g8_i1_ORF
OG0000269	Ac_TR47882|c2_g9_i2_ORF
OG0000269	Ac_TR9417|c0_g1_i1_ORF
OG0000270	Ac_TR44134|c0_g1_i11_ORF
OG0000270	Ac_TR44134|c0_g1_i14_ORF
OG0000270	Ac_TR44134|c0_g1_i17_ORF
OG0000270	Ac_TR44134|c0_g1_i18_ORF
OG0000270	Ac_TR44134|c0_g1_i1_ORF
OG0000270	Ac_TR44134|c0_g1_i2_ORF
OG0000270	Ac_TR44134|c0_g1_i4_ORF
OG0000270	Ac_TR44134|c0_g1_i8_ORF
OG0000271	Ac_TR2022|c0_g1_i1_ORF
OG0000271	Ac_TR25024|c0_g1_i1_ORF
OG0000271	Ac_TR26231|c0_g1_i1_ORF
OG0000271	Ac_TR26231|c0_g2_i1_ORF
OG0000271	Ac_TR26231|c0_g2_i3_ORF
OG0000271	Ac_TR38773|c1_g1_i12_ORF
OG0000271	Ac_TR38773|c1_g1_i3_ORF
OG0000271	Ac_TR38773|c1_g1_i7_ORF
OG0000271	Ac_TR38773|c1_g1_i9_ORF
OG0000271	Ac_TR42355|c6_g4_i2_ORF
OG0000272	Ac_TR35346|c1_g2_i1_ORF
OG0000272	Ac_TR35346|c1_g2_i5_ORF
OG0000272	Ac_TR35346|c1_g2_i6_ORF
OG0000272	Ac_TR35346|c1_g4_i1_ORF
OG0000272	Ac_TR35346|c1_g5_i1_ORF
OG0000272	Ac_TR47918|c1_g3_i3_ORF
OG0000272	Ac_TR47918|c1_g4_i1_ORF
OG0000273	Ac_TR2595|c0_g1_i1_ORF
OG0000273	Ac_TR47555|c1_g2_i2_ORF
OG0000273	Ac_TR47555|c1_g2_i3_ORF
OG0000274	Ac_TR46405|c0_g1_i4_ORF
OG0000274	Ac_TR46405|c0_g1_i6_ORF
OG0000274	Ac_TR46642|c1_g2_i1_ORF
OG0000274	Ac_TR46806|c1_g2_i1_ORF
OG0000274	Ac_TR55527|c0_g1_i1_ORF
OG0000274	Ac_TR71121|c0_g1_i1_ORF
OG0000275	Ac_TR31226|c0_g1_i1_ORF
OG0000275	Ac_TR31226|c0_g1_i3_ORF
OG0000275	Ac_TR31337|c0_g1_i1_ORF
OG0000275	Ac_TR31337|c0_g1_i2_ORF
OG0000276	Ac_TR40009|c1_g2_i14_ORF
OG0000276	Ac_TR40009|c1_g2_i1_ORF
OG0000276	Ac_TR40009|c1_g2_i3_ORF
OG0000276	Ac_TR44532|c2_g4_i6_ORF
OG0000277	Ac_TR34124|c5_g1_i1_ORF
OG0000277	Ac_TR41481|c3_g4_i11_ORF
OG0000277	Ac_TR41481|c3_g4_i4_ORF
OG0000277	Ac_TR41481|c3_g7_i1_ORF
OG0000278	Ac_TR17955|c0_g1_i1_ORF
OG0000278	Ac_TR36576|c5_g1_i1_ORF
OG0000278	Ac_TR36576|c8_g2_i4_ORF
OG0000278	Ac_TR36576|c8_g5_i1_ORF
OG0000278	Ac_TR36576|c8_g5_i3_ORF
OG0000278	Ac_TR36576|c8_g5_i4_ORF
OG0000279	Ac_TR47827|c3_g1_i1_ORF
OG0000279	Ac_TR47827|c3_g4_i1_ORF
OG0000279	Ac_TR47827|c3_g4_i3_ORF
OG0000279	Ac_TR47827|c3_g4_i5_ORF
OG0000279	Ac_TR47827|c3_g5_i1_ORF
OG0000279	Ac_TR62086|c0_g1_i1_ORF
OG0000280	Ac_TR26671|c0_g1_i3_ORF
OG0000280	Ac_TR26671|c0_g2_i1_ORF
OG0000280	Ac_TR32288|c0_g3_i1_ORF
OG0000280	Ac_TR32288|c0_g4_i2_ORF
OG0000280	Ac_TR32288|c0_g4_i5_ORF
OG0000280	Ac_TR48483|c1_g1_i4_ORF
OG0000281	Ac_TR37941|c1_g1_i1_ORF
OG0000281	Ac_TR38164|c2_g10_i2_ORF
OG0000281	Ac_TR38164|c2_g10_i3_ORF
OG0000281	Ac_TR46112|c1_g1_i1_ORF
OG0000281	Ac_TR46112|c1_g1_i2_ORF
OG0000281	Ac_TR48055|c2_g2_i6_ORF
OG0000282	Ac_TR30582|c0_g1_i1_ORF
OG0000282	Ac_TR30582|c0_g1_i4_ORF
OG0000282	Ac_TR36140|c0_g1_i1_ORF
OG0000282	Ac_TR36140|c0_g1_i4_ORF
OG0000282	Ac_TR36140|c0_g1_i7_ORF
OG0000283	Ac_TR32734|c0_g1_i1_ORF
OG0000283	Ac_TR32734|c0_g1_i2_ORF
OG0000283	Ac_TR40600|c1_g1_i1_ORF
OG0000283	Ac_TR40600|c1_g1_i4_ORF
OG0000283	Ac_TR40600|c1_g1_i7_ORF
[truncated: 52,948 more rows]

## Sheet: OGs_AH
Supplementary Table 7: Orthogroups present across Aconitum japonicum, Aconitum carmichaelii, and Aconitum heterophyllum, as identified by OrthoFinder analysis
Ortrhogroup	Transcript
OG0000000	AH_AHSR41078_ORF
OG0000000	AH_AHSR66738_ORF
OG0000000	AH_AHSS24593_ORF
OG0000000	AH_AHSS814_ORF
OG0000001	AH_AHSR32045_ORF
OG0000001	AH_AHSR43379_ORF
OG0000001	AH_AHSR47950_ORF
OG0000001	AH_AHSR71897_ORF
OG0000002	AH_AHSR22297_ORF
OG0000002	AH_AHSR22615_ORF
OG0000002	AH_AHSR50652_ORF
OG0000002	AH_AHSR58033_ORF
OG0000002	AH_AHSR75521_ORF
OG0000003	AH_AHSS24570_ORF
OG0000004	AH_AHSR39937_ORF
OG0000005	AH_AHSR53104_ORF
OG0000005	AH_AHSR67194_ORF
OG0000005	AH_AHSS34066_ORF
OG0000006	AH_AHSR66851_ORF
OG0000007	AH_AHSR15041_ORF
OG0000007	AH_AHSR61531_ORF
OG0000007	AH_AHSS12316_ORF
OG0000008	AH_AHSR55723_ORF
OG0000008	AH_AHSR64008_ORF
OG0000008	AH_AHSS38513_ORF
OG0000009	AH_AHSR69317_ORF
OG0000009	AH_AHSR72816_ORF
OG0000010	AH_AHSR14898_ORF
OG0000010	AH_AHSR28614_ORF
OG0000010	AH_AHSR29276_ORF
OG0000010	AH_AHSR33186_ORF
OG0000011	AH_AHSR56370_ORF
OG0000012	AH_AHSR19048_ORF
OG0000012	AH_AHSR19051_ORF
OG0000012	AH_AHSR2532_ORF
OG0000012	AH_AHSR2534_ORF
OG0000012	AH_AHSR3422_ORF
OG0000012	AH_AHSR3425_ORF
OG0000012	AH_AHSR3427_ORF
OG0000012	AH_AHSR3429_ORF
OG0000012	AH_AHSR3673_ORF
OG0000012	AH_AHSR5618_ORF
OG0000012	AH_AHSR5620_ORF
OG0000012	AH_AHSR5621_ORF
OG0000012	AH_AHSR5622_ORF
OG0000012	AH_AHSS3301_ORF
OG0000012	AH_AHSS3305_ORF
OG0000013	AH_AHSR3873_ORF
OG0000014	AH_AHSR1688_ORF
OG0000014	AH_AHSR1689_ORF
OG0000014	AH_AHSR1690_ORF
OG0000014	AH_AHSR1693_ORF
OG0000014	AH_AHSR24163_ORF
OG0000014	AH_AHSR3338_ORF
OG0000014	AH_AHSR3340_ORF
OG0000014	AH_AHSR3342_ORF
OG0000014	AH_AHSR3343_ORF
OG0000014	AH_AHSR3344_ORF
OG0000014	AH_AHSR3346_ORF
OG0000014	AH_AHSR3347_ORF
OG0000014	AH_AHSR419_ORF
OG0000014	AH_AHSR423_ORF
OG0000014	AH_AHSR48892_ORF
OG0000014	AH_AHSR49343_ORF
OG0000014	AH_AHSS10693_ORF
OG0000014	AH_AHSS14855_ORF
OG0000014	AH_AHSS17212_ORF
OG0000014	AH_AHSS17216_ORF
OG0000014	AH_AHSS4090_ORF
OG0000014	AH_AHSS4092_ORF
OG0000014	AH_AHSS4093_ORF
OG0000014	AH_AHSS4095_ORF
OG0000014	AH_AHSS9139_ORF
OG0000014	AH_AHSS9141_ORF
OG0000014	AH_AHSS9142_ORF
OG0000015	AH_AHSR1904_ORF
OG0000015	AH_AHSR1905_ORF
OG0000015	AH_AHSS4139_ORF
OG0000016	AH_AHSR16091_ORF
OG0000016	AH_AHSR16093_ORF
OG0000016	AH_AHSR16094_ORF
OG0000016	AH_AHSR23345_ORF
OG0000016	AH_AHSR34528_ORF
OG0000016	AH_AHSR57822_ORF
OG0000016	AH_AHSR67932_ORF
OG0000016	AH_AHSS34241_ORF
OG0000016	AH_AHSS7544_ORF
OG0000017	AH_AHSR10724_ORF
OG0000017	AH_AHSR10725_ORF
OG0000017	AH_AHSR18930_ORF
OG0000017	AH_AHSR18931_ORF
OG0000017	AH_AHSR35246_ORF
OG0000017	AH_AHSR46381_ORF
OG0000017	AH_AHSR54518_ORF
OG0000017	AH_AHSR66375_ORF
OG0000017	AH_AHSR7789_ORF
OG0000018	AH_AHSR25892_ORF
OG0000018	AH_AHSR27812_ORF
OG0000018	AH_AHSR3242_ORF
OG0000018	AH_AHSR3243_ORF
OG0000018	AH_AHSR3244_ORF
OG0000018	AH_AHSR3245_ORF
OG0000018	AH_AHSR3246_ORF
OG0000018	AH_AHSR3248_ORF
OG0000018	AH_AHSR51384_ORF
OG0000018	AH_AHSR53829_ORF
OG0000018	AH_AHSR53830_ORF
OG0000018	AH_AHSR62555_ORF
OG0000018	AH_AHSS20200_ORF
OG0000018	AH_AHSS26447_ORF
OG0000018	AH_AHSS4653_ORF
OG0000019	AH_AHSR18956_ORF
OG0000019	AH_AHSR19740_ORF
OG0000019	AH_AHSR47239_ORF
OG0000019	AH_AHSS21845_ORF
OG0000019	AH_AHSS37141_ORF
OG0000020	AH_AHSR72047_ORF
OG0000021	AH_AHSR10482_ORF
OG0000021	AH_AHSR5861_ORF
OG0000021	AH_AHSR6329_ORF
OG0000021	AH_AHSR72822_ORF
OG0000021	AH_AHSS21612_ORF
OG0000021	AH_AHSS2600_ORF
OG0000021	AH_AHSS3320_ORF
OG0000021	AH_AHSS4739_ORF
OG0000022	AH_AHSR48465_ORF
OG0000022	AH_AHSS18520_ORF
OG0000023	AH_AHSR52387_ORF
OG0000024	AH_AHSS31480_ORF
OG0000025	AH_AHSR30186_ORF
OG0000025	AH_AHSR3179_ORF
OG0000025	AH_AHSR3184_ORF
OG0000025	AH_AHSR3186_ORF
OG0000025	AH_AHSR4583_ORF
OG0000025	AH_AHSS14942_ORF
OG0000025	AH_AHSS18749_ORF
OG0000025	AH_AHSS18750_ORF
OG0000026	AH_AHSR18651_ORF
OG0000026	AH_AHSR18654_ORF
OG0000026	AH_AHSR18656_ORF
OG0000026	AH_AHSR18657_ORF
OG0000026	AH_AHSR30777_ORF
OG0000026	AH_AHSR30780_ORF
OG0000026	AH_AHSR30781_ORF
OG0000026	AH_AHSR30782_ORF
OG0000026	AH_AHSS7820_ORF
OG0000026	AH_AHSS7822_ORF
OG0000027	AH_AHSR25545_ORF
OG0000027	AH_AHSS19532_ORF
OG0000028	AH_AHSR52147_ORF
OG0000028	AH_AHSR52148_ORF
OG0000028	AH_AHSS24580_ORF
OG0000029	AH_AHSR21861_ORF
OG0000029	AH_AHSR528_ORF
OG0000029	AH_AHSR62765_ORF
OG0000029	AH_AHSS11039_ORF
OG0000029	AH_AHSS2968_ORF
OG0000029	AH_AHSS37476_ORF
OG0000030	AH_AHSR14017_ORF
OG0000030	AH_AHSR23833_ORF
OG0000030	AH_AHSS22715_ORF
OG0000031	AH_AHSR18376_ORF
OG0000031	AH_AHSR26222_ORF
OG0000031	AH_AHSS13070_ORF
OG0000032	AH_AHSR19619_ORF
OG0000032	AH_AHSR31096_ORF
OG0000032	AH_AHSR31097_ORF
OG0000032	AH_AHSR49263_ORF
OG0000033	AH_AHSR35762_ORF
OG0000033	AH_AHSR75356_ORF
OG0000034	AH_AHSR61301_ORF
OG0000034	AH_AHSR68029_ORF
OG0000035	AH_AHSR14996_ORF
OG0000035	AH_AHSS16243_ORF
OG0000035	AH_AHSS18724_ORF
OG0000035	AH_AHSS26114_ORF
OG0000035	AH_AHSS32217_ORF
OG0000036	AH_AHSR19640_ORF
OG0000037	AH_AHSR30635_ORF
OG0000038	AH_AHSR32474_ORF
OG0000038	AH_AHSR72505_ORF
OG0000038	AH_AHSS8692_ORF
OG0000039	AH_AHSR34277_ORF
OG0000039	AH_AHSR34706_ORF
OG0000039	AH_AHSR34707_ORF
OG0000039	AH_AHSS29550_ORF
OG0000040	AH_AHSR45744_ORF
OG0000040	AH_AHSR70319_ORF
OG0000041	AH_AHSR19118_ORF
OG0000041	AH_AHSR3898_ORF
OG0000041	AH_AHSR931_ORF
OG0000041	AH_AHSS1040_ORF
OG0000041	AH_AHSS1458_ORF
OG0000041	AH_AHSS1462_ORF
OG0000041	AH_AHSS33697_ORF
OG0000042	AH_AHSR3639_ORF
OG0000042	AH_AHSR3644_ORF
OG0000042	AH_AHSR3647_ORF
OG0000042	AH_AHSS802_ORF
OG0000043	AH_AHSR24623_ORF
OG0000043	AH_AHSR31759_ORF
OG0000043	AH_AHSR73997_ORF
OG0000044	AH_AHSR27113_ORF
OG0000045	AH_AHSR44366_ORF
OG0000045	AH_AHSR69569_ORF
OG0000045	AH_AHSR71636_ORF
OG0000045	AH_AHSS23951_ORF
OG0000045	AH_AHSS32565_ORF
OG0000046	AH_AHSR47946_ORF
OG0000046	AH_AHSR53827_ORF
OG0000046	AH_AHSS10798_ORF
OG0000046	AH_AHSS17652_ORF
OG0000046	AH_AHSS30650_ORF
OG0000046	AH_AHSS9624_ORF
OG0000047	AH_AHSR10430_ORF
OG0000047	AH_AHSR10431_ORF
OG0000047	AH_AHSR723_ORF
OG0000047	AH_AHSR724_ORF
OG0000048	AH_AHSR2847_ORF
OG0000048	AH_AHSR3868_ORF
OG0000048	AH_AHSR3871_ORF
OG0000048	AH_AHSR3872_ORF
OG0000048	AH_AHSR51040_ORF
OG0000048	AH_AHSR5549_ORF
OG0000048	AH_AHSR5555_ORF
OG0000048	AH_AHSS1927_ORF
OG0000048	AH_AHSS1929_ORF
OG0000048	AH_AHSS1930_ORF
OG0000048	AH_AHSS1931_ORF
OG0000049	AH_AHSR53821_ORF
OG0000049	AH_AHSR6025_ORF
OG0000050	AH_AHSR9985_ORF
OG0000050	AH_AHSR9986_ORF
OG0000050	AH_AHSR9987_ORF
OG0000050	AH_AHSS28994_ORF
OG0000051	AH_AHSR22045_ORF
OG0000051	AH_AHSR41322_ORF
OG0000051	AH_AHSS24594_ORF
OG0000052	AH_AHSR45889_ORF
OG0000052	AH_AHSR50441_ORF
OG0000052	AH_AHSR64055_ORF
OG0000052	AH_AHSR66180_ORF
OG0000053	AH_AHSR57509_ORF
OG0000053	AH_AHSR59332_ORF
OG0000053	AH_AHSR69642_ORF
OG0000053	AH_AHSS12847_ORF
OG0000054	AH_AHSR63548_ORF
OG0000054	AH_AHSS31701_ORF
OG0000055	AH_AHSR74089_ORF
OG0000055	AH_AHSS33657_ORF
OG0000056	AH_AHSR75137_ORF
OG0000057	AH_AHSR103_ORF
OG0000057	AH_AHSR19026_ORF
OG0000057	AH_AHSR19027_ORF
OG0000057	AH_AHSR3220_ORF
OG0000057	AH_AHSR35180_ORF
OG0000058	AH_AHSR15373_ORF
OG0000058	AH_AHSR15375_ORF
OG0000058	AH_AHSR15376_ORF
OG0000058	AH_AHSR27283_ORF
OG0000058	AH_AHSR38759_ORF
OG0000059	AH_AHSR21442_ORF
OG0000059	AH_AHSR21443_ORF
OG0000059	AH_AHSR28823_ORF
OG0000059	AH_AHSR28824_ORF
OG0000059	AH_AHSS27787_ORF
OG0000060	AH_AHSR21910_ORF
OG0000060	AH_AHSR68081_ORF
OG0000061	AH_AHSR29101_ORF
OG0000061	AH_AHSR30805_ORF
OG0000061	AH_AHSR34886_ORF
OG0000061	AH_AHSR38055_ORF
OG0000061	AH_AHSR42197_ORF
OG0000061	AH_AHSR53669_ORF
OG0000061	AH_AHSR54117_ORF
OG0000061	AH_AHSR55944_ORF
OG0000061	AH_AHSR64282_ORF
OG0000061	AH_AHSR70184_ORF
OG0000061	AH_AHSR75233_ORF
OG0000061	AH_AHSS32118_ORF
OG0000061	AH_AHSS36780_ORF
OG0000062	AH_AHSR50349_ORF
OG0000062	AH_AHSS35250_ORF
OG0000063	AH_AHSR60088_ORF
OG0000063	AH_AHSR60089_ORF
OG0000064	AH_AHSS23142_ORF
OG0000064	AH_AHSS23143_ORF
OG0000064	AH_AHSS23144_ORF
OG0000064	AH_AHSS23145_ORF
OG0000064	AH_AHSS4740_ORF
OG0000064	AH_AHSS5270_ORF
OG0000064	AH_AHSS5274_ORF
OG0000065	AH_AHSR474_ORF
OG0000065	AH_AHSR476_ORF
OG0000065	AH_AHSR478_ORF
OG0000065	AH_AHSR482_ORF
OG0000065	AH_AHSS2751_ORF
OG0000065	AH_AHSS2752_ORF
OG0000065	AH_AHSS2753_ORF
OG0000065	AH_AHSS2757_ORF
OG0000066	AH_AHSR12634_ORF
OG0000066	AH_AHSR12829_ORF
OG0000066	AH_AHSR22001_ORF
OG0000066	AH_AHSR3916_ORF
OG0000066	AH_AHSR63955_ORF
OG0000066	AH_AHSR978_ORF
OG0000067	AH_AHSR1366_ORF
OG0000067	AH_AHSR31604_ORF
OG0000067	AH_AHSR34040_ORF
OG0000067	AH_AHSR37111_ORF
OG0000067	AH_AHSR56371_ORF
OG0000067	AH_AHSR62418_ORF
OG0000068	AH_AHSR29416_ORF
OG0000068	AH_AHSR29417_ORF
OG0000068	AH_AHSR3045_ORF
OG0000068	AH_AHSR3047_ORF
OG0000068	AH_AHSR3254_ORF
OG0000069	AH_AHSR7041_ORF
OG0000069	AH_AHSR7044_ORF
OG0000069	AH_AHSR7045_ORF
OG0000069	AH_AHSR7046_ORF
OG0000069	AH_AHSR7047_ORF
OG0000069	AH_AHSS15575_ORF
OG0000070	AH_AHSR46357_ORF
OG0000070	AH_AHSR58402_ORF
OG0000070	AH_AHSR8226_ORF
OG0000070	AH_AHSS591_ORF
OG0000071	AH_AHSR10074_ORF
OG0000071	AH_AHSR10076_ORF
OG0000071	AH_AHSR10077_ORF
OG0000072	AH_AHSR24105_ORF
OG0000072	AH_AHSR56108_ORF
OG0000072	AH_AHSR71075_ORF
OG0000073	AH_AHSR24735_ORF
OG0000073	AH_AHSR40771_ORF
OG0000073	AH_AHSR40772_ORF
OG0000074	AH_AHSR33197_ORF
OG0000074	AH_AHSR46796_ORF
OG0000074	AH_AHSR62103_ORF
OG0000075	AH_AHSR37275_ORF
OG0000075	AH_AHSS23961_ORF
OG0000076	AH_AHSR67069_ORF
OG0000076	AH_AHSR74014_ORF
OG0000076	AH_AHSR74579_ORF
OG0000076	AH_AHSS12167_ORF
OG0000077	AH_AHSS23414_ORF
OG0000079	AH_AHSR10548_ORF
OG0000079	AH_AHSR25236_ORF
OG0000079	AH_AHSR768_ORF
OG0000079	AH_AHSR769_ORF
OG0000079	AH_AHSS20505_ORF
OG0000079	AH_AHSS22872_ORF
OG0000080	AH_AHSR1715_ORF
OG0000080	AH_AHSS755_ORF
OG0000081	AH_AHSR34339_ORF
OG0000081	AH_AHSR60880_ORF
OG0000081	AH_AHSR9433_ORF
OG0000082	AH_AHSR9717_ORF
OG0000082	AH_AHSR9718_ORF
OG0000082	AH_AHSR9719_ORF
OG0000082	AH_AHSR9720_ORF
OG0000082	AH_AHSS4902_ORF
OG0000082	AH_AHSS4903_ORF
OG0000082	AH_AHSS4904_ORF
OG0000082	AH_AHSS4905_ORF
OG0000083	AH_AHSR11898_ORF
OG0000083	AH_AHSR11899_ORF
OG0000083	AH_AHSR20160_ORF
OG0000083	AH_AHSS15442_ORF
OG0000084	AH_AHSR13039_ORF
OG0000084	AH_AHSR17351_ORF
OG0000084	AH_AHSR38256_ORF
OG0000084	AH_AHSS8793_ORF
OG0000085	AH_AHSR18366_ORF
OG0000085	AH_AHSR18368_ORF
OG0000085	AH_AHSS19183_ORF
OG0000086	AH_AHSR18695_ORF
OG0000087	AH_AHSR19769_ORF
OG0000087	AH_AHSR51158_ORF
OG0000087	AH_AHSR51159_ORF
OG0000087	AH_AHSR74070_ORF
OG0000088	AH_AHSR23104_ORF
OG0000088	AH_AHSR30540_ORF
OG0000088	AH_AHSR46310_ORF
OG0000088	AH_AHSR67275_ORF
OG0000088	AH_AHSS19153_ORF
OG0000089	AH_AHSR24436_ORF
OG0000089	AH_AHSR31622_ORF
OG0000090	AH_AHSR30473_ORF
OG0000090	AH_AHSR39836_ORF
OG0000090	AH_AHSR41171_ORF
OG0000091	AH_AHSR38336_ORF
OG0000091	AH_AHSR49673_ORF
OG0000092	AH_AHSR39044_ORF
OG0000092	AH_AHSR43026_ORF
OG0000092	AH_AHSS20988_ORF
OG0000093	AH_AHSR41040_ORF
OG0000093	AH_AHSR66195_ORF
OG0000093	AH_AHSS35761_ORF
OG0000094	AH_AHSR41338_ORF
OG0000095	AH_AHSR43689_ORF
OG0000095	AH_AHSR74552_ORF
OG0000096	AH_AHSR52127_ORF
OG0000096	AH_AHSR52128_ORF
OG0000097	AH_AHSR61278_ORF
OG0000098	AH_AHSR64160_ORF
OG0000099	AH_AHSR64344_ORF
OG0000100	AH_AHSS5587_ORF
OG0000100	AH_AHSS5588_ORF
OG0000100	AH_AHSS5589_ORF
OG0000100	AH_AHSS5590_ORF
OG0000101	AH_AHSS18830_ORF
OG0000101	AH_AHSS30473_ORF
OG0000103	AH_AHSR31120_ORF
OG0000103	AH_AHSR3230_ORF
OG0000103	AH_AHSR3232_ORF
OG0000103	AH_AHSR3233_ORF
OG0000103	AH_AHSR3237_ORF
OG0000103	AH_AHSR3238_ORF
OG0000103	AH_AHSR465_ORF
OG0000103	AH_AHSS5420_ORF
OG0000103	AH_AHSS5422_ORF
OG0000104	AH_AHSR40066_ORF
OG0000104	AH_AHSR42499_ORF
OG0000104	AH_AHSR54493_ORF
OG0000104	AH_AHSR976_ORF
OG0000105	AH_AHSR11607_ORF
OG0000105	AH_AHSR11610_ORF
OG0000105	AH_AHSR1559_ORF
OG0000105	AH_AHSR1560_ORF
OG0000105	AH_AHSR1561_ORF
OG0000105	AH_AHSR1562_ORF
OG0000105	AH_AHSR1563_ORF
OG0000105	AH_AHSR1564_ORF
OG0000105	AH_AHSR1565_ORF
OG0000105	AH_AHSR16452_ORF
OG0000105	AH_AHSR25272_ORF
OG0000105	AH_AHSR3040_ORF
OG0000105	AH_AHSR3043_ORF
OG0000105	AH_AHSR3049_ORF
OG0000105	AH_AHSS6165_ORF
OG0000106	AH_AHSR2243_ORF
OG0000106	AH_AHSR7420_ORF
OG0000106	AH_AHSS12239_ORF
OG0000107	AH_AHSR14019_ORF
OG0000107	AH_AHSR23834_ORF
OG0000107	AH_AHSR31267_ORF
OG0000107	AH_AHSR31268_ORF
OG0000107	AH_AHSR5929_ORF
OG0000107	AH_AHSR5932_ORF
OG0000107	AH_AHSR7083_ORF
OG0000107	AH_AHSS15484_ORF
OG0000107	AH_AHSS5906_ORF
OG0000107	AH_AHSS5911_ORF
OG0000107	AH_AHSS5962_ORF
OG0000107	AH_AHSS5964_ORF
OG0000107	AH_AHSS5965_ORF
OG0000107	AH_AHSS6461_ORF
OG0000107	AH_AHSS9124_ORF
OG0000107	AH_AHSS9125_ORF
OG0000108	AH_AHSR6763_ORF
OG0000109	AH_AHSR23841_ORF
OG0000109	AH_AHSR7827_ORF
OG0000109	AH_AHSR7830_ORF
OG0000109	AH_AHSR7831_ORF
OG0000109	AH_AHSR7832_ORF
OG0000109	AH_AHSR7833_ORF
OG0000109	AH_AHSS2545_ORF
OG0000109	AH_AHSS2546_ORF
OG0000109	AH_AHSS2547_ORF
OG0000110	AH_AHSR10580_ORF
OG0000110	AH_AHSR10582_ORF
OG0000110	AH_AHSR10586_ORF
OG0000110	AH_AHSR10587_ORF
OG0000110	AH_AHSR67561_ORF
OG0000110	AH_AHSS16420_ORF
OG0000111	AH_AHSR12696_ORF
OG0000111	AH_AHSR34249_ORF
OG0000111	AH_AHSR34250_ORF
OG0000111	AH_AHSR59363_ORF
OG0000111	AH_AHSR69700_ORF
OG0000111	AH_AHSS14297_ORF
OG0000112	AH_AHSR13386_ORF
OG0000112	AH_AHSR14105_ORF
OG0000112	AH_AHSS5241_ORF
OG0000113	AH_AHSR16544_ORF
OG0000113	AH_AHSR16546_ORF
OG0000113	AH_AHSR16547_ORF
OG0000113	AH_AHSS15391_ORF
OG0000113	AH_AHSS15394_ORF
OG0000114	AH_AHSR17560_ORF
OG0000114	AH_AHSR17573_ORF
OG0000114	AH_AHSR17576_ORF
OG0000114	AH_AHSR17578_ORF
OG0000114	AH_AHSR17579_ORF
OG0000114	AH_AHSR25957_ORF
OG0000114	AH_AHSR33295_ORF
OG0000114	AH_AHSR33410_ORF
OG0000114	AH_AHSR33658_ORF
OG0000114	AH_AHSR54946_ORF
OG0000114	AH_AHSR61888_ORF
OG0000114	AH_AHSS1130_ORF
OG0000114	AH_AHSS1131_ORF
OG0000114	AH_AHSS22809_ORF
OG0000115	AH_AHSR17899_ORF
OG0000116	AH_AHSR17960_ORF
OG0000116	AH_AHSR17963_ORF
OG0000116	AH_AHSS11394_ORF
OG0000116	AH_AHSS11395_ORF
OG0000117	AH_AHSR18626_ORF
OG0000117	AH_AHSR27934_ORF
OG0000117	AH_AHSR32145_ORF
OG0000117	AH_AHSR44749_ORF
OG0000117	AH_AHSR65624_ORF
OG0000117	AH_AHSS10553_ORF
OG0000117	AH_AHSS19807_ORF
OG0000117	AH_AHSS36999_ORF
OG0000118	AH_AHSR23357_ORF
OG0000118	AH_AHSR30141_ORF
OG0000118	AH_AHSR33050_ORF
OG0000118	AH_AHSS7588_ORF
OG0000119	AH_AHSR23385_ORF
OG0000120	AH_AHSR29670_ORF
OG0000120	AH_AHSR35237_ORF
OG0000120	AH_AHSR38807_ORF
OG0000121	AH_AHSR33779_ORF
OG0000121	AH_AHSR36453_ORF
OG0000121	AH_AHSS27476_ORF
OG0000121	AH_AHSS27477_ORF
OG0000121	AH_AHSS27478_ORF
OG0000121	AH_AHSS27479_ORF
OG0000121	AH_AHSS27480_ORF
OG0000122	AH_AHSR35088_ORF
OG0000122	AH_AHSR35089_ORF
OG0000122	AH_AHSR46994_ORF
OG0000122	AH_AHSR67376_ORF
OG0000122	AH_AHSS24534_ORF
OG0000122	AH_AHSS26569_ORF
OG0000123	AH_AHSR35919_ORF
OG0000123	AH_AHSR54529_ORF
OG0000123	AH_AHSS24176_ORF
OG0000124	AH_AHSR35991_ORF
OG0000124	AH_AHSR54439_ORF
OG0000125	AH_AHSR39038_ORF
OG0000125	AH_AHSR65964_ORF
OG0000125	AH_AHSR68981_ORF
OG0000125	AH_AHSS2227_ORF
OG0000126	AH_AHSR41037_ORF
OG0000127	AH_AHSR42588_ORF
OG0000127	AH_AHSS13090_ORF
OG0000128	AH_AHSR44736_ORF
OG0000129	AH_AHSR45363_ORF
OG0000129	AH_AHSS19590_ORF
OG0000129	AH_AHSS23646_ORF
OG0000130	AH_AHSR48733_ORF
OG0000130	AH_AHSR63529_ORF
OG0000130	AH_AHSS37715_ORF
OG0000131	AH_AHSR50923_ORF
OG0000131	AH_AHSS8258_ORF
OG0000132	AH_AHSR52193_ORF
OG0000132	AH_AHSS11242_ORF
OG0000132	AH_AHSS34276_ORF
OG0000132	AH_AHSS8716_ORF
OG0000133	AH_AHSR63471_ORF
OG0000133	AH_AHSS11195_ORF
OG0000133	AH_AHSS11196_ORF
OG0000133	AH_AHSS17956_ORF
OG0000134	AH_AHSS28050_ORF
OG0000135	AH_AHSR12827_ORF
OG0000135	AH_AHSR574_ORF
OG0000135	AH_AHSR6474_ORF
OG0000135	AH_AHSS16537_ORF
OG0000136	AH_AHSR42954_ORF
OG0000136	AH_AHSR46641_ORF
OG0000136	AH_AHSR975_ORF
OG0000136	AH_AHSS20102_ORF
OG0000137	AH_AHSR3148_ORF
OG0000137	AH_AHSR37603_ORF
OG0000137	AH_AHSR38816_ORF
OG0000137	AH_AHSR60948_ORF
OG0000137	AH_AHSR62018_ORF
OG0000137	AH_AHSS1479_ORF
OG0000137	AH_AHSS28999_ORF
OG0000137	AH_AHSS7474_ORF
OG0000138	AH_AHSR17175_ORF
OG0000138	AH_AHSR3532_ORF
OG0000138	AH_AHSR3535_ORF
OG0000138	AH_AHSR3536_ORF
OG0000138	AH_AHSS16734_ORF
OG0000138	AH_AHSS16738_ORF
OG0000139	AH_AHSR29591_ORF
OG0000139	AH_AHSR3746_ORF
OG0000139	AH_AHSR3748_ORF
OG0000139	AH_AHSR3749_ORF
OG0000139	AH_AHSR62000_ORF
OG0000140	AH_AHSR4757_ORF
OG0000140	AH_AHSR4758_ORF
OG0000140	AH_AHSS14595_ORF
OG0000141	AH_AHSR28869_ORF
OG0000141	AH_AHSR4885_ORF
OG0000141	AH_AHSS25770_ORF
OG0000142	AH_AHSR4985_ORF
OG0000142	AH_AHSR51461_ORF
OG0000142	AH_AHSR7580_ORF
OG0000142	AH_AHSS1092_ORF
OG0000143	AH_AHSR48970_ORF
OG0000143	AH_AHSR64957_ORF
OG0000143	AH_AHSR6622_ORF
OG0000143	AH_AHSS21884_ORF
OG0000144	AH_AHSR36314_ORF
OG0000144	AH_AHSR8465_ORF
OG0000144	AH_AHSS20670_ORF
OG0000144	AH_AHSS20672_ORF
OG0000145	AH_AHSR10262_ORF
OG0000145	AH_AHSR37025_ORF
OG0000145	AH_AHSR44686_ORF
OG0000146	AH_AHSR11877_ORF
OG0000146	AH_AHSR20685_ORF
OG0000146	AH_AHSR36089_ORF
OG0000146	AH_AHSR61427_ORF
OG0000146	AH_AHSS34781_ORF
OG0000147	AH_AHSR12337_ORF
OG0000148	AH_AHSR13091_ORF
OG0000148	AH_AHSR14866_ORF
OG0000148	AH_AHSR24854_ORF
OG0000148	AH_AHSS2443_ORF
OG0000148	AH_AHSS6050_ORF
OG0000149	AH_AHSR13494_ORF
OG0000149	AH_AHSR43734_ORF
OG0000149	AH_AHSR62484_ORF
OG0000149	AH_AHSR66488_ORF
OG0000149	AH_AHSS35805_ORF
OG0000150	AH_AHSR14352_ORF
OG0000150	AH_AHSR14353_ORF
OG0000150	AH_AHSR22792_ORF
OG0000150	AH_AHSR59221_ORF
OG0000151	AH_AHSR15442_ORF
OG0000152	AH_AHSR21223_ORF
OG0000152	AH_AHSR30875_ORF
OG0000152	AH_AHSR40920_ORF
OG0000152	AH_AHSS12441_ORF
OG0000152	AH_AHSS24822_ORF
OG0000152	AH_AHSS5380_ORF
OG0000153	AH_AHSR21597_ORF
OG0000153	AH_AHSR24798_ORF
OG0000153	AH_AHSR33209_ORF
OG0000153	AH_AHSR40458_ORF
OG0000153	AH_AHSR42425_ORF
OG0000153	AH_AHSR57716_ORF
OG0000153	AH_AHSR58004_ORF
OG0000153	AH_AHSR58258_ORF
OG0000153	AH_AHSR58395_ORF
OG0000153	AH_AHSR58976_ORF
OG0000153	AH_AHSR61293_ORF
OG0000153	AH_AHSR66789_ORF
OG0000153	AH_AHSR71264_ORF
OG0000153	AH_AHSR71845_ORF
OG0000154	AH_AHSR24913_ORF
OG0000154	AH_AHSR29979_ORF
OG0000154	AH_AHSR56564_ORF
OG0000154	AH_AHSR61805_ORF
OG0000154	AH_AHSS17240_ORF
OG0000154	AH_AHSS17241_ORF
OG0000155	AH_AHSR31804_ORF
OG0000155	AH_AHSR31805_ORF
OG0000155	AH_AHSR39461_ORF
OG0000155	AH_AHSR51571_ORF
OG0000155	AH_AHSR51572_ORF
OG0000155	AH_AHSS1033_ORF
OG0000156	AH_AHSR33814_ORF
OG0000156	AH_AHSS20563_ORF
OG0000156	AH_AHSS29732_ORF
OG0000157	AH_AHSR37559_ORF
OG0000157	AH_AHSS24682_ORF
OG0000157	AH_AHSS35172_ORF
OG0000158	AH_AHSR40845_ORF
OG0000158	AH_AHSR47415_ORF
OG0000159	AH_AHSR42436_ORF
OG0000159	AH_AHSR48403_ORF
OG0000160	AH_AHSR46084_ORF
OG0000160	AH_AHSS15639_ORF
OG0000160	AH_AHSS15640_ORF
OG0000161	AH_AHSR47971_ORF
OG0000162	AH_AHSR51239_ORF
OG0000162	AH_AHSS8109_ORF
OG0000162	AH_AHSS8112_ORF
OG0000163	AH_AHSR52814_ORF
OG0000164	AH_AHSR54437_ORF
OG0000164	AH_AHSS28836_ORF
OG0000165	AH_AHSR56431_ORF
OG0000165	AH_AHSR69624_ORF
OG0000166	AH_AHSR71708_ORF
OG0000167	AH_AHSR72357_ORF
OG0000168	AH_AHSR73653_ORF
OG0000169	AH_AHSS20987_ORF
OG0000169	AH_AHSS2788_ORF
OG0000169	AH_AHSS29878_ORF
OG0000169	AH_AHSS31024_ORF
OG0000169	AH_AHSS34205_ORF
OG0000169	AH_AHSS3598_ORF
OG0000170	AH_AHSS16360_ORF
OG0000170	AH_AHSS22647_ORF
OG0000170	AH_AHSS38172_ORF
OG0000171	AH_AHSS16987_ORF
OG0000171	AH_AHSS29764_ORF
OG0000172	AH_AHSS18722_ORF
OG0000172	AH_AHSS21559_ORF
OG0000172	AH_AHSS23480_ORF
OG0000173	AH_AHSS19628_ORF
OG0000173	AH_AHSS32111_ORF
OG0000174	AH_AHSS22127_ORF
OG0000175	AH_AHSS29520_ORF
OG0000176	AH_AHSS31540_ORF
OG0000177	AH_AHSS38399_ORF
OG0000180	AH_AHSR2032_ORF
OG0000180	AH_AHSR2036_ORF
OG0000180	AH_AHSR665_ORF
OG0000180	AH_AHSR668_ORF
OG0000180	AH_AHSR669_ORF
OG0000180	AH_AHSS3754_ORF
OG0000180	AH_AHSS3756_ORF
OG0000181	AH_AHSR1046_ORF
OG0000181	AH_AHSR10996_ORF
OG0000181	AH_AHSR10997_ORF
OG0000181	AH_AHSR3287_ORF
OG0000182	AH_AHSR1247_ORF
OG0000182	AH_AHSR1248_ORF
OG0000182	AH_AHSR1251_ORF
OG0000182	AH_AHSR1252_ORF
OG0000182	AH_AHSS523_ORF
OG0000183	AH_AHSR17476_ORF
OG0000183	AH_AHSR17477_ORF
OG0000183	AH_AHSR2023_ORF
OG0000183	AH_AHSS20646_ORF
OG0000184	AH_AHSR2837_ORF
OG0000184	AH_AHSR2840_ORF
OG0000184	AH_AHSR2844_ORF
OG0000185	AH_AHSR3211_ORF
OG0000185	AH_AHSS10454_ORF
OG0000185	AH_AHSS2113_ORF
OG0000186	AH_AHSR3552_ORF
OG0000186	AH_AHSR3553_ORF
OG0000186	AH_AHSR6083_ORF
OG0000186	AH_AHSR6405_ORF
OG0000186	AH_AHSS1051_ORF
OG0000186	AH_AHSS1413_ORF
OG0000187	AH_AHSR28488_ORF
OG0000187	AH_AHSR4480_ORF
OG0000187	AH_AHSR4484_ORF
OG0000187	AH_AHSR4486_ORF
OG0000187	AH_AHSS1158_ORF
OG0000187	AH_AHSS1159_ORF
OG0000187	AH_AHSS1160_ORF
OG0000188	AH_AHSR5109_ORF
OG0000188	AH_AHSS23069_ORF
OG0000189	AH_AHSR13498_ORF
OG0000189	AH_AHSR6145_ORF
OG0000189	AH_AHSR6148_ORF
OG0000189	AH_AHSR6149_ORF
OG0000189	AH_AHSS5575_ORF
OG0000189	AH_AHSS5578_ORF
OG0000189	AH_AHSS5579_ORF
OG0000190	AH_AHSR34511_ORF
OG0000190	AH_AHSR61553_ORF
OG0000190	AH_AHSR6516_ORF
OG0000190	AH_AHSS21956_ORF
OG0000190	AH_AHSS8547_ORF
OG0000191	AH_AHSR18379_ORF
OG0000191	AH_AHSR6908_ORF
OG0000191	AH_AHSR6911_ORF
OG0000191	AH_AHSS21455_ORF
OG0000191	AH_AHSS21456_ORF
OG0000191	AH_AHSS21457_ORF
OG0000192	AH_AHSR19197_ORF
OG0000192	AH_AHSR7153_ORF
OG0000192	AH_AHSR7154_ORF
OG0000192	AH_AHSR7156_ORF
OG0000193	AH_AHSR7806_ORF
OG0000194	AH_AHSR54147_ORF
OG0000194	AH_AHSR8074_ORF
OG0000195	AH_AHSR60940_ORF
OG0000195	AH_AHSR60941_ORF
OG0000195	AH_AHSR8303_ORF
OG0000195	AH_AHSR8304_ORF
OG0000195	AH_AHSR8306_ORF
OG0000196	AH_AHSR8504_ORF
OG0000196	AH_AHSR8507_ORF
OG0000197	AH_AHSR62409_ORF
OG0000197	AH_AHSR9254_ORF
OG0000197	AH_AHSS15694_ORF
OG0000197	AH_AHSS24730_ORF
OG0000197	AH_AHSS29379_ORF
OG0000197	AH_AHSS546_ORF
OG0000198	AH_AHSR33123_ORF
OG0000198	AH_AHSR9257_ORF
OG0000198	AH_AHSS20239_ORF
OG0000199	AH_AHSR46093_ORF
OG0000199	AH_AHSR71949_ORF
OG0000199	AH_AHSR9622_ORF
OG0000199	AH_AHSR9626_ORF
OG0000199	AH_AHSR9628_ORF
OG0000199	AH_AHSS370_ORF
OG0000199	AH_AHSS372_ORF
OG0000199	AH_AHSS373_ORF
OG0000199	AH_AHSS374_ORF
OG0000199	AH_AHSS379_ORF
OG0000200	AH_AHSR10045_ORF
OG0000201	AH_AHSR11144_ORF
OG0000201	AH_AHSR11145_ORF
OG0000201	AH_AHSR12482_ORF
OG0000201	AH_AHSR12483_ORF
OG0000201	AH_AHSR12484_ORF
OG0000201	AH_AHSS20823_ORF
OG0000201	AH_AHSS27931_ORF
OG0000201	AH_AHSS33355_ORF
OG0000202	AH_AHSR13783_ORF
OG0000202	AH_AHSS18160_ORF
OG0000202	AH_AHSS31838_ORF
OG0000203	AH_AHSR15421_ORF
OG0000203	AH_AHSR33681_ORF
OG0000203	AH_AHSS23625_ORF
OG0000203	AH_AHSS31676_ORF
OG0000204	AH_AHSR16774_ORF
OG0000204	AH_AHSR16780_ORF
OG0000204	AH_AHSR16783_ORF
OG0000204	AH_AHSS6946_ORF
OG0000204	AH_AHSS9739_ORF
OG0000204	AH_AHSS9741_ORF
OG0000204	AH_AHSS9742_ORF
OG0000205	AH_AHSR17063_ORF
OG0000205	AH_AHSR31450_ORF
OG0000205	AH_AHSR31915_ORF
OG0000205	AH_AHSR44898_ORF
OG0000205	AH_AHSR54708_ORF
OG0000205	AH_AHSR62926_ORF
OG0000205	AH_AHSR64363_ORF
OG0000205	AH_AHSR65510_ORF
OG0000205	AH_AHSR72863_ORF
OG0000205	AH_AHSR72968_ORF
OG0000205	AH_AHSS31613_ORF
OG0000205	AH_AHSS35478_ORF
OG0000206	AH_AHSR17186_ORF
OG0000206	AH_AHSS18034_ORF
OG0000207	AH_AHSR18409_ORF
OG0000207	AH_AHSS27021_ORF
OG0000207	AH_AHSS27023_ORF
OG0000208	AH_AHSR21494_ORF
OG0000208	AH_AHSR21495_ORF
OG0000209	AH_AHSR22105_ORF
OG0000209	AH_AHSS37771_ORF
OG0000210	AH_AHSR23848_ORF
OG0000210	AH_AHSR23852_ORF
OG0000210	AH_AHSR23854_ORF
OG0000211	AH_AHSR24309_ORF
OG0000211	AH_AHSR28632_ORF
OG0000211	AH_AHSR28633_ORF
OG0000212	AH_AHSR25646_ORF
OG0000212	AH_AHSS27743_ORF
OG0000212	AH_AHSS36775_ORF
OG0000213	AH_AHSR26219_ORF
OG0000213	AH_AHSR53882_ORF
OG0000214	AH_AHSR27023_ORF
OG0000214	AH_AHSR62757_ORF
OG0000214	AH_AHSS28347_ORF
OG0000215	AH_AHSR33746_ORF
OG0000215	AH_AHSR36221_ORF
OG0000215	AH_AHSR49206_ORF
OG0000215	AH_AHSR49207_ORF
OG0000215	AH_AHSS8044_ORF
OG0000215	AH_AHSS8045_ORF
OG0000216	AH_AHSR34314_ORF
OG0000216	AH_AHSR41055_ORF
OG0000216	AH_AHSR57666_ORF
OG0000216	AH_AHSR60375_ORF
OG0000216	AH_AHSS31168_ORF
OG0000216	AH_AHSS6492_ORF
OG0000216	AH_AHSS7707_ORF
OG0000217	AH_AHSR34587_ORF
OG0000217	AH_AHSR68860_ORF
OG0000217	AH_AHSS17609_ORF
OG0000217	AH_AHSS19826_ORF
OG0000217	AH_AHSS24012_ORF
OG0000218	AH_AHSR35213_ORF
OG0000218	AH_AHSR49871_ORF
OG0000218	AH_AHSR54750_ORF
OG0000219	AH_AHSR36271_ORF
OG0000219	AH_AHSR66075_ORF
OG0000219	AH_AHSS18195_ORF
OG0000220	AH_AHSR38996_ORF
OG0000221	AH_AHSR48994_ORF
OG0000222	AH_AHSR54662_ORF
OG0000223	AH_AHSR55170_ORF
OG0000224	AH_AHSR68791_ORF
OG0000224	AH_AHSS17492_ORF
OG0000225	AH_AHSR70475_ORF
OG0000225	AH_AHSS33544_ORF
OG0000226	AH_AHSS1677_ORF
OG0000226	AH_AHSS2042_ORF
OG0000227	AH_AHSS18991_ORF
OG0000227	AH_AHSS21599_ORF
OG0000228	AH_AHSS19420_ORF
OG0000229	AH_AHSS31603_ORF
OG0000231	AH_AHSR163_ORF
OG0000231	AH_AHSR164_ORF
OG0000231	AH_AHSR167_ORF
OG0000231	AH_AHSR17635_ORF
OG0000231	AH_AHSR2737_ORF
OG0000231	AH_AHSS3580_ORF
OG0000232	AH_AHSR1218_ORF
OG0000232	AH_AHSR29746_ORF
OG0000232	AH_AHSR51073_ORF
OG0000232	AH_AHSR51615_ORF
OG0000232	AH_AHSS25333_ORF
OG0000233	AH_AHSR11487_ORF
OG0000233	AH_AHSR1225_ORF
OG0000233	AH_AHSS16671_ORF
OG0000233	AH_AHSS33871_ORF
OG0000234	AH_AHSR1649_ORF
OG0000234	AH_AHSR1650_ORF
OG0000234	AH_AHSR46899_ORF
OG0000234	AH_AHSR49588_ORF
OG0000235	AH_AHSR2528_ORF
OG0000235	AH_AHSR32819_ORF
OG0000235	AH_AHSR53392_ORF
OG0000236	AH_AHSR2568_ORF
OG0000236	AH_AHSR2569_ORF
OG0000236	AH_AHSR2570_ORF
OG0000236	AH_AHSR2571_ORF
OG0000236	AH_AHSR2573_ORF
OG0000236	AH_AHSR2574_ORF
OG0000236	AH_AHSR37775_ORF
OG0000236	AH_AHSR5143_ORF
OG0000236	AH_AHSS5489_ORF
OG0000236	AH_AHSS5490_ORF
OG0000236	AH_AHSS5492_ORF
OG0000237	AH_AHSR2707_ORF
OG0000237	AH_AHSR2709_ORF
OG0000237	AH_AHSR2711_ORF
OG0000237	AH_AHSR2713_ORF
OG0000237	AH_AHSS17098_ORF
OG0000237	AH_AHSS8333_ORF
OG0000238	AH_AHSR2983_ORF
OG0000238	AH_AHSR2984_ORF
OG0000238	AH_AHSS14148_ORF
OG0000238	AH_AHSS14151_ORF
OG0000239	AH_AHSR3672_ORF
OG0000239	AH_AHSS20466_ORF
OG0000239	AH_AHSS20467_ORF
OG0000239	AH_AHSS20469_ORF
OG0000240	AH_AHSR4095_ORF
OG0000240	AH_AHSR64279_ORF
OG0000240	AH_AHSS11293_ORF
OG0000241	AH_AHSR13219_ORF
OG0000241	AH_AHSR13221_ORF
OG0000241	AH_AHSR13225_ORF
OG0000241	AH_AHSR13226_ORF
OG0000241	AH_AHSR4324_ORF
OG0000241	AH_AHSS26455_ORF
OG0000242	AH_AHSR18470_ORF
OG0000242	AH_AHSR5776_ORF
OG0000242	AH_AHSR5777_ORF
OG0000242	AH_AHSS17547_ORF
OG0000242	AH_AHSS27276_ORF
OG0000243	AH_AHSR15883_ORF
OG0000243	AH_AHSR28245_ORF
OG0000243	AH_AHSR31869_ORF
OG0000243	AH_AHSR36329_ORF
OG0000243	AH_AHSR46018_ORF
OG0000243	AH_AHSR53898_ORF
OG0000243	AH_AHSR64013_ORF
OG0000243	AH_AHSR7141_ORF
OG0000244	AH_AHSR12324_ORF
OG0000244	AH_AHSR7577_ORF
OG0000244	AH_AHSS15652_ORF
OG0000245	AH_AHSR13720_ORF
OG0000245	AH_AHSR42676_ORF
OG0000245	AH_AHSR7824_ORF
OG0000245	AH_AHSR7825_ORF
OG0000245	AH_AHSS21698_ORF
OG0000245	AH_AHSS7966_ORF
OG0000245	AH_AHSS7968_ORF
OG0000246	AH_AHSR12802_ORF
OG0000246	AH_AHSR8403_ORF
OG0000246	AH_AHSS37685_ORF
OG0000247	AH_AHSR11527_ORF
OG0000247	AH_AHSR8548_ORF
OG0000248	AH_AHSR8962_ORF
OG0000248	AH_AHSR8963_ORF
OG0000248	AH_AHSR8964_ORF
OG0000248	AH_AHSR8966_ORF
OG0000248	AH_AHSS5248_ORF
OG0000249	AH_AHSR9671_ORF
OG0000249	AH_AHSS14818_ORF
OG0000249	AH_AHSS2499_ORF
OG0000250	AH_AHSR10241_ORF
OG0000250	AH_AHSR10242_ORF
OG0000250	AH_AHSR10243_ORF
OG0000250	AH_AHSR41804_ORF
OG0000251	AH_AHSR10353_ORF
OG0000251	AH_AHSR21696_ORF
OG0000251	AH_AHSS25141_ORF
OG0000251	AH_AHSS25142_ORF
OG0000251	AH_AHSS5414_ORF
OG0000252	AH_AHSR10377_ORF
OG0000252	AH_AHSS2488_ORF
OG0000253	AH_AHSR10534_ORF
OG0000253	AH_AHSR26315_ORF
OG0000253	AH_AHSR26316_ORF
OG0000253	AH_AHSR26317_ORF
OG0000253	AH_AHSR26318_ORF
OG0000253	AH_AHSR38468_ORF
OG0000253	AH_AHSS18046_ORF
OG0000254	AH_AHSR11424_ORF
OG0000255	AH_AHSR11745_ORF
OG0000255	AH_AHSR16672_ORF
OG0000255	AH_AHSS31699_ORF
OG0000256	AH_AHSR13054_ORF
OG0000256	AH_AHSR29380_ORF
OG0000256	AH_AHSR29852_ORF
OG0000256	AH_AHSR44386_ORF
OG0000257	AH_AHSR13772_ORF
OG0000257	AH_AHSR13774_ORF
OG0000257	AH_AHSR44453_ORF
OG0000257	AH_AHSR57540_ORF
OG0000258	AH_AHSR14166_ORF
OG0000259	AH_AHSR14379_ORF
OG0000259	AH_AHSR14381_ORF
OG0000259	AH_AHSS22341_ORF
OG0000259	AH_AHSS6057_ORF
OG0000260	AH_AHSR15396_ORF
OG0000260	AH_AHSR21281_ORF
OG0000260	AH_AHSR48328_ORF
OG0000260	AH_AHSS11867_ORF
OG0000260	AH_AHSS22176_ORF
OG0000261	AH_AHSR16086_ORF
OG0000261	AH_AHSR27249_ORF
OG0000261	AH_AHSS18827_ORF
OG0000261	AH_AHSS18828_ORF
OG0000261	AH_AHSS5513_ORF
OG0000262	AH_AHSR17137_ORF
OG0000263	AH_AHSR17511_ORF
OG0000263	AH_AHSR46034_ORF
OG0000263	AH_AHSS29987_ORF
OG0000263	AH_AHSS34898_ORF
OG0000264	AH_AHSR17984_ORF
OG0000264	AH_AHSR17986_ORF
OG0000264	AH_AHSR17987_ORF
OG0000264	AH_AHSR17988_ORF
OG0000264	AH_AHSS12120_ORF
OG0000264	AH_AHSS12121_ORF
OG0000265	AH_AHSR18900_ORF
OG0000265	AH_AHSR31738_ORF
OG0000265	AH_AHSR56329_ORF
OG0000265	AH_AHSR60278_ORF
OG0000266	AH_AHSR20073_ORF
OG0000266	AH_AHSS16857_ORF
OG0000266	AH_AHSS16858_ORF
OG0000267	AH_AHSR20173_ORF
OG0000267	AH_AHSR21630_ORF
OG0000267	AH_AHSR48363_ORF
OG0000267	AH_AHSR63939_ORF
OG0000267	AH_AHSS15545_ORF
OG0000267	AH_AHSS17381_ORF
OG0000267	AH_AHSS30769_ORF
OG0000267	AH_AHSS33933_ORF
OG0000268	AH_AHSR21562_ORF
OG0000268	AH_AHSR34697_ORF
OG0000268	AH_AHSR41652_ORF
OG0000268	AH_AHSS25724_ORF
OG0000269	AH_AHSR21843_ORF
OG0000269	AH_AHSR63925_ORF
OG0000269	AH_AHSS25128_ORF
OG0000270	AH_AHSR22230_ORF
OG0000270	AH_AHSR63805_ORF
OG0000270	AH_AHSS36526_ORF
OG0000271	AH_AHSR23929_ORF
OG0000272	AH_AHSR25807_ORF
OG0000272	AH_AHSR31485_ORF
OG0000272	AH_AHSR31486_ORF
OG0000273	AH_AHSR26816_ORF
OG0000273	AH_AHSR52781_ORF
OG0000273	AH_AHSS10136_ORF
OG0000273	AH_AHSS11577_ORF
OG0000274	AH_AHSR28944_ORF
OG0000274	AH_AHSR29911_ORF
OG0000274	AH_AHSR37870_ORF
OG0000274	AH_AHSS19403_ORF
OG0000275	AH_AHSR29202_ORF
OG0000275	AH_AHSR56149_ORF
OG0000275	AH_AHSS35662_ORF
OG0000276	AH_AHSR29211_ORF
OG0000276	AH_AHSR29213_ORF
OG0000276	AH_AHSR58545_ORF
OG0000276	AH_AHSR60836_ORF
OG0000277	AH_AHSR29745_ORF
OG0000277	AH_AHSS32120_ORF
OG0000278	AH_AHSR31100_ORF
OG0000279	AH_AHSR31623_ORF
OG0000279	AH_AHSR52291_ORF
OG0000280	AH_AHSR32662_ORF
OG0000280	AH_AHSR32664_ORF
OG0000280	AH_AHSS19983_ORF
OG0000281	AH_AHSR33346_ORF
OG0000282	AH_AHSR34853_ORF
OG0000282	AH_AHSR34854_ORF
OG0000282	AH_AHSR34855_ORF
OG0000282	AH_AHSR34856_ORF
OG0000282	AH_AHSS2070_ORF
OG0000283	AH_AHSR35250_ORF
OG0000284	AH_AHSR37061_ORF
OG0000285	AH_AHSR38783_ORF
OG0000285	AH_AHSR70132_ORF
OG0000286	AH_AHSR39875_ORF
OG0000286	AH_AHSS25307_ORF
OG0000287	AH_AHSR40235_ORF
OG0000287	AH_AHSR44071_ORF
OG0000287	AH_AHSS11752_ORF
OG0000287	AH_AHSS38770_ORF
OG0000288	AH_AHSR41325_ORF
OG0000288	AH_AHSR44740_ORF
OG0000288	AH_AHSR50625_ORF
OG0000288	AH_AHSR58136_ORF
OG0000288	AH_AHSR72423_ORF
OG0000289	AH_AHSR42724_ORF
OG0000289	AH_AHSR48445_ORF
OG0000289	AH_AHSS13162_ORF
OG0000289	AH_AHSS13163_ORF
OG0000289	AH_AHSS13164_ORF
OG0000290	AH_AHSR46572_ORF
OG0000290	AH_AHSR49232_ORF
OG0000290	AH_AHSS21759_ORF
OG0000291	AH_AHSR48391_ORF
OG0000291	AH_AHSR66719_ORF
OG0000292	AH_AHSR53106_ORF
OG0000292	AH_AHSR75304_ORF
OG0000293	AH_AHSR53159_ORF
OG0000294	AH_AHSR53322_ORF
OG0000294	AH_AHSS12246_ORF
OG0000294	AH_AHSS12248_ORF
OG0000294	AH_AHSS12249_ORF
OG0000294	AH_AHSS12253_ORF
OG0000295	AH_AHSR55948_ORF
OG0000295	AH_AHSS16598_ORF
OG0000295	AH_AHSS16599_ORF
OG0000295	AH_AHSS16600_ORF
OG0000295	AH_AHSS34698_ORF
OG0000296	AH_AHSR56478_ORF
OG0000297	AH_AHSR58540_ORF
OG0000297	AH_AHSS7984_ORF
OG0000298	AH_AHSR58884_ORF
OG0000298	AH_AHSR74376_ORF
OG0000299	AH_AHSR60461_ORF
OG0000299	AH_AHSS38799_ORF
OG0000300	AH_AHSR67349_ORF
OG0000300	AH_AHSR70046_ORF
OG0000300	AH_AHSS8993_ORF
OG0000301	AH_AHSR68076_ORF
OG0000301	AH_AHSS19517_ORF
OG0000301	AH_AHSS23050_ORF
OG0000302	AH_AHSR68116_ORF
OG0000303	AH_AHSR72032_ORF
OG0000304	AH_AHSR72784_ORF
OG0000305	AH_AHSR73463_ORF
OG0000305	AH_AHSS15385_ORF
OG0000306	AH_AHSS12153_ORF
OG0000306	AH_AHSS1641_ORF
OG0000306	AH_AHSS1643_ORF
OG0000306	AH_AHSS1644_ORF
OG0000306	AH_AHSS1647_ORF
OG0000306	AH_AHSS1648_ORF
OG0000307	AH_AHSS17205_ORF
OG0000307	AH_AHSS17206_ORF
OG0000307	AH_AHSS2828_ORF
OG0000308	AH_AHSS3483_ORF
OG0000308	AH_AHSS3485_ORF
OG0000308	AH_AHSS3487_ORF
OG0000308	AH_AHSS3491_ORF
OG0000309	AH_AHSS29649_ORF
OG0000309	AH_AHSS6066_ORF
OG0000309	AH_AHSS6922_ORF
OG0000310	AH_AHSS24776_ORF
OG0000310	AH_AHSS6158_ORF
OG0000310	AH_AHSS6164_ORF
OG0000311	AH_AHSS10770_ORF
OG0000311	AH_AHSS10775_ORF
OG0000311	AH_AHSS10778_ORF
OG0000311	AH_AHSS6931_ORF
OG0000312	AH_AHSS8837_ORF
OG0000313	AH_AHSS10971_ORF
OG0000314	AH_AHSS11862_ORF
OG0000315	AH_AHSS13662_ORF
OG0000315	AH_AHSS13663_ORF
OG0000315	AH_AHSS13664_ORF
OG0000316	AH_AHSS15840_ORF
OG0000317	AH_AHSS16073_ORF
OG0000318	AH_AHSS18675_ORF
OG0000319	AH_AHSS24080_ORF
OG0000320	AH_AHSS26792_ORF
OG0000321	AH_AHSS29959_ORF
OG0000322	AH_AHSS30632_ORF
OG0000322	AH_AHSS38919_ORF
OG0000323	AH_AHSS37724_ORF
OG0000326	AH_AHSR165_ORF
OG0000327	AH_AHSR1733_ORF
OG0000327	AH_AHSR1735_ORF
OG0000327	AH_AHSR1736_ORF
OG0000327	AH_AHSR1737_ORF
OG0000327	AH_AHSR237_ORF
OG0000327	AH_AHSR239_ORF
OG0000327	AH_AHSS11941_ORF
OG0000327	AH_AHSS1609_ORF
OG0000327	AH_AHSS1610_ORF
OG0000328	AH_AHSR27748_ORF
OG0000328	AH_AHSR432_ORF
OG0000328	AH_AHSR434_ORF
OG0000328	AH_AHSR435_ORF
OG0000328	AH_AHSR436_ORF
OG0000329	AH_AHSR920_ORF
OG0000330	AH_AHSR11067_ORF
OG0000330	AH_AHSR1570_ORF
OG0000330	AH_AHSS22466_ORF
OG0000331	AH_AHSR14874_ORF
OG0000331	AH_AHSR14875_ORF
OG0000331	AH_AHSR14879_ORF
OG0000331	AH_AHSR1950_ORF
OG0000331	AH_AHSR1951_ORF
OG0000331	AH_AHSR1952_ORF
OG0000331	AH_AHSR1953_ORF
OG0000331	AH_AHSR1958_ORF
OG0000331	AH_AHSS14607_ORF
OG0000331	AH_AHSS2896_ORF
OG0000332	AH_AHSR2312_ORF
OG0000332	AH_AHSR44940_ORF
OG0000332	AH_AHSS18270_ORF
OG0000332	AH_AHSS18271_ORF
OG0000333	AH_AHSR17370_ORF
OG0000333	AH_AHSR17371_ORF
OG0000333	AH_AHSR2868_ORF
OG0000333	AH_AHSR2870_ORF
OG0000333	AH_AHSR2876_ORF
OG0000334	AH_AHSR3226_ORF
OG0000334	AH_AHSR62633_ORF
OG0000334	AH_AHSS12671_ORF
OG0000335	AH_AHSR3433_ORF
OG0000335	AH_AHSR3434_ORF
OG0000335	AH_AHSR3435_ORF
OG0000335	AH_AHSR3436_ORF
OG0000335	AH_AHSR3437_ORF
OG0000336	AH_AHSR3745_ORF
OG0000336	AH_AHSR6909_ORF
OG0000336	AH_AHSR6913_ORF
OG0000336	AH_AHSS21459_ORF
OG0000336	AH_AHSS27234_ORF
OG0000336	AH_AHSS28524_ORF
OG0000337	AH_AHSR4541_ORF
OG0000337	AH_AHSR4542_ORF
OG0000337	AH_AHSR4543_ORF
OG0000337	AH_AHSR4546_ORF
OG0000338	AH_AHSR5653_ORF
OG0000338	AH_AHSR5654_ORF
OG0000338	AH_AHSR5655_ORF
OG0000338	AH_AHSR5656_ORF
OG0000339	AH_AHSR5660_ORF
OG0000339	AH_AHSS10168_ORF
OG0000339	AH_AHSS14132_ORF
OG0000339	AH_AHSS29725_ORF
OG0000340	AH_AHSR21744_ORF
OG0000340	AH_AHSR32961_ORF
OG0000340	AH_AHSR5853_ORF
OG0000340	AH_AHSR61255_ORF
OG0000340	AH_AHSR63225_ORF
OG0000340	AH_AHSR63670_ORF
OG0000340	AH_AHSR73039_ORF
OG0000341	AH_AHSR14579_ORF
OG0000341	AH_AHSR44810_ORF
OG0000341	AH_AHSR6882_ORF
OG0000341	AH_AHSR7505_ORF
OG0000341	AH_AHSR7506_ORF
OG0000342	AH_AHSR41830_ORF
OG0000342	AH_AHSR7319_ORF
OG0000342	AH_AHSS22677_ORF
OG0000343	AH_AHSR47568_ORF
OG0000343	AH_AHSR8149_ORF
OG0000343	AH_AHSS19929_ORF
OG0000343	AH_AHSS20737_ORF
OG0000344	AH_AHSR25937_ORF
OG0000344	AH_AHSR25938_ORF
OG0000344	AH_AHSR8196_ORF
OG0000344	AH_AHSR8197_ORF
OG0000345	AH_AHSR21687_ORF
OG0000345	AH_AHSR34864_ORF
OG0000345	AH_AHSR56674_ORF
OG0000345	AH_AHSR8788_ORF
OG0000346	AH_AHSR9005_ORF
OG0000346	AH_AHSR9008_ORF
OG0000346	AH_AHSR9009_ORF
OG0000346	AH_AHSS10461_ORF
OG0000346	AH_AHSS2348_ORF
OG0000346	AH_AHSS2349_ORF
OG0000347	AH_AHSR9185_ORF
OG0000347	AH_AHSR9189_ORF
OG0000347	AH_AHSR9190_ORF
OG0000347	AH_AHSR9191_ORF
OG0000347	AH_AHSR9192_ORF
OG0000348	AH_AHSR16227_ORF
OG0000348	AH_AHSR9387_ORF
OG0000348	AH_AHSR9388_ORF
OG0000349	AH_AHSR9529_ORF
OG0000349	AH_AHSR9530_ORF
OG0000349	AH_AHSR9531_ORF
OG0000349	AH_AHSR9532_ORF
OG0000349	AH_AHSR9533_ORF
OG0000349	AH_AHSR9534_ORF
OG0000349	AH_AHSR9535_ORF
OG0000349	AH_AHSS7774_ORF
OG0000349	AH_AHSS7777_ORF
OG0000350	AH_AHSR41193_ORF
OG0000350	AH_AHSR9980_ORF
OG0000351	AH_AHSR10238_ORF
OG0000351	AH_AHSS8039_ORF
OG0000351	AH_AHSS8041_ORF
OG0000352	AH_AHSR10748_ORF
OG0000352	AH_AHSR10749_ORF
OG0000353	AH_AHSR10776_ORF
OG0000353	AH_AHSS24999_ORF
OG0000354	AH_AHSR10985_ORF
OG0000354	AH_AHSR24216_ORF
OG0000354	AH_AHSS13651_ORF
OG0000354	AH_AHSS16995_ORF
OG0000355	AH_AHSR11026_ORF
OG0000355	AH_AHSS35929_ORF
OG0000356	AH_AHSR11072_ORF
OG0000356	AH_AHSR14201_ORF
OG0000357	AH_AHSR11672_ORF
OG0000357	AH_AHSR32454_ORF
OG0000357	AH_AHSR33666_ORF
OG0000357	AH_AHSR34911_ORF
OG0000358	AH_AHSR12051_ORF
OG0000358	AH_AHSR12296_ORF
OG0000358	AH_AHSR57478_ORF
OG0000359	AH_AHSR12347_ORF
OG0000359	AH_AHSR12348_ORF
OG0000359	AH_AHSR12349_ORF
OG0000359	AH_AHSR12350_ORF
OG0000359	AH_AHSR12351_ORF
OG0000359	AH_AHSR12352_ORF
OG0000359	AH_AHSR12353_ORF
OG0000359	AH_AHSS19035_ORF
OG0000359	AH_AHSS19036_ORF
OG0000360	AH_AHSR12410_ORF
OG0000360	AH_AHSS26278_ORF
OG0000360	AH_AHSS28983_ORF
OG0000361	AH_AHSR14193_ORF
OG0000361	AH_AHSR14194_ORF
OG0000361	AH_AHSR14195_ORF
OG0000361	AH_AHSR28379_ORF
OG0000361	AH_AHSS8179_ORF
OG0000361	AH_AHSS8180_ORF
OG0000362	AH_AHSR14217_ORF
OG0000362	AH_AHSR14218_ORF
OG0000362	AH_AHSS26999_ORF
OG0000362	AH_AHSS27000_ORF
OG0000363	AH_AHSR15594_ORF
OG0000363	AH_AHSR17199_ORF
OG0000363	AH_AHSS18494_ORF
OG0000363	AH_AHSS27576_ORF
OG0000364	AH_AHSR15727_ORF
OG0000364	AH_AHSR48518_ORF
OG0000364	AH_AHSS22838_ORF
OG0000364	AH_AHSS917_ORF
OG0000365	AH_AHSR15841_ORF
OG0000365	AH_AHSR15843_ORF
OG0000365	AH_AHSR69134_ORF
OG0000365	AH_AHSS30467_ORF
OG0000366	AH_AHSR15971_ORF
OG0000367	AH_AHSR17648_ORF
OG0000367	AH_AHSR27063_ORF
OG0000367	AH_AHSS5961_ORF
OG0000367	AH_AHSS5966_ORF
OG0000367	AH_AHSS5968_ORF
OG0000367	AH_AHSS5969_ORF
OG0000367	AH_AHSS5970_ORF
OG0000368	AH_AHSR17935_ORF
OG0000368	AH_AHSR45056_ORF
OG0000368	AH_AHSR69385_ORF
OG0000368	AH_AHSS22285_ORF
OG0000368	AH_AHSS27701_ORF
OG0000369	AH_AHSR17950_ORF
OG0000369	AH_AHSR17955_ORF
OG0000369	AH_AHSS30050_ORF
OG0000369	AH_AHSS30051_ORF
OG0000370	AH_AHSR19103_ORF
OG0000370	AH_AHSR19104_ORF
OG0000370	AH_AHSS15728_ORF
OG0000371	AH_AHSR19414_ORF
OG0000372	AH_AHSR19913_ORF
OG0000373	AH_AHSR20174_ORF
OG0000373	AH_AHSR21067_ORF
OG0000373	AH_AHSR27024_ORF
OG0000373	AH_AHSR72476_ORF
OG0000373	AH_AHSS1515_ORF
OG0000374	AH_AHSR21731_ORF
OG0000374	AH_AHSS1840_ORF
OG0000374	AH_AHSS1841_ORF
OG0000374	AH_AHSS26175_ORF
OG0000375	AH_AHSR22469_ORF
OG0000376	AH_AHSR22651_ORF
OG0000376	AH_AHSR58178_ORF
OG0000376	AH_AHSR59587_ORF
OG0000376	AH_AHSS2274_ORF
OG0000376	AH_AHSS2275_ORF
OG0000377	AH_AHSR24296_ORF
OG0000377	AH_AHSR24298_ORF
OG0000378	AH_AHSR26070_ORF
OG0000378	AH_AHSS19042_ORF
OG0000378	AH_AHSS19045_ORF
OG0000378	AH_AHSS34058_ORF
OG0000379	AH_AHSR26087_ORF
OG0000379	AH_AHSR26092_ORF
OG0000379	AH_AHSS16861_ORF
OG0000379	AH_AHSS16862_ORF
OG0000379	AH_AHSS16863_ORF
OG0000379	AH_AHSS16864_ORF
OG0000380	AH_AHSR27468_ORF
OG0000380	AH_AHSR38984_ORF
OG0000380	AH_AHSR56973_ORF
OG0000380	AH_AHSS30372_ORF
OG0000381	AH_AHSR27607_ORF
OG0000381	AH_AHSR37545_ORF
OG0000381	AH_AHSS10488_ORF
OG0000381	AH_AHSS13499_ORF
OG0000382	AH_AHSR27782_ORF
OG0000382	AH_AHSR27783_ORF
OG0000382	AH_AHSR50314_ORF
OG0000383	AH_AHSR28594_ORF
OG0000383	AH_AHSS28268_ORF
OG0000384	AH_AHSR28892_ORF
OG0000384	AH_AHSR29462_ORF
OG0000384	AH_AHSR58285_ORF
OG0000384	AH_AHSS20016_ORF
OG0000385	AH_AHSR29195_ORF
OG0000386	AH_AHSR30398_ORF
OG0000386	AH_AHSS34304_ORF
OG0000387	AH_AHSR30812_ORF
OG0000387	AH_AHSR36023_ORF
OG0000388	AH_AHSR30837_ORF
OG0000388	AH_AHSR53951_ORF
OG0000389	AH_AHSR31167_ORF
OG0000389	AH_AHSS38191_ORF
OG0000390	AH_AHSR31197_ORF
OG0000390	AH_AHSR31198_ORF
OG0000390	AH_AHSS19396_ORF
OG0000390	AH_AHSS19397_ORF
OG0000391	AH_AHSR31313_ORF
OG0000391	AH_AHSR34908_ORF
OG0000392	AH_AHSR32042_ORF
OG0000393	AH_AHSR32537_ORF
OG0000393	AH_AHSR55922_ORF
OG0000393	AH_AHSR66813_ORF
OG0000393	AH_AHSR72633_ORF
OG0000394	AH_AHSR33074_ORF
OG0000395	AH_AHSR34207_ORF
OG0000396	AH_AHSR34768_ORF
OG0000396	AH_AHSR70248_ORF
OG0000396	AH_AHSS18327_ORF
OG0000396	AH_AHSS30212_ORF
OG0000397	AH_AHSR35158_ORF
OG0000397	AH_AHSS21853_ORF
OG0000397	AH_AHSS25029_ORF
OG0000398	AH_AHSR36367_ORF
OG0000398	AH_AHSR50583_ORF
OG0000398	AH_AHSS27268_ORF
OG0000398	AH_AHSS29758_ORF
OG0000398	AH_AHSS35993_ORF
OG0000399	AH_AHSR36955_ORF
OG0000399	AH_AHSS6119_ORF
OG0000400	AH_AHSR37293_ORF
OG0000400	AH_AHSS10241_ORF
OG0000400	AH_AHSS19595_ORF
OG0000401	AH_AHSR39721_ORF
OG0000401	AH_AHSR68228_ORF
OG0000402	AH_AHSR43192_ORF
OG0000402	AH_AHSR52792_ORF
OG0000402	AH_AHSS14422_ORF
OG0000402	AH_AHSS32568_ORF
OG0000402	AH_AHSS34434_ORF
OG0000403	AH_AHSR45487_ORF
OG0000403	AH_AHSS17710_ORF
OG0000403	AH_AHSS6541_ORF
OG0000404	AH_AHSR50229_ORF
OG0000404	AH_AHSR55985_ORF
OG0000404	AH_AHSR60407_ORF
OG0000404	AH_AHSS24208_ORF
OG0000405	AH_AHSR51755_ORF
OG0000405	AH_AHSR51759_ORF
OG0000405	AH_AHSS6719_ORF
OG0000406	AH_AHSR56387_ORF
OG0000407	AH_AHSR56747_ORF
OG0000407	AH_AHSS22060_ORF
OG0000407	AH_AHSS7279_ORF
OG0000408	AH_AHSR62340_ORF
OG0000409	AH_AHSR62582_ORF
OG0000409	AH_AHSS4319_ORF
OG0000409	AH_AHSS7068_ORF
OG0000410	AH_AHSR62944_ORF
OG0000410	AH_AHSS17066_ORF
OG0000410	AH_AHSS17067_ORF
OG0000411	AH_AHSR64207_ORF
OG0000411	AH_AHSS3746_ORF
OG0000412	AH_AHSR65151_ORF
OG0000412	AH_AHSS21311_ORF
OG0000412	AH_AHSS21312_ORF
OG0000413	AH_AHSR65640_ORF
OG0000414	AH_AHSR66444_ORF
OG0000414	AH_AHSS10831_ORF
OG0000414	AH_AHSS10833_ORF
OG0000414	AH_AHSS12567_ORF
OG0000415	AH_AHSR68781_ORF
OG0000415	AH_AHSR68782_ORF
OG0000416	AH_AHSR69788_ORF
OG0000416	AH_AHSS34774_ORF
OG0000417	AH_AHSR71064_ORF
OG0000418	AH_AHSR72798_ORF
OG0000418	AH_AHSS28767_ORF
OG0000419	AH_AHSS25748_ORF
OG0000419	AH_AHSS4357_ORF
OG0000419	AH_AHSS4358_ORF
OG0000420	AH_AHSS4655_ORF
OG0000420	AH_AHSS4656_ORF
OG0000421	AH_AHSS10608_ORF
OG0000422	AH_AHSS11152_ORF
OG0000423	AH_AHSS14245_ORF
OG0000424	AH_AHSS16714_ORF
OG0000424	AH_AHSS16715_ORF
OG0000425	AH_AHSS17043_ORF
OG0000426	AH_AHSS19218_ORF
OG0000426	AH_AHSS23680_ORF
OG0000427	AH_AHSS20043_ORF
OG0000428	AH_AHSS20819_ORF
OG0000429	AH_AHSS23874_ORF
OG0000430	AH_AHSS24044_ORF
OG0000431	AH_AHSS34174_ORF
OG0000432	AH_AHSS34411_ORF
OG0000433	AH_AHSS35624_ORF
OG0000434	AH_AHSS36408_ORF
OG0000435	AH_AHSS37042_ORF
OG0000438	AH_AHSR21702_ORF
OG0000438	AH_AHSR21703_ORF
OG0000438	AH_AHSR814_ORF
OG0000438	AH_AHSR816_ORF
OG0000438	AH_AHSR817_ORF
OG0000438	AH_AHSR819_ORF
OG0000438	AH_AHSR820_ORF
OG0000439	AH_AHSR937_ORF
OG0000439	AH_AHSR941_ORF
OG0000439	AH_AHSR942_ORF
OG0000439	AH_AHSS5171_ORF
OG0000439	AH_AHSS5172_ORF
OG0000440	AH_AHSR1010_ORF
OG0000440	AH_AHSR1011_ORF
OG0000440	AH_AHSS2401_ORF
OG0000440	AH_AHSS2402_ORF
OG0000441	AH_AHSR1643_ORF
OG0000441	AH_AHSS3576_ORF
OG0000441	AH_AHSS3779_ORF
OG0000441	AH_AHSS8675_ORF
OG0000442	AH_AHSR1744_ORF
OG0000442	AH_AHSR1752_ORF
OG0000442	AH_AHSR1966_ORF
OG0000443	AH_AHSR1758_ORF
OG0000444	AH_AHSR13764_ORF
OG0000444	AH_AHSR2746_ORF
OG0000444	AH_AHSR6877_ORF
OG0000444	AH_AHSS29797_ORF
OG0000445	AH_AHSR2943_ORF
OG0000445	AH_AHSR2945_ORF
OG0000445	AH_AHSR8264_ORF
OG0000445	AH_AHSS28396_ORF
OG0000446	AH_AHSR15917_ORF
OG0000446	AH_AHSR15918_ORF
OG0000446	AH_AHSR3074_ORF
OG0000447	AH_AHSR27171_ORF
OG0000447	AH_AHSR3210_ORF
OG0000448	AH_AHSR3973_ORF
OG0000448	AH_AHSS15525_ORF
OG0000448	AH_AHSS25723_ORF
OG0000448	AH_AHSS5642_ORF
OG0000449	AH_AHSR10980_ORF
OG0000449	AH_AHSR4309_ORF
OG0000449	AH_AHSR4310_ORF
OG0000450	AH_AHSR12613_ORF
OG0000450	AH_AHSR12614_ORF
OG0000450	AH_AHSR4527_ORF
OG0000450	AH_AHSS33660_ORF
OG0000450	AH_AHSS3482_ORF
OG0000451	AH_AHSR4716_ORF
OG0000451	AH_AHSR4915_ORF
OG0000451	AH_AHSS18211_ORF
OG0000452	AH_AHSR28613_ORF
OG0000452	AH_AHSR36257_ORF
OG0000452	AH_AHSR5791_ORF
OG0000452	AH_AHSR9088_ORF
OG0000452	AH_AHSS23505_ORF
OG0000453	AH_AHSR29042_ORF
OG0000453	AH_AHSR5901_ORF
OG0000453	AH_AHSS17427_ORF
OG0000454	AH_AHSR6033_ORF
OG0000454	AH_AHSR6034_ORF
OG0000454	AH_AHSR6036_ORF
OG0000454	AH_AHSR7217_ORF
OG0000454	AH_AHSR7218_ORF
OG0000455	AH_AHSR16967_ORF
OG0000455	AH_AHSR69441_ORF
OG0000455	AH_AHSR7062_ORF
OG0000455	AH_AHSS26514_ORF
OG0000456	AH_AHSR14046_ORF
OG0000456	AH_AHSR18979_ORF
OG0000456	AH_AHSR18980_ORF
OG0000456	AH_AHSR7563_ORF
OG0000456	AH_AHSR7565_ORF
OG0000456	AH_AHSR7567_ORF
OG0000457	AH_AHSR7657_ORF
OG0000458	AH_AHSR15221_ORF
OG0000458	AH_AHSR51196_ORF
OG0000458	AH_AHSR51197_ORF
OG0000458	AH_AHSR8538_ORF
OG0000458	AH_AHSS25493_ORF
OG0000459	AH_AHSR8554_ORF
OG0000460	AH_AHSR8702_ORF
OG0000460	AH_AHSR8703_ORF
OG0000460	AH_AHSR8704_ORF
OG0000460	AH_AHSR8705_ORF
OG0000461	AH_AHSR8725_ORF
OG0000461	AH_AHSS6710_ORF
OG0000462	AH_AHSR8759_ORF
OG0000462	AH_AHSR8760_ORF
OG0000463	AH_AHSR22601_ORF
OG0000463	AH_AHSR22602_ORF
OG0000463	AH_AHSR8839_ORF
OG0000463	AH_AHSS16084_ORF
OG0000463	AH_AHSS16085_ORF
OG0000464	AH_AHSR9018_ORF
OG0000464	AH_AHSS2018_ORF
OG0000464	AH_AHSS2019_ORF
OG0000464	AH_AHSS2020_ORF
OG0000464	AH_AHSS2021_ORF
OG0000465	AH_AHSR62485_ORF
OG0000465	AH_AHSR9258_ORF
OG0000466	AH_AHSR9524_ORF
OG0000466	AH_AHSS13274_ORF
OG0000466	AH_AHSS14546_ORF
OG0000467	AH_AHSR14223_ORF
OG0000467	AH_AHSR34531_ORF
OG0000467	AH_AHSR34532_ORF
OG0000467	AH_AHSR9660_ORF
OG0000467	AH_AHSR9661_ORF
OG0000467	AH_AHSR9662_ORF
OG0000468	AH_AHSR9841_ORF
OG0000468	AH_AHSS10590_ORF
OG0000468	AH_AHSS1075_ORF
OG0000468	AH_AHSS1076_ORF
OG0000468	AH_AHSS6695_ORF
OG0000469	AH_AHSR10131_ORF
OG0000469	AH_AHSR43774_ORF
OG0000469	AH_AHSS21129_ORF
OG0000470	AH_AHSR10476_ORF
OG0000470	AH_AHSR10477_ORF
OG0000470	AH_AHSR10478_ORF
OG0000470	AH_AHSR10479_ORF
OG0000470	AH_AHSR27332_ORF
OG0000470	AH_AHSR27333_ORF
OG0000470	AH_AHSR38392_ORF
OG0000471	AH_AHSR10502_ORF
OG0000471	AH_AHSS10068_ORF
OG0000471	AH_AHSS10070_ORF
OG0000471	AH_AHSS10071_ORF
OG0000471	AH_AHSS10072_ORF
OG0000471	AH_AHSS10073_ORF
OG0000472	AH_AHSR10774_ORF
OG0000472	AH_AHSR10777_ORF
OG0000472	AH_AHSS18137_ORF
OG0000473	AH_AHSR11184_ORF
OG0000473	AH_AHSR74934_ORF
OG0000474	AH_AHSR11419_ORF
OG0000474	AH_AHSR23131_ORF
OG0000474	AH_AHSR23132_ORF
OG0000474	AH_AHSR35617_ORF
OG0000475	AH_AHSR11444_ORF
OG0000475	AH_AHSS20209_ORF
OG0000475	AH_AHSS20210_ORF
OG0000476	AH_AHSR11507_ORF
OG0000477	AH_AHSR11793_ORF
OG0000477	AH_AHSR11794_ORF
OG0000477	AH_AHSR42905_ORF
OG0000477	AH_AHSR68201_ORF
OG0000478	AH_AHSR12312_ORF
OG0000478	AH_AHSR17558_ORF
OG0000478	AH_AHSR17561_ORF
OG0000478	AH_AHSR36691_ORF
OG0000478	AH_AHSR43374_ORF
OG0000478	AH_AHSS1098_ORF
OG0000478	AH_AHSS2108_ORF
OG0000478	AH_AHSS2109_ORF
OG0000478	AH_AHSS22880_ORF
OG0000479	AH_AHSR12453_ORF
OG0000479	AH_AHSR12454_ORF
OG0000479	AH_AHSR26912_ORF
OG0000480	AH_AHSR12596_ORF
OG0000481	AH_AHSR12665_ORF
OG0000481	AH_AHSS21409_ORF
OG0000481	AH_AHSS36827_ORF
OG0000482	AH_AHSR12998_ORF
OG0000482	AH_AHSR68087_ORF
OG0000482	AH_AHSR74190_ORF
OG0000482	AH_AHSS38424_ORF
OG0000483	AH_AHSR13011_ORF
OG0000483	AH_AHSR13012_ORF
OG0000484	AH_AHSR13022_ORF
OG0000484	AH_AHSR13023_ORF
OG0000484	AH_AHSR13024_ORF
OG0000484	AH_AHSS1260_ORF
OG0000484	AH_AHSS1261_ORF
OG0000484	AH_AHSS1263_ORF
OG0000484	AH_AHSS2030_ORF
OG0000485	AH_AHSR13061_ORF
OG0000485	AH_AHSR22500_ORF
OG0000485	AH_AHSS17001_ORF
OG0000485	AH_AHSS25359_ORF
OG0000486	AH_AHSR13327_ORF
OG0000486	AH_AHSS20159_ORF
OG0000486	AH_AHSS20160_ORF
OG0000486	AH_AHSS20161_ORF
OG0000487	AH_AHSR14263_ORF
OG0000487	AH_AHSR53948_ORF
OG0000487	AH_AHSR72482_ORF
OG0000487	AH_AHSS18946_ORF
OG0000487	AH_AHSS35504_ORF
OG0000488	AH_AHSR14275_ORF
OG0000488	AH_AHSR14277_ORF
OG0000488	AH_AHSR14278_ORF
OG0000488	AH_AHSR14279_ORF
OG0000488	AH_AHSS5027_ORF
OG0000488	AH_AHSS5028_ORF
OG0000488	AH_AHSS5029_ORF
OG0000488	AH_AHSS5032_ORF
OG0000488	AH_AHSS5033_ORF
OG0000489	AH_AHSR14367_ORF
OG0000489	AH_AHSR14368_ORF
OG0000489	AH_AHSR14969_ORF
OG0000489	AH_AHSS34619_ORF
OG0000490	AH_AHSR14401_ORF
OG0000490	AH_AHSR39874_ORF
OG0000490	AH_AHSR43807_ORF
OG0000490	AH_AHSS36496_ORF
OG0000491	AH_AHSR14817_ORF
OG0000492	AH_AHSR14896_ORF
OG0000492	AH_AHSR49385_ORF
OG0000492	AH_AHSR49386_ORF
OG0000492	AH_AHSS18840_ORF
OG0000493	AH_AHSR15032_ORF
OG0000493	AH_AHSR15033_ORF
OG0000493	AH_AHSR15034_ORF
OG0000493	AH_AHSR15036_ORF
OG0000493	AH_AHSR29487_ORF
OG0000493	AH_AHSS15362_ORF
OG0000493	AH_AHSS15363_ORF
OG0000493	AH_AHSS30006_ORF
OG0000494	AH_AHSR15399_ORF
OG0000494	AH_AHSR19190_ORF
OG0000495	AH_AHSR15786_ORF
OG0000495	AH_AHSR39981_ORF
OG0000495	AH_AHSS3008_ORF
OG0000495	AH_AHSS3011_ORF
OG0000495	AH_AHSS3013_ORF
OG0000495	AH_AHSS3015_ORF
OG0000496	AH_AHSR15856_ORF
OG0000496	AH_AHSR31347_ORF
OG0000496	AH_AHSR46551_ORF
OG0000496	AH_AHSS9547_ORF
OG0000497	AH_AHSR16062_ORF
OG0000498	AH_AHSR16158_ORF
OG0000498	AH_AHSS1304_ORF
OG0000498	AH_AHSS1305_ORF
OG0000499	AH_AHSR16285_ORF
OG0000499	AH_AHSS12721_ORF
OG0000500	AH_AHSR16288_ORF
OG0000500	AH_AHSR16289_ORF
OG0000500	AH_AHSR16290_ORF
OG0000500	AH_AHSS25821_ORF
OG0000500	AH_AHSS25823_ORF
OG0000501	AH_AHSR16577_ORF
OG0000501	AH_AHSR16578_ORF
OG0000501	AH_AHSR54213_ORF
OG0000501	AH_AHSR66847_ORF
OG0000502	AH_AHSR16868_ORF
OG0000502	AH_AHSR20576_ORF
OG0000502	AH_AHSS16870_ORF
OG0000502	AH_AHSS16871_ORF
OG0000503	AH_AHSR16991_ORF
OG0000503	AH_AHSR16992_ORF
OG0000504	AH_AHSR18096_ORF
OG0000504	AH_AHSR38827_ORF
OG0000504	AH_AHSR38828_ORF
OG0000504	AH_AHSR63605_ORF
OG0000505	AH_AHSR18338_ORF
OG0000505	AH_AHSR18339_ORF
OG0000506	AH_AHSR18496_ORF
OG0000506	AH_AHSS28064_ORF
OG0000507	AH_AHSR18497_ORF
OG0000507	AH_AHSS20547_ORF
OG0000508	AH_AHSR18830_ORF
OG0000509	AH_AHSR19237_ORF
OG0000509	AH_AHSR39790_ORF
OG0000509	AH_AHSR68001_ORF
OG0000509	AH_AHSS2795_ORF
OG0000510	AH_AHSR19879_ORF
OG0000510	AH_AHSR27322_ORF
OG0000511	AH_AHSR19971_ORF
OG0000511	AH_AHSR35726_ORF
OG0000511	AH_AHSR75083_ORF
OG0000512	AH_AHSR20047_ORF
OG0000513	AH_AHSR20394_ORF
OG0000514	AH_AHSR20649_ORF
OG0000514	AH_AHSR29266_ORF
OG0000514	AH_AHSS14341_ORF
OG0000515	AH_AHSR20714_ORF
OG0000515	AH_AHSR20716_ORF
OG0000515	AH_AHSR20718_ORF
OG0000515	AH_AHSR20719_ORF
OG0000515	AH_AHSR56719_ORF
OG0000515	AH_AHSS37947_ORF
OG0000516	AH_AHSR20837_ORF
OG0000516	AH_AHSS890_ORF
OG0000517	AH_AHSR21136_ORF
OG0000517	AH_AHSR21138_ORF
OG0000517	AH_AHSS28565_ORF
OG0000518	AH_AHSR21845_ORF
OG0000518	AH_AHSS5157_ORF
OG0000518	AH_AHSS5159_ORF
OG0000518	AH_AHSS5161_ORF
OG0000518	AH_AHSS5164_ORF
OG0000519	AH_AHSR22178_ORF
OG0000519	AH_AHSR33438_ORF
OG0000520	AH_AHSR22249_ORF
OG0000520	AH_AHSS35533_ORF
OG0000521	AH_AHSR22743_ORF
OG0000521	AH_AHSR58056_ORF
OG0000522	AH_AHSR22768_ORF
OG0000522	AH_AHSS29234_ORF
OG0000522	AH_AHSS36547_ORF
OG0000522	AH_AHSS634_ORF
OG0000523	AH_AHSR23205_ORF
OG0000523	AH_AHSR24705_ORF
OG0000523	AH_AHSS19549_ORF
OG0000523	AH_AHSS33411_ORF
OG0000524	AH_AHSR23324_ORF
OG0000525	AH_AHSR23411_ORF
OG0000526	AH_AHSR23783_ORF
OG0000527	AH_AHSR24428_ORF
OG0000527	AH_AHSR24429_ORF
OG0000527	AH_AHSS4851_ORF
OG0000527	AH_AHSS4852_ORF
OG0000528	AH_AHSR24524_ORF
OG0000528	AH_AHSS33209_ORF
OG0000528	AH_AHSS33210_ORF
OG0000529	AH_AHSR24696_ORF
OG0000529	AH_AHSS4076_ORF
OG0000529	AH_AHSS8428_ORF
OG0000530	AH_AHSR24700_ORF
OG0000530	AH_AHSS16745_ORF
OG0000531	AH_AHSR25031_ORF
OG0000531	AH_AHSR25032_ORF
OG0000531	AH_AHSS37223_ORF
OG0000532	AH_AHSR25241_ORF
OG0000533	AH_AHSR25287_ORF
OG0000533	AH_AHSR43417_ORF
OG0000533	AH_AHSR57553_ORF
OG0000534	AH_AHSR25795_ORF
OG0000535	AH_AHSR26019_ORF
OG0000535	AH_AHSR52268_ORF
OG0000535	AH_AHSS24909_ORF
OG0000536	AH_AHSR26437_ORF
OG0000536	AH_AHSR59937_ORF
OG0000537	AH_AHSR26782_ORF
OG0000537	AH_AHSR59737_ORF
OG0000537	AH_AHSS12487_ORF
OG0000537	AH_AHSS21057_ORF
OG0000538	AH_AHSR27459_ORF
OG0000539	AH_AHSR27866_ORF
OG0000539	AH_AHSR32898_ORF
OG0000539	AH_AHSR34503_ORF
OG0000539	AH_AHSR55776_ORF
OG0000539	AH_AHSS29436_ORF
OG0000539	AH_AHSS38520_ORF
OG0000540	AH_AHSR28531_ORF
OG0000540	AH_AHSS645_ORF
OG0000541	AH_AHSR28660_ORF
OG0000541	AH_AHSR28661_ORF
OG0000542	AH_AHSR28743_ORF
OG0000543	AH_AHSR29310_ORF
OG0000544	AH_AHSR30011_ORF
OG0000544	AH_AHSR54124_ORF
OG0000545	AH_AHSR30614_ORF
OG0000545	AH_AHSR30615_ORF
OG0000545	AH_AHSS16250_ORF
OG0000545	AH_AHSS26051_ORF
OG0000546	AH_AHSR30734_ORF
OG0000547	AH_AHSR30762_ORF
OG0000547	AH_AHSR54478_ORF
OG0000547	AH_AHSS34800_ORF
OG0000548	AH_AHSR30933_ORF
OG0000549	AH_AHSR31635_ORF
OG0000549	AH_AHSR56978_ORF
OG0000549	AH_AHSR63011_ORF
OG0000549	AH_AHSR64875_ORF
OG0000550	AH_AHSR31787_ORF
OG0000550	AH_AHSS15857_ORF
OG0000550	AH_AHSS15861_ORF
OG0000550	AH_AHSS15862_ORF
OG0000551	AH_AHSR32234_ORF
OG0000551	AH_AHSR32235_ORF
OG0000552	AH_AHSR32281_ORF
OG0000552	AH_AHSS20357_ORF
OG0000552	AH_AHSS20358_ORF
OG0000552	AH_AHSS25471_ORF
OG0000553	AH_AHSR32398_ORF
OG0000553	AH_AHSS32581_ORF
OG0000554	AH_AHSR32487_ORF
OG0000554	AH_AHSS16108_ORF
OG0000554	AH_AHSS18386_ORF
OG0000555	AH_AHSR33344_ORF
OG0000555	AH_AHSR44797_ORF
OG0000555	AH_AHSR45550_ORF
OG0000555	AH_AHSR53865_ORF
OG0000556	AH_AHSR33420_ORF
OG0000557	AH_AHSR36043_ORF
OG0000557	AH_AHSS31827_ORF
OG0000558	AH_AHSR37172_ORF
OG0000558	AH_AHSR60972_ORF
OG0000559	AH_AHSR37493_ORF
OG0000560	AH_AHSR38261_ORF
OG0000560	AH_AHSR44049_ORF
OG0000560	AH_AHSS23199_ORF
OG0000560	AH_AHSS8524_ORF
OG0000561	AH_AHSR38917_ORF
OG0000561	AH_AHSS16591_ORF
OG0000561	AH_AHSS17595_ORF
OG0000562	AH_AHSR39202_ORF
OG0000562	AH_AHSR59358_ORF
OG0000563	AH_AHSR39445_ORF
OG0000563	AH_AHSR74987_ORF
OG0000564	AH_AHSR40567_ORF
OG0000565	AH_AHSR42531_ORF
OG0000565	AH_AHSR74780_ORF
OG0000566	AH_AHSR43513_ORF
OG0000567	AH_AHSR44230_ORF
OG0000568	AH_AHSR44520_ORF
OG0000568	AH_AHSR54590_ORF
OG0000568	AH_AHSR61076_ORF
OG0000568	AH_AHSS34083_ORF
OG0000569	AH_AHSR45670_ORF
OG0000569	AH_AHSR45671_ORF
OG0000569	AH_AHSR62228_ORF
OG0000569	AH_AHSR64663_ORF
OG0000570	AH_AHSR47272_ORF
OG0000570	AH_AHSR47273_ORF
OG0000571	AH_AHSR47724_ORF
OG0000571	AH_AHSR50830_ORF
OG0000571	AH_AHSR66609_ORF
OG0000572	AH_AHSR48230_ORF
OG0000572	AH_AHSS37919_ORF
OG0000573	AH_AHSR48433_ORF
OG0000573	AH_AHSS28764_ORF
OG0000573	AH_AHSS28786_ORF
OG0000574	AH_AHSR48935_ORF
OG0000574	AH_AHSS33184_ORF
OG0000574	AH_AHSS7940_ORF
OG0000575	AH_AHSR49100_ORF
OG0000575	AH_AHSR72591_ORF
OG0000576	AH_AHSR49924_ORF
OG0000576	AH_AHSS23539_ORF
OG0000576	AH_AHSS413_ORF
OG0000576	AH_AHSS5191_ORF
OG0000577	AH_AHSR50298_ORF
OG0000577	AH_AHSR56486_ORF
OG0000578	AH_AHSR50686_ORF
OG0000579	AH_AHSR51184_ORF
OG0000579	AH_AHSR51185_ORF
OG0000579	AH_AHSR51186_ORF
OG0000580	AH_AHSR51243_ORF
OG0000581	AH_AHSR52640_ORF
OG0000581	AH_AHSS10342_ORF
OG0000582	AH_AHSR53268_ORF
OG0000582	AH_AHSS29146_ORF
OG0000583	AH_AHSR53556_ORF
OG0000583	AH_AHSS10232_ORF
OG0000583	AH_AHSS10234_ORF
OG0000584	AH_AHSR53724_ORF
[truncated: 31,865 more rows]

## Sheet: Toxic Aconitum specific OGs
Supplementary Table 7: Orthogroups present across Aconitum japonicum, Aconitum carmichaelii, and Aconitum heterophyllum, as identified by OrthoFinder analysis
All_orthogroups
OG0000627
OG0000898
OG0001352
OG0002044
OG0002046
OG0002060
OG0002063
OG0003142
OG0003157
OG0003175
OG0003176
OG0003179
OG0003189
OG0003191
OG0003197
OG0003201
OG0003205
OG0004901
OG0004902
OG0004904
OG0004911
OG0004919
OG0004922
OG0004927
OG0004935
OG0004953
OG0004966
OG0004969
OG0004977
OG0004981
OG0004984
OG0004987
OG0004990
OG0004994
OG0004999
OG0005000
OG0005002
OG0007673
OG0007706
OG0007709
OG0007717
OG0007725
OG0007730
OG0007732
OG0007733
OG0007734
OG0007735
OG0007743
OG0007744
OG0007757
OG0007760
OG0007765
OG0007766
OG0007767
OG0007771
OG0007782
OG0007783
OG0007784
OG0007794
OG0007795
OG0007797
OG0007800
OG0007801
OG0007803
OG0007805
OG0007808
OG0007811
OG0007814
OG0007818
OG0007820
OG0007821
OG0007822
OG0007824
OG0007833
OG0007840
OG0007845
OG0007847
OG0007849
OG0007851
OG0007858
OG0007864
OG0007869
OG0007872
OG0007873
OG0007878
OG0007879
OG0007880
OG0007888
OG0007891
OG0007902
OG0007905
OG0007918
OG0007926
OG0007930
OG0007932
OG0007935
OG0007937
OG0007938
OG0007940
OG0007943
OG0007945
OG0007955
OG0007959
OG0007963
OG0007972
OG0007974
OG0007976
OG0007978
OG0007980
OG0007981
OG0007985
OG0007989
OG0007993
OG0007995
OG0012392
OG0012394
OG0012411
OG0012429
OG0012434
OG0012437
OG0012441
OG0012453
OG0012455
OG0012456
OG0012460
OG0012465
OG0012471
OG0012473
OG0012476
OG0012477
OG0012479
OG0012480
OG0012481
OG0012482
OG0012491
OG0012500
OG0012506
OG0012508
OG0012509
OG0012518
OG0012525
OG0012527
OG0012533
OG0012534
OG0012544
OG0012555
OG0012556
OG0012562
OG0012564
OG0012571
OG0012573
OG0012576
OG0012579
OG0012586
OG0012587
OG0012588
OG0012592
OG0012600
OG0012604
OG0012611
OG0012615
OG0012617
OG0012618
OG0012622
OG0012623
OG0012629
OG0012638
OG0012640
OG0012643
OG0012647
OG0012654
OG0012656
OG0012658
OG0012662
OG0012664
OG0012667
OG0012674
OG0012677
OG0012690
OG0012692
OG0012696
OG0012698
OG0012702
OG0012708
OG0012710
OG0012717
OG0012721
OG0012722
OG0012724
OG0012725
OG0012728
OG0012730
OG0012731
OG0012732
OG0012735
OG0012737
OG0012738
OG0012739
OG0012744
OG0012748
OG0012750
OG0012755
OG0012756
OG0012757
OG0012759
OG0012763
OG0012769
OG0012773
OG0012776
OG0012781
OG0012785
OG0012787
OG0012788
OG0012791
OG0012793
OG0012805
OG0012809
OG0012813
OG0012816
OG0012818
OG0012820
OG0012830
OG0012833
OG0012834
OG0012837
OG0012840
OG0012842
OG0012843
OG0012844
OG0012846
OG0012847
OG0012848
OG0012850
OG0012859
OG0012860
OG0012866
OG0012868
OG0012870
OG0012871
OG0012873
OG0012879
OG0012881
OG0012882
OG0012885
OG0012886
OG0012887
OG0012892
OG0012894
OG0012895
OG0012897
OG0012903
OG0012904
OG0012907
OG0012908
OG0012911
OG0012913
OG0012914
OG0012915
OG0012919
OG0012920
OG0012923
OG0012926
OG0012935
OG0012939
OG0012941
OG0012943
OG0012944
OG0012947
OG0012949
OG0012954
OG0012955
OG0012956
OG0012960
OG0012974
OG0012977
OG0012989
OG0012990
OG0012991
OG0012993
OG0012994
OG0012995
OG0012996
OG0013003
OG0013010
OG0013015
OG0013019
OG0013021
OG0013023
OG0013024
OG0013026
OG0013027
OG0013028
OG0013031
OG0013037
OG0013038
OG0013047
OG0013048
OG0013059
OG0013065
OG0013070
OG0013071
OG0013073
OG0013077
OG0013078
OG0013079
OG0013083
OG0013086
OG0013090
OG0013091
OG0013097
OG0013098
OG0013103
OG0013108
OG0013112
OG0013115
OG0013118
OG0013120
OG0013122
OG0013126
OG0013127
OG0013130
OG0013131
OG0013136
OG0013139
OG0013146
OG0013153
OG0013154
OG0013155
OG0013160
OG0013161
OG0013167
OG0013168
OG0013173
OG0013178
OG0013182
OG0013186
OG0013187
OG0013197
OG0013199
OG0013200
OG0013204
OG0013205
OG0013206
OG0013210
OG0013222
OG0013224
OG0013236
OG0013245
OG0021148
OG0021150
OG0021151
OG0021158
OG0021161
OG0021163
OG0021165
OG0021166
OG0021167
OG0021168
OG0021169
OG0021170
OG0021171
OG0021172
OG0021173
OG0021175
OG0021178
OG0021179
OG0021180
OG0021182
OG0021186
OG0021188
OG0021189
OG0021191
OG0021192
OG0021195
OG0021198
OG0021201
OG0021204
OG0021205
OG0021209
OG0021210
OG0021212
OG0021213
OG0021214
OG0021216
OG0021217
OG0021218
OG0021219
OG0021222
OG0021225
OG0021229
OG0021232
OG0021235
OG0021238
OG0021240
OG0021242
OG0021245
OG0021248
OG0021251
OG0021252
OG0021254
OG0021255
OG0021256
OG0021259
OG0021260
OG0021262
OG0021265
OG0021266
OG0021267
OG0021268
OG0021272
OG0021274
OG0021275
OG0021277
OG0021281
OG0021284
OG0021286
OG0021289
OG0021290
OG0021291
OG0021294
OG0021297
OG0021300
OG0021302
OG0021303
OG0021306
OG0021307
OG0021308
OG0021316
OG0021317
OG0021319
OG0021321
OG0021323
OG0021325
OG0021331
OG0021339
OG0021340
OG0021344
OG0021345
OG0021347
OG0021348
OG0021355
OG0021357
OG0021358
OG0021360
OG0021365
OG0021366
OG0021368
OG0021371
OG0021373
OG0021375
OG0021377
OG0021379
OG0021384
OG0021387
OG0021388
OG0021390
OG0021391
OG0021393
OG0021394
OG0021395
OG0021399
OG0021401
OG0021402
OG0021404
OG0021408
OG0021410
OG0021411
OG0021413
OG0021415
OG0021416
OG0021418
OG0021419
OG0021421
OG0021424
OG0021425
OG0021427
OG0021429
OG0021433
OG0021434
OG0021435
OG0021437
OG0021441
OG0021442
OG0021446
OG0021448
OG0021450
OG0021459
OG0021468
OG0021471
OG0021473
OG0021475
OG0021476
OG0021477
OG0021478
OG0021481
OG0021485
OG0021489
OG0021492
OG0021493
OG0021495
OG0021496
OG0021499
OG0021508
OG0021510
OG0021511
OG0021512
OG0021513
OG0021516
OG0021518
OG0021519
OG0021520
OG0021521
OG0021522
OG0021523
OG0021525
OG0021530
OG0021533
OG0021534
OG0021535
OG0021536
OG0021537
OG0021543
OG0021547
OG0021552
OG0021553
OG0021556
OG0021559
OG0021560
OG0021561
OG0021562
OG0021563
OG0021564
OG0021565
OG0021566
OG0021567
OG0021568
OG0021571
OG0021574
OG0021575
OG0021576
OG0021580
OG0021581
OG0021583
OG0021585
OG0021586
OG0021590
OG0021593
OG0021595
OG0021596
OG0021597
OG0021598
OG0021599
OG0021600
OG0021601
OG0021603
OG0021605
OG0021606
OG0021610
OG0021613
OG0021615
OG0021616
OG0021619
OG0021621
OG0021628
OG0021630
OG0021633
OG0021634
OG0021635
OG0021637
OG0021638
OG0021640
OG0021641
OG0021642
OG0021643
OG0021645
OG0021646
OG0021647
OG0021648
OG0021650
OG0021652
OG0021653
OG0021656
OG0021657
OG0021660
OG0021664
OG0021665
OG0021666
OG0021667
OG0021671
OG0021677
OG0021679
OG0021682
OG0021686
OG0021689
OG0021690
OG0021691
OG0021692
OG0021695
OG0021698
OG0021699
OG0021701
OG0021705
OG0021708
OG0021709
OG0021712
OG0021713
OG0021714
OG0021726
OG0021728
OG0021730
OG0021732
OG0021734
OG0021735
OG0021739
OG0021740
OG0021741
OG0021742
OG0021743
OG0021744
OG0021746
OG0021747
OG0021748
OG0021749
OG0021750
OG0021751
OG0021753
OG0021754
OG0021765
OG0021766
OG0021768
OG0021769
OG0021770
OG0021771
OG0021772
OG0021773
OG0021778
OG0021779
OG0021781
OG0021782
OG0021783
OG0021784
OG0021786
OG0021787
OG0021788
OG0021791
OG0021792
OG0021793
OG0021795
OG0021797
OG0021799
OG0021801
OG0021804
OG0021805
OG0021807
OG0021808
OG0021809
OG0021810
OG0021811
OG0021812
OG0021815
OG0021817
OG0021818
OG0021820
OG0021822
OG0021824
OG0021825
OG0021826
OG0021828
OG0021829
OG0021830
OG0021831
OG0021837
OG0021839
OG0021840
OG0021842
OG0021844
OG0021846
OG0021849
OG0021850
OG0021852
OG0021857
OG0021858
OG0021859
OG0021861
OG0021864
OG0021871
OG0021872
OG0021873
OG0021874
OG0021875
OG0021883
OG0021885
OG0021887
OG0021889
OG0021891
OG0021896
OG0021897
OG0021899
OG0021900
OG0021901
OG0021905
OG0021907
OG0021910
OG0021911
OG0021912
OG0021914
OG0021918
OG0021920
OG0021921
OG0021923
OG0021924
OG0021925
OG0021926
OG0021932
OG0021935
OG0021936
OG0021937
OG0021939
OG0021940
OG0021941
OG0021942
OG0021943
OG0021945
OG0021946
OG0021947
OG0021949
OG0021950
OG0021952
OG0021953
OG0021954
OG0021955
OG0021956
OG0021957
OG0021958
OG0021959
OG0021960
OG0021962
OG0021963
OG0021965
OG0021969
OG0021971
OG0021973
OG0021975
OG0021976
OG0021979
OG0021980
OG0021981
OG0021983
OG0021984
OG0021985
OG0021986
OG0021987
OG0021988
OG0021991
OG0021993
OG0021994
OG0021995
OG0021996
OG0021997
OG0021998
OG0021999
OG0022000
OG0022002
OG0022003
OG0022004
OG0022005
OG0022006
OG0022007
OG0022008
OG0022010
OG0022014
OG0022015
OG0022016
OG0022017
OG0022021
OG0022022
OG0022024
OG0022026
OG0022027
OG0022028
OG0022029
OG0022030
OG0022032
OG0022033
OG0022034
OG0022037
OG0022038
OG0022040
OG0022041
OG0022042
OG0022044
OG0022046
OG0022047
OG0022049
OG0022051
OG0022053
OG0022054
OG0022056
OG0022058
OG0022060
OG0022061
OG0022062
OG0022063
OG0022064
OG0022066
OG0022068
OG0022069
OG0022072
OG0022076
OG0022077
OG0022078
OG0022081
OG0022082
OG0022084
OG0022088
OG0022089
OG0022091
OG0022092
OG0022095
OG0022098
OG0022099
OG0022100
OG0022101
OG0022103
OG0022105
OG0022108
OG0022109
OG0022110
OG0022112
OG0022116
OG0022117
OG0022118
OG0022119
OG0022120
OG0022121
OG0022122
OG0022123
OG0022126
OG0022127
OG0022129
OG0022131
OG0022133
OG0022135
OG0022136
OG0022137
OG0022138
OG0022140
OG0022143
OG0022144
OG0022145
OG0022147
OG0022148
OG0022149
OG0022150
OG0022151
OG0022152
OG0022153
OG0022156
OG0022157
OG0022159
OG0022161
OG0022162
OG0022165
OG0022166
OG0022168
OG0022169
OG0022170
OG0022171
OG0022173
OG0022174
OG0022176
OG0022177
OG0022180
OG0022183
OG0022184
OG0022186
OG0022187
OG0022188
OG0022190
OG0022194
OG0022197
OG0022200
OG0022203
OG0022204
OG0022205
OG0022206
OG0022207
OG0022208
OG0022209
OG0022210
OG0022212
OG0022214
OG0022215
OG0022216
OG0022219
OG0022221
OG0022222
OG0022223
OG0022224
OG0022230
OG0022233
OG0022234
OG0022235
OG0022239
OG0022241
OG0022242
OG0022243
OG0022246
OG0022247
OG0022248
OG0022249
OG0022254
OG0022255
OG0022256
OG0022258
OG0022259
OG0022260
OG0022261
OG0022262
OG0022264
OG0022265
OG0022266
OG0022267
OG0022268
OG0022271
OG0022274
OG0022277
OG0022278
OG0022279
OG0022280
OG0022281
OG0022282
OG0022283
OG0022284
OG0022291
OG0022292
OG0022293
OG0022295
OG0022296
OG0022297
OG0022299
OG0022300
OG0022301
OG0022303
OG0022304
OG0022305
OG0022308
OG0022309
OG0022312
OG0022316
OG0022317
OG0022318
OG0022319
OG0022322
OG0022323
OG0022326
OG0022327
OG0022328
OG0022329
OG0022331
OG0022332
OG0022334
OG0022335
OG0022336
OG0022337
OG0022339
OG0022340
OG0022341
OG0022342
OG0022345
OG0022346
OG0022347
OG0022348
OG0022350
OG0022351
OG0022353
OG0022356
OG0022357
OG0022360
OG0022361
OG0022362
OG0022363
OG0022366
OG0022368
OG0022370
OG0022372
OG0022373
OG0022374
OG0022375
OG0022377
OG0022378
OG0022382
OG0022383
OG0022385
OG0022386
OG0022387
OG0022388
OG0022390
OG0022392
OG0022393
OG0022394
OG0022395
OG0022396
OG0022398
OG0022399
OG0022400
OG0022401
OG0022402
OG0022403
OG0022404
OG0022405
OG0022406
OG0022407
OG0022409
OG0022410
OG0022411
OG0022412
OG0022416
OG0022418
OG0022421
OG0022423
OG0022427
OG0022429
OG0022430
OG0022431
OG0022432
OG0022434
OG0022435
OG0022436
OG0022440
OG0022442
OG0022444
OG0022446
OG0022447
OG0022448
OG0022450
OG0022451
OG0022453
OG0022455
OG0022456
OG0022457
OG0022459
OG0022462
OG0022466
OG0022467
OG0022469
OG0022470
OG0022472
OG0022473
OG0022474
OG0022487
OG0022488
OG0022490
OG0022491
OG0022492
OG0022493
OG0022495
OG0022496
OG0022499
OG0022500
OG0022502
OG0022504
OG0022505
OG0022507
OG0022508
OG0022511
OG0022513
OG0022514
OG0022515
OG0022516
OG0022517
OG0022518
OG0022519
OG0022520
OG0022522
OG0022524
OG0022525
OG0022530
OG0022531
OG0022532
OG0022534
OG0022536
OG0022537
OG0022538
OG0022541
OG0022542
OG0022544
OG0022546
OG0022548
OG0022549
OG0022550
OG0022551
OG0022553
OG0022554
OG0022555
OG0022556
OG0022558
OG0022560
OG0022562
OG0022563
OG0022565
OG0022566
OG0022568
OG0022569
OG0022570
OG0022571
OG0022572
OG0022573
OG0022574
OG0022575
OG0022579
OG0022582
OG0022583
OG0022584
OG0022588
OG0022589
OG0022592
OG0022593
OG0022595
OG0022596
OG0022597
OG0022600
OG0022601
OG0022602
OG0022608
OG0022609
OG0022611
OG0022612
OG0022613
OG0022614
OG0022616
OG0022617
OG0022618
OG0022620
OG0022623
OG0022624
OG0022625
OG0022629
OG0022631
OG0022632
OG0022633
OG0022636
OG0022637
OG0022638
OG0022640
OG0022641
OG0022642
OG0022643
OG0022645
OG0022646
OG0022651
OG0022652
OG0022653
OG0022657
OG0022661
OG0022662
OG0022664
OG0022667
OG0022668
OG0022669
OG0022670
OG0022671
OG0022673
OG0022674
OG0022677
OG0022678
OG0022682
OG0022683
OG0022684
OG0022688
OG0022690
OG0022691
OG0022693
OG0022694
OG0022695
OG0022700
OG0022701
OG0022702
OG0022703
OG0022706
OG0022709
OG0022713
OG0022714
OG0022715
OG0022717
OG0022719
OG0022722
OG0022723
OG0022724
OG0022726
OG0022730
OG0022731
OG0022732
OG0022734
OG0022736
OG0022741
OG0022747
OG0022748
OG0022749
OG0022750
OG0022751
OG0022753
OG0022754
OG0022755
OG0022758
OG0022759
OG0022760
OG0022761
OG0022762
OG0022765
OG0022768
OG0022769
OG0022770
OG0022771
OG0022772
OG0022773
OG0022774
OG0022775
OG0022776
OG0022777
OG0022779
OG0022780
OG0022781
OG0022787
OG0022788
OG0022789
OG0022791
OG0022792
OG0022794
OG0022796
OG0022801
OG0022803
OG0022805
OG0022807
OG0022809
OG0022810
OG0022811
OG0022812
OG0022813
OG0022814
OG0022816
OG0022817
OG0022819
OG0022822
OG0022827
OG0022828
OG0022834
OG0022835
OG0022837
OG0022838
OG0022839
OG0022842
OG0022843
OG0022845
OG0022849
OG0022851
OG0022853
OG0022854
OG0022855
OG0022861
OG0022863
OG0022864
OG0022865
OG0022866
OG0022869
OG0022871
OG0022873
OG0022874
OG0022875
OG0022876
OG0022877
OG0022878
OG0022881
OG0022887
OG0022888
OG0022890
OG0022891
OG0022892
OG0022893
OG0022894
OG0022896
OG0022898
OG0022900
OG0022901
OG0022903
OG0022904
OG0022906
OG0022908
OG0022909
OG0022910
OG0022911
OG0022912
OG0022913
OG0022914
OG0022915
OG0022921
OG0022923
OG0022925
OG0022926
OG0022928
OG0022931
OG0022932
OG0022933
OG0022940
OG0022941
OG0022942
OG0022943
OG0022944
OG0022945
OG0022953
OG0022954
OG0022955
OG0022958
OG0022959
OG0022960
OG0022961
OG0022962
OG0022963
OG0022965
OG0022968
OG0022969
OG0022971
OG0022972
OG0022973
OG0022977
OG0022979
OG0022980
OG0022983
OG0022984
OG0022986
OG0022987
OG0022990
OG0022991
OG0022993
OG0022994
OG0022995
OG0022999
OG0023001
OG0023002
OG0023003
OG0023004
OG0023005
OG0023006
OG0023007
OG0023009
OG0023010
OG0023011
OG0023013
OG0023014
OG0023016
OG0023017
OG0023021
OG0023022
OG0023023
OG0023024
OG0023025
OG0023029
OG0023030
OG0023031
OG0023032
OG0023036
OG0023038
OG0023039
OG0023041
OG0023044
OG0023047
OG0023050
OG0023051
OG0023052
OG0023053
OG0023054
OG0023055
OG0023057
OG0023058
OG0023062
OG0023063
OG0023065
OG0023066
OG0023068
OG0023069
OG0023071
OG0023073
OG0023074
OG0023076
OG0023077
OG0023083
OG0023085
OG0023088
OG0023089
OG0023091
OG0023092
OG0023094
OG0023099
OG0023102
OG0023103
OG0023106
OG0023107
OG0023109
OG0023111
OG0023112
OG0023114
OG0023115
OG0023116
OG0023118
OG0023119
OG0023121
OG0023122
OG0023123
OG0023124
OG0023125
OG0023127
OG0023128
OG0023129
OG0023131
OG0023132
OG0023134
OG0023138
OG0023139
OG0023141
OG0023143
OG0023144
OG0023145
OG0023146
OG0023148
OG0023149
OG0023155
OG0023157
OG0023161
OG0023162
OG0023163
OG0023165
OG0023166
OG0023167
OG0023170
OG0023171
OG0023172
OG0023174
OG0023175
OG0023176
OG0023177
OG0023178
OG0023179
OG0023182
OG0023183
OG0023184
OG0023185
OG0023190
OG0023192
OG0023193
OG0023194
OG0023195
OG0023197
OG0023200
OG0023202
OG0023205
OG0023208
OG0023214
OG0023216
OG0023217
OG0023218
OG0023219
OG0023225
OG0023227
OG0023228
OG0023230
OG0023231
OG0023232
OG0023233
OG0023234
OG0023237
OG0023239
OG0023242
OG0023243
OG0023246
OG0023247
OG0023248
OG0023250
OG0023251
OG0023253
OG0023254
OG0023255
OG0023258
OG0023264
OG0023265
OG0023267
OG0023268
OG0023269
OG0023275
OG0023276
OG0023277
OG0023280
OG0023285
OG0023286
OG0023287
OG0023288
OG0023289
OG0023294
OG0023299
OG0023301
OG0023303
OG0023305
OG0023306
OG0023309
OG0023310
OG0023313
OG0023314
OG0023316
OG0023317
OG0023318
OG0023320
OG0023321
OG0023324
OG0023325
OG0023327
OG0023330
OG0023332
OG0023333
OG0023335
OG0023337
OG0023341
OG0023342
OG0023343
OG0023345
OG0023347
OG0023348
OG0023349
OG0023350
OG0023354
OG0023356
OG0023357
OG0023359
OG0023363
OG0023364
OG0023365
OG0023367
OG0023372
OG0023374
OG0023376
OG0023377
OG0023379
OG0023383
OG0023384
OG0023385
OG0023386
OG0023387
OG0023388
OG0023393
OG0023394
OG0023395
OG0023399
OG0023401
OG0023402
OG0023403
OG0023404
OG0023405
OG0023406
OG0023407
OG0023410
OG0023411
OG0023412
OG0023413
OG0023415
OG0023416
OG0023417
OG0023419
OG0023420
OG0023423
OG0023424
OG0023430
OG0023431
OG0023432
OG0023440
OG0023442
OG0023443
OG0023444
OG0023445
OG0023447
OG0023448
OG0023449
OG0023451
OG0023452
OG0023457
OG0023458
OG0023459
OG0023460
OG0023467
OG0023469
OG0023470
OG0023471
OG0023473
OG0023474
OG0023475
OG0023476
OG0023477
OG0023478
OG0023479
OG0023480
OG0023483
OG0023484
OG0023487
OG0023489
OG0023490
OG0023494
OG0023495
OG0023496
OG0023498
OG0023499
OG0023500
OG0023501
OG0023502
OG0023507
OG0023509
OG0023510
OG0023513
OG0023514
OG0023516
OG0023517
OG0023518
OG0023519
OG0023521
OG0023523
OG0023525
OG0023526
OG0023527
OG0023528
OG0023529
OG0023532
OG0023533
OG0023536
OG0023537
OG0023538
OG0023539
OG0023541
OG0023542
OG0023547
OG0023548
OG0023549
OG0023550
OG0023553
OG0023554
OG0023556
OG0023557
OG0023563
OG0023569
OG0023572
OG0023573
OG0023576
OG0023577
OG0023578
OG0023580
OG0023581
OG0023583
OG0023584
OG0023599
OG0023600
OG0023602
OG0023605
OG0023606
OG0023617
OG0023628
OG0023629
OG0023637
OG0023650
OG0023656
OG0023663
OG0023673
OG0023686
OG0023695
OG0023696
OG0023699
OG0023702
OG0023708
OG0023719
OG0023728
OG0023730
OG0023739
OG0023771
OG0028631
OG0028632
OG0028633
OG0028634
OG0028635
OG0028636
OG0028637
OG0028638
OG0028639
OG0028640
OG0028641
OG0028642
OG0028643
OG0028644
OG0028645
OG0028646
OG0028647
OG0028648
OG0028649
OG0028650
OG0028651
OG0028652
OG0028653
OG0028654
OG0028655
OG0028656
OG0028657
OG0028658
OG0028659
OG0028660
OG0028661
OG0028662
OG0028663
OG0028664
OG0028665
OG0028666
OG0028667
OG0028668
OG0028669
OG0028670
OG0028671
OG0028672
OG0028673
OG0028674
OG0028675
OG0028676
OG0028677
OG0028678
OG0028679
OG0028680
OG0028681
OG0028682
OG0028683
OG0028684
OG0028685
OG0028686
OG0028687
OG0028688
OG0028689
OG0028690
OG0028691
OG0028692
OG0028693
OG0028694
OG0028695
OG0028696
OG0028697
OG0028698
OG0028699
OG0028700
OG0028701
OG0028702
OG0028703
OG0028704
OG0028705
OG0028706
OG0028707
OG0028708
OG0028709
OG0028710
OG0028711
OG0028712
OG0028713
OG0028714
OG0028715
OG0028716
OG0028717
OG0028718
OG0028719
OG0028720
OG0028721
OG0028722
OG0028723
OG0028724
OG0028725
OG0028726
OG0028727
OG0028728
OG0028729
OG0028730
OG0028731
OG0028732
OG0028733
OG0028734
OG0028735
OG0028736
OG0028737
OG0028738
OG0028739
OG0028740
OG0028741
OG0028742
OG0028743
OG0028744
OG0028745
OG0028746
OG0028747
OG0028748
OG0028749
OG0028750
OG0028751
OG0028752
OG0028753
OG0028754
OG0028755
OG0028756
OG0028757
OG0028758
OG0028759
OG0028760
OG0028761
OG0028762
OG0028763
OG0028764
OG0028765
OG0028766
OG0028767
OG0028768
OG0028769
OG0028770
OG0028771
OG0028772
OG0028773
OG0028774
OG0028775
OG0028776
OG0028777
OG0028778
OG0028779
OG0028780
OG0028781
OG0028782
OG0028783
OG0028784
OG0028785
OG0028786
OG0028787
OG0028788
OG0028789
OG0028790
OG0028791
OG0028792
OG0028793
OG0028794
OG0028795
OG0028796
OG0028797
OG0028798
OG0028799
OG0028800
OG0028801
OG0028802
OG0028803
OG0028804
OG0028805
OG0028806
OG0028807
OG0028808
OG0028809
OG0028810
OG0028811
OG0028812
OG0028813
OG0028814
OG0028815
OG0028816
OG0028817
OG0028818
OG0028819
OG0028820
OG0028821
OG0028822
OG0028823
OG0028824
OG0028825
OG0028826
OG0028827
OG0028828
OG0028829
OG0028830
OG0028831
OG0028832
OG0028833
OG0028834
OG0028835
OG0028836
OG0028837
OG0028838
OG0028839
OG0028840
OG0028841
OG0028842
OG0028843
OG0028844
OG0028845
OG0028846
OG0028847
OG0028848
OG0028849
OG0028850
OG0028851
OG0028852
OG0028853
OG0028854
OG0028855
OG0028856
OG0028857
OG0028858
OG0028859
OG0028860
OG0028861
OG0028862
OG0028863
OG0028864
OG0028865
OG0028866
OG0028867
OG0028868
OG0028869
OG0028870
OG0028871
OG0028872
OG0028873
OG0028874
OG0028875
OG0028876
OG0028877
OG0028878
OG0028879
OG0028880
OG0028881
OG0028882
OG0028883
OG0028884
OG0028885
OG0028886
OG0028887
OG0028888
OG0028889
OG0028890
OG0028891
OG0028892
OG0028893
OG0028894
OG0028895
OG0028896
OG0028897
OG0028898
OG0028899
OG0028900
OG0028901
OG0028902
OG0028903
OG0028904
OG0028905
OG0028906
OG0028907
OG0028908
OG0028909
OG0028910
OG0028911
OG0028912
OG0028913
OG0028914
OG0028915
OG0028916
OG0028917
OG0028918
OG0028919
OG0028920
OG0028921
OG0028922
OG0028923
OG0028924
OG0028925
OG0028926
OG0028927
OG0028928
OG0028929
OG0028930
OG0028931
OG0028932
OG0028933
OG0028934
OG0028935
OG0028936
OG0028937
OG0028938
OG0028939
OG0028940
OG0028941
OG0028942
OG0028943
OG0028944
OG0028945
OG0028946
OG0028947
OG0028948
OG0028949
OG0028950
OG0028951
[truncated: 15,469 more rows]

## Sheet: Toxic aconitum_spe_OGs_trans.
Supplementary Table 7: Orthogroups present across Aconitum japonicum, Aconitum carmichaelii, and Aconitum heterophyllum, as identified by OrthoFinder analysis
All_orthogroups	Transcripts
OG0000627	TR47762|c2_g1_i1_ORF
OG0000898	TR52157|c2_g3_i1_ORF
OG0001352	TR37357|c0_g1_i1_ORF
OG0002044	TR21484|c0_g1_i1_ORF
OG0002046	TR32172|c0_g1_i1_ORF
OG0002060	TR52187|c1_g1_i1_ORF
OG0002063	TR1862|c0_g1_i1_ORF
OG0003142	TR23613|c0_g1_i1_ORF
OG0003157	TR35551|c0_g2_i1_ORF
OG0003175	TR34418|c0_g5_i1_ORF
OG0003176	TR31393|c0_g1_i1_ORF
OG0003179	TR33420|c0_g2_i1_ORF
OG0003189	TR12487|c0_g1_i1_ORF
OG0003191	TR53762|c0_g2_i2_ORF
OG0003197	TR32554|c0_g2_i1_ORF
OG0003201	TR40053|c1_g1_i3_ORF
OG0003205	TR1392|c0_g1_i1_ORF
OG0004901	TR54832|c0_g1_i1_ORF
OG0004902	TR5353|c0_g1_i1_ORF
OG0004904	TR30824|c0_g2_i2_ORF
OG0004911	TR8625|c0_g1_i1_ORF
OG0004919	TR43404|c0_g1_i1_ORF
OG0004922	TR37708|c0_g1_i1_ORF
OG0004927	TR60851|c0_g1_i1_ORF
OG0004935	TR45940|c2_g1_i1_ORF
OG0004953	TR51907|c0_g3_i10_ORF
OG0004966	TR55382|c1_g2_i9_ORF
OG0004969	TR79896|c0_g1_i1_ORF
OG0004977	TR53055|c0_g1_i2_ORF
OG0004981	TR55162|c1_g1_i2_ORF
OG0004984	TR53006|c0_g1_i4_ORF
OG0004987	TR48893|c0_g1_i1_ORF
OG0004990	TR38501|c1_g1_i2_ORF
OG0004994	TR44378|c7_g4_i1_ORF
OG0004999	TR46301|c0_g2_i1_ORF
OG0005000	TR50617|c0_g2_i1_ORF
OG0005002	TR55396|c0_g4_i4_ORF
OG0007673	TR153|c0_g1_i1_ORF
OG0007706	TR51207|c0_g2_i1_ORF
OG0007709	TR47080|c1_g1_i1_ORF
OG0007717	TR4227|c0_g1_i1_ORF
OG0007725	TR15261|c0_g1_i1_ORF
OG0007730	TR40593|c0_g2_i2_ORF
OG0007732	TR42746|c0_g2_i1_ORF
OG0007733	TR32888|c0_g2_i3_ORF
OG0007734	TR2755|c0_g1_i1_ORF
OG0007735	TR63751|c0_g1_i1_ORF
OG0007743	TR31858|c0_g1_i1_ORF
OG0007744	TR13681|c0_g1_i1_ORF
OG0007757	TR16079|c0_g1_i1_ORF
OG0007760	TR51939|c3_g1_i4_ORF
OG0007765	TR45489|c2_g4_i1_ORF
OG0007766	TR50321|c2_g2_i1_ORF
OG0007767	TR39422|c0_g2_i1_ORF
OG0007771	TR53173|c0_g1_i11_ORF
OG0007782	TR49715|c2_g1_i2_ORF
OG0007783	TR45802|c2_g1_i1_ORF
OG0007784	TR2930|c0_g1_i1_ORF
OG0007794	TR40627|c0_g1_i1_ORF
OG0007795	TR2242|c0_g1_i1_ORF
OG0007797	TR33328|c0_g2_i2_ORF
OG0007800	TR81717|c0_g1_i1_ORF
OG0007801	TR35658|c2_g1_i2_ORF
OG0007803	TR53902|c2_g3_i1_ORF
OG0007805	TR397|c0_g1_i1_ORF
OG0007808	TR40820|c0_g1_i1_ORF
OG0007811	TR48617|c0_g2_i2_ORF
OG0007814	TR48857|c0_g1_i2_ORF
OG0007818	TR25751|c0_g1_i1_ORF
OG0007820	TR47788|c3_g1_i4_ORF
OG0007821	TR49339|c1_g1_i8_ORF
OG0007822	TR54290|c6_g5_i5_ORF
OG0007824	TR46098|c2_g1_i1_ORF
OG0007833	TR46975|c1_g6_i1_ORF
OG0007840	TR70422|c0_g1_i1_ORF
OG0007845	TR50244|c3_g3_i2_ORF
OG0007847	TR48675|c0_g3_i12_ORF
OG0007849	TR43446|c3_g1_i9_ORF
OG0007851	TR38664|c0_g2_i2_ORF
OG0007858	TR35257|c0_g1_i1_ORF
OG0007864	TR34199|c0_g1_i1_ORF
OG0007869	TR24292|c0_g1_i1_ORF
OG0007872	TR37881|c1_g1_i1_ORF
OG0007873	TR45883|c1_g1_i1_ORF
OG0007878	TR48119|c1_g2_i4_ORF
OG0007879	TR47375|c1_g2_i3_ORF
OG0007880	TR34668|c0_g2_i1_ORF
OG0007888	TR54712|c1_g6_i1_ORF
OG0007891	TR19118|c0_g1_i1_ORF
OG0007902	TR70247|c0_g1_i1_ORF
OG0007905	TR76763|c0_g1_i1_ORF
OG0007918	TR51653|c2_g1_i1_ORF
OG0007926	TR56180|c0_g1_i1_ORF
OG0007930	TR51513|c4_g2_i6_ORF
OG0007932	TR48049|c5_g2_i1_ORF
OG0007935	TR50417|c0_g3_i5_ORF
OG0007937	TR53657|c0_g1_i4_ORF
OG0007938	TR57884|c0_g1_i1_ORF
OG0007940	TR74252|c0_g1_i1_ORF
OG0007943	TR55179|c3_g1_i3_ORF
OG0007945	TR46611|c2_g4_i1_ORF
OG0007955	TR29629|c0_g1_i1_ORF
OG0007959	TR51872|c0_g1_i8_ORF
OG0007963	TR48202|c0_g2_i1_ORF
OG0007972	TR73622|c0_g1_i1_ORF
OG0007974	TR54164|c0_g2_i1_ORF
OG0007976	TR43967|c0_g1_i1_ORF
OG0007978	TR48297|c0_g2_i2_ORF
OG0007980	TR52847|c1_g1_i10_ORF
OG0007981	TR47797|c7_g1_i6_ORF
OG0007985	TR53233|c1_g3_i5_ORF
OG0007989	TR52102|c0_g1_i1_ORF
OG0007993	TR81761|c0_g1_i1_ORF
OG0007995	TR55596|c13_g3_i1_ORF
OG0012392	TR7591|c0_g2_i1_ORF
OG0012394	TR72460|c0_g1_i1_ORF
OG0012411	TR36414|c0_g2_i1_ORF
OG0012429	TR7469|c0_g1_i1_ORF
OG0012434	TR76116|c0_g1_i1_ORF
OG0012437	TR37462|c0_g1_i1_ORF
OG0012441	TR23215|c1_g1_i1_ORF
OG0012453	TR57077|c0_g1_i1_ORF
OG0012455	TR13335|c0_g1_i1_ORF
OG0012456	TR28448|c1_g1_i1_ORF
OG0012460	TR36580|c0_g2_i1_ORF
OG0012465	TR585|c0_g1_i1_ORF
OG0012471	TR34652|c0_g1_i2_ORF
OG0012473	TR47729|c0_g3_i1_ORF
OG0012476	TR44247|c0_g1_i1_ORF
OG0012477	TR18479|c0_g1_i1_ORF
OG0012479	TR23796|c0_g1_i1_ORF
OG0012480	TR36963|c0_g1_i2_ORF
OG0012481	TR4748|c0_g2_i1_ORF
OG0012482	TR15109|c0_g1_i1_ORF
OG0012491	TR52635|c0_g2_i2_ORF
OG0012500	TR60928|c0_g1_i1_ORF
OG0012506	TR13754|c0_g1_i1_ORF
OG0012508	TR30106|c0_g1_i1_ORF
OG0012509	TR22859|c0_g1_i1_ORF
OG0012518	TR24671|c0_g1_i1_ORF
OG0012525	TR44793|c0_g1_i3_ORF
OG0012527	TR69628|c0_g1_i1_ORF
OG0012533	TR58090|c0_g1_i1_ORF
OG0012534	TR3075|c0_g1_i1_ORF
OG0012544	TR37399|c0_g1_i3_ORF
OG0012555	TR34809|c0_g1_i2_ORF
OG0012556	TR39974|c0_g1_i1_ORF
OG0012562	TR11224|c0_g1_i1_ORF
OG0012564	TR78372|c0_g1_i1_ORF
OG0012571	TR58914|c0_g1_i1_ORF
OG0012573	TR16408|c0_g2_i1_ORF
OG0012576	TR29671|c0_g1_i1_ORF
OG0012579	TR19171|c0_g1_i1_ORF
OG0012586	TR9699|c0_g1_i1_ORF
OG0012587	TR75852|c0_g1_i1_ORF
OG0012588	TR28934|c0_g1_i1_ORF
OG0012592	TR36358|c0_g1_i1_ORF
OG0012600	TR19788|c0_g1_i2_ORF
OG0012604	TR53277|c0_g1_i1_ORF
OG0012611	TR53464|c2_g9_i1_ORF
OG0012615	TR48182|c0_g1_i2_ORF
OG0012617	TR39996|c0_g1_i2_ORF
OG0012618	TR65818|c0_g1_i1_ORF
OG0012622	TR45940|c3_g3_i8_ORF
OG0012623	TR50175|c1_g2_i1_ORF
OG0012629	TR39481|c0_g2_i1_ORF
OG0012638	TR54409|c1_g2_i4_ORF
OG0012640	TR8806|c0_g1_i1_ORF
OG0012643	TR38334|c1_g2_i1_ORF
OG0012647	TR26712|c0_g1_i1_ORF
OG0012654	TR37883|c1_g1_i1_ORF
OG0012656	TR48614|c1_g1_i1_ORF
OG0012658	TR23530|c0_g1_i2_ORF
OG0012662	TR55718|c0_g1_i1_ORF
OG0012664	TR28500|c0_g1_i2_ORF
OG0012667	TR39770|c0_g1_i2_ORF
OG0012674	TR41833|c0_g1_i1_ORF
OG0012677	TR37907|c0_g1_i1_ORF
OG0012690	TR55324|c2_g3_i1_ORF
OG0012692	TR17091|c0_g1_i1_ORF
OG0012696	TR55179|c2_g2_i1_ORF
OG0012698	TR71212|c0_g1_i1_ORF
OG0012702	TR53561|c0_g2_i4_ORF
OG0012708	TR37732|c0_g2_i1_ORF
OG0012710	TR37323|c0_g2_i2_ORF
OG0012717	TR21055|c0_g2_i1_ORF
OG0012721	TR81851|c0_g1_i1_ORF
OG0012722	TR51766|c0_g4_i1_ORF
OG0012724	TR35939|c0_g1_i1_ORF
OG0012725	TR50810|c6_g2_i1_ORF
OG0012728	TR16926|c0_g1_i1_ORF
OG0012730	TR34660|c0_g1_i1_ORF
OG0012731	TR870|c0_g1_i1_ORF
OG0012732	TR77339|c0_g1_i1_ORF
OG0012735	TR40928|c0_g1_i1_ORF
OG0012737	TR50273|c0_g1_i2_ORF
OG0012738	TR38488|c0_g2_i1_ORF
OG0012739	TR374|c0_g1_i1_ORF
OG0012744	TR11920|c0_g1_i1_ORF
OG0012748	TR24347|c0_g1_i1_ORF
OG0012750	TR42232|c0_g1_i4_ORF
OG0012755	TR30052|c1_g1_i1_ORF
OG0012756	TR42435|c1_g1_i1_ORF
OG0012757	TR38918|c0_g5_i1_ORF
OG0012759	TR53340|c0_g2_i5_ORF
OG0012763	TR12944|c0_g1_i1_ORF
OG0012769	TR66375|c0_g1_i1_ORF
OG0012773	TR42159|c0_g1_i1_ORF
OG0012776	TR52089|c0_g1_i6_ORF
OG0012781	TR36483|c0_g1_i9_ORF
OG0012785	TR51058|c2_g1_i8_ORF
OG0012787	TR34029|c0_g2_i7_ORF
OG0012788	TR42636|c4_g2_i2_ORF
OG0012791	TR36366|c0_g1_i2_ORF
OG0012793	TR9901|c0_g1_i2_ORF
OG0012805	TR7297|c0_g1_i1_ORF
OG0012809	TR39936|c0_g1_i1_ORF
OG0012813	TR61964|c0_g1_i1_ORF
OG0012816	TR24833|c0_g1_i1_ORF
OG0012818	TR71079|c0_g1_i1_ORF
OG0012820	TR25380|c0_g1_i2_ORF
OG0012830	TR50072|c3_g3_i3_ORF
OG0012833	TR43019|c0_g1_i1_ORF
OG0012834	TR51790|c1_g3_i1_ORF
OG0012837	TR43925|c0_g2_i1_ORF
OG0012840	TR55350|c1_g1_i1_ORF
OG0012842	TR43242|c1_g1_i3_ORF
OG0012843	TR51161|c1_g5_i1_ORF
OG0012844	TR73081|c0_g1_i1_ORF
OG0012846	TR45813|c0_g1_i4_ORF
OG0012847	TR41965|c0_g1_i1_ORF
OG0012848	TR47430|c0_g4_i1_ORF
OG0012850	TR49184|c0_g1_i2_ORF
OG0012859	TR46997|c0_g1_i5_ORF
OG0012860	TR46759|c4_g4_i5_ORF
OG0012866	TR36347|c0_g1_i1_ORF
OG0012868	TR40083|c1_g2_i4_ORF
OG0012870	TR41396|c0_g1_i1_ORF
OG0012871	TR40892|c0_g1_i3_ORF
OG0012873	TR43446|c1_g2_i1_ORF
OG0012879	TR68214|c0_g1_i1_ORF
OG0012881	TR47695|c0_g4_i1_ORF
OG0012882	TR36958|c0_g3_i1_ORF
OG0012885	TR50402|c0_g1_i4_ORF
OG0012886	TR44533|c0_g1_i2_ORF
OG0012887	TR52993|c2_g1_i5_ORF
OG0012892	TR40807|c0_g1_i1_ORF
OG0012894	TR45890|c1_g3_i8_ORF
OG0012895	TR21615|c0_g1_i1_ORF
OG0012897	TR48172|c2_g5_i7_ORF
OG0012903	TR48739|c0_g2_i1_ORF
OG0012904	TR47648|c2_g1_i3_ORF
OG0012907	TR55253|c4_g4_i1_ORF
OG0012908	TR31150|c0_g2_i1_ORF
OG0012911	TR48890|c5_g1_i1_ORF
OG0012913	TR38336|c0_g1_i1_ORF
OG0012914	TR41765|c0_g1_i1_ORF
OG0012915	TR65309|c0_g1_i1_ORF
OG0012919	TR52299|c3_g2_i5_ORF
OG0012920	TR44544|c2_g2_i2_ORF
OG0012923	TR26993|c0_g1_i1_ORF
OG0012926	TR50768|c0_g1_i1_ORF
OG0012935	TR47487|c0_g1_i8_ORF
OG0012939	TR50489|c0_g1_i2_ORF
OG0012941	TR67511|c0_g1_i1_ORF
OG0012943	TR39757|c0_g1_i4_ORF
OG0012944	TR52883|c1_g2_i6_ORF
OG0012947	TR28523|c0_g2_i1_ORF
OG0012949	TR49886|c1_g2_i14_ORF
OG0012954	TR51140|c2_g1_i1_ORF
OG0012955	TR40001|c0_g1_i1_ORF
OG0012956	TR45653|c0_g2_i1_ORF
OG0012960	TR40300|c0_g3_i1_ORF
OG0012974	TR46114|c0_g2_i1_ORF
OG0012977	TR30024|c0_g1_i1_ORF
OG0012989	TR50838|c0_g1_i6_ORF
OG0012990	TR25017|c0_g1_i2_ORF
OG0012991	TR49473|c2_g1_i2_ORF
OG0012993	TR49582|c2_g1_i1_ORF
OG0012994	TR52302|c0_g1_i12_ORF
OG0012995	TR74051|c0_g1_i1_ORF
OG0012996	TR47940|c0_g1_i9_ORF
OG0013003	TR51277|c1_g4_i3_ORF
OG0013010	TR42720|c0_g2_i1_ORF
OG0013015	TR47244|c2_g1_i3_ORF
OG0013019	TR59720|c0_g1_i1_ORF
OG0013021	TR50795|c2_g4_i3_ORF
OG0013023	TR27497|c0_g1_i1_ORF
OG0013024	TR49035|c1_g2_i6_ORF
OG0013026	TR54367|c2_g1_i1_ORF
OG0013027	TR2146|c0_g1_i1_ORF
OG0013028	TR38383|c0_g2_i1_ORF
OG0013031	TR47803|c0_g1_i2_ORF
OG0013037	TR46868|c3_g2_i3_ORF
OG0013038	TR46868|c4_g8_i1_ORF
OG0013047	TR17069|c1_g1_i1_ORF
OG0013048	TR35693|c1_g1_i1_ORF
OG0013059	TR34559|c0_g2_i1_ORF
OG0013065	TR54658|c0_g1_i11_ORF
OG0013070	TR37387|c0_g1_i1_ORF
OG0013071	TR40448|c0_g1_i2_ORF
OG0013073	TR54279|c1_g1_i3_ORF
OG0013077	TR26488|c0_g1_i1_ORF
OG0013078	TR45426|c2_g1_i1_ORF
OG0013079	TR44973|c0_g2_i1_ORF
OG0013083	TR47361|c1_g2_i1_ORF
OG0013086	TR16401|c0_g3_i1_ORF
OG0013090	TR53817|c0_g1_i3_ORF
OG0013091	TR80499|c0_g1_i1_ORF
OG0013097	TR37171|c0_g1_i1_ORF
OG0013098	TR55067|c0_g1_i1_ORF
OG0013103	TR49584|c0_g1_i4_ORF
OG0013108	TR53996|c0_g2_i2_ORF
OG0013112	TR62694|c0_g1_i1_ORF
OG0013115	TR50595|c0_g2_i5_ORF
OG0013118	TR48737|c2_g3_i1_ORF
OG0013120	TR50885|c1_g2_i2_ORF
OG0013122	TR53841|c0_g2_i1_ORF
OG0013126	TR57379|c0_g1_i1_ORF
OG0013127	TR54040|c0_g1_i2_ORF
OG0013130	TR27490|c0_g2_i1_ORF
OG0013131	TR34708|c0_g1_i1_ORF
OG0013136	TR1090|c0_g2_i1_ORF
OG0013139	TR18474|c0_g1_i1_ORF
OG0013146	TR25138|c0_g1_i1_ORF
OG0013153	TR52651|c1_g2_i2_ORF
OG0013154	TR49029|c0_g1_i1_ORF
OG0013155	TR4074|c0_g1_i1_ORF
OG0013160	TR54718|c0_g1_i1_ORF
OG0013161	TR53675|c2_g2_i1_ORF
OG0013167	TR44640|c0_g1_i3_ORF
OG0013168	TR54539|c2_g3_i16_ORF
OG0013173	TR48605|c0_g1_i3_ORF
OG0013178	TR52933|c0_g1_i2_ORF
OG0013182	TR52652|c0_g2_i1_ORF
OG0013186	TR54491|c0_g1_i2_ORF
OG0013187	TR55456|c4_g5_i2_ORF
OG0013197	TR25370|c0_g1_i1_ORF
OG0013199	TR43918|c7_g1_i2_ORF
OG0013200	TR34431|c0_g1_i1_ORF
OG0013204	TR55404|c3_g1_i3_ORF
OG0013205	TR51760|c0_g1_i3_ORF
OG0013206	TR19611|c0_g1_i1_ORF
OG0013210	TR36365|c0_g1_i1_ORF
OG0013222	TR45660|c0_g4_i1_ORF
OG0013224	TR53645|c2_g5_i2_ORF
OG0013236	TR54575|c3_g3_i1_ORF
OG0013245	TR59139|c0_g1_i1_ORF
OG0021148	TR20061|c0_g1_i1_ORF
OG0021150	TR28870|c0_g1_i1_ORF
OG0021151	TR8234|c0_g1_i1_ORF
OG0021158	TR19445|c0_g1_i1_ORF
OG0021161	TR45557|c0_g3_i1_ORF
OG0021163	TR30520|c0_g1_i2_ORF
OG0021165	TR75843|c0_g1_i1_ORF
OG0021166	TR58981|c0_g1_i1_ORF
OG0021167	TR74002|c0_g1_i1_ORF
OG0021168	TR32955|c0_g1_i1_ORF
OG0021169	TR14416|c0_g1_i1_ORF
OG0021170	TR3979|c0_g1_i1_ORF
OG0021171	TR71903|c0_g1_i1_ORF
OG0021172	TR826|c0_g1_i1_ORF
OG0021173	TR2540|c0_g2_i1_ORF
OG0021175	TR3620|c0_g2_i1_ORF
OG0021178	TR43003|c0_g2_i1_ORF
OG0021179	TR50248|c3_g3_i1_ORF
OG0021180	TR55800|c0_g1_i1_ORF
OG0021182	TR68287|c0_g1_i1_ORF
OG0021186	TR47628|c0_g1_i1_ORF
OG0021188	TR42853|c7_g1_i1_ORF
OG0021189	TR19428|c0_g1_i1_ORF
OG0021191	TR20018|c0_g1_i1_ORF
OG0021192	TR20880|c0_g1_i1_ORF
OG0021195	TR25998|c0_g1_i1_ORF
OG0021198	TR23526|c0_g2_i1_ORF
OG0021201	TR76977|c0_g1_i1_ORF
OG0021204	TR53556|c0_g1_i2_ORF
OG0021205	TR75073|c0_g1_i1_ORF
OG0021209	TR128|c0_g1_i1_ORF
OG0021210	TR33211|c0_g1_i1_ORF
OG0021212	TR71424|c0_g1_i1_ORF
OG0021213	TR48572|c0_g1_i1_ORF
OG0021214	TR72049|c0_g1_i1_ORF
OG0021216	TR75375|c0_g1_i1_ORF
OG0021217	TR636|c0_g1_i1_ORF
OG0021218	TR50079|c0_g1_i1_ORF
OG0021219	TR17126|c0_g1_i1_ORF
OG0021222	TR14803|c0_g2_i1_ORF
OG0021225	TR79988|c0_g1_i1_ORF
OG0021229	TR80490|c0_g1_i1_ORF
OG0021232	TR33177|c0_g1_i2_ORF
OG0021235	TR55282|c1_g1_i1_ORF
OG0021238	TR38928|c0_g1_i1_ORF
OG0021240	TR53326|c0_g1_i1_ORF
OG0021242	TR66150|c0_g1_i1_ORF
OG0021245	TR55644|c0_g1_i5_ORF
OG0021248	TR59616|c0_g1_i1_ORF
OG0021251	TR43702|c0_g1_i2_ORF
OG0021252	TR42667|c0_g2_i1_ORF
OG0021254	TR14062|c0_g1_i1_ORF
OG0021255	TR74229|c0_g1_i1_ORF
OG0021256	TR11443|c0_g1_i1_ORF
OG0021259	TR2615|c0_g1_i1_ORF
OG0021260	TR69551|c0_g1_i1_ORF
OG0021262	TR31166|c0_g1_i1_ORF
OG0021265	TR23114|c0_g1_i1_ORF
OG0021266	TR30013|c0_g1_i5_ORF
OG0021267	TR70064|c0_g1_i1_ORF
OG0021268	TR16903|c0_g1_i1_ORF
OG0021272	TR674|c0_g1_i1_ORF
OG0021274	TR54897|c1_g1_i1_ORF
OG0021275	TR53219|c0_g2_i1_ORF
OG0021277	TR9125|c0_g1_i1_ORF
OG0021281	TR35995|c1_g1_i1_ORF
OG0021284	TR5950|c0_g1_i1_ORF
OG0021286	TR36255|c0_g1_i1_ORF
OG0021289	TR50162|c2_g5_i3_ORF
OG0021290	TR23374|c0_g1_i1_ORF
OG0021291	TR16369|c0_g1_i1_ORF
OG0021294	TR8871|c0_g1_i1_ORF
OG0021297	TR24423|c0_g1_i1_ORF
OG0021300	TR77906|c0_g1_i1_ORF
OG0021302	TR63362|c0_g1_i1_ORF
OG0021303	TR29671|c0_g3_i1_ORF
OG0021306	TR12712|c0_g1_i1_ORF
OG0021307	TR18550|c0_g1_i1_ORF
OG0021308	TR50858|c0_g2_i3_ORF
OG0021316	TR10448|c0_g2_i1_ORF
OG0021317	TR23326|c0_g1_i1_ORF
OG0021319	TR71011|c0_g1_i1_ORF
OG0021321	TR32485|c0_g1_i1_ORF
OG0021323	TR33699|c0_g1_i1_ORF
OG0021325	TR34367|c0_g2_i2_ORF
OG0021331	TR49520|c2_g2_i1_ORF
OG0021339	TR23802|c0_g1_i1_ORF
OG0021340	TR58203|c0_g1_i1_ORF
OG0021344	TR19782|c0_g1_i1_ORF
OG0021345	TR42605|c0_g1_i1_ORF
OG0021347	TR70827|c0_g1_i1_ORF
OG0021348	TR61400|c0_g1_i1_ORF
OG0021355	TR8199|c0_g1_i1_ORF
OG0021357	TR7236|c0_g1_i1_ORF
OG0021358	TR44991|c1_g1_i10_ORF
OG0021360	TR28225|c0_g5_i1_ORF
OG0021365	TR81891|c0_g1_i1_ORF
OG0021366	TR39337|c0_g1_i3_ORF
OG0021368	TR9243|c0_g2_i1_ORF
OG0021371	TR63572|c0_g1_i1_ORF
OG0021373	TR52115|c2_g2_i1_ORF
OG0021375	TR38106|c0_g5_i2_ORF
OG0021377	TR26860|c0_g1_i1_ORF
OG0021379	TR18222|c0_g2_i1_ORF
OG0021384	TR47390|c1_g10_i1_ORF
OG0021387	TR24533|c0_g1_i1_ORF
OG0021388	TR70051|c0_g1_i1_ORF
OG0021390	TR39368|c3_g2_i1_ORF
OG0021391	TR21202|c0_g1_i1_ORF
OG0021393	TR47152|c0_g1_i3_ORF
OG0021394	TR45314|c3_g5_i1_ORF
OG0021395	TR68645|c0_g1_i1_ORF
OG0021399	TR52934|c1_g4_i5_ORF
OG0021401	TR27206|c0_g1_i1_ORF
OG0021402	TR13612|c0_g1_i1_ORF
OG0021404	TR10661|c0_g1_i1_ORF
OG0021408	TR38388|c0_g1_i1_ORF
OG0021410	TR20497|c0_g1_i1_ORF
OG0021411	TR8880|c0_g2_i1_ORF
OG0021413	TR28272|c0_g1_i1_ORF
OG0021415	TR39891|c0_g2_i1_ORF
OG0021416	TR9487|c0_g1_i1_ORF
OG0021418	TR30914|c0_g2_i1_ORF
OG0021419	TR79406|c0_g1_i1_ORF
OG0021421	TR69811|c0_g1_i1_ORF
OG0021424	TR27394|c0_g1_i1_ORF
OG0021425	TR42519|c0_g1_i1_ORF
OG0021427	TR63710|c0_g1_i1_ORF
OG0021429	TR55053|c8_g2_i2_ORF
OG0021433	TR26516|c0_g1_i1_ORF
OG0021434	TR81781|c0_g1_i1_ORF
OG0021435	TR50352|c3_g2_i1_ORF
OG0021437	TR21674|c1_g1_i1_ORF
OG0021441	TR72527|c0_g1_i1_ORF
OG0021442	TR29405|c0_g2_i1_ORF
OG0021446	TR67150|c0_g1_i1_ORF
OG0021448	TR7334|c0_g1_i1_ORF
OG0021450	TR16186|c0_g2_i1_ORF
OG0021459	TR62497|c0_g1_i1_ORF
OG0021468	TR58523|c0_g1_i1_ORF
OG0021471	TR25915|c1_g1_i1_ORF
OG0021473	TR61177|c0_g1_i1_ORF
OG0021475	TR10174|c0_g1_i1_ORF
OG0021476	TR66930|c0_g1_i1_ORF
OG0021477	TR20211|c0_g1_i1_ORF
OG0021478	TR24405|c0_g1_i1_ORF
OG0021481	TR29578|c0_g1_i1_ORF
OG0021485	TR45637|c1_g4_i4_ORF
OG0021489	TR33939|c0_g1_i1_ORF
OG0021492	TR68783|c0_g1_i1_ORF
OG0021493	TR1391|c0_g1_i1_ORF
OG0021495	TR50665|c1_g4_i1_ORF
OG0021496	TR69898|c0_g1_i1_ORF
OG0021499	TR50352|c3_g1_i7_ORF
OG0021508	TR53911|c3_g3_i1_ORF
OG0021510	TR31343|c0_g1_i2_ORF
OG0021511	TR25034|c0_g1_i1_ORF
OG0021512	TR9486|c0_g2_i1_ORF
OG0021513	TR53537|c10_g1_i3_ORF
OG0021516	TR31298|c0_g1_i1_ORF
OG0021518	TR44333|c3_g3_i6_ORF
OG0021519	TR30430|c0_g1_i1_ORF
OG0021520	TR51709|c1_g2_i2_ORF
OG0021521	TR32597|c0_g1_i1_ORF
OG0021522	TR79163|c0_g1_i1_ORF
OG0021523	TR3895|c0_g2_i1_ORF
OG0021525	TR12290|c0_g1_i1_ORF
OG0021530	TR43933|c1_g1_i5_ORF
OG0021533	TR17120|c0_g1_i1_ORF
OG0021534	TR1470|c0_g1_i1_ORF
OG0021535	TR77788|c0_g1_i1_ORF
OG0021536	TR49357|c0_g10_i1_ORF
OG0021537	TR51021|c0_g4_i1_ORF
OG0021543	TR56887|c0_g1_i1_ORF
OG0021547	TR72196|c0_g1_i1_ORF
OG0021552	TR50175|c1_g1_i1_ORF
OG0021553	TR39281|c0_g1_i2_ORF
OG0021556	TR52594|c1_g1_i1_ORF
OG0021559	TR36976|c0_g1_i1_ORF
OG0021560	TR65396|c0_g1_i1_ORF
OG0021561	TR48226|c0_g2_i6_ORF
OG0021562	TR18723|c0_g1_i1_ORF
OG0021563	TR28498|c0_g1_i1_ORF
OG0021564	TR5990|c0_g1_i1_ORF
OG0021565	TR53926|c1_g3_i1_ORF
OG0021566	TR77492|c0_g1_i1_ORF
OG0021567	TR44806|c0_g1_i2_ORF
OG0021568	TR42404|c0_g1_i3_ORF
OG0021571	TR62625|c0_g1_i1_ORF
OG0021574	TR32298|c0_g1_i1_ORF
OG0021575	TR22130|c0_g1_i1_ORF
OG0021576	TR77049|c0_g1_i1_ORF
OG0021580	TR23557|c0_g1_i1_ORF
OG0021581	TR71651|c0_g1_i1_ORF
OG0021583	TR52832|c0_g6_i5_ORF
OG0021585	TR38206|c0_g1_i1_ORF
OG0021586	TR40704|c1_g1_i2_ORF
OG0021590	TR48737|c2_g3_i3_ORF
OG0021593	TR48854|c1_g3_i6_ORF
OG0021595	TR20047|c0_g1_i1_ORF
OG0021596	TR35605|c1_g1_i1_ORF
OG0021597	TR17120|c0_g2_i1_ORF
OG0021598	TR6360|c0_g1_i1_ORF
OG0021599	TR14816|c0_g1_i1_ORF
OG0021600	TR42032|c0_g1_i1_ORF
OG0021601	TR26253|c0_g1_i1_ORF
OG0021603	TR48143|c1_g1_i1_ORF
OG0021605	TR32885|c0_g1_i2_ORF
OG0021606	TR63558|c0_g1_i1_ORF
OG0021610	TR44923|c1_g1_i1_ORF
OG0021613	TR41399|c0_g1_i1_ORF
OG0021615	TR16717|c0_g1_i1_ORF
OG0021616	TR22984|c0_g1_i1_ORF
OG0021619	TR31880|c0_g1_i1_ORF
OG0021621	TR55057|c2_g1_i4_ORF
OG0021628	TR78244|c0_g1_i1_ORF
OG0021630	TR28645|c0_g1_i1_ORF
OG0021633	TR76508|c0_g1_i1_ORF
OG0021634	TR52026|c2_g8_i1_ORF
OG0021635	TR45764|c3_g4_i1_ORF
OG0021637	TR53806|c1_g4_i1_ORF
OG0021638	TR9782|c0_g1_i1_ORF
OG0021640	TR57484|c0_g1_i1_ORF
OG0021641	TR24913|c0_g1_i1_ORF
OG0021642	TR52875|c2_g9_i1_ORF
OG0021643	TR6851|c0_g1_i1_ORF
OG0021645	TR38361|c0_g1_i1_ORF
OG0021646	TR46764|c0_g2_i4_ORF
OG0021647	TR23965|c0_g1_i1_ORF
OG0021648	TR47090|c10_g2_i1_ORF
OG0021650	TR40615|c1_g1_i6_ORF
OG0021652	TR36278|c0_g1_i2_ORF
OG0021653	TR50135|c0_g5_i1_ORF
OG0021656	TR18449|c0_g1_i1_ORF
OG0021657	TR26594|c0_g1_i1_ORF
OG0021660	TR20404|c0_g1_i1_ORF
OG0021664	TR53819|c0_g1_i8_ORF
OG0021665	TR48610|c2_g1_i2_ORF
OG0021666	TR43446|c2_g4_i4_ORF
OG0021667	TR7159|c0_g1_i1_ORF
OG0021671	TR19025|c0_g1_i1_ORF
OG0021677	TR48025|c0_g1_i2_ORF
OG0021679	TR38876|c0_g1_i1_ORF
OG0021682	TR1621|c0_g1_i1_ORF
OG0021686	TR29649|c0_g1_i1_ORF
OG0021689	TR14192|c0_g1_i1_ORF
OG0021690	TR27385|c0_g2_i1_ORF
OG0021691	TR15589|c0_g1_i1_ORF
OG0021692	TR69521|c0_g1_i1_ORF
OG0021695	TR31648|c0_g1_i1_ORF
OG0021698	TR18672|c0_g1_i1_ORF
OG0021699	TR22206|c0_g1_i1_ORF
OG0021701	TR54210|c2_g4_i1_ORF
OG0021705	TR48831|c4_g1_i1_ORF
OG0021708	TR81146|c0_g1_i1_ORF
OG0021709	TR26058|c0_g2_i1_ORF
OG0021712	TR80742|c0_g1_i1_ORF
OG0021713	TR44816|c3_g2_i6_ORF
OG0021714	TR30141|c0_g1_i1_ORF
OG0021726	TR26788|c1_g1_i1_ORF
OG0021728	TR425|c0_g1_i1_ORF
OG0021730	TR29533|c0_g1_i3_ORF
OG0021732	TR19566|c0_g1_i1_ORF
OG0021734	TR39333|c0_g1_i1_ORF
OG0021735	TR14243|c0_g1_i1_ORF
OG0021739	TR39681|c0_g3_i1_ORF
OG0021740	TR10508|c0_g1_i1_ORF
OG0021741	TR65605|c0_g1_i1_ORF
OG0021742	TR78830|c0_g1_i1_ORF
OG0021743	TR26902|c0_g2_i1_ORF
OG0021744	TR15613|c0_g1_i1_ORF
OG0021746	TR49056|c0_g1_i3_ORF
OG0021747	TR53042|c0_g1_i2_ORF
OG0021748	TR15769|c0_g1_i1_ORF
OG0021749	TR47558|c0_g3_i1_ORF
OG0021750	TR51598|c3_g3_i11_ORF
OG0021751	TR10384|c0_g1_i1_ORF
OG0021753	TR42982|c2_g2_i1_ORF
OG0021754	TR69575|c0_g1_i1_ORF
OG0021765	TR49710|c0_g1_i4_ORF
OG0021766	TR29177|c2_g1_i1_ORF
OG0021768	TR45637|c1_g5_i2_ORF
OG0021769	TR62593|c0_g1_i1_ORF
OG0021770	TR32703|c0_g1_i2_ORF
OG0021771	TR42158|c0_g1_i1_ORF
OG0021772	TR41306|c0_g3_i1_ORF
OG0021773	TR55565|c1_g4_i7_ORF
OG0021778	TR44885|c2_g1_i1_ORF
OG0021779	TR28407|c0_g1_i1_ORF
OG0021781	TR66441|c0_g1_i1_ORF
OG0021782	TR32663|c0_g1_i1_ORF
OG0021783	TR46534|c1_g1_i1_ORF
OG0021784	TR52544|c2_g4_i1_ORF
OG0021786	TR43609|c0_g1_i1_ORF
OG0021787	TR52417|c5_g5_i1_ORF
OG0021788	TR44738|c0_g1_i1_ORF
OG0021791	TR3993|c0_g1_i1_ORF
OG0021792	TR27300|c0_g1_i1_ORF
OG0021793	TR33159|c0_g1_i1_ORF
OG0021795	TR27874|c0_g1_i1_ORF
OG0021797	TR42226|c0_g1_i2_ORF
OG0021799	TR44955|c3_g1_i5_ORF
OG0021801	TR18603|c0_g1_i1_ORF
OG0021804	TR55050|c1_g2_i1_ORF
OG0021805	TR55322|c0_g4_i2_ORF
OG0021807	TR55246|c2_g4_i1_ORF
OG0021808	TR41800|c0_g1_i4_ORF
OG0021809	TR13556|c0_g1_i1_ORF
OG0021810	TR52873|c1_g1_i3_ORF
OG0021811	TR48403|c0_g1_i3_ORF
OG0021812	TR57989|c0_g1_i1_ORF
OG0021815	TR5245|c0_g1_i1_ORF
OG0021817	TR63169|c0_g1_i1_ORF
OG0021818	TR25166|c0_g1_i1_ORF
OG0021820	TR50060|c0_g2_i1_ORF
OG0021822	TR61165|c0_g1_i1_ORF
OG0021824	TR41074|c0_g1_i2_ORF
OG0021825	TR34874|c0_g2_i1_ORF
OG0021826	TR36051|c0_g1_i1_ORF
OG0021828	TR24657|c0_g1_i1_ORF
OG0021829	TR58804|c0_g1_i1_ORF
OG0021830	TR35455|c0_g1_i1_ORF
OG0021831	TR72521|c0_g1_i1_ORF
OG0021837	TR6047|c0_g1_i1_ORF
OG0021839	TR24541|c0_g1_i1_ORF
OG0021840	TR56987|c0_g1_i1_ORF
OG0021842	TR70624|c0_g1_i1_ORF
OG0021844	TR30718|c0_g3_i1_ORF
OG0021846	TR48202|c0_g3_i1_ORF
OG0021849	TR4302|c0_g1_i1_ORF
OG0021850	TR54842|c1_g3_i4_ORF
OG0021852	TR25003|c0_g1_i1_ORF
OG0021857	TR36050|c0_g1_i1_ORF
OG0021858	TR36050|c0_g1_i3_ORF
OG0021859	TR10950|c0_g1_i1_ORF
OG0021861	TR39106|c0_g1_i1_ORF
OG0021864	TR26483|c0_g1_i1_ORF
OG0021871	TR54098|c1_g4_i9_ORF
OG0021872	TR51023|c1_g1_i9_ORF
OG0021873	TR45036|c1_g1_i1_ORF
OG0021874	TR24099|c0_g1_i1_ORF
OG0021875	TR52932|c1_g1_i1_ORF
OG0021883	TR43329|c2_g1_i2_ORF
OG0021885	TR38348|c0_g1_i1_ORF
OG0021887	TR52967|c1_g1_i2_ORF
OG0021889	TR23210|c0_g1_i1_ORF
OG0021891	TR34659|c0_g2_i2_ORF
OG0021896	TR55409|c0_g1_i2_ORF
OG0021897	TR55190|c8_g1_i1_ORF
OG0021899	TR63715|c0_g1_i1_ORF
OG0021900	TR59732|c0_g1_i1_ORF
OG0021901	TR48151|c0_g3_i1_ORF
OG0021905	TR9642|c0_g1_i1_ORF
OG0021907	TR40775|c0_g3_i1_ORF
OG0021910	TR68704|c0_g1_i1_ORF
OG0021911	TR27044|c0_g1_i1_ORF
OG0021912	TR52194|c2_g5_i4_ORF
OG0021914	TR26437|c0_g1_i1_ORF
OG0021918	TR22608|c0_g1_i1_ORF
OG0021920	TR44762|c1_g1_i3_ORF
OG0021921	TR53108|c3_g6_i1_ORF
OG0021923	TR21284|c1_g1_i1_ORF
OG0021924	TR10402|c0_g2_i1_ORF
OG0021925	TR6805|c0_g1_i1_ORF
OG0021926	TR52480|c1_g1_i1_ORF
OG0021932	TR52317|c0_g2_i2_ORF
OG0021935	TR50310|c2_g2_i1_ORF
OG0021936	TR40907|c0_g1_i4_ORF
OG0021937	TR40907|c0_g1_i3_ORF
OG0021939	TR51180|c1_g3_i5_ORF
OG0021940	TR14261|c0_g1_i1_ORF
OG0021941	TR68652|c0_g1_i1_ORF
OG0021942	TR32904|c0_g1_i1_ORF
OG0021943	TR27728|c0_g1_i1_ORF
OG0021945	TR33066|c0_g1_i2_ORF
OG0021946	TR68116|c0_g1_i1_ORF
OG0021947	TR45564|c0_g1_i1_ORF
OG0021949	TR23225|c0_g2_i2_ORF
OG0021950	TR35848|c0_g1_i1_ORF
OG0021952	TR31605|c0_g1_i1_ORF
OG0021953	TR41161|c0_g1_i2_ORF
OG0021954	TR25982|c0_g1_i1_ORF
OG0021955	TR44610|c0_g1_i2_ORF
OG0021956	TR25827|c0_g1_i1_ORF
OG0021957	TR11542|c0_g1_i1_ORF
OG0021958	TR55355|c0_g1_i1_ORF
OG0021959	TR21460|c0_g1_i1_ORF
OG0021960	TR23282|c0_g1_i1_ORF
OG0021962	TR27160|c0_g1_i2_ORF
OG0021963	TR16533|c0_g1_i1_ORF
OG0021965	TR36024|c0_g1_i1_ORF
OG0021969	TR14968|c0_g1_i1_ORF
OG0021971	TR38599|c0_g1_i2_ORF
OG0021973	TR64621|c0_g1_i1_ORF
OG0021975	TR47285|c0_g1_i10_ORF
OG0021976	TR33483|c0_g1_i1_ORF
OG0021979	TR41672|c0_g2_i2_ORF
OG0021980	TR51876|c0_g1_i3_ORF
OG0021981	TR35865|c0_g2_i1_ORF
OG0021983	TR39441|c0_g1_i1_ORF
OG0021984	TR51951|c2_g4_i2_ORF
OG0021985	TR2940|c0_g1_i1_ORF
OG0021986	TR24476|c0_g1_i2_ORF
OG0021987	TR8683|c0_g1_i1_ORF
OG0021988	TR41783|c0_g1_i2_ORF
OG0021991	TR48844|c0_g1_i5_ORF
OG0021993	TR19689|c0_g1_i1_ORF
OG0021994	TR44675|c0_g1_i7_ORF
OG0021995	TR12887|c0_g1_i1_ORF
OG0021996	TR44852|c0_g1_i6_ORF
OG0021997	TR32127|c0_g1_i1_ORF
OG0021998	TR16826|c0_g1_i1_ORF
OG0021999	TR49880|c1_g1_i1_ORF
OG0022000	TR28663|c0_g1_i1_ORF
OG0022002	TR35463|c0_g2_i1_ORF
OG0022003	TR43507|c0_g3_i1_ORF
OG0022004	TR14124|c0_g1_i1_ORF
OG0022005	TR52910|c1_g7_i13_ORF
OG0022006	TR23881|c0_g1_i1_ORF
OG0022007	TR41796|c0_g1_i1_ORF
OG0022008	TR34001|c0_g1_i1_ORF
OG0022010	TR48109|c0_g8_i1_ORF
OG0022014	TR39647|c0_g1_i1_ORF
OG0022015	TR31290|c0_g2_i1_ORF
OG0022016	TR61301|c0_g1_i1_ORF
OG0022017	TR46874|c1_g3_i7_ORF
OG0022021	TR25262|c0_g1_i1_ORF
OG0022022	TR53800|c0_g1_i11_ORF
OG0022024	TR8694|c0_g1_i1_ORF
OG0022026	TR37275|c0_g1_i3_ORF
OG0022027	TR50640|c2_g1_i3_ORF
OG0022028	TR59148|c0_g1_i1_ORF
OG0022029	TR47663|c0_g1_i2_ORF
OG0022030	TR10886|c0_g2_i1_ORF
OG0022032	TR49796|c0_g2_i1_ORF
OG0022033	TR9052|c0_g1_i1_ORF
OG0022034	TR28355|c0_g1_i2_ORF
OG0022037	TR37252|c0_g2_i1_ORF
OG0022038	TR72906|c0_g1_i1_ORF
OG0022040	TR41422|c0_g2_i2_ORF
OG0022041	TR40740|c1_g1_i1_ORF
OG0022042	TR27302|c0_g1_i1_ORF
OG0022044	TR8090|c0_g1_i1_ORF
OG0022046	TR53537|c10_g1_i1_ORF
OG0022047	TR50187|c0_g5_i1_ORF
OG0022049	TR1689|c0_g1_i1_ORF
OG0022051	TR37664|c0_g1_i2_ORF
OG0022053	TR42417|c0_g1_i2_ORF
OG0022054	TR12780|c0_g1_i1_ORF
OG0022056	TR37189|c0_g1_i1_ORF
OG0022058	TR82027|c0_g1_i1_ORF
OG0022060	TR42172|c2_g1_i7_ORF
OG0022061	TR47589|c0_g1_i2_ORF
OG0022062	TR5962|c0_g1_i1_ORF
OG0022063	TR44459|c0_g1_i3_ORF
OG0022064	TR61623|c0_g1_i1_ORF
OG0022066	TR54605|c0_g3_i1_ORF
OG0022068	TR51805|c1_g1_i1_ORF
OG0022069	TR34886|c0_g1_i2_ORF
OG0022072	TR35459|c0_g1_i1_ORF
OG0022076	TR23036|c0_g1_i1_ORF
OG0022077	TR1096|c0_g1_i1_ORF
OG0022078	TR52039|c0_g1_i1_ORF
OG0022081	TR36922|c0_g1_i3_ORF
OG0022082	TR50425|c2_g1_i3_ORF
OG0022084	TR18123|c0_g1_i1_ORF
OG0022088	TR10851|c0_g1_i1_ORF
OG0022089	TR5257|c0_g1_i1_ORF
OG0022091	TR17206|c0_g1_i1_ORF
OG0022092	TR49584|c0_g3_i1_ORF
OG0022095	TR29635|c0_g1_i1_ORF
OG0022098	TR43833|c0_g5_i2_ORF
OG0022099	TR40607|c0_g1_i4_ORF
OG0022100	TR43573|c1_g1_i2_ORF
OG0022101	TR48612|c4_g3_i1_ORF
OG0022103	TR42336|c0_g1_i5_ORF
OG0022105	TR50568|c0_g1_i2_ORF
OG0022108	TR33347|c0_g1_i1_ORF
OG0022109	TR40921|c0_g1_i1_ORF
OG0022110	TR25755|c0_g2_i1_ORF
OG0022112	TR42445|c0_g1_i1_ORF
OG0022116	TR6363|c0_g1_i1_ORF
OG0022117	TR39080|c0_g2_i1_ORF
OG0022118	TR48530|c0_g2_i2_ORF
OG0022119	TR81402|c0_g1_i1_ORF
OG0022120	TR15642|c0_g1_i1_ORF
OG0022121	TR47578|c0_g2_i1_ORF
OG0022122	TR41713|c0_g1_i2_ORF
OG0022123	TR37555|c2_g1_i1_ORF
OG0022126	TR37470|c0_g1_i1_ORF
OG0022127	TR7027|c0_g1_i1_ORF
OG0022129	TR12389|c0_g2_i1_ORF
OG0022131	TR24230|c0_g1_i1_ORF
OG0022133	TR35477|c3_g1_i1_ORF
OG0022135	TR43313|c0_g1_i1_ORF
OG0022136	TR17592|c0_g1_i1_ORF
OG0022137	TR35427|c0_g1_i2_ORF
OG0022138	TR75668|c0_g1_i1_ORF
OG0022140	TR12073|c0_g1_i1_ORF
OG0022143	TR37883|c2_g1_i1_ORF
OG0022144	TR46235|c0_g2_i3_ORF
OG0022145	TR34190|c0_g1_i1_ORF
OG0022147	TR50687|c0_g5_i2_ORF
OG0022148	TR46889|c0_g3_i1_ORF
OG0022149	TR4178|c0_g1_i1_ORF
OG0022150	TR28354|c0_g1_i1_ORF
OG0022151	TR25119|c0_g2_i1_ORF
OG0022152	TR38960|c0_g1_i3_ORF
OG0022153	TR70552|c0_g1_i1_ORF
OG0022156	TR11455|c0_g1_i1_ORF
OG0022157	TR7544|c0_g1_i1_ORF
OG0022159	TR39971|c1_g3_i1_ORF
OG0022161	TR49323|c0_g2_i1_ORF
OG0022162	TR36611|c0_g1_i1_ORF
OG0022165	TR752|c0_g1_i1_ORF
OG0022166	TR14347|c0_g1_i1_ORF
OG0022168	TR54762|c0_g5_i2_ORF
OG0022169	TR17802|c0_g1_i1_ORF
OG0022170	TR53670|c1_g3_i1_ORF
OG0022171	TR61797|c0_g1_i1_ORF
OG0022173	TR7776|c0_g1_i1_ORF
OG0022174	TR55383|c1_g2_i1_ORF
OG0022176	TR17000|c0_g1_i1_ORF
OG0022177	TR41165|c0_g2_i2_ORF
OG0022180	TR38672|c0_g2_i1_ORF
OG0022183	TR39619|c0_g1_i1_ORF
OG0022184	TR52916|c3_g2_i1_ORF
OG0022186	TR53973|c2_g6_i5_ORF
OG0022187	TR27345|c0_g1_i1_ORF
OG0022188	TR38069|c0_g1_i2_ORF
OG0022190	TR22601|c0_g2_i1_ORF
OG0022194	TR42524|c2_g7_i1_ORF
OG0022197	TR52704|c0_g1_i2_ORF
OG0022200	TR36136|c0_g1_i2_ORF
OG0022203	TR28867|c0_g1_i1_ORF
OG0022204	TR52875|c2_g8_i1_ORF
OG0022205	TR37672|c1_g1_i2_ORF
OG0022206	TR47935|c1_g2_i1_ORF
OG0022207	TR47935|c1_g1_i1_ORF
OG0022208	TR28899|c0_g1_i1_ORF
OG0022209	TR49447|c0_g1_i5_ORF
OG0022210	TR48558|c2_g1_i2_ORF
OG0022212	TR55202|c4_g3_i3_ORF
OG0022214	TR37229|c0_g3_i2_ORF
OG0022215	TR45081|c3_g7_i1_ORF
OG0022216	TR37363|c0_g1_i1_ORF
OG0022219	TR47161|c0_g2_i9_ORF
OG0022221	TR62098|c0_g1_i1_ORF
OG0022222	TR28984|c0_g1_i1_ORF
OG0022223	TR48461|c0_g1_i1_ORF
OG0022224	TR40184|c0_g1_i3_ORF
OG0022230	TR37694|c1_g1_i1_ORF
OG0022233	TR33979|c0_g1_i3_ORF
OG0022234	TR45601|c0_g1_i1_ORF
OG0022235	TR31230|c0_g1_i1_ORF
OG0022239	TR19926|c0_g1_i1_ORF
OG0022241	TR46311|c0_g6_i9_ORF
OG0022242	TR26643|c0_g2_i1_ORF
OG0022243	TR55550|c2_g4_i3_ORF
OG0022246	TR34089|c1_g1_i1_ORF
OG0022247	TR19205|c0_g1_i1_ORF
OG0022248	TR10895|c0_g1_i1_ORF
OG0022249	TR53869|c2_g1_i3_ORF
OG0022254	TR23029|c0_g1_i1_ORF
OG0022255	TR47861|c0_g2_i2_ORF
OG0022256	TR46672|c0_g2_i2_ORF
OG0022258	TR27767|c0_g2_i1_ORF
OG0022259	TR40624|c1_g1_i1_ORF
OG0022260	TR41194|c0_g1_i1_ORF
OG0022261	TR3622|c0_g1_i1_ORF
OG0022262	TR43886|c0_g2_i1_ORF
OG0022264	TR12243|c0_g1_i1_ORF
OG0022265	TR45629|c4_g7_i1_ORF
OG0022266	TR54146|c0_g1_i1_ORF
OG0022267	TR52879|c0_g1_i1_ORF
OG0022268	TR53716|c1_g3_i2_ORF
OG0022271	TR55622|c1_g2_i1_ORF
OG0022274	TR42882|c0_g3_i1_ORF
OG0022277	TR25893|c0_g1_i1_ORF
OG0022278	TR44939|c0_g1_i1_ORF
OG0022279	TR14932|c0_g1_i1_ORF
OG0022280	TR57070|c0_g1_i1_ORF
OG0022281	TR388|c0_g1_i1_ORF
OG0022282	TR53220|c1_g2_i2_ORF
OG0022283	TR36442|c0_g1_i2_ORF
OG0022284	TR61645|c0_g1_i1_ORF
OG0022291	TR683|c0_g1_i1_ORF
OG0022292	TR37525|c0_g1_i1_ORF
OG0022293	TR8389|c0_g1_i1_ORF
OG0022295	TR45503|c0_g3_i1_ORF
OG0022296	TR59816|c0_g1_i1_ORF
OG0022297	TR43476|c0_g1_i1_ORF
OG0022299	TR41856|c0_g1_i3_ORF
OG0022300	TR33266|c0_g1_i1_ORF
OG0022301	TR29396|c0_g1_i2_ORF
OG0022303	TR24701|c0_g1_i1_ORF
OG0022304	TR35868|c0_g1_i3_ORF
OG0022305	TR48321|c0_g1_i1_ORF
OG0022308	TR49178|c0_g1_i6_ORF
OG0022309	TR49178|c0_g1_i1_ORF
OG0022312	TR9803|c0_g1_i1_ORF
OG0022316	TR51427|c5_g1_i1_ORF
OG0022317	TR42650|c0_g2_i1_ORF
OG0022318	TR42463|c0_g1_i1_ORF
OG0022319	TR30465|c0_g1_i1_ORF
OG0022322	TR33526|c1_g1_i1_ORF
OG0022323	TR27727|c0_g1_i1_ORF
OG0022326	TR37308|c0_g1_i1_ORF
OG0022327	TR47357|c1_g1_i3_ORF
OG0022328	TR15456|c0_g1_i1_ORF
OG0022329	TR43994|c2_g4_i1_ORF
OG0022331	TR53214|c0_g1_i1_ORF
OG0022332	TR34930|c0_g1_i1_ORF
OG0022334	TR47904|c1_g1_i5_ORF
OG0022335	TR47563|c1_g7_i1_ORF
OG0022336	TR30978|c1_g1_i1_ORF
OG0022337	TR31160|c0_g1_i1_ORF
OG0022339	TR35164|c0_g1_i2_ORF
OG0022340	TR26669|c0_g1_i2_ORF
OG0022341	TR53495|c5_g3_i4_ORF
OG0022342	TR10329|c0_g1_i1_ORF
OG0022345	TR33556|c0_g2_i1_ORF
OG0022346	TR48283|c0_g1_i1_ORF
OG0022347	TR43872|c0_g3_i2_ORF
OG0022348	TR43872|c0_g3_i11_ORF
OG0022350	TR29835|c0_g1_i1_ORF
OG0022351	TR48217|c0_g1_i5_ORF
OG0022353	TR48510|c2_g5_i1_ORF
OG0022356	TR21065|c0_g1_i1_ORF
OG0022357	TR25075|c0_g1_i1_ORF
OG0022360	TR48623|c0_g1_i2_ORF
OG0022361	TR46622|c6_g2_i2_ORF
OG0022362	TR55169|c0_g1_i1_ORF
OG0022363	TR48868|c0_g3_i3_ORF
OG0022366	TR46451|c0_g1_i1_ORF
OG0022368	TR24558|c0_g1_i1_ORF
OG0022370	TR53850|c0_g1_i16_ORF
OG0022372	TR33710|c0_g2_i1_ORF
OG0022373	TR44927|c0_g1_i1_ORF
OG0022374	TR44927|c1_g5_i1_ORF
OG0022375	TR48143|c2_g3_i2_ORF
OG0022377	TR48026|c2_g2_i1_ORF
OG0022378	TR8586|c0_g1_i1_ORF
OG0022382	TR46408|c0_g1_i3_ORF
OG0022383	TR40503|c0_g1_i1_ORF
OG0022385	TR46395|c2_g1_i2_ORF
OG0022386	TR20133|c0_g1_i1_ORF
OG0022387	TR46395|c3_g1_i2_ORF
OG0022388	TR53417|c6_g2_i1_ORF
OG0022390	TR43548|c0_g2_i1_ORF
OG0022392	TR51544|c0_g1_i4_ORF
OG0022393	TR16877|c0_g1_i1_ORF
OG0022394	TR42853|c4_g1_i1_ORF
OG0022395	TR35178|c0_g1_i1_ORF
OG0022396	TR20975|c0_g2_i1_ORF
OG0022398	TR45145|c0_g3_i2_ORF
OG0022399	TR31423|c0_g1_i1_ORF
OG0022400	TR33070|c0_g1_i1_ORF
OG0022401	TR44247|c0_g1_i6_ORF
OG0022402	TR39936|c0_g3_i3_ORF
OG0022403	TR32136|c0_g1_i1_ORF
OG0022404	TR49760|c1_g1_i1_ORF
OG0022405	TR45914|c4_g3_i1_ORF
OG0022406	TR68351|c0_g1_i1_ORF
OG0022407	TR78056|c0_g1_i1_ORF
OG0022409	TR52110|c0_g1_i1_ORF
OG0022410	TR47285|c0_g1_i8_ORF
OG0022411	TR76450|c0_g1_i1_ORF
OG0022412	TR47606|c2_g1_i1_ORF
OG0022416	TR75568|c0_g1_i1_ORF
OG0022418	TR53458|c0_g1_i1_ORF
OG0022421	TR49622|c0_g1_i4_ORF
OG0022423	TR43738|c4_g9_i1_ORF
OG0022427	TR28536|c0_g1_i1_ORF
OG0022429	TR63218|c0_g1_i1_ORF
OG0022430	TR53262|c0_g2_i1_ORF
OG0022431	TR39899|c0_g2_i1_ORF
OG0022432	TR47070|c0_g1_i4_ORF
OG0022434	TR49415|c4_g6_i1_ORF
OG0022435	TR53312|c0_g2_i1_ORF
OG0022436	TR36925|c0_g1_i1_ORF
OG0022440	TR23450|c0_g1_i1_ORF
OG0022442	TR47174|c6_g1_i2_ORF
OG0022444	TR38401|c0_g2_i1_ORF
OG0022446	TR54964|c1_g2_i4_ORF
OG0022447	TR52449|c0_g3_i5_ORF
OG0022448	TR47043|c2_g1_i1_ORF
OG0022450	TR36739|c0_g1_i1_ORF
OG0022451	TR51432|c1_g1_i1_ORF
OG0022453	TR49743|c4_g5_i6_ORF
OG0022455	TR40965|c0_g2_i1_ORF
OG0022456	TR53583|c0_g1_i2_ORF
OG0022457	TR37430|c0_g1_i1_ORF
OG0022459	TR17699|c0_g1_i1_ORF
OG0022462	TR47829|c3_g3_i10_ORF
OG0022466	TR51556|c5_g1_i3_ORF
OG0022467	TR44437|c0_g1_i1_ORF
OG0022469	TR47731|c1_g3_i2_ORF
OG0022470	TR25860|c0_g2_i1_ORF
OG0022472	TR9867|c0_g1_i1_ORF
OG0022473	TR20982|c0_g2_i1_ORF
OG0022474	TR50871|c0_g2_i4_ORF
OG0022487	TR72981|c0_g1_i1_ORF
OG0022488	TR25027|c0_g1_i1_ORF
OG0022490	TR38855|c0_g1_i1_ORF
OG0022491	TR45824|c1_g4_i4_ORF
OG0022492	TR39152|c0_g1_i1_ORF
OG0022493	TR49964|c2_g1_i3_ORF
OG0022495	TR42665|c0_g1_i3_ORF
OG0022496	TR42665|c0_g1_i1_ORF
OG0022499	TR72335|c0_g1_i1_ORF
OG0022500	TR12150|c0_g1_i1_ORF
OG0022502	TR50442|c0_g5_i1_ORF
OG0022504	TR52285|c0_g1_i2_ORF
OG0022505	TR40549|c0_g3_i1_ORF
OG0022507	TR78680|c0_g1_i1_ORF
OG0022508	TR35361|c0_g1_i1_ORF
OG0022511	TR14564|c0_g1_i1_ORF
OG0022513	TR44955|c2_g4_i6_ORF
OG0022514	TR22084|c0_g1_i1_ORF
OG0022515	TR45729|c0_g1_i3_ORF
OG0022516	TR16976|c0_g1_i1_ORF
OG0022517	TR55058|c0_g2_i2_ORF
OG0022518	TR51122|c1_g3_i1_ORF
OG0022519	TR43991|c1_g1_i7_ORF
OG0022520	TR41747|c0_g1_i1_ORF
OG0022522	TR20024|c0_g1_i2_ORF
OG0022524	TR50731|c0_g3_i1_ORF
OG0022525	TR43894|c0_g2_i1_ORF
OG0022530	TR44495|c0_g1_i4_ORF
OG0022531	TR41132|c0_g1_i1_ORF
OG0022532	TR41279|c0_g3_i2_ORF
OG0022534	TR70871|c0_g1_i1_ORF
OG0022536	TR38932|c0_g3_i2_ORF
OG0022537	TR50060|c0_g6_i6_ORF
OG0022538	TR34590|c0_g2_i1_ORF
OG0022541	TR33588|c0_g2_i2_ORF
OG0022542	TR29892|c0_g1_i1_ORF
OG0022544	TR49646|c0_g1_i2_ORF
OG0022546	TR10651|c0_g1_i1_ORF
OG0022548	TR48107|c0_g1_i2_ORF
OG0022549	TR55166|c3_g1_i1_ORF
OG0022550	TR29108|c0_g2_i1_ORF
OG0022551	TR55518|c0_g3_i5_ORF
OG0022553	TR53154|c1_g5_i1_ORF
OG0022554	TR31815|c0_g2_i1_ORF
OG0022555	TR55657|c2_g4_i3_ORF
OG0022556	TR44808|c2_g1_i3_ORF
OG0022558	TR27664|c0_g2_i1_ORF
OG0022560	TR73269|c0_g1_i1_ORF
OG0022562	TR53971|c0_g2_i1_ORF
OG0022563	TR34225|c0_g1_i1_ORF
OG0022565	TR41948|c0_g2_i1_ORF
OG0022566	TR36060|c0_g1_i1_ORF
OG0022568	TR55472|c1_g2_i6_ORF
OG0022569	TR34160|c0_g1_i1_ORF
OG0022570	TR52340|c0_g1_i2_ORF
OG0022571	TR53340|c0_g5_i2_ORF
OG0022572	TR32533|c0_g2_i1_ORF
OG0022573	TR54292|c3_g3_i4_ORF
OG0022574	TR31194|c0_g2_i1_ORF
OG0022575	TR36975|c0_g1_i1_ORF
OG0022579	TR49902|c2_g2_i1_ORF
OG0022582	TR36230|c0_g2_i1_ORF
OG0022583	TR55388|c0_g2_i1_ORF
OG0022584	TR49784|c0_g3_i11_ORF
OG0022588	TR4878|c0_g2_i1_ORF
OG0022589	TR8516|c0_g1_i1_ORF
OG0022592	TR53490|c0_g3_i1_ORF
OG0022593	TR51702|c0_g6_i2_ORF
OG0022595	TR54213|c0_g2_i9_ORF
OG0022596	TR31921|c0_g1_i1_ORF
OG0022597	TR52249|c1_g1_i1_ORF
OG0022600	TR46945|c0_g2_i4_ORF
OG0022601	TR47656|c4_g4_i2_ORF
OG0022602	TR48612|c4_g8_i2_ORF
OG0022608	TR35621|c0_g1_i1_ORF
OG0022609	TR48331|c1_g2_i3_ORF
OG0022611	TR48487|c0_g1_i5_ORF
OG0022612	TR36371|c0_g1_i2_ORF
OG0022613	TR52131|c0_g1_i1_ORF
OG0022614	TR45793|c0_g2_i1_ORF
OG0022616	TR53910|c2_g4_i8_ORF
OG0022617	TR53910|c2_g4_i5_ORF
OG0022618	TR11800|c0_g1_i1_ORF
OG0022620	TR47858|c0_g1_i6_ORF
OG0022623	TR5316|c0_g1_i1_ORF
OG0022624	TR41254|c0_g1_i1_ORF
OG0022625	TR54313|c0_g4_i1_ORF
OG0022629	TR46045|c0_g1_i1_ORF
OG0022631	TR44847|c0_g1_i7_ORF
OG0022632	TR19400|c0_g1_i1_ORF
OG0022633	TR31216|c0_g1_i1_ORF
OG0022636	TR15974|c0_g1_i1_ORF
OG0022637	TR47397|c2_g1_i1_ORF
OG0022638	TR48047|c2_g1_i1_ORF
OG0022640	TR48760|c0_g2_i1_ORF
OG0022641	TR51117|c1_g3_i1_ORF
OG0022642	TR54295|c0_g4_i1_ORF
OG0022643	TR36737|c0_g3_i1_ORF
OG0022645	TR53668|c3_g6_i1_ORF
OG0022646	TR25469|c0_g2_i1_ORF
OG0022651	TR45575|c0_g1_i4_ORF
OG0022652	TR52976|c0_g1_i2_ORF
OG0022653	TR53508|c0_g1_i1_ORF
OG0022657	TR46802|c0_g1_i4_ORF
OG0022661	TR17707|c0_g1_i1_ORF
OG0022662	TR7183|c0_g1_i1_ORF
OG0022664	TR46277|c0_g4_i2_ORF
OG0022667	TR54319|c0_g3_i3_ORF
OG0022668	TR38867|c0_g1_i3_ORF
OG0022669	TR40443|c0_g1_i2_ORF
OG0022670	TR16721|c0_g1_i1_ORF
OG0022671	TR39110|c0_g1_i1_ORF
OG0022673	TR45668|c0_g1_i4_ORF
OG0022674	TR50452|c1_g1_i2_ORF
OG0022677	TR44721|c2_g1_i4_ORF
OG0022678	TR47423|c3_g2_i1_ORF
OG0022682	TR80103|c0_g1_i1_ORF
OG0022683	TR49457|c1_g1_i4_ORF
OG0022684	TR53361|c0_g2_i11_ORF
OG0022688	TR50923|c2_g1_i2_ORF
OG0022690	TR51199|c0_g5_i4_ORF
OG0022691	TR51634|c1_g1_i3_ORF
OG0022693	TR49262|c0_g1_i1_ORF
OG0022694	TR49262|c0_g1_i2_ORF
OG0022695	TR43399|c1_g9_i1_ORF
OG0022700	TR29497|c0_g1_i1_ORF
OG0022701	TR39285|c0_g1_i4_ORF
OG0022702	TR35936|c0_g1_i1_ORF
OG0022703	TR27036|c0_g1_i1_ORF
OG0022706	TR690|c0_g1_i1_ORF
OG0022709	TR47458|c0_g3_i1_ORF
OG0022713	TR51677|c0_g6_i3_ORF
OG0022714	TR71925|c0_g1_i1_ORF
OG0022715	TR55020|c0_g2_i2_ORF
OG0022717	TR29427|c0_g1_i1_ORF
OG0022719	TR11250|c0_g2_i1_ORF
OG0022722	TR50466|c0_g1_i1_ORF
OG0022723	TR8839|c0_g1_i1_ORF
OG0022724	TR45345|c0_g1_i3_ORF
OG0022726	TR51858|c1_g1_i3_ORF
OG0022730	TR33811|c0_g1_i2_ORF
OG0022731	TR49551|c0_g1_i3_ORF
OG0022732	TR55488|c10_g8_i1_ORF
OG0022734	TR54828|c0_g5_i1_ORF
OG0022736	TR47053|c1_g3_i7_ORF
OG0022741	TR26389|c0_g1_i1_ORF
OG0022747	TR54807|c0_g1_i2_ORF
OG0022748	TR47877|c1_g1_i1_ORF
OG0022749	TR44011|c0_g3_i3_ORF
OG0022750	TR31045|c0_g1_i1_ORF
OG0022751	TR29195|c0_g2_i1_ORF
OG0022753	TR45174|c1_g1_i1_ORF
OG0022754	TR54349|c0_g2_i1_ORF
OG0022755	TR44604|c0_g1_i5_ORF
OG0022758	TR23559|c0_g1_i2_ORF
OG0022759	TR54870|c5_g5_i1_ORF
OG0022760	TR46748|c0_g3_i1_ORF
OG0022761	TR28523|c0_g1_i1_ORF
OG0022762	TR33577|c0_g3_i1_ORF
OG0022765	TR15970|c0_g1_i1_ORF
OG0022768	TR40281|c0_g1_i1_ORF
OG0022769	TR50530|c0_g1_i5_ORF
OG0022770	TR51924|c0_g1_i3_ORF
OG0022771	TR50657|c1_g5_i1_ORF
OG0022772	TR48321|c2_g2_i1_ORF
OG0022773	TR48436|c3_g1_i5_ORF
OG0022774	TR46224|c0_g1_i2_ORF
OG0022775	TR47958|c2_g5_i1_ORF
OG0022776	TR47958|c2_g7_i8_ORF
OG0022777	TR40549|c0_g2_i1_ORF
OG0022779	TR54923|c1_g3_i4_ORF
OG0022780	TR18671|c0_g1_i1_ORF
OG0022781	TR33589|c0_g1_i1_ORF
OG0022787	TR43891|c2_g1_i1_ORF
OG0022788	TR40736|c0_g1_i2_ORF
OG0022789	TR21952|c0_g1_i1_ORF
OG0022791	TR74742|c0_g1_i1_ORF
OG0022792	TR16569|c0_g1_i1_ORF
OG0022794	TR45426|c2_g8_i3_ORF
OG0022796	TR52585|c0_g3_i1_ORF
OG0022801	TR44999|c0_g1_i5_ORF
OG0022803	TR15738|c0_g1_i1_ORF
OG0022805	TR55472|c2_g9_i7_ORF
OG0022807	TR46520|c1_g1_i2_ORF
OG0022809	TR28937|c1_g1_i2_ORF
OG0022810	TR42508|c0_g1_i1_ORF
OG0022811	TR13823|c0_g2_i1_ORF
OG0022812	TR36781|c0_g1_i2_ORF
OG0022813	TR48207|c0_g1_i3_ORF
OG0022814	TR3540|c0_g2_i1_ORF
OG0022816	TR36041|c1_g1_i1_ORF
OG0022817	TR1985|c0_g1_i1_ORF
OG0022819	TR51335|c0_g1_i2_ORF
OG0022822	TR40446|c1_g1_i3_ORF
OG0022827	TR55045|c1_g1_i2_ORF
OG0022828	TR52077|c0_g1_i1_ORF
OG0022834	TR50667|c0_g1_i1_ORF
OG0022835	TR52781|c0_g6_i1_ORF
OG0022837	TR40992|c0_g1_i1_ORF
OG0022838	TR34005|c0_g1_i2_ORF
OG0022839	TR49198|c0_g2_i2_ORF
OG0022842	TR48529|c0_g2_i1_ORF
OG0022843	TR20667|c0_g1_i1_ORF
OG0022845	TR47407|c1_g1_i1_ORF
OG0022849	TR53012|c0_g1_i2_ORF
OG0022851	TR55017|c1_g1_i5_ORF
OG0022853	TR9407|c0_g2_i1_ORF
OG0022854	TR41054|c0_g2_i2_ORF
OG0022855	TR50353|c1_g1_i2_ORF
OG0022861	TR52828|c1_g1_i1_ORF
OG0022863	TR25330|c0_g1_i1_ORF
OG0022864	TR50849|c0_g1_i6_ORF
OG0022865	TR36176|c0_g2_i1_ORF
OG0022866	TR45731|c1_g2_i1_ORF
OG0022869	TR54290|c5_g1_i13_ORF
OG0022871	TR54157|c0_g1_i3_ORF
OG0022873	TR47595|c0_g3_i1_ORF
OG0022874	TR45843|c0_g1_i6_ORF
OG0022875	TR48986|c0_g1_i3_ORF
OG0022876	TR32812|c0_g1_i2_ORF
OG0022877	TR40857|c0_g3_i1_ORF
OG0022878	TR45337|c0_g5_i1_ORF
OG0022881	TR24875|c0_g1_i1_ORF
OG0022887	TR49822|c0_g1_i1_ORF
OG0022888	TR33128|c0_g1_i1_ORF
OG0022890	TR44535|c0_g1_i1_ORF
OG0022891	TR50679|c1_g2_i3_ORF
OG0022892	TR14337|c0_g1_i1_ORF
OG0022893	TR53337|c2_g3_i2_ORF
OG0022894	TR52248|c0_g1_i1_ORF
OG0022896	TR49458|c2_g3_i1_ORF
OG0022898	TR41700|c0_g1_i4_ORF
OG0022900	TR48391|c2_g3_i6_ORF
OG0022901	TR55688|c0_g1_i1_ORF
OG0022903	TR48587|c2_g1_i5_ORF
OG0022904	TR54147|c1_g5_i1_ORF
OG0022906	TR49781|c1_g1_i2_ORF
OG0022908	TR8488|c0_g1_i1_ORF
OG0022909	TR51025|c0_g4_i3_ORF
OG0022910	TR51025|c0_g4_i1_ORF
OG0022911	TR42803|c0_g1_i1_ORF
OG0022912	TR50151|c0_g3_i3_ORF
OG0022913	TR25705|c0_g1_i2_ORF
OG0022914	TR49728|c0_g2_i1_ORF
OG0022915	TR54466|c0_g5_i3_ORF
OG0022921	TR52296|c2_g3_i1_ORF
OG0022923	TR19282|c0_g1_i1_ORF
OG0022925	TR53645|c2_g4_i3_ORF
OG0022926	TR53910|c2_g2_i7_ORF
OG0022928	TR54803|c0_g3_i1_ORF
OG0022931	TR54240|c2_g3_i1_ORF
OG0022932	TR47280|c0_g2_i2_ORF
OG0022933	TR32116|c0_g1_i1_ORF
OG0022940	TR43777|c4_g2_i7_ORF
OG0022941	TR53802|c0_g2_i8_ORF
OG0022942	TR46197|c3_g6_i1_ORF
OG0022943	TR39504|c0_g1_i2_ORF
OG0022944	TR27862|c0_g2_i1_ORF
OG0022945	TR29644|c0_g1_i1_ORF
OG0022953	TR48237|c1_g2_i3_ORF
OG0022954	TR33507|c0_g3_i1_ORF
OG0022955	TR22674|c0_g1_i1_ORF
OG0022958	TR49375|c0_g1_i4_ORF
OG0022959	TR53850|c0_g1_i9_ORF
OG0022960	TR41076|c1_g1_i1_ORF
OG0022961	TR49148|c0_g2_i1_ORF
OG0022962	TR47694|c4_g1_i1_ORF
OG0022963	TR32249|c2_g1_i2_ORF
OG0022965	TR26978|c0_g1_i1_ORF
OG0022968	TR50006|c0_g5_i1_ORF
OG0022969	TR46690|c0_g2_i1_ORF
OG0022971	TR29594|c0_g1_i1_ORF
OG0022972	TR40918|c1_g1_i1_ORF
OG0022973	TR6351|c0_g1_i1_ORF
OG0022977	TR46089|c0_g1_i1_ORF
OG0022979	TR886|c1_g1_i1_ORF
OG0022980	TR50579|c2_g2_i7_ORF
OG0022983	TR53566|c1_g3_i1_ORF
OG0022984	TR54674|c2_g1_i4_ORF
OG0022986	TR46984|c0_g1_i1_ORF
OG0022987	TR46167|c1_g1_i1_ORF
OG0022990	TR55382|c0_g1_i1_ORF
OG0022991	TR48480|c0_g1_i8_ORF
OG0022993	TR33310|c0_g1_i1_ORF
OG0022994	TR52191|c3_g1_i1_ORF
OG0022995	TR60616|c0_g1_i1_ORF
OG0022999	TR30748|c0_g1_i1_ORF
OG0023001	TR54290|c6_g5_i1_ORF
OG0023002	TR43085|c0_g2_i1_ORF
OG0023003	TR2457|c0_g1_i1_ORF
OG0023004	TR33790|c0_g1_i1_ORF
OG0023005	TR53406|c2_g4_i8_ORF
OG0023006	TR51228|c1_g1_i1_ORF
OG0023007	TR17566|c1_g1_i1_ORF
OG0023009	TR44333|c3_g3_i3_ORF
OG0023010	TR52083|c1_g1_i1_ORF
OG0023011	TR46855|c1_g3_i10_ORF
OG0023013	TR15029|c0_g1_i2_ORF
OG0023014	TR41645|c1_g1_i3_ORF
OG0023016	TR51467|c0_g3_i2_ORF
OG0023017	TR49051|c0_g2_i8_ORF
OG0023021	TR41415|c0_g1_i1_ORF
OG0023022	TR41667|c0_g1_i1_ORF
OG0023023	TR53523|c0_g6_i1_ORF
OG0023024	TR54979|c1_g1_i1_ORF
OG0023025	TR27338|c0_g2_i1_ORF
OG0023029	TR73212|c0_g1_i1_ORF
OG0023030	TR37989|c0_g1_i2_ORF
OG0023031	TR36406|c0_g1_i2_ORF
OG0023032	TR31536|c0_g1_i1_ORF
OG0023036	TR24429|c0_g2_i1_ORF
OG0023038	TR71963|c0_g1_i1_ORF
OG0023039	TR24543|c0_g2_i1_ORF
OG0023041	TR53656|c1_g3_i2_ORF
OG0023044	TR34372|c0_g1_i2_ORF
OG0023047	TR73038|c0_g1_i1_ORF
OG0023050	TR53766|c0_g1_i1_ORF
OG0023051	TR41479|c1_g2_i5_ORF
OG0023052	TR53044|c0_g1_i2_ORF
OG0023053	TR51790|c1_g3_i4_ORF
OG0023054	TR52193|c0_g3_i1_ORF
OG0023055	TR49820|c0_g2_i2_ORF
OG0023057	TR52057|c1_g4_i2_ORF
OG0023058	TR54218|c2_g2_i8_ORF
OG0023062	TR46611|c3_g3_i1_ORF
OG0023063	TR53264|c0_g1_i2_ORF
OG0023065	TR54318|c10_g11_i1_ORF
OG0023066	TR42618|c1_g2_i2_ORF
OG0023068	TR27762|c0_g1_i1_ORF
OG0023069	TR55362|c0_g2_i2_ORF
OG0023071	TR46354|c0_g1_i3_ORF
OG0023073	TR47581|c0_g4_i1_ORF
OG0023074	TR11121|c0_g2_i1_ORF
OG0023076	TR49614|c3_g1_i5_ORF
OG0023077	TR26429|c0_g1_i1_ORF
OG0023083	TR48081|c2_g1_i1_ORF
OG0023085	TR49833|c0_g1_i6_ORF
OG0023088	TR54094|c0_g1_i4_ORF
OG0023089	TR45509|c0_g1_i6_ORF
OG0023091	TR16183|c0_g1_i1_ORF
OG0023092	TR51416|c1_g1_i1_ORF
OG0023094	TR54279|c1_g2_i2_ORF
OG0023099	TR28914|c0_g1_i1_ORF
OG0023102	TR33885|c0_g1_i1_ORF
OG0023103	TR54210|c0_g1_i1_ORF
OG0023106	TR48120|c0_g1_i8_ORF
OG0023107	TR40076|c0_g1_i1_ORF
OG0023109	TR50055|c2_g1_i2_ORF
OG0023111	TR26015|c0_g2_i1_ORF
OG0023112	TR33605|c0_g1_i1_ORF
OG0023114	TR53595|c0_g1_i12_ORF
OG0023115	TR39245|c0_g3_i1_ORF
OG0023116	TR29475|c0_g1_i1_ORF
OG0023118	TR35035|c0_g1_i2_ORF
OG0023119	TR50287|c3_g1_i1_ORF
OG0023121	TR23763|c0_g3_i1_ORF
OG0023122	TR15822|c0_g1_i1_ORF
OG0023123	TR32545|c0_g1_i2_ORF
OG0023124	TR11165|c0_g2_i1_ORF
OG0023125	TR21930|c0_g1_i1_ORF
OG0023127	TR46301|c0_g2_i2_ORF
OG0023128	TR45940|c3_g3_i9_ORF
OG0023129	TR2130|c0_g1_i1_ORF
OG0023131	TR51202|c0_g2_i1_ORF
OG0023132	TR66443|c0_g1_i1_ORF
OG0023134	TR61437|c0_g1_i1_ORF
OG0023138	TR52752|c0_g2_i2_ORF
OG0023139	TR81782|c0_g1_i1_ORF
OG0023141	TR21058|c0_g1_i1_ORF
OG0023143	TR45980|c3_g1_i1_ORF
OG0023144	TR49752|c0_g1_i5_ORF
OG0023145	TR46690|c0_g3_i7_ORF
OG0023146	TR41379|c0_g1_i6_ORF
OG0023148	TR53496|c2_g5_i1_ORF
OG0023149	TR48114|c1_g1_i2_ORF
OG0023155	TR54649|c2_g1_i1_ORF
OG0023157	TR53987|c0_g1_i1_ORF
OG0023161	TR47392|c1_g1_i3_ORF
OG0023162	TR51791|c0_g3_i1_ORF
OG0023163	TR29612|c0_g1_i1_ORF
OG0023165	TR45536|c3_g1_i1_ORF
OG0023166	TR54196|c3_g1_i5_ORF
OG0023167	TR49646|c0_g4_i1_ORF
OG0023170	TR35071|c0_g1_i1_ORF
OG0023171	TR38750|c0_g1_i1_ORF
OG0023172	TR47017|c0_g2_i4_ORF
OG0023174	TR55380|c2_g1_i1_ORF
OG0023175	TR52918|c0_g1_i4_ORF
OG0023176	TR40972|c1_g2_i2_ORF
OG0023177	TR14358|c1_g1_i1_ORF
OG0023178	TR34637|c0_g1_i1_ORF
OG0023179	TR52669|c0_g1_i2_ORF
OG0023182	TR63320|c0_g1_i1_ORF
OG0023183	TR29037|c0_g1_i1_ORF
OG0023184	TR55176|c2_g2_i1_ORF
OG0023185	TR6754|c0_g1_i1_ORF
OG0023190	TR52557|c0_g2_i1_ORF
OG0023192	TR49561|c2_g2_i1_ORF
OG0023193	TR52029|c1_g7_i1_ORF
OG0023194	TR15096|c0_g1_i1_ORF
OG0023195	TR45115|c2_g5_i3_ORF
OG0023197	TR54787|c2_g1_i1_ORF
OG0023200	TR41950|c0_g1_i1_ORF
OG0023202	TR52064|c3_g1_i3_ORF
OG0023205	TR33019|c0_g1_i3_ORF
OG0023208	TR48245|c1_g3_i3_ORF
OG0023214	TR7958|c0_g1_i1_ORF
OG0023216	TR48344|c1_g6_i1_ORF
OG0023217	TR46611|c2_g2_i1_ORF
OG0023218	TR18654|c0_g1_i1_ORF
OG0023219	TR55542|c0_g1_i3_ORF
OG0023225	TR54290|c4_g1_i1_ORF
OG0023227	TR37079|c0_g1_i1_ORF
OG0023228	TR53224|c0_g1_i7_ORF
OG0023230	TR48253|c0_g4_i3_ORF
OG0023231	TR53869|c2_g1_i2_ORF
OG0023232	TR29527|c0_g2_i1_ORF
OG0023233	TR28930|c0_g1_i1_ORF
OG0023234	TR39792|c0_g1_i3_ORF
OG0023237	TR45903|c0_g1_i6_ORF
OG0023239	TR844|c0_g1_i1_ORF
OG0023242	TR53233|c1_g4_i1_ORF
OG0023243	TR55427|c2_g4_i1_ORF
OG0023246	TR55480|c0_g1_i1_ORF
OG0023247	TR36054|c0_g1_i1_ORF
OG0023248	TR48928|c0_g4_i1_ORF
OG0023250	TR51509|c3_g4_i1_ORF
OG0023251	TR55313|c4_g2_i1_ORF
OG0023253	TR41743|c0_g1_i1_ORF
OG0023254	TR47171|c0_g1_i1_ORF
OG0023255	TR53593|c1_g2_i1_ORF
OG0023258	TR54345|c4_g2_i1_ORF
OG0023264	TR38211|c0_g1_i1_ORF
OG0023265	TR53465|c1_g1_i1_ORF
OG0023267	TR52819|c2_g2_i3_ORF
OG0023268	TR55173|c3_g7_i3_ORF
OG0023269	TR55173|c1_g1_i1_ORF
OG0023275	TR53497|c1_g1_i5_ORF
OG0023276	TR53891|c3_g4_i2_ORF
OG0023277	TR49928|c0_g1_i2_ORF
OG0023280	TR47966|c0_g1_i1_ORF
OG0023285	TR21231|c0_g1_i1_ORF
OG0023286	TR44135|c0_g2_i1_ORF
OG0023287	TR53241|c1_g1_i1_ORF
OG0023288	TR54226|c1_g1_i1_ORF
OG0023289	TR15616|c0_g1_i2_ORF
OG0023294	TR46421|c6_g2_i1_ORF
OG0023299	TR51358|c0_g1_i13_ORF
OG0023301	TR51471|c0_g1_i4_ORF
OG0023303	TR52484|c0_g7_i1_ORF
OG0023305	TR48782|c1_g4_i1_ORF
OG0023306	TR48782|c1_g2_i2_ORF
OG0023309	TR82168|c0_g1_i1_ORF
OG0023310	TR16907|c0_g1_i1_ORF
OG0023313	TR54596|c0_g2_i1_ORF
OG0023314	TR43302|c0_g1_i2_ORF
OG0023316	TR2086|c0_g1_i1_ORF
OG0023317	TR49804|c2_g1_i2_ORF
OG0023318	TR26021|c0_g1_i1_ORF
OG0023320	TR53998|c3_g1_i2_ORF
OG0023321	TR53375|c0_g3_i1_ORF
OG0023324	TR27731|c0_g1_i1_ORF
OG0023325	TR48709|c0_g1_i6_ORF
OG0023327	TR28732|c0_g2_i1_ORF
OG0023330	TR8229|c0_g1_i1_ORF
OG0023332	TR44332|c3_g5_i2_ORF
OG0023333	TR16199|c0_g1_i1_ORF
OG0023335	TR8256|c0_g1_i1_ORF
OG0023337	TR78654|c0_g1_i1_ORF
OG0023341	TR47773|c1_g1_i1_ORF
OG0023342	TR52873|c2_g5_i1_ORF
OG0023343	TR53158|c0_g2_i1_ORF
OG0023345	TR55610|c2_g1_i3_ORF
OG0023347	TR19014|c0_g1_i1_ORF
OG0023348	TR48089|c5_g1_i4_ORF
OG0023349	TR48572|c1_g2_i1_ORF
OG0023350	TR54569|c0_g1_i8_ORF
OG0023354	TR52278|c2_g3_i2_ORF
OG0023356	TR47084|c0_g7_i15_ORF
OG0023357	TR31350|c0_g1_i4_ORF
OG0023359	TR23209|c0_g1_i1_ORF
OG0023363	TR54035|c0_g4_i1_ORF
OG0023364	TR36109|c1_g1_i1_ORF
OG0023365	TR52410|c0_g1_i2_ORF
OG0023367	TR46762|c1_g5_i1_ORF
OG0023372	TR51634|c2_g1_i1_ORF
OG0023374	TR52901|c0_g2_i5_ORF
OG0023376	TR54072|c0_g1_i1_ORF
OG0023377	TR54516|c0_g1_i3_ORF
OG0023379	TR24856|c0_g1_i1_ORF
OG0023383	TR47486|c0_g4_i1_ORF
OG0023384	TR47486|c0_g5_i3_ORF
OG0023385	TR20038|c0_g1_i1_ORF
OG0023386	TR30558|c0_g1_i1_ORF
OG0023387	TR54703|c2_g4_i1_ORF
OG0023388	TR42931|c0_g3_i3_ORF
OG0023393	TR52156|c1_g3_i1_ORF
OG0023394	TR47163|c1_g1_i1_ORF
OG0023395	TR35275|c0_g2_i1_ORF
OG0023399	TR45551|c0_g1_i2_ORF
OG0023401	TR52838|c6_g1_i1_ORF
OG0023402	TR44348|c0_g1_i1_ORF
OG0023403	TR52828|c2_g4_i1_ORF
OG0023404	TR54822|c0_g4_i1_ORF
OG0023405	TR54110|c5_g1_i3_ORF
OG0023406	TR53256|c0_g1_i6_ORF
OG0023407	TR50807|c0_g2_i1_ORF
OG0023410	TR55664|c7_g2_i1_ORF
OG0023411	TR55630|c0_g1_i2_ORF
OG0023412	TR66|c0_g2_i1_ORF
OG0023413	TR53568|c0_g1_i2_ORF
OG0023415	TR42160|c0_g1_i2_ORF
OG0023416	TR55553|c1_g1_i3_ORF
OG0023417	TR47171|c0_g3_i1_ORF
OG0023419	TR55569|c2_g1_i1_ORF
OG0023420	TR52222|c4_g2_i3_ORF
OG0023423	TR55206|c0_g3_i3_ORF
OG0023424	TR55206|c0_g2_i9_ORF
OG0023430	TR55092|c0_g1_i8_ORF
OG0023431	TR64181|c0_g1_i1_ORF
OG0023432	TR40365|c0_g2_i2_ORF
OG0023440	TR55456|c4_g1_i2_ORF
OG0023442	TR42940|c0_g1_i1_ORF
OG0023443	TR46119|c0_g2_i3_ORF
OG0023444	TR46119|c0_g2_i1_ORF
OG0023445	TR53079|c0_g2_i2_ORF
OG0023447	TR54441|c1_g2_i1_ORF
OG0023448	TR42245|c0_g1_i1_ORF
OG0023449	TR53487|c0_g1_i10_ORF
OG0023451	TR45199|c0_g1_i1_ORF
OG0023452	TR52847|c0_g2_i1_ORF
OG0023457	TR55357|c1_g1_i6_ORF
OG0023458	TR72974|c0_g1_i1_ORF
OG0023459	TR76581|c0_g1_i1_ORF
OG0023460	TR49287|c2_g2_i1_ORF
OG0023467	TR43470|c2_g3_i1_ORF
OG0023469	TR34100|c0_g1_i1_ORF
OG0023470	TR6170|c0_g1_i1_ORF
OG0023471	TR50413|c0_g1_i2_ORF
OG0023473	TR50579|c1_g1_i1_ORF
OG0023474	TR49215|c0_g1_i3_ORF
OG0023475	TR51545|c0_g1_i6_ORF
OG0023476	TR54647|c2_g2_i11_ORF
OG0023477	TR41088|c0_g4_i1_ORF
OG0023478	TR8200|c0_g1_i1_ORF
OG0023479	TR50654|c0_g1_i3_ORF
OG0023480	TR53498|c0_g1_i2_ORF
OG0023483	TR55204|c0_g3_i1_ORF
OG0023484	TR48674|c0_g1_i1_ORF
OG0023487	TR70602|c0_g1_i1_ORF
OG0023489	TR55005|c0_g2_i2_ORF
OG0023490	TR38943|c0_g1_i1_ORF
OG0023494	TR22889|c0_g1_i1_ORF
OG0023495	TR48109|c0_g1_i2_ORF
OG0023496	TR48612|c4_g2_i1_ORF
OG0023498	TR53980|c0_g3_i2_ORF
OG0023499	TR44649|c1_g3_i2_ORF
OG0023500	TR75149|c0_g1_i1_ORF
OG0023501	TR27251|c0_g1_i1_ORF
OG0023502	TR36762|c0_g1_i2_ORF
OG0023507	TR43499|c0_g2_i2_ORF
OG0023509	TR60780|c0_g1_i1_ORF
OG0023510	TR48342|c4_g2_i1_ORF
OG0023513	TR49586|c0_g1_i3_ORF
OG0023514	TR53491|c1_g1_i1_ORF
OG0023516	TR22784|c0_g1_i1_ORF
OG0023517	TR11475|c0_g1_i1_ORF
OG0023518	TR70436|c0_g1_i1_ORF
OG0023519	TR50138|c4_g3_i1_ORF
OG0023521	TR20666|c0_g1_i1_ORF
OG0023523	TR51630|c0_g3_i1_ORF
OG0023525	TR48667|c0_g1_i3_ORF
OG0023526	TR52976|c0_g1_i9_ORF
OG0023527	TR53268|c1_g2_i1_ORF
OG0023528	TR41089|c0_g1_i5_ORF
OG0023529	TR32935|c0_g1_i1_ORF
OG0023532	TR25863|c0_g1_i1_ORF
OG0023533	TR23861|c0_g1_i1_ORF
OG0023536	TR53902|c3_g1_i1_ORF
OG0023537	TR41247|c0_g1_i3_ORF
OG0023538	TR38630|c0_g1_i1_ORF
OG0023539	TR55205|c0_g2_i4_ORF
OG0023541	TR29408|c0_g1_i2_ORF
OG0023542	TR37511|c0_g1_i2_ORF
OG0023547	TR57003|c0_g1_i1_ORF
OG0023548	TR49436|c0_g3_i10_ORF
OG0023549	TR52399|c1_g4_i1_ORF
OG0023550	TR26372|c0_g1_i1_ORF
OG0023553	TR53662|c1_g2_i7_ORF
OG0023554	TR50157|c0_g1_i1_ORF
OG0023556	TR49001|c0_g1_i1_ORF
OG0023557	TR54188|c0_g2_i1_ORF
OG0023563	TR55590|c2_g3_i3_ORF
OG0023569	TR46905|c2_g4_i3_ORF
OG0023572	TR55324|c2_g3_i5_ORF
OG0023573	TR16061|c0_g1_i1_ORF
OG0023576	TR55095|c5_g2_i14_ORF
OG0023577	TR55095|c5_g2_i11_ORF
OG0023578	TR53311|c0_g1_i1_ORF
OG0023580	TR54842|c1_g3_i3_ORF
OG0023581	TR52169|c0_g1_i2_ORF
OG0023583	TR53108|c2_g1_i1_ORF
OG0023584	TR35482|c1_g1_i1_ORF
OG0023599	TR55412|c1_g1_i1_ORF
OG0023600	TR53130|c1_g3_i3_ORF
OG0023602	TR55657|c1_g7_i1_ORF
OG0023605	TR75930|c0_g1_i1_ORF
OG0023606	TR17380|c0_g1_i1_ORF
OG0023617	TR2128|c0_g1_i1_ORF
OG0023628	TR65685|c0_g1_i1_ORF
OG0023629	TR3838|c0_g1_i1_ORF
OG0023637	TR70506|c0_g1_i1_ORF
OG0023650	TR57752|c0_g1_i1_ORF
OG0023656	TR35582|c0_g1_i2_ORF
OG0023663	TR54960|c0_g2_i3_ORF
OG0023673	TR36328|c1_g1_i1_ORF
OG0023686	TR61811|c0_g1_i1_ORF
OG0023695	TR53433|c2_g5_i8_ORF
OG0023696	TR73994|c0_g1_i1_ORF
OG0023699	TR44564|c2_g1_i1_ORF
OG0023702	TR44739|c3_g1_i1_ORF
OG0023708	TR31182|c0_g1_i1_ORF
OG0023719	TR17871|c0_g1_i1_ORF
OG0023728	TR54554|c1_g1_i1_ORF
OG0023730	TR38043|c0_g1_i1_ORF
OG0023739	TR61871|c0_g1_i1_ORF
OG0023771	TR55285|c0_g3_i1_ORF
OG0028631	TR64278|c0_g1_i1_ORF
OG0028632	TR57474|c0_g1_i1_ORF
OG0028633	TR29968|c0_g1_i1_ORF
OG0028634	TR41726|c0_g1_i2_ORF
OG0028635	TR57935|c0_g1_i1_ORF
OG0028636	TR18908|c0_g1_i1_ORF
OG0028637	TR20707|c0_g1_i1_ORF
OG0028638	TR80590|c0_g1_i1_ORF
OG0028639	TR36833|c0_g2_i3_ORF
OG0028640	TR2385|c0_g1_i1_ORF
OG0028641	TR51692|c1_g2_i1_ORF
OG0028642	TR66801|c0_g1_i1_ORF
OG0028643	TR28703|c0_g1_i1_ORF
OG0028644	TR35384|c0_g1_i1_ORF
OG0028645	TR48628|c2_g1_i1_ORF
OG0028646	TR67871|c0_g1_i1_ORF
OG0028647	TR9898|c0_g1_i1_ORF
OG0028648	TR22045|c0_g2_i1_ORF
OG0028649	TR76483|c0_g1_i1_ORF
OG0028650	TR28419|c0_g1_i1_ORF
OG0028651	TR46172|c4_g5_i5_ORF
OG0028652	TR36188|c1_g2_i1_ORF
OG0028653	TR81879|c0_g1_i1_ORF
OG0028654	TR28922|c0_g1_i1_ORF
OG0028655	TR44820|c0_g1_i2_ORF
OG0028656	TR79331|c0_g1_i1_ORF
OG0028657	TR20146|c0_g1_i1_ORF
OG0028658	TR15597|c0_g1_i1_ORF
OG0028659	TR14983|c0_g2_i1_ORF
OG0028660	TR10699|c0_g1_i1_ORF
OG0028661	TR71085|c0_g1_i1_ORF
OG0028662	TR13382|c0_g1_i1_ORF
OG0028663	TR23785|c0_g1_i1_ORF
OG0028664	TR2451|c0_g1_i1_ORF
OG0028665	TR30409|c0_g1_i1_ORF
OG0028666	TR61180|c0_g1_i1_ORF
OG0028667	TR14595|c0_g1_i1_ORF
OG0028668	TR72806|c0_g1_i1_ORF
OG0028669	TR37326|c0_g1_i1_ORF
OG0028670	TR26956|c0_g1_i1_ORF
OG0028671	TR29747|c0_g1_i1_ORF
OG0028672	TR15354|c0_g1_i1_ORF
OG0028673	TR42408|c2_g1_i1_ORF
OG0028674	TR23211|c0_g1_i1_ORF
OG0028675	TR6320|c0_g2_i1_ORF
OG0028676	TR49698|c0_g2_i1_ORF
OG0028677	TR13892|c0_g1_i1_ORF
OG0028678	TR34586|c0_g1_i1_ORF
OG0028679	TR53153|c0_g2_i1_ORF
OG0028680	TR26874|c0_g1_i1_ORF
OG0028681	TR29485|c0_g1_i1_ORF
OG0028682	TR65499|c0_g1_i1_ORF
OG0028683	TR20430|c0_g1_i1_ORF
OG0028684	TR73631|c0_g1_i1_ORF
OG0028685	TR13923|c0_g1_i1_ORF
OG0028686	TR27972|c0_g1_i1_ORF
OG0028687	TR65541|c0_g1_i1_ORF
OG0028688	TR77125|c0_g1_i1_ORF
OG0028689	TR35708|c0_g1_i1_ORF
OG0028690	TR41914|c0_g1_i1_ORF
OG0028691	TR17931|c0_g1_i1_ORF
OG0028692	TR41748|c0_g1_i2_ORF
OG0028693	TR82259|c0_g1_i1_ORF
OG0028694	TR10036|c0_g1_i1_ORF
OG0028695	TR33719|c0_g1_i1_ORF
OG0028696	TR22652|c0_g1_i1_ORF
OG0028697	TR58455|c0_g1_i1_ORF
OG0028698	TR23666|c0_g1_i1_ORF
OG0028699	TR74249|c0_g1_i1_ORF
OG0028700	TR10571|c0_g1_i1_ORF
OG0028701	TR61496|c0_g1_i1_ORF
OG0028702	TR32104|c0_g1_i1_ORF
OG0028703	TR19634|c0_g1_i1_ORF
OG0028704	TR11175|c0_g2_i1_ORF
OG0028705	TR20917|c0_g1_i1_ORF
OG0028706	TR25273|c0_g1_i1_ORF
OG0028707	TR51928|c0_g1_i2_ORF
OG0028708	TR53183|c0_g2_i1_ORF
OG0028709	TR68278|c0_g1_i1_ORF
OG0028710	TR20508|c0_g1_i1_ORF
OG0028711	TR29748|c0_g1_i1_ORF
OG0028712	TR18080|c0_g1_i1_ORF
OG0028713	TR30123|c0_g1_i1_ORF
OG0028714	TR74018|c0_g1_i1_ORF
OG0028715	TR63602|c0_g1_i1_ORF
OG0028716	TR18377|c0_g1_i1_ORF
OG0028717	TR79499|c0_g1_i1_ORF
OG0028718	TR64144|c0_g1_i1_ORF
OG0028719	TR13447|c0_g1_i1_ORF
OG0028720	TR13646|c0_g1_i1_ORF
OG0028721	TR54092|c2_g1_i1_ORF
OG0028722	TR751|c0_g1_i1_ORF
OG0028723	TR38495|c0_g1_i1_ORF
OG0028724	TR34669|c1_g2_i1_ORF
OG0028725	TR42197|c0_g1_i1_ORF
OG0028726	TR18348|c0_g1_i1_ORF
OG0028727	TR29495|c0_g1_i1_ORF
OG0028728	TR12536|c0_g1_i1_ORF
OG0028729	TR36789|c0_g1_i1_ORF
OG0028730	TR7218|c0_g1_i1_ORF
OG0028731	TR33558|c0_g5_i1_ORF
OG0028732	TR6310|c0_g1_i1_ORF
OG0028733	TR1207|c0_g1_i1_ORF
OG0028734	TR36204|c0_g1_i1_ORF
OG0028735	TR77324|c0_g1_i1_ORF
OG0028736	TR29516|c0_g1_i1_ORF
OG0028737	TR33736|c0_g1_i1_ORF
OG0028738	TR49715|c1_g1_i1_ORF
OG0028739	TR30001|c0_g1_i1_ORF
OG0028740	TR16674|c0_g1_i2_ORF
OG0028741	TR9483|c0_g1_i1_ORF
OG0028742	TR54335|c1_g2_i1_ORF
OG0028743	TR55843|c0_g1_i1_ORF
OG0028744	TR13602|c0_g1_i1_ORF
OG0028745	TR25746|c0_g1_i1_ORF
OG0028746	TR5802|c0_g1_i1_ORF
OG0028747	TR67592|c0_g1_i1_ORF
OG0028748	TR17994|c0_g1_i1_ORF
OG0028749	TR30035|c0_g1_i2_ORF
OG0028750	TR50160|c1_g4_i1_ORF
OG0028751	TR63728|c0_g1_i1_ORF
OG0028752	TR12972|c0_g1_i1_ORF
OG0028753	TR62056|c0_g1_i1_ORF
OG0028754	TR11887|c0_g1_i1_ORF
OG0028755	TR72542|c0_g1_i1_ORF
OG0028756	TR32930|c0_g1_i1_ORF
OG0028757	TR7539|c0_g1_i1_ORF
OG0028758	TR77|c0_g2_i1_ORF
OG0028759	TR76285|c0_g1_i1_ORF
OG0028760	TR40927|c0_g1_i3_ORF
OG0028761	TR28052|c0_g1_i1_ORF
OG0028762	TR13501|c0_g1_i1_ORF
OG0028763	TR60925|c0_g1_i1_ORF
OG0028764	TR15858|c0_g1_i1_ORF
OG0028765	TR16236|c0_g1_i1_ORF
OG0028766	TR80254|c0_g1_i1_ORF
OG0028767	TR11808|c0_g1_i1_ORF
OG0028768	TR10773|c0_g1_i1_ORF
OG0028769	TR62615|c0_g1_i1_ORF
OG0028770	TR28963|c0_g2_i1_ORF
OG0028771	TR61582|c0_g1_i1_ORF
OG0028772	TR80351|c0_g1_i1_ORF
OG0028773	TR65923|c0_g1_i1_ORF
OG0028774	TR31087|c0_g1_i1_ORF
OG0028775	TR38902|c0_g1_i1_ORF
OG0028776	TR77859|c0_g1_i1_ORF
OG0028777	TR37698|c0_g2_i1_ORF
OG0028778	TR836|c0_g1_i1_ORF
OG0028779	TR78071|c0_g1_i1_ORF
OG0028780	TR26584|c0_g2_i1_ORF
OG0028781	TR26629|c0_g1_i1_ORF
OG0028782	TR6510|c0_g1_i1_ORF
OG0028783	TR19834|c0_g1_i1_ORF
OG0028784	TR44375|c0_g2_i2_ORF
OG0028785	TR21193|c0_g1_i1_ORF
OG0028786	TR57131|c0_g1_i1_ORF
OG0028787	TR4560|c0_g1_i1_ORF
OG0028788	TR37660|c0_g1_i1_ORF
OG0028789	TR26596|c0_g1_i1_ORF
OG0028790	TR80110|c0_g1_i1_ORF
OG0028791	TR42541|c0_g1_i1_ORF
OG0028792	TR80726|c0_g1_i1_ORF
OG0028793	TR49553|c1_g2_i2_ORF
OG0028794	TR8395|c0_g1_i1_ORF
OG0028795	TR43165|c0_g1_i1_ORF
OG0028796	TR27919|c0_g1_i1_ORF
OG0028797	TR42807|c0_g1_i1_ORF
OG0028798	TR53057|c3_g5_i3_ORF
OG0028799	TR45523|c1_g1_i1_ORF
OG0028800	TR63527|c0_g1_i1_ORF
OG0028801	TR77053|c0_g1_i1_ORF
OG0028802	TR58501|c0_g1_i1_ORF
OG0028803	TR24532|c0_g1_i1_ORF
OG0028804	TR6199|c0_g2_i1_ORF
OG0028805	TR31897|c0_g1_i1_ORF
OG0028806	TR48925|c0_g1_i1_ORF
OG0028807	TR20450|c0_g1_i1_ORF
OG0028808	TR42194|c0_g1_i1_ORF
OG0028809	TR52015|c0_g3_i4_ORF
OG0028810	TR68919|c0_g1_i1_ORF
OG0028811	TR8121|c0_g1_i1_ORF
OG0028812	TR35980|c0_g1_i1_ORF
OG0028813	TR74151|c0_g1_i1_ORF
OG0028814	TR24582|c0_g1_i1_ORF
OG0028815	TR55045|c1_g1_i4_ORF
OG0028816	TR24144|c1_g1_i1_ORF
OG0028817	TR32922|c0_g1_i1_ORF
OG0028818	TR8869|c0_g1_i1_ORF
OG0028819	TR62997|c0_g1_i1_ORF
OG0028820	TR5315|c0_g1_i1_ORF
OG0028821	TR60430|c0_g1_i1_ORF
OG0028822	TR17027|c0_g1_i1_ORF
OG0028823	TR47958|c2_g1_i3_ORF
OG0028824	TR17296|c0_g1_i1_ORF
OG0028825	TR32866|c0_g1_i1_ORF
OG0028826	TR6426|c0_g1_i1_ORF
OG0028827	TR316|c0_g1_i1_ORF
OG0028828	TR58956|c0_g1_i1_ORF
OG0028829	TR16190|c1_g1_i1_ORF
OG0028830	TR942|c0_g1_i1_ORF
OG0028831	TR56439|c0_g1_i1_ORF
OG0028832	TR51972|c0_g2_i1_ORF
OG0028833	TR13912|c0_g1_i1_ORF
OG0028834	TR20465|c0_g1_i1_ORF
OG0028835	TR4849|c0_g1_i1_ORF
OG0028836	TR77023|c0_g1_i1_ORF
OG0028837	TR13003|c0_g1_i1_ORF
OG0028838	TR45536|c2_g2_i1_ORF
OG0028839	TR50175|c1_g2_i4_ORF
OG0028840	TR28640|c0_g1_i1_ORF
OG0028841	TR49328|c1_g1_i1_ORF
OG0028842	TR8117|c0_g1_i1_ORF
OG0028843	TR5131|c0_g1_i1_ORF
OG0028844	TR56543|c0_g1_i1_ORF
OG0028845	TR54452|c0_g5_i12_ORF
OG0028846	TR30405|c0_g1_i1_ORF
OG0028847	TR14797|c0_g1_i1_ORF
OG0028848	TR37194|c0_g1_i1_ORF
OG0028849	TR9716|c0_g1_i1_ORF
OG0028850	TR75002|c0_g1_i1_ORF
OG0028851	TR1359|c0_g1_i1_ORF
OG0028852	TR11576|c1_g1_i1_ORF
OG0028853	TR44678|c0_g6_i1_ORF
OG0028854	TR37146|c0_g1_i1_ORF
OG0028855	TR32582|c0_g1_i1_ORF
OG0028856	TR79731|c0_g1_i1_ORF
OG0028857	TR21288|c0_g1_i1_ORF
OG0028858	TR1876|c0_g1_i1_ORF
OG0028859	TR10923|c0_g1_i1_ORF
OG0028860	TR41262|c0_g2_i1_ORF
OG0028861	TR6438|c0_g1_i1_ORF
OG0028862	TR44816|c4_g5_i4_ORF
OG0028863	TR58707|c0_g1_i1_ORF
OG0028864	TR71888|c0_g1_i1_ORF
OG0028865	TR67975|c0_g1_i1_ORF
OG0028866	TR49166|c1_g5_i7_ORF
OG0028867	TR6033|c0_g1_i1_ORF
OG0028868	TR5420|c0_g1_i1_ORF
OG0028869	TR24451|c0_g1_i1_ORF
OG0028870	TR60081|c0_g1_i1_ORF
OG0028871	TR19263|c0_g1_i1_ORF
OG0028872	TR56666|c0_g1_i1_ORF
OG0028873	TR6402|c0_g1_i1_ORF
OG0028874	TR21295|c0_g1_i1_ORF
OG0028875	TR34090|c0_g2_i1_ORF
OG0028876	TR36943|c0_g1_i2_ORF
OG0028877	TR36023|c0_g2_i1_ORF
OG0028878	TR62769|c0_g1_i1_ORF
OG0028879	TR71619|c0_g1_i1_ORF
OG0028880	TR53299|c2_g1_i1_ORF
OG0028881	TR47313|c4_g1_i2_ORF
OG0028882	TR5343|c0_g1_i1_ORF
OG0028883	TR77351|c0_g1_i1_ORF
OG0028884	TR626|c0_g1_i1_ORF
OG0028885	TR70325|c0_g1_i1_ORF
OG0028886	TR16672|c0_g1_i1_ORF
OG0028887	TR58186|c0_g1_i1_ORF
OG0028888	TR72022|c0_g1_i1_ORF
OG0028889	TR29793|c0_g1_i1_ORF
OG0028890	TR8793|c0_g1_i1_ORF
OG0028891	TR36932|c0_g1_i1_ORF
OG0028892	TR43704|c0_g1_i1_ORF
OG0028893	TR5237|c0_g1_i1_ORF
OG0028894	TR77286|c0_g1_i1_ORF
OG0028895	TR56514|c0_g1_i1_ORF
OG0028896	TR67375|c0_g1_i1_ORF
OG0028897	TR60066|c0_g1_i1_ORF
OG0028898	TR54200|c1_g3_i1_ORF
OG0028899	TR59089|c0_g1_i1_ORF
OG0028900	TR56354|c0_g1_i1_ORF
OG0028901	TR10240|c0_g1_i1_ORF
OG0028902	TR48453|c1_g1_i1_ORF
OG0028903	TR17437|c0_g1_i1_ORF
OG0028904	TR79953|c0_g1_i1_ORF
OG0028905	TR22006|c0_g1_i1_ORF
OG0028906	TR24732|c0_g1_i1_ORF
OG0028907	TR40186|c0_g1_i1_ORF
OG0028908	TR42664|c0_g1_i3_ORF
OG0028909	TR40724|c1_g1_i1_ORF
OG0028910	TR5265|c0_g1_i1_ORF
OG0028911	TR5033|c0_g1_i1_ORF
OG0028912	TR21967|c0_g1_i1_ORF
OG0028913	TR48818|c0_g1_i1_ORF
OG0028914	TR67423|c0_g1_i1_ORF
OG0028915	TR3478|c0_g1_i1_ORF
OG0028916	TR73283|c0_g1_i1_ORF
OG0028917	TR58577|c0_g1_i1_ORF
OG0028918	TR59180|c0_g1_i1_ORF
OG0028919	TR81802|c0_g1_i1_ORF
OG0028920	TR2227|c0_g1_i1_ORF
OG0028921	TR76761|c0_g1_i1_ORF
OG0028922	TR13506|c0_g1_i1_ORF
OG0028923	TR26567|c0_g1_i1_ORF
OG0028924	TR29450|c0_g1_i1_ORF
OG0028925	TR23703|c0_g1_i1_ORF
OG0028926	TR9857|c0_g1_i1_ORF
OG0028927	TR53803|c3_g1_i1_ORF
OG0028928	TR15967|c0_g1_i1_ORF
OG0028929	TR59419|c0_g1_i1_ORF
OG0028930	TR72096|c0_g1_i1_ORF
OG0028931	TR50943|c0_g2_i1_ORF
OG0028932	TR38746|c1_g1_i1_ORF
OG0028933	TR10747|c0_g1_i1_ORF
OG0028934	TR35074|c0_g1_i1_ORF
OG0028935	TR27484|c0_g1_i1_ORF
OG0028936	TR73851|c0_g1_i1_ORF
OG0028937	TR19618|c0_g1_i1_ORF
OG0028938	TR16245|c0_g1_i1_ORF
OG0028939	TR11385|c0_g2_i1_ORF
OG0028940	TR15047|c0_g1_i1_ORF
OG0028941	TR38317|c0_g2_i1_ORF
OG0028942	TR29720|c0_g1_i1_ORF
OG0028943	TR69764|c0_g1_i1_ORF
OG0028944	TR73620|c0_g1_i1_ORF
OG0028945	TR74053|c0_g1_i1_ORF
OG0028946	TR50356|c1_g3_i5_ORF
OG0028947	TR70940|c0_g1_i1_ORF
OG0028948	TR64146|c0_g1_i1_ORF
OG0028949	TR40439|c0_g1_i1_ORF
OG0028950	TR10595|c0_g1_i1_ORF
OG0028951	TR68820|c0_g1_i1_ORF
[truncated: 18,945 more rows]

## Sheet: Single-copy_OGs
Supplementary Table 7: Orthogroups present across Aconitum japonicum, Aconitum carmichaelii, and Aconitum heterophyllum, as identified by OrthoFinder analysis
Single-copy Ogs shared by all Aconitum species	AH	AC	AJ
OG0018999	AH_AHSS9990_ORF	Ac_TR26943|c0_g1_i1_ORF	TR24002|c0_g1_i1_ORF
OG0018998	AH_AHSS9988_ORF	Ac_TR44811|c0_g1_i2_ORF	TR54350|c0_g1_i1_ORF
OG0018997	AH_AHSS9985_ORF	Ac_TR31638|c0_g1_i2_ORF	TR36848|c1_g1_i1_ORF
OG0018996	AH_AHSS9983_ORF	Ac_TR46491|c0_g1_i2_ORF	TR45455|c0_g1_i1_ORF
OG0018994	AH_AHSS9970_ORF	Ac_TR31318|c0_g1_i1_ORF	TR41438|c0_g1_i1_ORF
OG0018993	AH_AHSS9969_ORF	Ac_TR36051|c0_g1_i1_ORF	TR37726|c0_g1_i1_ORF
OG0018992	AH_AHSS9965_ORF	Ac_TR42252|c0_g1_i1_ORF	TR45255|c0_g1_i1_ORF
OG0018991	AH_AHSS9945_ORF	Ac_TR37921|c0_g1_i1_ORF	TR53951|c2_g1_i2_ORF
OG0018990	AH_AHSS9927_ORF	Ac_TR28360|c0_g1_i4_ORF	TR28230|c0_g1_i1_ORF
OG0018989	AH_AHSS9898_ORF	Ac_TR44148|c0_g1_i5_ORF	TR51065|c0_g1_i1_ORF
OG0018988	AH_AHSS9888_ORF	Ac_TR43109|c0_g1_i2_ORF	TR22914|c0_g1_i1_ORF
OG0018987	AH_AHSS9867_ORF	Ac_TR43618|c0_g2_i2_ORF	TR46921|c0_g2_i1_ORF
OG0018986	AH_AHSS9866_ORF	Ac_TR40746|c1_g1_i1_ORF	TR42221|c0_g1_i2_ORF
OG0018985	AH_AHSS9856_ORF	Ac_TR36911|c0_g1_i2_ORF	TR46018|c0_g1_i1_ORF
OG0018984	AH_AHSS9850_ORF	Ac_TR45939|c0_g1_i2_ORF	TR54701|c0_g1_i1_ORF
OG0018983	AH_AHSS9836_ORF	Ac_TR44505|c0_g1_i1_ORF	TR45961|c0_g1_i1_ORF
OG0018982	AH_AHSS9817_ORF	Ac_TR45903|c0_g1_i1_ORF	TR51429|c0_g1_i2_ORF
OG0018981	AH_AHSS9806_ORF	Ac_TR39207|c0_g1_i2_ORF	TR52673|c0_g2_i1_ORF
OG0018980	AH_AHSS9802_ORF	Ac_TR43346|c1_g1_i2_ORF	TR52403|c2_g1_i2_ORF
OG0018979	AH_AHSS9787_ORF	Ac_TR26436|c0_g2_i1_ORF	TR41720|c0_g1_i2_ORF
OG0018978	AH_AHSS9785_ORF	Ac_TR47018|c0_g2_i1_ORF	TR52791|c0_g1_i1_ORF
OG0018977	AH_AHSS9777_ORF	Ac_TR45101|c2_g3_i1_ORF	TR50189|c0_g1_i1_ORF
OG0018975	AH_AHSS9751_ORF	Ac_TR43569|c0_g2_i4_ORF	TR50635|c1_g1_i1_ORF
OG0018974	AH_AHSS9728_ORF	Ac_TR44583|c0_g1_i3_ORF	TR49745|c0_g1_i1_ORF
OG0018973	AH_AHSS9726_ORF	Ac_TR39679|c0_g1_i2_ORF	TR45002|c0_g1_i1_ORF
OG0018972	AH_AHSS9724_ORF	Ac_TR42731|c0_g1_i2_ORF	TR51229|c0_g1_i1_ORF
OG0018971	AH_AHSS9717_ORF	Ac_TR29552|c0_g1_i1_ORF	TR37022|c1_g1_i2_ORF
OG0018970	AH_AHSS9706_ORF	Ac_TR42653|c0_g1_i2_ORF	TR47490|c0_g2_i1_ORF
OG0018969	AH_AHSS9695_ORF	Ac_TR41168|c0_g2_i3_ORF	TR40886|c0_g1_i2_ORF
OG0018093	AH_AHSS965_ORF	Ac_TR35995|c0_g1_i1_ORF	TR43436|c3_g1_i1_ORF
OG0018966	AH_AHSS9626_ORF	Ac_TR47351|c0_g1_i1_ORF	TR54360|c0_g1_i1_ORF
OG0018965	AH_AHSS9625_ORF	Ac_TR38361|c0_g1_i1_ORF	TR40529|c0_g1_i1_ORF
OG0018964	AH_AHSS9618_ORF	Ac_TR41038|c0_g1_i2_ORF	TR51024|c0_g1_i1_ORF
OG0018963	AH_AHSS9587_ORF	Ac_TR47124|c2_g1_i1_ORF	TR54919|c0_g1_i1_ORF
OG0018962	AH_AHSS9564_ORF	Ac_TR37648|c0_g5_i4_ORF	TR47086|c1_g1_i2_ORF
OG0018960	AH_AHSS9543_ORF	Ac_TR45492|c2_g4_i1_ORF	TR52562|c1_g1_i5_ORF
OG0018092	AH_AHSS953_ORF	Ac_TR37683|c0_g1_i1_ORF	TR44672|c0_g1_i1_ORF
OG0018958	AH_AHSS9523_ORF	Ac_TR47301|c0_g1_i1_ORF	TR54206|c0_g1_i1_ORF
OG0018957	AH_AHSS9504_ORF	Ac_TR40562|c0_g1_i1_ORF	TR53134|c0_g1_i1_ORF
OG0018956	AH_AHSS9501_ORF	Ac_TR37877|c0_g1_i2_ORF	TR46641|c0_g1_i1_ORF
OG0018955	AH_AHSS9497_ORF	Ac_TR47498|c0_g1_i1_ORF	TR52827|c0_g1_i2_ORF
OG0018953	AH_AHSS9481_ORF	Ac_TR43976|c0_g1_i1_ORF	TR39613|c0_g1_i1_ORF
OG0018952	AH_AHSS9478_ORF	Ac_TR39108|c0_g1_i2_ORF	TR35270|c0_g1_i1_ORF
OG0018951	AH_AHSS9453_ORF	Ac_TR34870|c2_g1_i1_ORF	TR40952|c0_g1_i1_ORF
OG0018950	AH_AHSS9452_ORF	Ac_TR43622|c1_g1_i3_ORF	TR52895|c0_g1_i4_ORF
OG0018091	AH_AHSS943_ORF	Ac_TR39530|c0_g1_i1_ORF	TR40698|c0_g1_i1_ORF
OG0018949	AH_AHSS9406_ORF	Ac_TR42151|c1_g1_i1_ORF	TR29815|c0_g1_i1_ORF
OG0018090	AH_AHSS940_ORF	Ac_TR34516|c0_g1_i1_ORF	TR40629|c1_g1_i1_ORF
OG0018948	AH_AHSS9362_ORF	Ac_TR46416|c2_g4_i2_ORF	TR49804|c2_g1_i4_ORF
OG0018947	AH_AHSS9353_ORF	Ac_TR42849|c1_g2_i1_ORF	TR50256|c0_g1_i2_ORF
OG0018946	AH_AHSS9352_ORF	Ac_TR47558|c0_g2_i1_ORF	TR50470|c0_g1_i1_ORF
OG0018945	AH_AHSS9339_ORF	Ac_TR40800|c0_g1_i1_ORF	TR45008|c0_g1_i2_ORF
OG0018944	AH_AHSS9310_ORF	Ac_TR33142|c0_g1_i2_ORF	TR37483|c0_g1_i1_ORF
OG0018943	AH_AHSS9300_ORF	Ac_TR44774|c0_g1_i4_ORF	TR51016|c0_g1_i4_ORF
OG0018942	AH_AHSS9285_ORF	Ac_TR43423|c2_g1_i1_ORF	TR52266|c0_g1_i1_ORF
OG0018941	AH_AHSS9279_ORF	Ac_TR19502|c0_g2_i1_ORF	TR55329|c8_g5_i11_ORF
OG0018940	AH_AHSS9261_ORF	Ac_TR44796|c0_g1_i1_ORF	TR45896|c0_g1_i1_ORF
OG0018939	AH_AHSS9248_ORF	Ac_TR31645|c0_g1_i1_ORF	TR45495|c0_g1_i2_ORF
OG0018938	AH_AHSS9247_ORF	Ac_TR38740|c0_g1_i1_ORF	TR49574|c0_g1_i1_ORF
OG0018937	AH_AHSS9246_ORF	Ac_TR36373|c0_g1_i2_ORF	TR44774|c0_g2_i3_ORF
OG0018936	AH_AHSS9244_ORF	Ac_TR47121|c0_g1_i1_ORF	TR54795|c0_g1_i2_ORF
OG0018935	AH_AHSS9241_ORF	Ac_TR62264|c0_g1_i1_ORF	TR1608|c0_g1_i1_ORF
OG0018089	AH_AHSS923_ORF	Ac_TR41821|c0_g1_i2_ORF	TR47409|c1_g1_i1_ORF
OG0018934	AH_AHSS9229_ORF	Ac_TR43436|c0_g1_i1_ORF	TR41613|c0_g1_i1_ORF
OG0018933	AH_AHSS9219_ORF	Ac_TR39745|c0_g1_i4_ORF	TR49541|c1_g1_i1_ORF
OG0018932	AH_AHSS9216_ORF	Ac_TR32638|c0_g1_i1_ORF	TR34064|c0_g1_i1_ORF
OG0018931	AH_AHSS9209_ORF	Ac_TR36947|c0_g1_i1_ORF	TR52762|c0_g1_i1_ORF
OG0018930	AH_AHSS9208_ORF	Ac_TR45927|c3_g1_i2_ORF	TR53580|c2_g1_i1_ORF
OG0018088	AH_AHSS920_ORF	Ac_TR47315|c0_g1_i1_ORF	TR50879|c0_g1_i1_ORF
OG0018929	AH_AHSS9192_ORF	Ac_TR34682|c0_g1_i1_ORF	TR35373|c0_g1_i1_ORF
OG0018928	AH_AHSS9163_ORF	Ac_TR26236|c1_g1_i1_ORF	TR38199|c0_g1_i2_ORF
OG0018927	AH_AHSS9162_ORF	Ac_TR41367|c4_g1_i7_ORF	TR32784|c0_g1_i1_ORF
OG0018926	AH_AHSS9158_ORF	Ac_TR42526|c0_g1_i2_ORF	TR50547|c0_g1_i2_ORF
OG0018925	AH_AHSS9156_ORF	Ac_TR38353|c0_g1_i1_ORF	TR52675|c0_g2_i2_ORF
OG0018924	AH_AHSS9104_ORF	Ac_TR42190|c0_g3_i2_ORF	TR44707|c0_g1_i1_ORF
OG0018923	AH_AHSS9098_ORF	Ac_TR47071|c0_g1_i3_ORF	TR49854|c1_g1_i2_ORF
OG0018922	AH_AHSS9095_ORF	Ac_TR28643|c0_g1_i1_ORF	TR38812|c0_g1_i1_ORF
OG0018921	AH_AHSS9094_ORF	Ac_TR34728|c0_g1_i1_ORF	TR48664|c1_g1_i1_ORF
OG0018920	AH_AHSS9087_ORF	Ac_TR36432|c0_g1_i1_ORF	TR38232|c0_g1_i1_ORF
OG0018919	AH_AHSS9079_ORF	Ac_TR42037|c0_g1_i1_ORF	TR46636|c0_g1_i1_ORF
OG0018918	AH_AHSS9025_ORF	Ac_TR46648|c0_g1_i7_ORF	TR48412|c0_g1_i1_ORF
OG0018917	AH_AHSS9021_ORF	Ac_TR40450|c0_g1_i1_ORF	TR42634|c0_g1_i1_ORF
OG0018916	AH_AHSS9020_ORF	Ac_TR35424|c0_g1_i1_ORF	TR47339|c0_g1_i1_ORF
OG0018915	AH_AHSS8995_ORF	Ac_TR38845|c0_g1_i3_ORF	TR47624|c0_g2_i1_ORF
OG0018914	AH_AHSS8992_ORF	Ac_TR29676|c1_g1_i1_ORF	TR44344|c1_g1_i1_ORF
OG0018913	AH_AHSS8985_ORF	Ac_TR42591|c0_g1_i1_ORF	TR50005|c2_g6_i1_ORF
OG0018912	AH_AHSS8970_ORF	Ac_TR13889|c0_g1_i2_ORF	TR43284|c0_g1_i1_ORF
OG0018911	AH_AHSS8969_ORF	Ac_TR35930|c2_g2_i1_ORF	TR40955|c0_g1_i1_ORF
OG0018910	AH_AHSS8963_ORF	Ac_TR39905|c0_g1_i2_ORF	TR49884|c0_g1_i1_ORF
OG0018909	AH_AHSS8956_ORF	Ac_TR39939|c0_g1_i2_ORF	TR47089|c0_g1_i3_ORF
OG0018908	AH_AHSS8948_ORF	Ac_TR33669|c0_g1_i2_ORF	TR36015|c0_g1_i2_ORF
OG0018907	AH_AHSS8947_ORF	Ac_TR48509|c1_g2_i1_ORF	TR51304|c1_g1_i1_ORF
OG0018906	AH_AHSS8926_ORF	Ac_TR30505|c0_g1_i1_ORF	TR57742|c0_g1_i1_ORF
OG0018904	AH_AHSS8915_ORF	Ac_TR35770|c0_g1_i1_ORF	TR42104|c0_g1_i2_ORF
OG0018903	AH_AHSS8906_ORF	Ac_TR34960|c0_g1_i1_ORF	TR51903|c0_g1_i1_ORF
OG0018901	AH_AHSS8882_ORF	Ac_TR39144|c0_g1_i1_ORF	TR44684|c1_g1_i1_ORF
OG0018900	AH_AHSS8878_ORF	Ac_TR44832|c1_g1_i2_ORF	TR48280|c0_g1_i1_ORF
OG0018899	AH_AHSS8873_ORF	Ac_TR43837|c1_g1_i3_ORF	TR51612|c3_g2_i1_ORF
OG0018898	AH_AHSS8859_ORF	Ac_TR47595|c0_g1_i1_ORF	TR55428|c0_g1_i2_ORF
OG0018897	AH_AHSS8850_ORF	Ac_TR46379|c0_g2_i2_ORF	TR54512|c0_g1_i4_ORF
OG0018896	AH_AHSS8848_ORF	Ac_TR34330|c0_g1_i1_ORF	TR41759|c0_g1_i1_ORF
OG0018895	AH_AHSS8844_ORF	Ac_TR42319|c0_g1_i3_ORF	TR50113|c1_g1_i1_ORF
OG0018894	AH_AHSS8820_ORF	Ac_TR41863|c0_g2_i1_ORF	TR46967|c0_g1_i1_ORF
OG0018893	AH_AHSS8815_ORF	Ac_TR36154|c0_g1_i1_ORF	TR44716|c0_g1_i1_ORF
OG0018892	AH_AHSS8807_ORF	Ac_TR44945|c0_g1_i2_ORF	TR51646|c0_g1_i3_ORF
OG0018891	AH_AHSS8805_ORF	Ac_TR46426|c0_g1_i2_ORF	TR53889|c0_g1_i1_ORF
OG0018890	AH_AHSS8800_ORF	Ac_TR31935|c0_g1_i1_ORF	TR37816|c0_g1_i3_ORF
OG0018889	AH_AHSS8791_ORF	Ac_TR41561|c0_g1_i2_ORF	TR43217|c0_g1_i1_ORF
OG0018888	AH_AHSS8786_ORF	Ac_TR39648|c0_g1_i3_ORF	TR48498|c0_g1_i1_ORF
OG0018887	AH_AHSS8784_ORF	Ac_TR41946|c0_g1_i2_ORF	TR44826|c0_g1_i1_ORF
OG0018886	AH_AHSS8763_ORF	Ac_TR41377|c1_g3_i1_ORF	TR46314|c0_g1_i2_ORF
OG0018885	AH_AHSS8734_ORF	Ac_TR32250|c0_g1_i1_ORF	TR43144|c0_g1_i1_ORF
OG0018884	AH_AHSS8729_ORF	Ac_TR41689|c0_g1_i2_ORF	TR36972|c0_g1_i1_ORF
OG0018883	AH_AHSS8721_ORF	Ac_TR41966|c1_g1_i1_ORF	TR43360|c3_g1_i1_ORF
OG0018882	AH_AHSS8720_ORF	Ac_TR40865|c0_g1_i3_ORF	TR50889|c1_g1_i4_ORF
OG0018881	AH_AHSS8718_ORF	Ac_TR44024|c0_g2_i2_ORF	TR47446|c0_g1_i3_ORF
OG0018086	AH_AHSS871_ORF	Ac_TR43749|c0_g1_i1_ORF	TR51297|c0_g1_i1_ORF
OG0018880	AH_AHSS8708_ORF	Ac_TR38860|c0_g1_i1_ORF	TR41593|c0_g1_i1_ORF
OG0018879	AH_AHSS8696_ORF	Ac_TR42524|c0_g1_i1_ORF	TR51799|c1_g1_i1_ORF
OG0018085	AH_AHSS869_ORF	Ac_TR45831|c0_g1_i1_ORF	TR48317|c0_g1_i1_ORF
OG0018878	AH_AHSS8681_ORF	Ac_TR36495|c0_g1_i1_ORF	TR40621|c0_g2_i1_ORF
OG0018877	AH_AHSS8678_ORF	Ac_TR46658|c1_g1_i1_ORF	TR53848|c1_g1_i1_ORF
OG0018876	AH_AHSS8663_ORF	Ac_TR47519|c0_g2_i1_ORF	TR53059|c0_g2_i1_ORF
OG0018875	AH_AHSS8649_ORF	Ac_TR47219|c0_g2_i1_ORF	TR53982|c0_g1_i2_ORF
OG0018874	AH_AHSS8645_ORF	Ac_TR41808|c1_g2_i1_ORF	TR39905|c1_g1_i1_ORF
OG0018873	AH_AHSS8644_ORF	Ac_TR38132|c0_g1_i2_ORF	TR43013|c0_g1_i1_ORF
OG0018872	AH_AHSS8638_ORF	Ac_TR43153|c0_g1_i2_ORF	TR50345|c0_g1_i3_ORF
OG0018871	AH_AHSS8628_ORF	Ac_TR43760|c2_g1_i1_ORF	TR54590|c0_g1_i3_ORF
OG0018870	AH_AHSS8624_ORF	Ac_TR45687|c0_g1_i2_ORF	TR46312|c0_g1_i1_ORF
OG0018869	AH_AHSS8619_ORF	Ac_TR43346|c1_g1_i1_ORF	TR52403|c2_g2_i1_ORF
OG0018868	AH_AHSS8590_ORF	Ac_TR42643|c0_g3_i1_ORF	TR51540|c0_g1_i1_ORF
OG0018867	AH_AHSS8584_ORF	Ac_TR36282|c0_g1_i1_ORF	TR43163|c0_g1_i1_ORF
OG0018866	AH_AHSS8582_ORF	Ac_TR47863|c0_g2_i1_ORF	TR53924|c0_g1_i1_ORF
OG0018865	AH_AHSS8577_ORF	Ac_TR41644|c0_g1_i1_ORF	TR43453|c0_g1_i1_ORF
OG0018864	AH_AHSS8573_ORF	Ac_TR44207|c0_g1_i1_ORF	TR52825|c0_g1_i1_ORF
OG0018863	AH_AHSS8572_ORF	Ac_TR38099|c0_g1_i1_ORF	TR47102|c0_g1_i1_ORF
OG0018862	AH_AHSS8546_ORF	Ac_TR47380|c3_g1_i4_ORF	TR51804|c0_g1_i1_ORF
OG0018859	AH_AHSS8498_ORF	Ac_TR36124|c0_g1_i3_ORF	TR40452|c0_g1_i1_ORF
OG0018858	AH_AHSS8496_ORF	Ac_TR42623|c0_g2_i1_ORF	TR43167|c0_g1_i1_ORF
OG0018857	AH_AHSS8494_ORF	Ac_TR37874|c0_g1_i1_ORF	TR44717|c0_g1_i1_ORF
OG0018856	AH_AHSS8491_ORF	Ac_TR36202|c0_g1_i1_ORF	TR45416|c0_g1_i1_ORF
OG0018854	AH_AHSS8472_ORF	Ac_TR23368|c0_g1_i1_ORF	TR25298|c0_g1_i1_ORF
OG0018853	AH_AHSS8471_ORF	Ac_TR42663|c0_g1_i1_ORF	TR45969|c1_g1_i1_ORF
OG0018852	AH_AHSS8469_ORF	Ac_TR36359|c0_g1_i1_ORF	TR42378|c0_g1_i1_ORF
OG0018851	AH_AHSS8464_ORF	Ac_TR33578|c0_g1_i1_ORF	TR42109|c0_g1_i1_ORF
OG0018850	AH_AHSS8459_ORF	Ac_TR44127|c0_g1_i1_ORF	TR53253|c0_g1_i1_ORF
OG0018849	AH_AHSS8454_ORF	Ac_TR44604|c0_g1_i1_ORF	TR52990|c0_g1_i1_ORF
OG0018848	AH_AHSS8443_ORF	Ac_TR45818|c0_g1_i1_ORF	TR50505|c0_g1_i1_ORF
OG0018084	AH_AHSS843_ORF	Ac_TR38770|c0_g1_i1_ORF	TR45040|c0_g1_i1_ORF
OG0018847	AH_AHSS8423_ORF	Ac_TR31422|c0_g1_i1_ORF	TR37696|c0_g1_i1_ORF
OG0018846	AH_AHSS8400_ORF	Ac_TR43862|c0_g1_i11_ORF	TR49468|c0_g1_i2_ORF
OG0018845	AH_AHSS8392_ORF	Ac_TR37836|c0_g1_i2_ORF	TR43672|c1_g1_i1_ORF
OG0018844	AH_AHSS8389_ORF	Ac_TR43228|c0_g2_i2_ORF	TR51209|c0_g1_i1_ORF
OG0018843	AH_AHSS8387_ORF	Ac_TR47554|c0_g1_i3_ORF	TR53443|c0_g1_i1_ORF
OG0018842	AH_AHSS8386_ORF	Ac_TR38647|c0_g1_i1_ORF	TR45830|c1_g1_i1_ORF
OG0018841	AH_AHSS8385_ORF	Ac_TR35425|c0_g1_i1_ORF	TR42308|c0_g1_i1_ORF
OG0018840	AH_AHSS8384_ORF	Ac_TR32124|c0_g1_i1_ORF	TR44322|c0_g1_i1_ORF
OG0018839	AH_AHSS8377_ORF	Ac_TR16694|c0_g1_i1_ORF	TR28441|c0_g1_i2_ORF
OG0018838	AH_AHSS8371_ORF	Ac_TR41473|c0_g1_i1_ORF	TR50392|c0_g3_i1_ORF
OG0018837	AH_AHSS8361_ORF	Ac_TR39563|c1_g1_i1_ORF	TR39887|c0_g1_i1_ORF
OG0018836	AH_AHSS8349_ORF	Ac_TR34789|c1_g1_i1_ORF	TR43842|c0_g1_i1_ORF
OG0018835	AH_AHSS8335_ORF	Ac_TR35505|c0_g1_i1_ORF	TR42642|c0_g1_i1_ORF
OG0018834	AH_AHSS8312_ORF	Ac_TR37055|c0_g1_i1_ORF	TR46095|c0_g1_i1_ORF
OG0018833	AH_AHSS8310_ORF	Ac_TR48563|c0_g1_i2_ORF	TR55286|c0_g1_i1_ORF
OG0018832	AH_AHSS8309_ORF	Ac_TR38945|c0_g1_i1_ORF	TR45135|c0_g1_i1_ORF
OG0018831	AH_AHSS8307_ORF	Ac_TR32083|c0_g1_i1_ORF	TR46255|c0_g1_i2_ORF
OG0018830	AH_AHSS8299_ORF	Ac_TR48009|c0_g1_i1_ORF	TR54736|c1_g1_i2_ORF
OG0018829	AH_AHSS8290_ORF	Ac_TR38820|c1_g1_i2_ORF	TR50704|c2_g2_i1_ORF
OG0018082	AH_AHSS823_ORF	Ac_TR40010|c0_g1_i1_ORF	TR43914|c0_g1_i1_ORF
OG0018828	AH_AHSS8226_ORF	Ac_TR40740|c0_g1_i1_ORF	TR49537|c0_g1_i4_ORF
OG0018827	AH_AHSS8224_ORF	Ac_TR41656|c0_g2_i2_ORF	TR50226|c1_g1_i1_ORF
OG0018826	AH_AHSS8208_ORF	Ac_TR47988|c0_g1_i4_ORF	TR54195|c0_g3_i3_ORF
OG0018825	AH_AHSS8200_ORF	Ac_TR33084|c0_g1_i1_ORF	TR14288|c0_g1_i1_ORF
OG0018824	AH_AHSS8192_ORF	Ac_TR39681|c0_g1_i1_ORF	TR37917|c0_g1_i1_ORF
OG0018823	AH_AHSS8191_ORF	Ac_TR31508|c0_g1_i1_ORF	TR36273|c0_g1_i1_ORF
OG0018822	AH_AHSS8190_ORF	Ac_TR45450|c0_g2_i2_ORF	TR49265|c0_g2_i2_ORF
OG0018821	AH_AHSS8186_ORF	Ac_TR37380|c0_g2_i1_ORF	TR48204|c0_g1_i2_ORF
OG0018820	AH_AHSS8167_ORF	Ac_TR39357|c0_g2_i1_ORF	TR55396|c0_g5_i1_ORF
OG0018818	AH_AHSS8150_ORF	Ac_TR39675|c0_g1_i3_ORF	TR55396|c0_g1_i2_ORF
OG0018817	AH_AHSS8148_ORF	Ac_TR37035|c0_g1_i1_ORF	TR44697|c0_g1_i1_ORF
OG0018816	AH_AHSS8147_ORF	Ac_TR42739|c0_g2_i3_ORF	TR52658|c0_g1_i6_ORF
OG0018815	AH_AHSS8090_ORF	Ac_TR47657|c0_g2_i2_ORF	TR54320|c0_g1_i4_ORF
OG0018814	AH_AHSS8082_ORF	Ac_TR36535|c0_g1_i1_ORF	TR47919|c0_g1_i1_ORF
OG0018813	AH_AHSS8080_ORF	Ac_TR41026|c0_g1_i1_ORF	TR52216|c1_g1_i1_ORF
OG0018812	AH_AHSS8079_ORF	Ac_TR40736|c0_g1_i2_ORF	TR47977|c0_g1_i1_ORF
OG0018811	AH_AHSS8078_ORF	Ac_TR46583|c1_g1_i1_ORF	TR54868|c0_g1_i3_ORF
OG0018810	AH_AHSS8048_ORF	Ac_TR47247|c0_g1_i4_ORF	TR49754|c1_g3_i1_ORF
OG0018809	AH_AHSS8028_ORF	Ac_TR46581|c0_g1_i1_ORF	TR54606|c0_g2_i1_ORF
OG0018808	AH_AHSS8026_ORF	Ac_TR41634|c0_g2_i1_ORF	TR44909|c0_g1_i1_ORF
OG0018807	AH_AHSS8017_ORF	Ac_TR34969|c0_g1_i1_ORF	TR45723|c0_g1_i1_ORF
OG0018806	AH_AHSS8008_ORF	Ac_TR47149|c0_g1_i2_ORF	TR48963|c0_g1_i1_ORF
OG0018805	AH_AHSS7985_ORF	Ac_TR40596|c0_g1_i1_ORF	TR53001|c0_g1_i1_ORF
OG0018804	AH_AHSS7970_ORF	Ac_TR47500|c1_g5_i2_ORF	TR48831|c1_g2_i1_ORF
OG0018803	AH_AHSS7963_ORF	Ac_TR42399|c2_g2_i2_ORF	TR17061|c0_g1_i1_ORF
OG0018802	AH_AHSS7960_ORF	Ac_TR33058|c0_g1_i1_ORF	TR32009|c0_g1_i1_ORF
OG0018801	AH_AHSS7954_ORF	Ac_TR40100|c0_g1_i1_ORF	TR47295|c1_g1_i2_ORF
OG0018800	AH_AHSS7942_ORF	Ac_TR41770|c0_g1_i1_ORF	TR48372|c0_g1_i1_ORF
OG0018799	AH_AHSS7934_ORF	Ac_TR36230|c0_g1_i1_ORF	TR44130|c0_g2_i2_ORF
OG0018798	AH_AHSS7923_ORF	Ac_TR46550|c0_g1_i1_ORF	TR41196|c0_g2_i1_ORF
OG0018081	AH_AHSS792_ORF	Ac_TR41383|c4_g1_i1_ORF	TR12187|c0_g1_i1_ORF
OG0018797	AH_AHSS7915_ORF	Ac_TR42740|c0_g1_i1_ORF	TR53688|c0_g2_i3_ORF
OG0018796	AH_AHSS7910_ORF	Ac_TR37858|c0_g1_i2_ORF	TR46842|c1_g1_i1_ORF
OG0018795	AH_AHSS7899_ORF	Ac_TR31762|c0_g1_i1_ORF	TR38847|c0_g1_i2_ORF
OG0018794	AH_AHSS7888_ORF	Ac_TR44661|c0_g1_i1_ORF	TR49978|c0_g1_i2_ORF
OG0018793	AH_AHSS7877_ORF	Ac_TR42704|c1_g1_i1_ORF	TR53425|c1_g2_i1_ORF
OG0018080	AH_AHSS787_ORF	Ac_TR37027|c0_g1_i1_ORF	TR47270|c0_g1_i1_ORF
OG0018792	AH_AHSS7868_ORF	Ac_TR38084|c0_g1_i1_ORF	TR39768|c0_g1_i1_ORF
OG0018791	AH_AHSS7867_ORF	Ac_TR43863|c0_g2_i3_ORF	TR47811|c0_g1_i1_ORF
OG0018790	AH_AHSS7861_ORF	Ac_TR28817|c0_g1_i1_ORF	TR48043|c0_g1_i1_ORF
OG0018789	AH_AHSS7849_ORF	Ac_TR42358|c1_g1_i2_ORF	TR14459|c0_g1_i1_ORF
OG0018787	AH_AHSS7808_ORF	Ac_TR31550|c0_g1_i1_ORF	TR29059|c0_g1_i1_ORF
OG0018786	AH_AHSS7805_ORF	Ac_TR45407|c0_g1_i1_ORF	TR49488|c0_g1_i1_ORF
OG0018785	AH_AHSS7789_ORF	Ac_TR34678|c0_g1_i1_ORF	TR40380|c0_g1_i2_ORF
OG0018079	AH_AHSS778_ORF	Ac_TR48633|c0_g1_i1_ORF	TR50840|c1_g1_i1_ORF
OG0018078	AH_AHSS777_ORF	Ac_TR36094|c0_g1_i1_ORF	TR44208|c1_g1_i2_ORF
OG0018784	AH_AHSS7769_ORF	Ac_TR46711|c0_g1_i1_ORF	TR53152|c0_g1_i1_ORF
OG0018783	AH_AHSS7767_ORF	Ac_TR38042|c1_g2_i1_ORF	TR50105|c1_g2_i1_ORF
OG0018781	AH_AHSS7747_ORF	Ac_TR26728|c0_g1_i1_ORF	TR49729|c0_g1_i1_ORF
OG0018780	AH_AHSS7746_ORF	Ac_TR43669|c0_g1_i2_ORF	TR46035|c0_g2_i1_ORF
OG0018779	AH_AHSS7742_ORF	Ac_TR42247|c0_g1_i1_ORF	TR45060|c0_g1_i1_ORF
OG0018778	AH_AHSS7726_ORF	Ac_TR47410|c1_g2_i2_ORF	TR41877|c0_g1_i1_ORF
OG0018777	AH_AHSS7712_ORF	Ac_TR30276|c0_g1_i2_ORF	TR38414|c0_g1_i1_ORF
OG0018776	AH_AHSS7710_ORF	Ac_TR34817|c0_g1_i1_ORF	TR42386|c0_g1_i1_ORF
OG0018775	AH_AHSS7692_ORF	Ac_TR34801|c0_g1_i1_ORF	TR41179|c0_g1_i1_ORF
OG0018774	AH_AHSS7681_ORF	Ac_TR45106|c0_g1_i1_ORF	TR51565|c0_g1_i1_ORF
OG0018773	AH_AHSS7679_ORF	Ac_TR43855|c0_g1_i2_ORF	TR49160|c0_g1_i2_ORF
OG0018772	AH_AHSS7678_ORF	Ac_TR46544|c0_g1_i2_ORF	TR43301|c0_g1_i1_ORF
OG0018771	AH_AHSS7671_ORF	Ac_TR42007|c0_g2_i1_ORF	TR47730|c0_g1_i2_ORF
OG0018770	AH_AHSS7663_ORF	Ac_TR48547|c4_g1_i3_ORF	TR55578|c0_g1_i3_ORF
OG0018769	AH_AHSS7662_ORF	Ac_TR46460|c0_g1_i1_ORF	TR51206|c0_g1_i1_ORF
OG0018768	AH_AHSS7655_ORF	Ac_TR30733|c0_g1_i1_ORF	TR40573|c1_g1_i1_ORF
OG0018767	AH_AHSS7652_ORF	Ac_TR30190|c0_g1_i1_ORF	TR42624|c2_g1_i1_ORF
OG0018766	AH_AHSS7643_ORF	Ac_TR34364|c0_g1_i1_ORF	TR46946|c0_g1_i1_ORF
OG0018764	AH_AHSS7629_ORF	Ac_TR52163|c0_g1_i1_ORF	TR37981|c0_g1_i1_ORF
OG0018763	AH_AHSS7619_ORF	Ac_TR44330|c0_g1_i1_ORF	TR45328|c0_g1_i1_ORF
OG0018762	AH_AHSS7610_ORF	Ac_TR36721|c0_g1_i1_ORF	TR51250|c0_g1_i1_ORF
OG0018761	AH_AHSS7601_ORF	Ac_TR45347|c0_g1_i6_ORF	TR49369|c0_g1_i2_ORF
OG0018760	AH_AHSS7600_ORF	Ac_TR36735|c0_g1_i2_ORF	TR39776|c0_g1_i1_ORF
OG0018759	AH_AHSS7595_ORF	Ac_TR40847|c0_g1_i1_ORF	TR49393|c0_g1_i1_ORF
OG0018758	AH_AHSS7581_ORF	Ac_TR42503|c0_g1_i1_ORF	TR49268|c1_g1_i1_ORF
OG0018757	AH_AHSS7580_ORF	Ac_TR36156|c1_g1_i1_ORF	TR40560|c0_g1_i1_ORF
OG0018756	AH_AHSS7573_ORF	Ac_TR51535|c0_g1_i1_ORF	TR33617|c0_g1_i1_ORF
OG0018755	AH_AHSS7547_ORF	Ac_TR46773|c1_g1_i1_ORF	TR45226|c0_g1_i1_ORF
OG0018754	AH_AHSS7546_ORF	Ac_TR40119|c0_g1_i2_ORF	TR63937|c0_g1_i1_ORF
OG0018753	AH_AHSS7530_ORF	Ac_TR32924|c0_g1_i1_ORF	TR34345|c0_g1_i1_ORF
OG0018752	AH_AHSS7525_ORF	Ac_TR40440|c0_g1_i2_ORF	TR47719|c0_g2_i2_ORF
OG0018751	AH_AHSS7523_ORF	Ac_TR47096|c0_g1_i2_ORF	TR52345|c0_g1_i2_ORF
OG0018077	AH_AHSS752_ORF	Ac_TR30258|c0_g1_i1_ORF	TR31473|c0_g1_i1_ORF
OG0018750	AH_AHSS7519_ORF	Ac_TR34556|c0_g1_i2_ORF	TR38683|c0_g1_i2_ORF
OG0018749	AH_AHSS7500_ORF	Ac_TR42488|c4_g1_i2_ORF	TR51161|c1_g3_i2_ORF
OG0018747	AH_AHSS7490_ORF	Ac_TR43400|c0_g1_i1_ORF	TR46776|c0_g1_i1_ORF
OG0018746	AH_AHSS7473_ORF	Ac_TR36811|c0_g1_i2_ORF	TR51735|c0_g1_i5_ORF
OG0018745	AH_AHSS7471_ORF	Ac_TR36811|c0_g1_i1_ORF	TR51735|c0_g1_i1_ORF
OG0018744	AH_AHSS7455_ORF	Ac_TR40524|c0_g1_i1_ORF	TR45715|c0_g1_i1_ORF
OG0018743	AH_AHSS7435_ORF	Ac_TR38013|c0_g2_i2_ORF	TR28440|c0_g1_i1_ORF
OG0018742	AH_AHSS7430_ORF	Ac_TR45855|c0_g1_i1_ORF	TR53551|c0_g1_i1_ORF
OG0018741	AH_AHSS7421_ORF	Ac_TR39342|c0_g1_i1_ORF	TR51874|c0_g1_i1_ORF
OG0018740	AH_AHSS7405_ORF	Ac_TR33022|c0_g1_i2_ORF	TR35300|c0_g1_i4_ORF
OG0018739	AH_AHSS7398_ORF	Ac_TR31677|c0_g1_i1_ORF	TR35218|c0_g1_i1_ORF
OG0018738	AH_AHSS7389_ORF	Ac_TR36993|c0_g1_i2_ORF	TR47651|c0_g1_i1_ORF
OG0018736	AH_AHSS7365_ORF	Ac_TR33670|c0_g2_i1_ORF	TR30352|c0_g1_i1_ORF
OG0018735	AH_AHSS7364_ORF	Ac_TR35433|c0_g1_i2_ORF	TR46485|c0_g1_i1_ORF
OG0018734	AH_AHSS7352_ORF	Ac_TR35759|c0_g1_i1_ORF	TR44158|c0_g1_i1_ORF
OG0018733	AH_AHSS7338_ORF	Ac_TR43607|c1_g1_i1_ORF	TR50945|c1_g1_i1_ORF
OG0018732	AH_AHSS7334_ORF	Ac_TR42074|c0_g2_i1_ORF	TR44746|c1_g1_i2_ORF
OG0018731	AH_AHSS7331_ORF	Ac_TR41456|c0_g1_i1_ORF	TR54597|c0_g1_i5_ORF
OG0018730	AH_AHSS7327_ORF	Ac_TR34033|c1_g1_i2_ORF	TR29171|c0_g1_i1_ORF
OG0018729	AH_AHSS7318_ORF	Ac_TR31778|c0_g1_i1_ORF	TR37841|c0_g3_i1_ORF
OG0018728	AH_AHSS7317_ORF	Ac_TR41014|c0_g1_i3_ORF	TR36343|c0_g1_i1_ORF
OG0018727	AH_AHSS7315_ORF	Ac_TR44116|c1_g1_i3_ORF	TR49440|c1_g1_i2_ORF
OG0018726	AH_AHSS7289_ORF	Ac_TR38825|c0_g1_i1_ORF	TR44236|c0_g1_i1_ORF
OG0018725	AH_AHSS7288_ORF	Ac_TR34299|c0_g1_i1_ORF	TR42043|c0_g1_i1_ORF
OG0018724	AH_AHSS7285_ORF	Ac_TR41758|c0_g1_i1_ORF	TR52390|c0_g1_i2_ORF
OG0018723	AH_AHSS7267_ORF	Ac_TR26789|c0_g1_i1_ORF	TR25690|c0_g1_i2_ORF
OG0018722	AH_AHSS7221_ORF	Ac_TR45671|c1_g1_i5_ORF	TR56349|c0_g1_i1_ORF
OG0018721	AH_AHSS7218_ORF	Ac_TR44965|c0_g1_i1_ORF	TR53726|c0_g1_i3_ORF
OG0018720	AH_AHSS7215_ORF	Ac_TR37850|c1_g1_i2_ORF	TR36474|c0_g1_i1_ORF
OG0018719	AH_AHSS7214_ORF	Ac_TR43379|c3_g1_i1_ORF	TR50935|c1_g1_i1_ORF
OG0018718	AH_AHSS7212_ORF	Ac_TR47000|c0_g2_i1_ORF	TR49943|c0_g1_i1_ORF
OG0018075	AH_AHSS721_ORF	Ac_TR34764|c0_g1_i1_ORF	TR37653|c0_g1_i1_ORF
OG0018717	AH_AHSS7209_ORF	Ac_TR39343|c0_g1_i1_ORF	TR42789|c0_g2_i1_ORF
OG0018715	AH_AHSS7200_ORF	Ac_TR32158|c0_g1_i1_ORF	TR38053|c1_g1_i1_ORF
OG0018714	AH_AHSS7198_ORF	Ac_TR35324|c0_g1_i2_ORF	TR39540|c0_g1_i2_ORF
OG0018713	AH_AHSS7174_ORF	Ac_TR36385|c0_g1_i3_ORF	TR40949|c0_g1_i1_ORF
OG0018712	AH_AHSS7168_ORF	Ac_TR39824|c1_g1_i4_ORF	TR49461|c1_g1_i1_ORF
OG0018711	AH_AHSS7162_ORF	Ac_TR39052|c0_g1_i2_ORF	TR47429|c0_g1_i1_ORF
OG0018710	AH_AHSS7161_ORF	Ac_TR45050|c1_g1_i1_ORF	TR52846|c0_g1_i1_ORF
OG0018709	AH_AHSS7134_ORF	Ac_TR46836|c2_g1_i3_ORF	TR53510|c0_g1_i1_ORF
OG0018708	AH_AHSS7129_ORF	Ac_TR39140|c0_g1_i1_ORF	TR46275|c0_g1_i1_ORF
OG0018707	AH_AHSS7119_ORF	Ac_TR33786|c0_g1_i1_ORF	TR47400|c1_g2_i1_ORF
OG0018706	AH_AHSS7113_ORF	Ac_TR43092|c0_g1_i3_ORF	TR72896|c0_g1_i1_ORF
OG0018705	AH_AHSS7103_ORF	Ac_TR44809|c1_g1_i1_ORF	TR51865|c1_g1_i1_ORF
OG0018704	AH_AHSS7097_ORF	Ac_TR44780|c0_g1_i2_ORF	TR50436|c0_g1_i2_ORF
OG0018703	AH_AHSS7096_ORF	Ac_TR46596|c0_g1_i1_ORF	TR48392|c0_g1_i1_ORF
OG0018702	AH_AHSS7091_ORF	Ac_TR37004|c0_g1_i1_ORF	TR43557|c0_g1_i1_ORF
OG0018074	AH_AHSS709_ORF	Ac_TR24513|c0_g1_i1_ORF	TR35077|c0_g1_i1_ORF
OG0018701	AH_AHSS7072_ORF	Ac_TR39159|c0_g1_i1_ORF	TR44580|c0_g1_i2_ORF
OG0018700	AH_AHSS7053_ORF	Ac_TR34866|c0_g1_i1_ORF	TR43225|c0_g1_i1_ORF
OG0018699	AH_AHSS7045_ORF	Ac_TR35534|c1_g1_i1_ORF	TR48682|c0_g1_i1_ORF
OG0018698	AH_AHSS7042_ORF	Ac_TR35297|c0_g1_i2_ORF	TR74405|c0_g1_i1_ORF
OG0018697	AH_AHSS7035_ORF	Ac_TR46508|c0_g1_i2_ORF	TR53204|c0_g1_i4_ORF
OG0018696	AH_AHSS7024_ORF	Ac_TR46141|c2_g1_i2_ORF	TR54629|c1_g1_i1_ORF
OG0018073	AH_AHSS702_ORF	Ac_TR32033|c0_g1_i2_ORF	TR59283|c0_g1_i1_ORF
OG0018695	AH_AHSS7013_ORF	Ac_TR43185|c1_g4_i6_ORF	TR51467|c0_g4_i1_ORF
OG0018072	AH_AHSS701_ORF	Ac_TR28474|c0_g1_i1_ORF	TR14584|c0_g1_i1_ORF
OG0018694	AH_AHSS7006_ORF	Ac_TR30506|c0_g2_i5_ORF	TR38755|c0_g1_i1_ORF
OG0018693	AH_AHSS7004_ORF	Ac_TR35306|c2_g1_i2_ORF	TR40165|c0_g1_i1_ORF
OG0018046	AH_AHSS7_ORF	Ac_TR20249|c0_g2_i1_ORF	TR65989|c0_g1_i1_ORF
OG0018692	AH_AHSS6981_ORF	Ac_TR36640|c0_g2_i2_ORF	TR35958|c0_g3_i1_ORF
OG0018690	AH_AHSS6971_ORF	Ac_TR46968|c2_g1_i2_ORF	TR53965|c0_g1_i1_ORF
OG0018689	AH_AHSS6970_ORF	Ac_TR34689|c0_g1_i2_ORF	TR37946|c0_g1_i1_ORF
OG0018688	AH_AHSS6960_ORF	Ac_TR34042|c0_g1_i1_ORF	TR31603|c0_g1_i1_ORF
OG0018687	AH_AHSS6947_ORF	Ac_TR28606|c0_g1_i1_ORF	TR37860|c0_g1_i1_ORF
OG0018686	AH_AHSS6936_ORF	Ac_TR14848|c0_g1_i1_ORF	TR40499|c4_g1_i4_ORF
OG0018685	AH_AHSS6923_ORF	Ac_TR41627|c0_g1_i1_ORF	TR47952|c0_g1_i1_ORF
OG0018684	AH_AHSS6920_ORF	Ac_TR31898|c0_g1_i2_ORF	TR39984|c0_g1_i1_ORF
OG0018683	AH_AHSS6908_ORF	Ac_TR32421|c0_g1_i1_ORF	TR43724|c0_g2_i1_ORF
OG0018682	AH_AHSS6903_ORF	Ac_TR48024|c0_g1_i1_ORF	TR52613|c0_g1_i4_ORF
OG0018681	AH_AHSS6901_ORF	Ac_TR34698|c1_g1_i1_ORF	TR50995|c0_g1_i1_ORF
OG0018680	AH_AHSS6878_ORF	Ac_TR38941|c0_g1_i1_ORF	TR45630|c0_g1_i1_ORF
OG0018679	AH_AHSS6872_ORF	Ac_TR32150|c0_g1_i1_ORF	TR38626|c0_g1_i1_ORF
OG0018678	AH_AHSS6867_ORF	Ac_TR46487|c0_g1_i1_ORF	TR45216|c0_g1_i1_ORF
OG0018677	AH_AHSS6864_ORF	Ac_TR35455|c0_g1_i1_ORF	TR46491|c0_g1_i2_ORF
OG0018676	AH_AHSS6853_ORF	Ac_TR41022|c0_g1_i1_ORF	TR51239|c0_g1_i2_ORF
OG0018675	AH_AHSS6849_ORF	Ac_TR38126|c0_g1_i1_ORF	TR45707|c0_g1_i1_ORF
OG0018674	AH_AHSS6847_ORF	Ac_TR45085|c1_g2_i2_ORF	TR51186|c0_g1_i1_ORF
OG0018673	AH_AHSS6841_ORF	Ac_TR42064|c3_g1_i1_ORF	TR53773|c4_g1_i1_ORF
OG0018071	AH_AHSS684_ORF	Ac_TR43142|c0_g1_i1_ORF	TR47556|c0_g1_i1_ORF
OG0018672	AH_AHSS6818_ORF	Ac_TR46592|c0_g2_i1_ORF	TR51772|c0_g1_i1_ORF
OG0018671	AH_AHSS6808_ORF	Ac_TR33947|c0_g1_i1_ORF	TR39988|c1_g1_i1_ORF
OG0018670	AH_AHSS6791_ORF	Ac_TR46107|c1_g2_i1_ORF	TR46843|c0_g2_i1_ORF
OG0018669	AH_AHSS6785_ORF	Ac_TR39296|c0_g1_i2_ORF	TR46178|c0_g1_i3_ORF
OG0018668	AH_AHSS6782_ORF	Ac_TR41718|c0_g1_i1_ORF	TR50417|c0_g2_i1_ORF
OG0018667	AH_AHSS6770_ORF	Ac_TR45925|c0_g1_i3_ORF	TR54116|c0_g1_i3_ORF
OG0018666	AH_AHSS6750_ORF	Ac_TR34315|c0_g1_i1_ORF	TR37226|c1_g1_i1_ORF
OG0018665	AH_AHSS6743_ORF	Ac_TR42513|c0_g1_i1_ORF	TR43451|c0_g1_i1_ORF
OG0018664	AH_AHSS6728_ORF	Ac_TR42397|c2_g1_i2_ORF	TR48295|c1_g1_i1_ORF
OG0018663	AH_AHSS6725_ORF	Ac_TR30857|c0_g1_i1_ORF	TR38352|c0_g2_i1_ORF
OG0018662	AH_AHSS6704_ORF	Ac_TR39687|c0_g1_i1_ORF	TR41542|c0_g1_i1_ORF
OG0018661	AH_AHSS6696_ORF	Ac_TR34138|c0_g1_i1_ORF	TR46106|c0_g1_i2_ORF
OG0018660	AH_AHSS6693_ORF	Ac_TR29951|c0_g2_i1_ORF	TR18018|c0_g1_i1_ORF
OG0018659	AH_AHSS6692_ORF	Ac_TR40576|c0_g1_i1_ORF	TR45347|c0_g1_i1_ORF
OG0018657	AH_AHSS6684_ORF	Ac_TR41999|c0_g1_i3_ORF	TR45108|c0_g1_i1_ORF
OG0018656	AH_AHSS6664_ORF	Ac_TR31421|c0_g1_i1_ORF	TR43959|c0_g1_i3_ORF
OG0018655	AH_AHSS6655_ORF	Ac_TR63610|c0_g1_i1_ORF	TR25463|c0_g1_i1_ORF
OG0018654	AH_AHSS6654_ORF	Ac_TR40158|c0_g1_i1_ORF	TR28532|c0_g1_i1_ORF
OG0018653	AH_AHSS6616_ORF	Ac_TR37835|c0_g1_i2_ORF	TR39383|c0_g1_i2_ORF
OG0018652	AH_AHSS6604_ORF	Ac_TR32764|c0_g1_i1_ORF	TR36499|c0_g1_i2_ORF
OG0018651	AH_AHSS6601_ORF	Ac_TR41114|c0_g3_i1_ORF	TR45159|c2_g1_i1_ORF
OG0018650	AH_AHSS6579_ORF	Ac_TR37327|c0_g1_i1_ORF	TR47980|c0_g1_i2_ORF
OG0018649	AH_AHSS6574_ORF	Ac_TR35306|c2_g1_i3_ORF	TR40165|c0_g1_i2_ORF
OG0018648	AH_AHSS6571_ORF	Ac_TR41137|c0_g2_i1_ORF	TR50658|c1_g1_i2_ORF
OG0018647	AH_AHSS6567_ORF	Ac_TR45949|c1_g1_i2_ORF	TR51355|c1_g1_i4_ORF
OG0018646	AH_AHSS6558_ORF	Ac_TR40529|c0_g1_i1_ORF	TR43252|c0_g1_i2_ORF
OG0018645	AH_AHSS6547_ORF	Ac_TR39986|c0_g1_i1_ORF	TR41637|c0_g1_i1_ORF
OG0018070	AH_AHSS653_ORF	Ac_TR42061|c0_g1_i1_ORF	TR50383|c0_g1_i1_ORF
OG0018644	AH_AHSS6519_ORF	Ac_TR36153|c0_g1_i1_ORF	TR42439|c0_g1_i1_ORF
OG0018643	AH_AHSS6517_ORF	Ac_TR36049|c1_g1_i1_ORF	TR44127|c1_g1_i1_ORF
OG0018069	AH_AHSS651_ORF	Ac_TR38994|c0_g1_i1_ORF	TR46135|c0_g1_i2_ORF
OG0018068	AH_AHSS650_ORF	Ac_TR32020|c0_g1_i2_ORF	TR32351|c0_g1_i1_ORF
OG0018642	AH_AHSS6497_ORF	Ac_TR47912|c0_g2_i1_ORF	TR53297|c2_g2_i2_ORF
OG0018641	AH_AHSS6479_ORF	Ac_TR46627|c0_g1_i2_ORF	TR46079|c0_g1_i1_ORF
OG0018640	AH_AHSS6475_ORF	Ac_TR44563|c2_g1_i1_ORF	TR40764|c0_g1_i1_ORF
OG0018639	AH_AHSS6460_ORF	Ac_TR42774|c0_g1_i1_ORF	TR42272|c0_g2_i1_ORF
OG0018635	AH_AHSS6387_ORF	Ac_TR40913|c0_g1_i4_ORF	TR47916|c0_g2_i1_ORF
OG0018634	AH_AHSS6373_ORF	Ac_TR32942|c0_g1_i1_ORF	TR36314|c0_g1_i1_ORF
OG0018633	AH_AHSS6367_ORF	Ac_TR2357|c0_g1_i1_ORF	TR49957|c1_g1_i1_ORF
OG0018632	AH_AHSS6357_ORF	Ac_TR28902|c0_g1_i1_ORF	TR52212|c0_g1_i1_ORF
OG0018631	AH_AHSS6355_ORF	Ac_TR47786|c3_g4_i1_ORF	TR48612|c4_g1_i2_ORF
OG0018067	AH_AHSS635_ORF	Ac_TR39298|c0_g1_i1_ORF	TR45717|c1_g1_i1_ORF
OG0018630	AH_AHSS6333_ORF	Ac_TR32277|c0_g1_i2_ORF	TR40569|c1_g1_i1_ORF
OG0018629	AH_AHSS6311_ORF	Ac_TR47373|c0_g1_i2_ORF	TR52108|c3_g1_i1_ORF
OG0018628	AH_AHSS6302_ORF	Ac_TR35602|c0_g1_i7_ORF	TR29980|c0_g1_i1_ORF
OG0018627	AH_AHSS6296_ORF	Ac_TR41391|c0_g1_i2_ORF	TR44804|c0_g1_i1_ORF
OG0018626	AH_AHSS6272_ORF	Ac_TR43822|c2_g1_i1_ORF	TR49395|c1_g2_i2_ORF
OG0018625	AH_AHSS6270_ORF	Ac_TR45712|c1_g1_i1_ORF	TR53515|c0_g1_i1_ORF
OG0018624	AH_AHSS6264_ORF	Ac_TR35236|c0_g1_i2_ORF	TR37371|c0_g1_i1_ORF
OG0018623	AH_AHSS6242_ORF	Ac_TR42620|c0_g1_i7_ORF	TR50467|c0_g1_i1_ORF
OG0018622	AH_AHSS6241_ORF	Ac_TR47825|c0_g2_i2_ORF	TR52638|c0_g1_i1_ORF
OG0018065	AH_AHSS624_ORF	Ac_TR39924|c0_g2_i1_ORF	TR49455|c2_g1_i1_ORF
OG0018621	AH_AHSS6239_ORF	Ac_TR36776|c0_g1_i1_ORF	TR41585|c1_g1_i2_ORF
OG0018064	AH_AHSS622_ORF	Ac_TR48682|c0_g1_i1_ORF	TR55597|c1_g1_i1_ORF
OG0018620	AH_AHSS6213_ORF	Ac_TR40988|c0_g1_i2_ORF	TR42044|c0_g1_i1_ORF
OG0018619	AH_AHSS6168_ORF	Ac_TR42688|c0_g1_i1_ORF	TR49579|c0_g1_i1_ORF
OG0018618	AH_AHSS6167_ORF	Ac_TR40585|c0_g1_i1_ORF	TR48319|c0_g2_i2_ORF
OG0018617	AH_AHSS6140_ORF	Ac_TR41496|c4_g1_i1_ORF	TR50954|c0_g3_i1_ORF
OG0018616	AH_AHSS6137_ORF	Ac_TR43882|c1_g1_i1_ORF	TR49850|c3_g1_i1_ORF
OG0018615	AH_AHSS6132_ORF	Ac_TR37459|c0_g1_i2_ORF	TR48369|c0_g1_i1_ORF
OG0018049	AH_AHSS61_ORF	Ac_TR39162|c0_g2_i4_ORF	TR46381|c1_g1_i2_ORF
OG0018614	AH_AHSS6090_ORF	Ac_TR42973|c0_g2_i1_ORF	TR37760|c0_g1_i1_ORF
OG0018613	AH_AHSS6086_ORF	Ac_TR45045|c0_g1_i5_ORF	TR53611|c0_g1_i1_ORF
OG0018612	AH_AHSS6072_ORF	Ac_TR46964|c0_g1_i4_ORF	TR49961|c2_g1_i1_ORF
OG0018611	AH_AHSS6071_ORF	Ac_TR38549|c0_g1_i4_ORF	TR43156|c0_g1_i1_ORF
OG0018610	AH_AHSS6067_ORF	Ac_TR44340|c0_g1_i1_ORF	TR50894|c0_g1_i1_ORF
OG0018609	AH_AHSS6060_ORF	Ac_TR35152|c0_g1_i1_ORF	TR46892|c0_g1_i1_ORF
OG0018608	AH_AHSS6059_ORF	Ac_TR41874|c1_g1_i1_ORF	TR50846|c0_g2_i1_ORF
OG0018063	AH_AHSS605_ORF	Ac_TR66164|c0_g1_i1_ORF	TR10500|c0_g1_i1_ORF
OG0018607	AH_AHSS6043_ORF	Ac_TR36510|c0_g1_i1_ORF	TR61839|c0_g1_i1_ORF
OG0018062	AH_AHSS604_ORF	Ac_TR39603|c0_g1_i1_ORF	TR44777|c0_g1_i1_ORF
OG0018606	AH_AHSS6031_ORF	Ac_TR43826|c0_g1_i1_ORF	TR49225|c0_g1_i1_ORF
OG0018605	AH_AHSS6025_ORF	Ac_TR45365|c0_g1_i1_ORF	TR51887|c0_g1_i1_ORF
OG0018604	AH_AHSS6023_ORF	Ac_TR42219|c0_g1_i2_ORF	TR36768|c0_g1_i1_ORF
OG0018603	AH_AHSS6006_ORF	Ac_TR45247|c0_g1_i2_ORF	TR48433|c1_g1_i1_ORF
OG0018602	AH_AHSS5987_ORF	Ac_TR33963|c0_g1_i1_ORF	TR48500|c0_g4_i1_ORF
OG0018601	AH_AHSS5986_ORF	Ac_TR40138|c0_g1_i2_ORF	TR46076|c0_g1_i1_ORF
OG0018600	AH_AHSS5985_ORF	Ac_TR46638|c0_g1_i1_ORF	TR53237|c0_g1_i1_ORF
OG0018599	AH_AHSS5977_ORF	Ac_TR41794|c0_g1_i1_ORF	TR51849|c1_g1_i1_ORF
OG0018598	AH_AHSS5972_ORF	Ac_TR39102|c0_g1_i1_ORF	TR24708|c0_g1_i1_ORF
OG0018597	AH_AHSS5952_ORF	Ac_TR36459|c0_g1_i1_ORF	TR49278|c0_g1_i1_ORF
OG0018596	AH_AHSS5945_ORF	Ac_TR46898|c1_g1_i1_ORF	TR54241|c0_g1_i2_ORF
OG0018595	AH_AHSS5942_ORF	Ac_TR32304|c0_g1_i1_ORF	TR29274|c0_g1_i1_ORF
OG0018594	AH_AHSS5937_ORF	Ac_TR46506|c0_g5_i2_ORF	TR51151|c2_g1_i10_ORF
OG0018593	AH_AHSS5935_ORF	Ac_TR44058|c0_g1_i1_ORF	TR48102|c0_g1_i1_ORF
OG0018592	AH_AHSS5933_ORF	Ac_TR45754|c0_g3_i1_ORF	TR51954|c0_g1_i5_ORF
OG0018591	AH_AHSS5929_ORF	Ac_TR32912|c0_g1_i1_ORF	TR36247|c0_g1_i1_ORF
OG0018590	AH_AHSS5926_ORF	Ac_TR45561|c0_g1_i2_ORF	TR51975|c0_g1_i2_ORF
OG0018589	AH_AHSS5924_ORF	Ac_TR35418|c0_g1_i1_ORF	TR51978|c2_g1_i1_ORF
OG0018588	AH_AHSS5921_ORF	Ac_TR40385|c0_g1_i1_ORF	TR55401|c0_g1_i1_ORF
OG0018587	AH_AHSS5915_ORF	Ac_TR44618|c1_g2_i2_ORF	TR50963|c1_g1_i3_ORF
OG0018586	AH_AHSS5913_ORF	Ac_TR38880|c0_g1_i1_ORF	TR16733|c0_g1_i1_ORF
OG0018585	AH_AHSS5889_ORF	Ac_TR44084|c0_g2_i1_ORF	TR51085|c3_g1_i4_ORF
OG0018584	AH_AHSS5867_ORF	Ac_TR33392|c0_g1_i1_ORF	TR40099|c0_g1_i1_ORF
OG0018583	AH_AHSS5860_ORF	Ac_TR39467|c0_g1_i1_ORF	TR43940|c1_g1_i1_ORF
OG0018582	AH_AHSS5842_ORF	Ac_TR38977|c2_g1_i2_ORF	TR45326|c0_g1_i1_ORF
OG0018580	AH_AHSS5833_ORF	Ac_TR36590|c0_g1_i1_ORF	TR54557|c1_g1_i1_ORF
OG0018579	AH_AHSS5810_ORF	Ac_TR9497|c0_g1_i1_ORF	TR61261|c0_g1_i1_ORF
OG0018578	AH_AHSS5808_ORF	Ac_TR42055|c0_g2_i1_ORF	TR54784|c0_g1_i1_ORF
OG0018577	AH_AHSS5800_ORF	Ac_TR33575|c0_g2_i3_ORF	TR35945|c0_g1_i1_ORF
OG0018576	AH_AHSS5751_ORF	Ac_TR44485|c0_g1_i2_ORF	TR52725|c0_g3_i1_ORF
OG0018575	AH_AHSS5750_ORF	Ac_TR38055|c0_g1_i1_ORF	TR46481|c1_g1_i1_ORF
OG0018573	AH_AHSS5728_ORF	Ac_TR40415|c0_g1_i1_ORF	TR47024|c0_g1_i1_ORF
OG0018572	AH_AHSS5726_ORF	Ac_TR43069|c0_g1_i1_ORF	TR51501|c0_g1_i1_ORF
OG0018571	AH_AHSS5700_ORF	Ac_TR6590|c0_g1_i1_ORF	TR23092|c0_g2_i1_ORF
OG0018570	AH_AHSS5678_ORF	Ac_TR33622|c1_g1_i1_ORF	TR49870|c0_g3_i2_ORF
OG0018569	AH_AHSS5672_ORF	Ac_TR40823|c0_g1_i1_ORF	TR45524|c1_g1_i1_ORF
OG0018568	AH_AHSS5666_ORF	Ac_TR30178|c0_g1_i1_ORF	TR40517|c0_g1_i1_ORF
OG0018567	AH_AHSS5661_ORF	Ac_TR34882|c1_g1_i1_ORF	TR21094|c0_g1_i1_ORF
OG0018566	AH_AHSS5631_ORF	Ac_TR36527|c0_g1_i2_ORF	TR47922|c0_g1_i1_ORF
OG0018565	AH_AHSS5629_ORF	Ac_TR33130|c1_g1_i1_ORF	TR37811|c0_g1_i1_ORF
OG0018564	AH_AHSS5624_ORF	Ac_TR47123|c1_g1_i2_ORF	TR54785|c0_g1_i3_ORF
OG0018563	AH_AHSS5569_ORF	Ac_TR46024|c0_g2_i1_ORF	TR53940|c0_g1_i1_ORF
OG0018562	AH_AHSS5547_ORF	Ac_TR37091|c1_g1_i3_ORF	TR35578|c0_g1_i2_ORF
OG0018561	AH_AHSS5543_ORF	Ac_TR17828|c0_g1_i1_ORF	TR42401|c0_g1_i1_ORF
OG0018560	AH_AHSS5542_ORF	Ac_TR28590|c0_g1_i1_ORF	TR31470|c0_g2_i1_ORF
OG0018559	AH_AHSS5533_ORF	Ac_TR41045|c0_g1_i1_ORF	TR52029|c1_g1_i4_ORF
OG0018558	AH_AHSS5530_ORF	Ac_TR38031|c0_g1_i3_ORF	TR34003|c0_g1_i1_ORF
OG0018557	AH_AHSS5527_ORF	Ac_TR45757|c0_g1_i1_ORF	TR53775|c0_g1_i1_ORF
OG0018556	AH_AHSS5514_ORF	Ac_TR42342|c0_g1_i1_ORF	TR46972|c0_g1_i1_ORF
OG0018060	AH_AHSS549_ORF	Ac_TR45059|c0_g1_i1_ORF	TR38933|c0_g1_i1_ORF
OG0018555	AH_AHSS5471_ORF	Ac_TR41183|c0_g2_i3_ORF	TR69806|c0_g1_i1_ORF
OG0018554	AH_AHSS5463_ORF	Ac_TR42491|c0_g2_i1_ORF	TR53457|c0_g4_i2_ORF
OG0018553	AH_AHSS5459_ORF	Ac_TR41583|c0_g1_i1_ORF	TR48536|c1_g1_i1_ORF
OG0018552	AH_AHSS5430_ORF	Ac_TR40247|c1_g8_i2_ORF	TR43751|c0_g1_i1_ORF
OG0018551	AH_AHSS5408_ORF	Ac_TR40608|c0_g1_i6_ORF	TR44416|c1_g1_i4_ORF
OG0018549	AH_AHSS5399_ORF	Ac_TR31918|c0_g1_i1_ORF	TR29145|c0_g1_i2_ORF
OG0018059	AH_AHSS536_ORF	Ac_TR43031|c1_g8_i1_ORF	TR52374|c4_g1_i1_ORF
OG0018548	AH_AHSS5352_ORF	Ac_TR44042|c0_g2_i4_ORF	TR52155|c0_g1_i1_ORF
OG0018547	AH_AHSS5349_ORF	Ac_TR37383|c2_g1_i2_ORF	TR41939|c0_g1_i1_ORF
OG0018546	AH_AHSS5332_ORF	Ac_TR37191|c0_g1_i1_ORF	TR45625|c0_g1_i2_ORF
OG0018545	AH_AHSS5330_ORF	Ac_TR41071|c0_g1_i2_ORF	TR39860|c2_g1_i3_ORF
OG0018544	AH_AHSS5325_ORF	Ac_TR38190|c0_g1_i1_ORF	TR39724|c0_g2_i1_ORF
OG0018543	AH_AHSS5317_ORF	Ac_TR32640|c1_g1_i1_ORF	TR36700|c0_g1_i1_ORF
OG0018542	AH_AHSS5312_ORF	Ac_TR32848|c0_g1_i1_ORF	TR40752|c0_g1_i1_ORF
OG0018541	AH_AHSS5311_ORF	Ac_TR40396|c0_g1_i1_ORF	TR49338|c0_g1_i2_ORF
OG0018540	AH_AHSS5310_ORF	Ac_TR36374|c0_g1_i1_ORF	TR43366|c0_g1_i1_ORF
OG0018539	AH_AHSS5301_ORF	Ac_TR43484|c3_g2_i1_ORF	TR33412|c0_g1_i1_ORF
OG0018538	AH_AHSS5296_ORF	Ac_TR44215|c1_g3_i2_ORF	TR50389|c0_g1_i1_ORF
OG0018058	AH_AHSS528_ORF	Ac_TR36488|c0_g1_i1_ORF	TR38842|c0_g1_i1_ORF
OG0018537	AH_AHSS5278_ORF	Ac_TR29050|c0_g2_i1_ORF	TR17937|c0_g1_i1_ORF
OG0018536	AH_AHSS5276_ORF	Ac_TR39064|c0_g1_i1_ORF	TR40492|c0_g1_i2_ORF
OG0018535	AH_AHSS5268_ORF	Ac_TR26924|c0_g1_i1_ORF	TR48407|c0_g1_i1_ORF
OG0018534	AH_AHSS5266_ORF	Ac_TR46688|c1_g1_i3_ORF	TR49738|c0_g1_i1_ORF
OG0018533	AH_AHSS5265_ORF	Ac_TR30727|c0_g1_i1_ORF	TR33343|c0_g1_i1_ORF
OG0018532	AH_AHSS5242_ORF	Ac_TR38864|c0_g1_i1_ORF	TR34599|c0_g1_i1_ORF
OG0018531	AH_AHSS5193_ORF	Ac_TR31496|c0_g1_i2_ORF	TR38427|c0_g1_i1_ORF
OG0018530	AH_AHSS5187_ORF	Ac_TR29595|c0_g1_i2_ORF	TR42335|c0_g1_i3_ORF
OG0018529	AH_AHSS5184_ORF	Ac_TR40300|c0_g1_i3_ORF	TR47067|c0_g1_i1_ORF
OG0018528	AH_AHSS5183_ORF	Ac_TR39060|c0_g1_i1_ORF	TR46268|c0_g1_i1_ORF
OG0018527	AH_AHSS5180_ORF	Ac_TR45984|c1_g2_i1_ORF	TR49928|c1_g1_i2_ORF
OG0018526	AH_AHSS5178_ORF	Ac_TR35089|c0_g1_i1_ORF	TR47267|c0_g1_i1_ORF
OG0018525	AH_AHSS5169_ORF	Ac_TR41032|c0_g1_i4_ORF	TR50247|c3_g2_i2_ORF
OG0018524	AH_AHSS5150_ORF	Ac_TR43321|c0_g1_i1_ORF	TR50848|c0_g1_i1_ORF
OG0018523	AH_AHSS5148_ORF	Ac_TR40372|c0_g1_i1_ORF	TR43657|c1_g1_i2_ORF
OG0018522	AH_AHSS5146_ORF	Ac_TR19800|c0_g1_i1_ORF	TR42129|c0_g2_i1_ORF
OG0018521	AH_AHSS5145_ORF	Ac_TR35637|c0_g1_i1_ORF	TR47309|c0_g1_i3_ORF
OG0018520	AH_AHSS5143_ORF	Ac_TR38707|c0_g1_i3_ORF	TR52318|c1_g1_i3_ORF
OG0018519	AH_AHSS5130_ORF	Ac_TR43946|c0_g2_i1_ORF	TR45815|c0_g1_i1_ORF
OG0018518	AH_AHSS5128_ORF	Ac_TR44977|c0_g1_i2_ORF	TR50206|c3_g1_i1_ORF
OG0018517	AH_AHSS5108_ORF	Ac_TR37447|c0_g2_i2_ORF	TR44310|c0_g3_i1_ORF
OG0018516	AH_AHSS5068_ORF	Ac_TR24316|c0_g1_i1_ORF	TR30416|c0_g2_i1_ORF
OG0018515	AH_AHSS5059_ORF	Ac_TR39014|c1_g2_i1_ORF	TR29022|c0_g3_i1_ORF
OG0018514	AH_AHSS5058_ORF	Ac_TR24879|c0_g1_i1_ORF	TR29295|c0_g1_i1_ORF
OG0018513	AH_AHSS5035_ORF	Ac_TR42376|c0_g1_i2_ORF	TR46446|c0_g1_i1_ORF
OG0018512	AH_AHSS5022_ORF	Ac_TR42834|c0_g1_i2_ORF	TR46670|c2_g1_i4_ORF
OG0018511	AH_AHSS5020_ORF	Ac_TR48061|c0_g2_i3_ORF	TR53113|c1_g1_i2_ORF
OG0018510	AH_AHSS5007_ORF	Ac_TR46584|c0_g1_i1_ORF	TR52988|c0_g1_i2_ORF
OG0018509	AH_AHSS4994_ORF	Ac_TR41873|c0_g1_i2_ORF	TR47382|c0_g1_i1_ORF
OG0018508	AH_AHSS4961_ORF	Ac_TR46682|c0_g1_i1_ORF	TR50893|c0_g1_i2_ORF
OG0018507	AH_AHSS4946_ORF	Ac_TR37933|c0_g1_i1_ORF	TR47206|c0_g1_i1_ORF
OG0018506	AH_AHSS4945_ORF	Ac_TR31825|c0_g1_i1_ORF	TR43316|c0_g1_i1_ORF
OG0018505	AH_AHSS4940_ORF	Ac_TR47586|c0_g1_i6_ORF	TR53962|c0_g1_i1_ORF
OG0018504	AH_AHSS4881_ORF	Ac_TR38221|c0_g1_i1_ORF	TR48140|c0_g1_i2_ORF
OG0018057	AH_AHSS488_ORF	Ac_TR39959|c4_g2_i1_ORF	TR15808|c0_g1_i1_ORF
OG0018503	AH_AHSS4875_ORF	Ac_TR41167|c0_g1_i1_ORF	TR47473|c0_g1_i1_ORF
OG0018502	AH_AHSS4874_ORF	Ac_TR37560|c0_g1_i1_ORF	TR43483|c1_g1_i1_ORF
OG0018501	AH_AHSS4861_ORF	Ac_TR34394|c0_g1_i1_ORF	TR40241|c0_g1_i1_ORF
OG0018500	AH_AHSS4846_ORF	Ac_TR42516|c0_g1_i2_ORF	TR47315|c0_g1_i2_ORF
OG0018499	AH_AHSS4840_ORF	Ac_TR40258|c1_g1_i2_ORF	TR45359|c0_g2_i1_ORF
OG0018498	AH_AHSS4828_ORF	Ac_TR43214|c0_g1_i1_ORF	TR50355|c0_g1_i1_ORF
OG0018497	AH_AHSS4819_ORF	Ac_TR41589|c0_g1_i1_ORF	TR50367|c0_g1_i1_ORF
OG0018496	AH_AHSS4789_ORF	Ac_TR30715|c0_g1_i1_ORF	TR35862|c0_g1_i1_ORF
OG0018495	AH_AHSS4788_ORF	Ac_TR39081|c1_g1_i3_ORF	TR42649|c0_g1_i1_ORF
OG0018494	AH_AHSS4787_ORF	Ac_TR40225|c0_g1_i2_ORF	TR46698|c0_g1_i1_ORF
OG0018493	AH_AHSS4785_ORF	Ac_TR45454|c0_g1_i1_ORF	TR50307|c0_g1_i2_ORF
OG0018492	AH_AHSS4784_ORF	Ac_TR41310|c2_g2_i1_ORF	TR47356|c0_g1_i2_ORF
OG0018491	AH_AHSS4771_ORF	Ac_TR43850|c0_g1_i1_ORF	TR46876|c1_g1_i1_ORF
OG0018490	AH_AHSS4768_ORF	Ac_TR38097|c2_g1_i2_ORF	TR39095|c0_g1_i3_ORF
OG0018489	AH_AHSS4763_ORF	Ac_TR43992|c0_g1_i1_ORF	TR53068|c0_g1_i1_ORF
OG0018488	AH_AHSS4762_ORF	Ac_TR30255|c0_g2_i1_ORF	TR15175|c0_g1_i1_ORF
OG0018487	AH_AHSS4723_ORF	Ac_TR38125|c0_g1_i1_ORF	TR51472|c2_g1_i6_ORF
OG0018486	AH_AHSS4720_ORF	Ac_TR44153|c0_g1_i3_ORF	TR47680|c0_g1_i1_ORF
OG0018485	AH_AHSS4717_ORF	Ac_TR47729|c0_g1_i6_ORF	TR54900|c0_g3_i1_ORF
OG0018484	AH_AHSS4713_ORF	Ac_TR43721|c1_g2_i1_ORF	TR47758|c0_g1_i5_ORF
OG0018482	AH_AHSS4698_ORF	Ac_TR70521|c0_g1_i1_ORF	TR7366|c0_g1_i1_ORF
OG0018481	AH_AHSS4696_ORF	Ac_TR40116|c0_g2_i5_ORF	TR44815|c1_g1_i2_ORF
OG0018480	AH_AHSS4659_ORF	Ac_TR46761|c0_g2_i1_ORF	TR54467|c0_g1_i2_ORF
OG0018479	AH_AHSS4642_ORF	Ac_TR36469|c1_g2_i2_ORF	TR41717|c1_g1_i3_ORF
OG0018478	AH_AHSS4634_ORF	Ac_TR39869|c0_g1_i3_ORF	TR49456|c0_g1_i1_ORF
OG0018477	AH_AHSS4633_ORF	Ac_TR44822|c0_g1_i2_ORF	TR44424|c0_g1_i1_ORF
OG0018476	AH_AHSS4630_ORF	Ac_TR33310|c0_g1_i1_ORF	TR36123|c0_g1_i1_ORF
OG0018475	AH_AHSS4626_ORF	Ac_TR37413|c0_g1_i1_ORF	TR42955|c0_g1_i1_ORF
OG0018474	AH_AHSS4624_ORF	Ac_TR39794|c1_g2_i1_ORF	TR47742|c2_g1_i1_ORF
OG0018473	AH_AHSS4612_ORF	Ac_TR37453|c0_g1_i1_ORF	TR45288|c2_g1_i1_ORF
OG0018472	AH_AHSS4607_ORF	Ac_TR47653|c0_g1_i4_ORF	TR53793|c0_g1_i2_ORF
OG0018048	AH_AHSS46_ORF	Ac_TR15831|c0_g1_i1_ORF	TR40991|c0_g2_i1_ORF
OG0018471	AH_AHSS4599_ORF	Ac_TR41600|c1_g2_i2_ORF	TR46049|c7_g1_i1_ORF
OG0018470	AH_AHSS4592_ORF	Ac_TR40245|c0_g2_i3_ORF	TR48681|c1_g1_i1_ORF
OG0018055	AH_AHSS458_ORF	Ac_TR39740|c0_g1_i1_ORF	TR52364|c0_g3_i1_ORF
OG0018469	AH_AHSS4578_ORF	Ac_TR36012|c0_g1_i1_ORF	TR51826|c3_g1_i8_ORF
OG0018468	AH_AHSS4572_ORF	Ac_TR28342|c0_g1_i1_ORF	TR70812|c0_g1_i1_ORF
OG0018467	AH_AHSS4569_ORF	Ac_TR43323|c0_g1_i1_ORF	TR48910|c0_g3_i1_ORF
OG0018466	AH_AHSS4546_ORF	Ac_TR41449|c0_g1_i2_ORF	TR49304|c0_g1_i1_ORF
OG0018465	AH_AHSS4539_ORF	Ac_TR39641|c0_g1_i1_ORF	TR41287|c0_g1_i1_ORF
OG0018462	AH_AHSS4504_ORF	Ac_TR36979|c1_g1_i1_ORF	TR37496|c0_g1_i1_ORF
OG0018461	AH_AHSS4500_ORF	Ac_TR39917|c0_g1_i1_ORF	TR42447|c0_g1_i1_ORF
OG0018460	AH_AHSS4481_ORF	Ac_TR37883|c0_g1_i1_ORF	TR43076|c0_g1_i1_ORF
OG0018459	AH_AHSS4474_ORF	Ac_TR32222|c0_g1_i1_ORF	TR44465|c1_g1_i1_ORF
OG0018458	AH_AHSS4454_ORF	Ac_TR28257|c0_g1_i1_ORF	TR33632|c0_g1_i2_ORF
OG0018457	AH_AHSS4440_ORF	Ac_TR39054|c0_g1_i1_ORF	TR45217|c0_g1_i2_ORF
OG0018456	AH_AHSS4438_ORF	Ac_TR43594|c0_g1_i2_ORF	TR40995|c0_g1_i1_ORF
OG0018455	AH_AHSS4436_ORF	Ac_TR44961|c0_g1_i4_ORF	TR47921|c0_g1_i1_ORF
OG0018454	AH_AHSS4434_ORF	Ac_TR35189|c0_g8_i1_ORF	TR37420|c0_g1_i1_ORF
OG0018453	AH_AHSS4432_ORF	Ac_TR36366|c0_g1_i2_ORF	TR42533|c0_g1_i2_ORF
OG0018452	AH_AHSS4431_ORF	Ac_TR38671|c0_g1_i2_ORF	TR43405|c0_g1_i1_ORF
OG0018451	AH_AHSS4428_ORF	Ac_TR33217|c0_g1_i1_ORF	TR41869|c4_g1_i6_ORF
OG0018450	AH_AHSS4421_ORF	Ac_TR45766|c0_g1_i1_ORF	TR51665|c1_g1_i1_ORF
OG0018449	AH_AHSS4416_ORF	Ac_TR39520|c0_g1_i1_ORF	TR47013|c1_g2_i1_ORF
OG0018448	AH_AHSS4412_ORF	Ac_TR32697|c1_g1_i1_ORF	TR45730|c2_g1_i1_ORF
OG0018447	AH_AHSS4394_ORF	Ac_TR41552|c0_g1_i1_ORF	TR42539|c0_g1_i1_ORF
OG0018446	AH_AHSS4392_ORF	Ac_TR35775|c1_g1_i3_ORF	TR43620|c1_g1_i1_ORF
OG0018445	AH_AHSS4386_ORF	Ac_TR46809|c1_g2_i2_ORF	TR48902|c1_g1_i2_ORF
OG0018444	AH_AHSS4383_ORF	Ac_TR37240|c0_g1_i2_ORF	TR40970|c0_g1_i1_ORF
OG0018443	AH_AHSS4373_ORF	Ac_TR42615|c0_g4_i1_ORF	TR26272|c0_g2_i1_ORF
OG0018442	AH_AHSS4371_ORF	Ac_TR42739|c0_g2_i4_ORF	TR52658|c0_g1_i2_ORF
OG0018441	AH_AHSS4354_ORF	Ac_TR39214|c0_g1_i1_ORF	TR55378|c1_g1_i1_ORF
OG0018440	AH_AHSS4342_ORF	Ac_TR38821|c1_g1_i1_ORF	TR52954|c0_g2_i1_ORF
OG0018439	AH_AHSS4333_ORF	Ac_TR38341|c0_g1_i1_ORF	TR52766|c0_g1_i1_ORF
OG0018438	AH_AHSS4330_ORF	Ac_TR36961|c0_g1_i1_ORF	TR43767|c0_g1_i1_ORF
OG0018437	AH_AHSS4329_ORF	Ac_TR48484|c0_g2_i1_ORF	TR50736|c0_g2_i5_ORF
OG0018436	AH_AHSS4313_ORF	Ac_TR38909|c0_g1_i1_ORF	TR48208|c0_g1_i1_ORF
OG0018435	AH_AHSS4312_ORF	Ac_TR33877|c0_g3_i2_ORF	TR38547|c0_g1_i1_ORF
OG0018047	AH_AHSS43_ORF	Ac_TR20776|c0_g1_i2_ORF	TR36910|c0_g1_i1_ORF
OG0018434	AH_AHSS4299_ORF	Ac_TR44729|c0_g1_i2_ORF	TR52885|c0_g1_i2_ORF
OG0018433	AH_AHSS4294_ORF	Ac_TR37856|c0_g1_i1_ORF	TR48834|c0_g1_i1_ORF
OG0018432	AH_AHSS4288_ORF	Ac_TR40298|c0_g1_i1_ORF	TR50693|c0_g1_i1_ORF
OG0018431	AH_AHSS4268_ORF	Ac_TR31057|c0_g1_i2_ORF	TR41666|c0_g1_i1_ORF
OG0018430	AH_AHSS4267_ORF	Ac_TR34284|c0_g1_i1_ORF	TR45621|c0_g1_i1_ORF
OG0018429	AH_AHSS4256_ORF	Ac_TR32262|c0_g1_i1_ORF	TR28248|c0_g1_i1_ORF
OG0018428	AH_AHSS4250_ORF	Ac_TR45743|c0_g1_i2_ORF	TR50832|c0_g1_i1_ORF
OG0018427	AH_AHSS4240_ORF	Ac_TR12652|c0_g1_i1_ORF	TR48605|c1_g2_i8_ORF
OG0018426	AH_AHSS4238_ORF	Ac_TR43719|c0_g1_i1_ORF	TR51729|c0_g2_i1_ORF
OG0018425	AH_AHSS4231_ORF	Ac_TR46224|c0_g3_i5_ORF	TR49393|c0_g3_i2_ORF
OG0018424	AH_AHSS4230_ORF	Ac_TR39276|c1_g1_i1_ORF	TR43787|c1_g1_i1_ORF
OG0018423	AH_AHSS4212_ORF	Ac_TR34509|c0_g1_i1_ORF	TR40361|c1_g1_i1_ORF
OG0018422	AH_AHSS4204_ORF	Ac_TR45496|c0_g2_i1_ORF	TR50124|c0_g1_i1_ORF
OG0018421	AH_AHSS4196_ORF	Ac_TR28455|c0_g1_i1_ORF	TR51805|c3_g1_i1_ORF
OG0018420	AH_AHSS4194_ORF	Ac_TR39283|c0_g3_i2_ORF	TR45161|c0_g1_i1_ORF
OG0018419	AH_AHSS4188_ORF	Ac_TR35791|c0_g1_i1_ORF	TR34126|c0_g1_i1_ORF
OG0018418	AH_AHSS4169_ORF	Ac_TR45101|c2_g2_i1_ORF	TR54286|c0_g2_i1_ORF
OG0018415	AH_AHSS4140_ORF	Ac_TR34022|c0_g1_i1_ORF	TR40512|c0_g1_i1_ORF
OG0018414	AH_AHSS4118_ORF	Ac_TR41953|c0_g2_i1_ORF	TR50160|c1_g6_i2_ORF
OG0018413	AH_AHSS4112_ORF	Ac_TR32507|c0_g2_i2_ORF	TR39490|c0_g1_i2_ORF
OG0018412	AH_AHSS4110_ORF	Ac_TR43890|c0_g2_i3_ORF	TR44242|c0_g1_i1_ORF
OG0018411	AH_AHSS4102_ORF	Ac_TR47802|c1_g1_i3_ORF	TR53179|c0_g1_i3_ORF
OG0018410	AH_AHSS4078_ORF	Ac_TR43759|c0_g1_i2_ORF	TR49026|c0_g1_i1_ORF
OG0018409	AH_AHSS4065_ORF	Ac_TR40752|c0_g1_i1_ORF	TR47472|c0_g1_i1_ORF
OG0018408	AH_AHSS4061_ORF	Ac_TR35488|c0_g1_i4_ORF	TR45788|c0_g1_i1_ORF
OG0018407	AH_AHSS4060_ORF	Ac_TR42046|c0_g1_i2_ORF	TR48212|c0_g1_i1_ORF
OG0018406	AH_AHSS4054_ORF	Ac_TR45628|c0_g2_i1_ORF	TR47983|c0_g1_i1_ORF
OG0018405	AH_AHSS4030_ORF	Ac_TR32985|c0_g1_i1_ORF	TR36281|c0_g1_i1_ORF
OG0018404	AH_AHSS4029_ORF	Ac_TR35673|c1_g3_i1_ORF	TR43623|c0_g1_i1_ORF
OG0018403	AH_AHSS4024_ORF	Ac_TR38769|c0_g1_i1_ORF	TR44340|c0_g1_i1_ORF
OG0018402	AH_AHSS4007_ORF	Ac_TR40957|c0_g1_i1_ORF	TR46426|c0_g1_i1_ORF
OG0018401	AH_AHSS3997_ORF	Ac_TR45711|c0_g1_i2_ORF	TR54813|c0_g1_i2_ORF
OG0018399	AH_AHSS3994_ORF	Ac_TR37315|c2_g2_i1_ORF	TR45431|c1_g1_i1_ORF
OG0018397	AH_AHSS3972_ORF	Ac_TR38322|c0_g3_i1_ORF	TR55414|c0_g1_i5_ORF
OG0018396	AH_AHSS3967_ORF	Ac_TR46236|c0_g1_i2_ORF	TR52593|c0_g1_i1_ORF
OG0018395	AH_AHSS3964_ORF	Ac_TR34755|c0_g1_i1_ORF	TR38230|c0_g1_i1_ORF
OG0018394	AH_AHSS3963_ORF	Ac_TR37117|c2_g1_i2_ORF	TR46832|c0_g1_i1_ORF
OG0018393	AH_AHSS3958_ORF	Ac_TR41707|c0_g1_i3_ORF	TR48695|c0_g4_i2_ORF
OG0018392	AH_AHSS3957_ORF	Ac_TR48232|c0_g1_i1_ORF	TR54525|c0_g1_i1_ORF
OG0018391	AH_AHSS3954_ORF	Ac_TR42141|c0_g1_i2_ORF	TR53420|c1_g1_i3_ORF
OG0018390	AH_AHSS3948_ORF	Ac_TR37920|c0_g1_i1_ORF	TR48665|c0_g1_i2_ORF
OG0018389	AH_AHSS3929_ORF	Ac_TR35045|c0_g1_i1_ORF	TR41319|c1_g1_i1_ORF
OG0018388	AH_AHSS3928_ORF	Ac_TR36004|c0_g1_i1_ORF	TR38789|c0_g1_i1_ORF
OG0018387	AH_AHSS3926_ORF	Ac_TR35007|c0_g3_i2_ORF	TR38774|c0_g1_i1_ORF
OG0021147	AH_AHSS39071_ORF	Ac_TR33333|c0_g1_i1_ORF	TR27520|c0_g3_i1_ORF
OG0018386	AH_AHSS3903_ORF	Ac_TR43468|c0_g3_i1_ORF	TR49481|c0_g1_i1_ORF
OG0021146	AH_AHSS39025_ORF	Ac_TR27588|c0_g1_i1_ORF	TR14340|c0_g1_i1_ORF
OG0021145	AH_AHSS39023_ORF	Ac_TR32518|c0_g1_i1_ORF	TR23277|c0_g1_i1_ORF
OG0021144	AH_AHSS38999_ORF	Ac_TR39851|c1_g1_i1_ORF	TR37485|c0_g1_i1_ORF
OG0021143	AH_AHSS38957_ORF	Ac_TR25960|c0_g1_i2_ORF	TR69906|c0_g1_i1_ORF
OG0021142	AH_AHSS38951_ORF	Ac_TR13788|c0_g2_i1_ORF	TR48013|c0_g1_i1_ORF
OG0021141	AH_AHSS38926_ORF	Ac_TR67115|c0_g1_i1_ORF	TR7954|c0_g1_i1_ORF
OG0021140	AH_AHSS38914_ORF	Ac_TR40808|c3_g1_i1_ORF	TR52904|c0_g1_i1_ORF
OG0021139	AH_AHSS38890_ORF	Ac_TR46923|c0_g7_i1_ORF	TR23725|c0_g1_i1_ORF
OG0021138	AH_AHSS38887_ORF	Ac_TR42553|c1_g1_i1_ORF	TR29534|c0_g1_i1_ORF
OG0018385	AH_AHSS3884_ORF	Ac_TR37283|c1_g3_i2_ORF	TR38592|c0_g1_i1_ORF
OG0021136	AH_AHSS38838_ORF	Ac_TR39806|c0_g2_i2_ORF	TR72794|c0_g1_i1_ORF
OG0021135	AH_AHSS38830_ORF	Ac_TR39207|c0_g2_i4_ORF	TR52673|c0_g3_i3_ORF
OG0018384	AH_AHSS3883_ORF	Ac_TR35319|c0_g1_i1_ORF	TR4470|c0_g1_i1_ORF
OG0021134	AH_AHSS38826_ORF	Ac_TR41150|c0_g1_i1_ORF	TR47441|c0_g1_i1_ORF
OG0021133	AH_AHSS38823_ORF	Ac_TR32520|c0_g1_i1_ORF	TR41505|c1_g1_i1_ORF
OG0021132	AH_AHSS38818_ORF	Ac_TR40628|c0_g1_i1_ORF	TR53335|c0_g1_i1_ORF
OG0021131	AH_AHSS38795_ORF	Ac_TR41481|c3_g4_i8_ORF	TR55652|c10_g1_i1_ORF
OG0021130	AH_AHSS38778_ORF	Ac_TR29393|c0_g1_i2_ORF	TR33033|c0_g2_i2_ORF
OG0018383	AH_AHSS3876_ORF	Ac_TR43455|c0_g1_i1_ORF	TR49319|c0_g1_i1_ORF
OG0021129	AH_AHSS38750_ORF	Ac_TR20155|c0_g1_i1_ORF	TR27418|c0_g1_i1_ORF
OG0018382	AH_AHSS3870_ORF	Ac_TR48112|c0_g3_i3_ORF	TR54933|c0_g1_i1_ORF
OG0018381	AH_AHSS3868_ORF	Ac_TR30833|c0_g1_i1_ORF	TR32219|c0_g1_i1_ORF
OG0021127	AH_AHSS38665_ORF	Ac_TR36909|c0_g1_i2_ORF	TR37477|c0_g1_i1_ORF
OG0021125	AH_AHSS38645_ORF	Ac_TR25114|c0_g1_i1_ORF	TR31859|c0_g1_i1_ORF
OG0021124	AH_AHSS38644_ORF	Ac_TR41879|c0_g2_i5_ORF	TR46194|c0_g1_i3_ORF
OG0021123	AH_AHSS38634_ORF	Ac_TR32931|c0_g1_i2_ORF	TR41121|c0_g1_i1_ORF
OG0021122	AH_AHSS38612_ORF	Ac_TR44777|c1_g1_i1_ORF	TR20854|c0_g1_i1_ORF
OG0021121	AH_AHSS38603_ORF	Ac_TR40968|c0_g1_i1_ORF	TR49665|c0_g1_i1_ORF
OG0021120	AH_AHSS38595_ORF	Ac_TR31327|c0_g2_i1_ORF	TR42668|c0_g1_i1_ORF
OG0021119	AH_AHSS38593_ORF	Ac_TR48556|c0_g2_i1_ORF	TR38060|c1_g1_i1_ORF
OG0018380	AH_AHSS3856_ORF	Ac_TR37855|c0_g1_i2_ORF	TR39535|c0_g1_i1_ORF
OG0021118	AH_AHSS38547_ORF	Ac_TR63384|c0_g1_i1_ORF	TR48275|c0_g1_i3_ORF
OG0018379	AH_AHSS3853_ORF	Ac_TR35085|c0_g1_i1_ORF	TR40447|c0_g1_i1_ORF
OG0021117	AH_AHSS38523_ORF	Ac_TR41020|c0_g1_i1_ORF	TR35849|c0_g1_i1_ORF
OG0021115	AH_AHSS38484_ORF	Ac_TR28090|c1_g1_i1_ORF	TR79716|c0_g1_i1_ORF
OG0021114	AH_AHSS38470_ORF	Ac_TR11702|c0_g1_i1_ORF	TR51480|c1_g4_i1_ORF
OG0021113	AH_AHSS38429_ORF	Ac_TR28164|c0_g1_i1_ORF	TR39064|c1_g3_i1_ORF
OG0021112	AH_AHSS38386_ORF	Ac_TR6368|c0_g1_i1_ORF	TR72595|c0_g1_i1_ORF
OG0021111	AH_AHSS38375_ORF	Ac_TR32181|c0_g1_i1_ORF	TR55034|c5_g1_i1_ORF
OG0021110	AH_AHSS38329_ORF	Ac_TR32465|c0_g1_i2_ORF	TR44089|c0_g1_i1_ORF
OG0021109	AH_AHSS38322_ORF	Ac_TR39242|c0_g1_i1_ORF	TR42054|c0_g1_i1_ORF
OG0021108	AH_AHSS38317_ORF	Ac_TR42596|c0_g1_i3_ORF	TR53483|c0_g1_i2_ORF
OG0021107	AH_AHSS38307_ORF	Ac_TR15348|c0_g1_i1_ORF	TR59190|c0_g1_i1_ORF
OG0021106	AH_AHSS38279_ORF	Ac_TR38448|c0_g1_i1_ORF	TR48200|c0_g1_i2_ORF
OG0021105	AH_AHSS38228_ORF	Ac_TR24719|c0_g1_i2_ORF	TR28260|c0_g1_i1_ORF
OG0021104	AH_AHSS38218_ORF	Ac_TR38604|c0_g1_i1_ORF	TR22433|c0_g1_i1_ORF
OG0021103	AH_AHSS38211_ORF	Ac_TR41883|c0_g2_i1_ORF	TR47225|c0_g1_i1_ORF
OG0021102	AH_AHSS38209_ORF	Ac_TR44931|c0_g1_i1_ORF	TR37590|c1_g2_i1_ORF
OG0021101	AH_AHSS38205_ORF	Ac_TR39578|c0_g1_i1_ORF	TR44938|c0_g1_i1_ORF
OG0021100	AH_AHSS38193_ORF	Ac_TR40203|c0_g1_i1_ORF	TR37380|c0_g1_i1_ORF
OG0018378	AH_AHSS3819_ORF	Ac_TR43258|c1_g2_i1_ORF	TR49205|c2_g1_i1_ORF
OG0021099	AH_AHSS38187_ORF	Ac_TR39558|c0_g1_i3_ORF	TR45842|c0_g1_i1_ORF
OG0021098	AH_AHSS38151_ORF	Ac_TR38243|c0_g1_i1_ORF	TR49649|c0_g1_i3_ORF
OG0021097	AH_AHSS38130_ORF	Ac_TR29790|c0_g1_i2_ORF	TR27342|c0_g1_i1_ORF
OG0021096	AH_AHSS38121_ORF	Ac_TR35002|c2_g1_i6_ORF	TR17846|c0_g1_i1_ORF
OG0021095	AH_AHSS38044_ORF	Ac_TR42564|c2_g3_i3_ORF	TR70650|c0_g1_i1_ORF
OG0021094	AH_AHSS38043_ORF	Ac_TR13640|c0_g1_i1_ORF	TR77810|c0_g1_i1_ORF
OG0018377	AH_AHSS3801_ORF	Ac_TR38951|c0_g1_i1_ORF	TR45033|c0_g1_i2_ORF
OG0021093	AH_AHSS38009_ORF	Ac_TR47340|c0_g1_i1_ORF	TR51097|c0_g2_i1_ORF
OG0021092	AH_AHSS38008_ORF	Ac_TR43509|c0_g1_i5_ORF	TR47842|c0_g1_i3_ORF
OG0018376	AH_AHSS3799_ORF	Ac_TR36363|c1_g1_i1_ORF	TR43423|c0_g1_i5_ORF
OG0021091	AH_AHSS37971_ORF	Ac_TR25753|c0_g1_i1_ORF	TR65310|c0_g1_i1_ORF
OG0018375	AH_AHSS3793_ORF	Ac_TR26325|c0_g2_i1_ORF	TR36480|c0_g1_i1_ORF
OG0021090	AH_AHSS37921_ORF	Ac_TR27046|c0_g1_i1_ORF	TR34016|c0_g1_i1_ORF
OG0021089	AH_AHSS37905_ORF	Ac_TR2358|c0_g1_i1_ORF	TR56911|c0_g1_i1_ORF
OG0018374	AH_AHSS3790_ORF	Ac_TR33725|c0_g1_i1_ORF	TR40958|c0_g1_i2_ORF
OG0021088	AH_AHSS37890_ORF	Ac_TR40598|c0_g4_i1_ORF	TR45556|c0_g1_i1_ORF
OG0021087	AH_AHSS37889_ORF	Ac_TR5847|c0_g1_i1_ORF	TR29862|c0_g1_i1_ORF
OG0021085	AH_AHSS37856_ORF	Ac_TR43683|c1_g3_i3_ORF	TR2660|c0_g1_i1_ORF
OG0021084	AH_AHSS37842_ORF	Ac_TR40730|c0_g1_i1_ORF	TR45350|c0_g1_i1_ORF
OG0021083	AH_AHSS37828_ORF	Ac_TR38087|c0_g1_i1_ORF	TR44017|c0_g1_i2_ORF
OG0018373	AH_AHSS3780_ORF	Ac_TR39290|c0_g2_i1_ORF	TR45991|c0_g1_i1_ORF
OG0021082	AH_AHSS37788_ORF	Ac_TR41369|c0_g1_i2_ORF	TR50845|c0_g1_i1_ORF
OG0018372	AH_AHSS3778_ORF	Ac_TR44814|c2_g1_i2_ORF	TR42861|c0_g1_i1_ORF
OG0021081	AH_AHSS37777_ORF	Ac_TR66055|c0_g1_i1_ORF	TR80974|c0_g1_i1_ORF
OG0021080	AH_AHSS37770_ORF	Ac_TR20272|c0_g1_i1_ORF	TR2670|c0_g1_i1_ORF
OG0021079	AH_AHSS37765_ORF	Ac_TR39623|c1_g1_i2_ORF	TR40814|c0_g1_i1_ORF
OG0021078	AH_AHSS37764_ORF	Ac_TR46872|c0_g6_i1_ORF	TR55130|c0_g5_i1_ORF
OG0021077	AH_AHSS37760_ORF	Ac_TR23596|c0_g1_i1_ORF	TR19748|c0_g1_i1_ORF
OG0021076	AH_AHSS37745_ORF	Ac_TR46525|c0_g1_i2_ORF	TR53798|c0_g1_i2_ORF
OG0021075	AH_AHSS37736_ORF	Ac_TR68719|c0_g1_i1_ORF	TR70609|c0_g1_i1_ORF
OG0021074	AH_AHSS37734_ORF	Ac_TR30306|c0_g1_i1_ORF	TR32409|c0_g1_i1_ORF
OG0018371	AH_AHSS3773_ORF	Ac_TR46081|c0_g1_i4_ORF	TR50410|c0_g1_i1_ORF
OG0018370	AH_AHSS3769_ORF	Ac_TR48463|c0_g2_i1_ORF	TR38512|c0_g1_i1_ORF
OG0021073	AH_AHSS37687_ORF	Ac_TR38297|c0_g2_i1_ORF	TR37552|c0_g1_i3_ORF
OG0021072	AH_AHSS37653_ORF	Ac_TR48598|c2_g4_i1_ORF	TR55057|c2_g1_i2_ORF
OG0021071	AH_AHSS37641_ORF	Ac_TR41229|c0_g1_i2_ORF	TR46296|c0_g1_i1_ORF
OG0021070	AH_AHSS37631_ORF	Ac_TR45706|c1_g1_i7_ORF	TR53299|c5_g1_i3_ORF
OG0021069	AH_AHSS37576_ORF	Ac_TR34297|c0_g2_i2_ORF	TR42157|c1_g1_i1_ORF
OG0021068	AH_AHSS37554_ORF	Ac_TR18671|c0_g1_i1_ORF	TR25934|c0_g1_i1_ORF
OG0021066	AH_AHSS37494_ORF	Ac_TR34108|c0_g1_i2_ORF	TR42395|c0_g1_i1_ORF
OG0021065	AH_AHSS37485_ORF	Ac_TR34734|c0_g1_i2_ORF	TR54806|c0_g5_i1_ORF
OG0021064	AH_AHSS37479_ORF	Ac_TR39611|c0_g1_i4_ORF	TR55618|c0_g2_i2_ORF
OG0021063	AH_AHSS37463_ORF	Ac_TR33675|c0_g2_i1_ORF	TR41976|c1_g1_i1_ORF
OG0018369	AH_AHSS3745_ORF	Ac_TR43708|c0_g3_i5_ORF	TR42851|c0_g1_i1_ORF
OG0021062	AH_AHSS37449_ORF	Ac_TR40837|c0_g1_i1_ORF	TR50586|c0_g1_i1_ORF
OG0021061	AH_AHSS37448_ORF	Ac_TR38562|c0_g1_i2_ORF	TR46984|c0_g4_i1_ORF
OG0021060	AH_AHSS37439_ORF	Ac_TR46279|c0_g1_i4_ORF	TR53035|c0_g4_i1_ORF
OG0018368	AH_AHSS3743_ORF	Ac_TR40446|c2_g5_i2_ORF	TR44928|c0_g1_i1_ORF
OG0021059	AH_AHSS37428_ORF	Ac_TR36617|c0_g1_i1_ORF	TR43312|c0_g3_i1_ORF
OG0018367	AH_AHSS3742_ORF	Ac_TR42012|c0_g1_i1_ORF	TR53054|c3_g1_i1_ORF
OG0021058	AH_AHSS37417_ORF	Ac_TR42470|c0_g1_i3_ORF	TR45998|c0_g1_i1_ORF
OG0021057	AH_AHSS37416_ORF	Ac_TR33575|c0_g1_i1_ORF	TR36595|c0_g1_i1_ORF
OG0021056	AH_AHSS37414_ORF	Ac_TR35829|c0_g1_i2_ORF	TR35734|c0_g1_i2_ORF
OG0018366	AH_AHSS3741_ORF	Ac_TR30319|c0_g1_i1_ORF	TR40451|c0_g1_i1_ORF
OG0021055	AH_AHSS37401_ORF	Ac_TR40739|c0_g1_i1_ORF	TR48746|c2_g1_i1_ORF
OG0021054	AH_AHSS37396_ORF	Ac_TR40441|c0_g1_i1_ORF	TR36645|c0_g1_i1_ORF
OG0021053	AH_AHSS37392_ORF	Ac_TR57110|c0_g1_i1_ORF	TR39344|c0_g1_i1_ORF
OG0021052	AH_AHSS37378_ORF	Ac_TR37713|c0_g1_i1_ORF	TR34113|c0_g1_i1_ORF
OG0021051	AH_AHSS37373_ORF	Ac_TR38957|c0_g1_i1_ORF	TR48641|c0_g1_i1_ORF
OG0021050	AH_AHSS37364_ORF	Ac_TR39669|c0_g2_i5_ORF	TR43424|c0_g2_i1_ORF
OG0018365	AH_AHSS3735_ORF	Ac_TR30535|c0_g1_i1_ORF	TR42019|c0_g1_i1_ORF
OG0021049	AH_AHSS37331_ORF	Ac_TR40897|c0_g1_i1_ORF	TR46808|c0_g1_i1_ORF
OG0021048	AH_AHSS37324_ORF	Ac_TR64354|c0_g1_i1_ORF	TR22493|c0_g1_i1_ORF
OG0021047	AH_AHSS37281_ORF	Ac_TR1608|c0_g1_i1_ORF	TR48379|c1_g1_i1_ORF
OG0018364	AH_AHSS3728_ORF	Ac_TR47275|c0_g1_i1_ORF	TR53639|c0_g1_i2_ORF
OG0021046	AH_AHSS37254_ORF	Ac_TR44737|c3_g1_i4_ORF	TR46280|c0_g1_i4_ORF
OG0021045	AH_AHSS37230_ORF	Ac_TR47792|c0_g2_i5_ORF	TR53204|c0_g1_i6_ORF
OG0021044	AH_AHSS37214_ORF	Ac_TR35326|c1_g1_i1_ORF	TR28575|c0_g1_i1_ORF
OG0018363	AH_AHSS3718_ORF	Ac_TR37075|c0_g1_i1_ORF	TR45454|c1_g1_i1_ORF
OG0021043	AH_AHSS37173_ORF	Ac_TR31944|c0_g1_i1_ORF	TR37756|c0_g1_i1_ORF
OG0021042	AH_AHSS37143_ORF	Ac_TR40916|c0_g1_i2_ORF	TR45499|c0_g3_i1_ORF
OG0021041	AH_AHSS37125_ORF	Ac_TR32745|c0_g1_i1_ORF	TR37997|c2_g1_i1_ORF
OG0021040	AH_AHSS37098_ORF	Ac_TR46096|c2_g3_i1_ORF	TR38949|c0_g1_i1_ORF
OG0018362	AH_AHSS3707_ORF	Ac_TR34217|c0_g1_i1_ORF	TR42776|c0_g1_i2_ORF
OG0021038	AH_AHSS37045_ORF	Ac_TR25894|c0_g1_i1_ORF	TR27277|c0_g1_i2_ORF
OG0018361	AH_AHSS3691_ORF	Ac_TR43348|c0_g1_i1_ORF	TR47337|c0_g1_i1_ORF
OG0021036	AH_AHSS36892_ORF	Ac_TR30152|c0_g1_i1_ORF	TR73697|c0_g1_i1_ORF
OG0021035	AH_AHSS36787_ORF	Ac_TR35952|c0_g1_i2_ORF	TR49378|c0_g1_i1_ORF
OG0021034	AH_AHSS36782_ORF	Ac_TR70218|c0_g1_i1_ORF	TR72666|c0_g1_i1_ORF
OG0021032	AH_AHSS36711_ORF	Ac_TR40000|c0_g1_i1_ORF	TR33548|c0_g1_i1_ORF
OG0018359	AH_AHSS3669_ORF	Ac_TR44894|c0_g1_i1_ORF	TR49180|c0_g1_i1_ORF
OG0021028	AH_AHSS36628_ORF	Ac_TR26034|c0_g1_i1_ORF	TR20728|c0_g1_i1_ORF
OG0021027	AH_AHSS36623_ORF	Ac_TR33680|c2_g1_i1_ORF	TR37440|c0_g1_i2_ORF
OG0021026	AH_AHSS36618_ORF	Ac_TR35912|c0_g1_i1_ORF	TR43104|c0_g1_i2_ORF
OG0021025	AH_AHSS36611_ORF	Ac_TR20495|c0_g1_i1_ORF	TR32077|c0_g1_i1_ORF
OG0018358	AH_AHSS3657_ORF	Ac_TR23817|c0_g1_i1_ORF	TR32199|c0_g1_i1_ORF
OG0021022	AH_AHSS36563_ORF	Ac_TR30861|c0_g1_i1_ORF	TR61114|c0_g1_i1_ORF
OG0021021	AH_AHSS36519_ORF	Ac_TR33798|c2_g1_i1_ORF	TR23794|c0_g1_i1_ORF
OG0021020	AH_AHSS36513_ORF	Ac_TR43952|c0_g2_i1_ORF	TR48165|c0_g2_i1_ORF
OG0018357	AH_AHSS3651_ORF	Ac_TR40633|c0_g1_i1_ORF	TR28613|c0_g1_i1_ORF
OG0021019	AH_AHSS36460_ORF	Ac_TR45595|c0_g1_i2_ORF	TR51241|c0_g1_i2_ORF
OG0021018	AH_AHSS36425_ORF	Ac_TR42092|c3_g1_i3_ORF	TR38718|c0_g1_i1_ORF
OG0021017	AH_AHSS36422_ORF	Ac_TR43642|c1_g1_i2_ORF	TR42506|c0_g1_i1_ORF
OG0021016	AH_AHSS36419_ORF	Ac_TR40717|c0_g1_i2_ORF	TR45309|c1_g3_i2_ORF
OG0021015	AH_AHSS36412_ORF	Ac_TR38167|c0_g1_i1_ORF	TR43656|c0_g1_i1_ORF
OG0021014	AH_AHSS36410_ORF	Ac_TR41654|c0_g1_i4_ORF	TR49618|c0_g1_i4_ORF
OG0021013	AH_AHSS36382_ORF	Ac_TR32617|c0_g1_i2_ORF	TR40302|c0_g1_i1_ORF
OG0021012	AH_AHSS36365_ORF	Ac_TR30429|c1_g1_i1_ORF	TR33625|c0_g1_i1_ORF
OG0021011	AH_AHSS36357_ORF	Ac_TR973|c0_g1_i1_ORF	TR23953|c0_g1_i1_ORF
OG0021010	AH_AHSS36318_ORF	Ac_TR40658|c0_g1_i2_ORF	TR42276|c0_g1_i1_ORF
OG0018356	AH_AHSS3630_ORF	Ac_TR45103|c0_g1_i3_ORF	TR52306|c1_g1_i1_ORF
OG0021009	AH_AHSS36298_ORF	Ac_TR249|c0_g1_i1_ORF	TR22530|c0_g1_i1_ORF
OG0021008	AH_AHSS36296_ORF	Ac_TR43026|c1_g1_i1_ORF	TR48457|c0_g2_i4_ORF
OG0021007	AH_AHSS36281_ORF	Ac_TR36367|c0_g1_i2_ORF	TR35230|c0_g1_i1_ORF
OG0021006	AH_AHSS36267_ORF	Ac_TR44911|c0_g1_i1_ORF	TR45005|c0_g1_i2_ORF
OG0021004	AH_AHSS36261_ORF	Ac_TR47185|c0_g1_i4_ORF	TR53124|c0_g1_i1_ORF
OG0021003	AH_AHSS36249_ORF	Ac_TR37113|c0_g1_i1_ORF	TR47095|c0_g1_i2_ORF
OG0018355	AH_AHSS3623_ORF	Ac_TR38986|c0_g1_i1_ORF	TR48584|c0_g1_i2_ORF
OG0021002	AH_AHSS36213_ORF	Ac_TR46093|c1_g1_i2_ORF	TR53810|c0_g1_i3_ORF
OG0021001	AH_AHSS36208_ORF	Ac_TR70110|c0_g1_i1_ORF	TR24575|c0_g1_i1_ORF
OG0021000	AH_AHSS36197_ORF	Ac_TR26036|c1_g1_i2_ORF	TR49827|c0_g1_i2_ORF
OG0020999	AH_AHSS36189_ORF	Ac_TR42585|c0_g1_i2_ORF	TR50089|c0_g1_i1_ORF
OG0020998	AH_AHSS36185_ORF	Ac_TR46776|c1_g2_i2_ORF	TR55155|c0_g2_i2_ORF
OG0020997	AH_AHSS36182_ORF	Ac_TR44021|c2_g1_i4_ORF	TR48405|c1_g1_i1_ORF
OG0020996	AH_AHSS36156_ORF	Ac_TR37143|c0_g1_i3_ORF	TR39126|c0_g1_i1_ORF
OG0020994	AH_AHSS36154_ORF	Ac_TR44919|c0_g1_i1_ORF	TR51960|c0_g1_i1_ORF
OG0018354	AH_AHSS3612_ORF	Ac_TR44383|c0_g1_i1_ORF	TR49918|c0_g1_i1_ORF
OG0020993	AH_AHSS36114_ORF	Ac_TR39829|c0_g1_i1_ORF	TR45870|c0_g1_i1_ORF
OG0020992	AH_AHSS36108_ORF	Ac_TR29209|c0_g1_i1_ORF	TR17541|c0_g1_i1_ORF
OG0020991	AH_AHSS36106_ORF	Ac_TR31436|c0_g1_i2_ORF	TR35480|c0_g1_i2_ORF
OG0020990	AH_AHSS36094_ORF	Ac_TR44800|c0_g2_i2_ORF	TR53998|c2_g3_i6_ORF
OG0020989	AH_AHSS36086_ORF	Ac_TR41000|c0_g1_i3_ORF	TR44812|c0_g1_i2_ORF
OG0020988	AH_AHSS36084_ORF	Ac_TR32247|c0_g1_i1_ORF	TR43041|c0_g1_i1_ORF
OG0018353	AH_AHSS3608_ORF	Ac_TR50973|c0_g1_i1_ORF	TR29410|c0_g1_i1_ORF
OG0020987	AH_AHSS36066_ORF	Ac_TR33470|c0_g1_i1_ORF	TR42307|c0_g1_i1_ORF
OG0020986	AH_AHSS36056_ORF	Ac_TR45826|c0_g1_i1_ORF	TR48784|c0_g1_i1_ORF
OG0020985	AH_AHSS36055_ORF	Ac_TR36711|c0_g1_i1_ORF	TR46187|c2_g1_i1_ORF
OG0020984	AH_AHSS36054_ORF	Ac_TR34172|c0_g2_i1_ORF	TR15620|c0_g1_i1_ORF
OG0020983	AH_AHSS36040_ORF	Ac_TR44394|c2_g1_i2_ORF	TR48409|c1_g1_i1_ORF
OG0020982	AH_AHSS36038_ORF	Ac_TR30469|c0_g1_i1_ORF	TR41040|c0_g1_i1_ORF
OG0020980	AH_AHSS36029_ORF	Ac_TR38808|c1_g1_i1_ORF	TR39061|c0_g1_i1_ORF
OG0018352	AH_AHSS3602_ORF	Ac_TR48596|c2_g1_i1_ORF	TR55375|c1_g1_i2_ORF
OG0020979	AH_AHSS36017_ORF	Ac_TR44635|c0_g1_i2_ORF	TR44795|c1_g1_i1_ORF
OG0020978	AH_AHSS36016_ORF	Ac_TR42916|c1_g1_i1_ORF	TR48169|c0_g1_i2_ORF
OG0020977	AH_AHSS36014_ORF	Ac_TR35615|c0_g1_i1_ORF	TR43337|c0_g1_i1_ORF
OG0020976	AH_AHSS36012_ORF	Ac_TR46070|c0_g1_i1_ORF	TR52639|c0_g1_i1_ORF
OG0020975	AH_AHSS36008_ORF	Ac_TR34179|c0_g1_i1_ORF	TR26865|c0_g1_i1_ORF
OG0020974	AH_AHSS35994_ORF	Ac_TR36819|c0_g1_i3_ORF	TR35658|c1_g1_i1_ORF
OG0020973	AH_AHSS35974_ORF	Ac_TR35846|c0_g1_i1_ORF	TR51547|c0_g1_i1_ORF
OG0020971	AH_AHSS35954_ORF	Ac_TR40911|c0_g1_i1_ORF	TR51079|c0_g1_i1_ORF
OG0018351	AH_AHSS3595_ORF	Ac_TR47402|c0_g1_i2_ORF	TR53500|c0_g1_i1_ORF
OG0020970	AH_AHSS35949_ORF	Ac_TR45509|c2_g1_i2_ORF	TR50512|c2_g1_i2_ORF
OG0020969	AH_AHSS35943_ORF	Ac_TR40707|c1_g1_i1_ORF	TR42843|c1_g1_i1_ORF
OG0018350	AH_AHSS3594_ORF	Ac_TR36213|c0_g1_i1_ORF	TR35757|c0_g1_i2_ORF
OG0020968	AH_AHSS35934_ORF	Ac_TR30308|c0_g1_i1_ORF	TR9471|c0_g1_i1_ORF
OG0020967	AH_AHSS35927_ORF	Ac_TR41241|c0_g1_i2_ORF	TR50434|c0_g1_i1_ORF
OG0020966	AH_AHSS35925_ORF	Ac_TR33767|c0_g1_i1_ORF	TR35626|c0_g1_i1_ORF
OG0020965	AH_AHSS35924_ORF	Ac_TR39040|c0_g2_i1_ORF	TR41916|c0_g1_i1_ORF
OG0020964	AH_AHSS35921_ORF	Ac_TR53260|c0_g1_i1_ORF	TR64447|c0_g1_i1_ORF
OG0020963	AH_AHSS35883_ORF	Ac_TR31428|c1_g1_i1_ORF	TR28241|c0_g1_i1_ORF
OG0020960	AH_AHSS35831_ORF	Ac_TR34226|c0_g1_i1_ORF	TR36557|c0_g1_i1_ORF
OG0020959	AH_AHSS35818_ORF	Ac_TR31435|c1_g1_i1_ORF	TR24432|c0_g1_i1_ORF
OG0020957	AH_AHSS35767_ORF	Ac_TR32655|c0_g1_i1_ORF	TR39709|c0_g1_i1_ORF
OG0020955	AH_AHSS35707_ORF	Ac_TR40007|c0_g1_i1_ORF	TR51749|c1_g1_i1_ORF
OG0020954	AH_AHSS35671_ORF	Ac_TR225|c0_g1_i1_ORF	TR69990|c0_g1_i1_ORF
OG0020953	AH_AHSS35667_ORF	Ac_TR43813|c0_g1_i2_ORF	TR45581|c0_g1_i1_ORF
OG0020952	AH_AHSS35638_ORF	Ac_TR67141|c0_g1_i1_ORF	TR38435|c0_g1_i1_ORF
OG0020951	AH_AHSS35581_ORF	Ac_TR63762|c0_g1_i1_ORF	TR20041|c0_g1_i1_ORF
OG0020950	AH_AHSS35562_ORF	Ac_TR47941|c4_g1_i1_ORF	TR54534|c0_g1_i1_ORF
OG0020949	AH_AHSS35544_ORF	Ac_TR37566|c0_g1_i1_ORF	TR47010|c0_g1_i2_ORF
OG0020948	AH_AHSS35543_ORF	Ac_TR27085|c0_g1_i1_ORF	TR29517|c0_g1_i1_ORF
OG0018348	AH_AHSS3551_ORF	Ac_TR48065|c0_g1_i1_ORF	TR53747|c0_g2_i2_ORF
OG0018347	AH_AHSS3549_ORF	Ac_TR48328|c6_g1_i1_ORF	TR54655|c2_g1_i1_ORF
OG0018346	AH_AHSS3548_ORF	Ac_TR44198|c1_g1_i5_ORF	TR32458|c0_g2_i1_ORF
OG0020946	AH_AHSS35459_ORF	Ac_TR26002|c0_g2_i1_ORF	TR23407|c0_g1_i1_ORF
OG0020943	AH_AHSS35384_ORF	Ac_TR33077|c0_g1_i1_ORF	TR43844|c0_g1_i1_ORF
OG0020942	AH_AHSS35368_ORF	Ac_TR31777|c0_g1_i1_ORF	TR40255|c0_g1_i1_ORF
OG0020941	AH_AHSS35365_ORF	Ac_TR35460|c0_g1_i4_ORF	TR77745|c0_g1_i1_ORF
OG0018345	AH_AHSS3536_ORF	Ac_TR44932|c0_g1_i1_ORF	TR45277|c0_g1_i3_ORF
OG0020940	AH_AHSS35341_ORF	Ac_TR24384|c0_g1_i2_ORF	TR33336|c0_g1_i2_ORF
OG0018344	AH_AHSS3534_ORF	Ac_TR34782|c0_g1_i1_ORF	TR49367|c0_g2_i2_ORF
OG0018343	AH_AHSS3533_ORF	Ac_TR38085|c0_g1_i1_ORF	TR43092|c0_g2_i1_ORF
OG0020938	AH_AHSS35316_ORF	Ac_TR34484|c0_g1_i1_ORF	TR37935|c0_g1_i2_ORF
OG0020937	AH_AHSS35312_ORF	Ac_TR45483|c4_g1_i4_ORF	TR50269|c0_g1_i5_ORF
OG0020936	AH_AHSS35301_ORF	Ac_TR32437|c0_g1_i1_ORF	TR41195|c0_g1_i1_ORF
OG0020935	AH_AHSS35296_ORF	Ac_TR18926|c0_g1_i1_ORF	TR19462|c0_g1_i1_ORF
OG0018342	AH_AHSS3527_ORF	Ac_TR38586|c1_g1_i1_ORF	TR16437|c0_g1_i1_ORF
OG0020932	AH_AHSS35224_ORF	Ac_TR17778|c0_g1_i1_ORF	TR57248|c0_g1_i1_ORF
OG0020931	AH_AHSS35211_ORF	Ac_TR15913|c0_g1_i1_ORF	TR23661|c0_g1_i1_ORF
OG0020930	AH_AHSS35175_ORF	Ac_TR48011|c0_g1_i1_ORF	TR53759|c0_g1_i2_ORF
OG0018341	AH_AHSS3513_ORF	Ac_TR35448|c0_g1_i1_ORF	TR37215|c0_g1_i1_ORF
OG0020929	AH_AHSS35121_ORF	Ac_TR42261|c0_g1_i5_ORF	TR50038|c0_g1_i2_ORF
OG0018340	AH_AHSS3512_ORF	Ac_TR57666|c0_g1_i1_ORF	TR38028|c0_g1_i1_ORF
OG0020928	AH_AHSS35058_ORF	Ac_TR44237|c0_g1_i1_ORF	TR14440|c0_g1_i1_ORF
OG0020927	AH_AHSS35049_ORF	Ac_TR45669|c0_g1_i5_ORF	TR55513|c2_g1_i10_ORF
OG0018339	AH_AHSS3497_ORF	Ac_TR39742|c0_g1_i2_ORF	TR43696|c0_g1_i1_ORF
OG0020925	AH_AHSS34947_ORF	Ac_TR39394|c0_g1_i4_ORF	TR52516|c0_g1_i1_ORF
OG0020924	AH_AHSS34914_ORF	Ac_TR35417|c0_g2_i1_ORF	TR52677|c0_g1_i1_ORF
OG0020922	AH_AHSS34879_ORF	Ac_TR39636|c0_g2_i1_ORF	TR10624|c0_g2_i1_ORF
OG0020921	AH_AHSS34857_ORF	Ac_TR43010|c0_g2_i2_ORF	TR48184|c0_g3_i2_ORF
OG0020920	AH_AHSS34834_ORF	Ac_TR43616|c0_g2_i1_ORF	TR49380|c0_g2_i1_ORF
OG0020919	AH_AHSS34776_ORF	Ac_TR52081|c0_g1_i1_ORF	TR8468|c0_g1_i1_ORF
OG0020918	AH_AHSS34751_ORF	Ac_TR29609|c1_g1_i1_ORF	TR27763|c0_g1_i1_ORF
OG0020917	AH_AHSS34726_ORF	Ac_TR50206|c0_g1_i1_ORF	TR35246|c0_g1_i1_ORF
OG0020916	AH_AHSS34725_ORF	Ac_TR24255|c0_g1_i1_ORF	TR33410|c0_g1_i1_ORF
OG0020915	AH_AHSS34687_ORF	Ac_TR30544|c0_g1_i2_ORF	TR55247|c2_g1_i1_ORF
OG0020914	AH_AHSS34660_ORF	Ac_TR41188|c1_g1_i1_ORF	TR33976|c0_g1_i1_ORF
OG0018338	AH_AHSS3464_ORF	Ac_TR45060|c0_g2_i3_ORF	TR46508|c1_g1_i2_ORF
OG0018337	AH_AHSS3462_ORF	Ac_TR39744|c1_g1_i1_ORF	TR46188|c0_g1_i1_ORF
OG0018336	AH_AHSS3461_ORF	Ac_TR38645|c0_g1_i1_ORF	TR52139|c0_g1_i1_ORF
OG0018335	AH_AHSS3460_ORF	Ac_TR38811|c0_g1_i1_ORF	TR43108|c0_g1_i1_ORF
OG0020912	AH_AHSS34551_ORF	Ac_TR34733|c0_g1_i1_ORF	TR60337|c0_g1_i1_ORF
OG0020910	AH_AHSS34533_ORF	Ac_TR39728|c0_g1_i1_ORF	TR34063|c0_g1_i1_ORF
OG0020909	AH_AHSS34532_ORF	Ac_TR42479|c0_g1_i1_ORF	TR54749|c2_g1_i1_ORF
OG0020908	AH_AHSS34518_ORF	Ac_TR37721|c1_g7_i1_ORF	TR58164|c0_g1_i1_ORF
OG0020907	AH_AHSS34457_ORF	Ac_TR32014|c0_g1_i1_ORF	TR81672|c0_g1_i1_ORF
OG0020906	AH_AHSS34455_ORF	Ac_TR38970|c0_g1_i1_ORF	TR44281|c0_g1_i1_ORF
OG0020905	AH_AHSS34453_ORF	Ac_TR28837|c0_g1_i1_ORF	TR33111|c0_g1_i1_ORF
OG0020904	AH_AHSS34410_ORF	Ac_TR37946|c0_g2_i1_ORF	TR16734|c0_g1_i1_ORF
OG0018334	AH_AHSS3441_ORF	Ac_TR34524|c0_g1_i2_ORF	TR28379|c0_g1_i2_ORF
OG0020903	AH_AHSS34399_ORF	Ac_TR12490|c0_g1_i1_ORF	TR71693|c0_g1_i1_ORF
OG0020902	AH_AHSS34379_ORF	Ac_TR21579|c0_g1_i1_ORF	TR28068|c0_g1_i1_ORF
OG0018333	AH_AHSS3437_ORF	Ac_TR42391|c0_g1_i1_ORF	TR51449|c0_g1_i1_ORF
OG0020900	AH_AHSS34345_ORF	Ac_TR35537|c0_g1_i1_ORF	TR39325|c0_g1_i2_ORF
OG0020899	AH_AHSS34317_ORF	Ac_TR36119|c1_g1_i1_ORF	TR48195|c3_g1_i3_ORF
OG0020898	AH_AHSS34280_ORF	Ac_TR15807|c0_g1_i1_ORF	TR64853|c0_g1_i1_ORF
OG0018332	AH_AHSS3426_ORF	Ac_TR43890|c0_g1_i1_ORF	TR50490|c0_g1_i1_ORF
OG0018331	AH_AHSS3423_ORF	Ac_TR41177|c0_g1_i1_ORF	TR52164|c0_g4_i2_ORF
OG0020897	AH_AHSS34207_ORF	Ac_TR43718|c1_g1_i3_ORF	TR48877|c0_g1_i2_ORF
OG0020896	AH_AHSS34167_ORF	Ac_TR48585|c2_g2_i1_ORF	TR46738|c0_g1_i1_ORF
OG0018330	AH_AHSS3416_ORF	Ac_TR33883|c2_g1_i1_ORF	TR37871|c0_g1_i1_ORF
OG0020895	AH_AHSS34153_ORF	Ac_TR38458|c0_g2_i1_ORF	TR43952|c0_g1_i1_ORF
OG0020894	AH_AHSS34142_ORF	Ac_TR31982|c1_g1_i1_ORF	TR16541|c0_g2_i1_ORF
OG0020893	AH_AHSS34137_ORF	Ac_TR46636|c0_g1_i3_ORF	TR53699|c0_g1_i2_ORF
OG0018329	AH_AHSS3413_ORF	Ac_TR41682|c0_g1_i1_ORF	TR46790|c0_g1_i1_ORF
OG0020892	AH_AHSS34120_ORF	Ac_TR28073|c0_g1_i3_ORF	TR27374|c0_g1_i2_ORF
OG0020891	AH_AHSS34119_ORF	Ac_TR45482|c0_g1_i1_ORF	TR54161|c0_g1_i2_ORF
OG0020890	AH_AHSS34112_ORF	Ac_TR35012|c0_g1_i2_ORF	TR43857|c0_g2_i2_ORF
OG0020888	AH_AHSS34086_ORF	Ac_TR45213|c0_g2_i1_ORF	TR39680|c0_g1_i1_ORF
OG0020887	AH_AHSS34082_ORF	Ac_TR30664|c0_g1_i1_ORF	TR26395|c0_g1_i1_ORF
OG0020886	AH_AHSS34078_ORF	Ac_TR50751|c0_g1_i1_ORF	TR57018|c0_g1_i1_ORF
OG0020885	AH_AHSS34045_ORF	Ac_TR45659|c0_g1_i2_ORF	TR52121|c0_g1_i2_ORF
OG0020884	AH_AHSS34031_ORF	Ac_TR28730|c0_g1_i1_ORF	TR27080|c0_g1_i1_ORF
OG0020883	AH_AHSS34020_ORF	Ac_TR57936|c0_g1_i1_ORF	TR1384|c0_g2_i1_ORF
OG0020882	AH_AHSS34019_ORF	Ac_TR47105|c0_g1_i1_ORF	TR51512|c0_g1_i1_ORF
OG0020881	AH_AHSS34005_ORF	Ac_TR40878|c1_g1_i1_ORF	TR27941|c0_g1_i1_ORF
OG0018328	AH_AHSS3400_ORF	Ac_TR36217|c0_g1_i1_ORF	TR38671|c0_g1_i1_ORF
OG0020880	AH_AHSS33997_ORF	Ac_TR38664|c0_g4_i1_ORF	TR46109|c0_g1_i1_ORF
OG0020879	AH_AHSS33994_ORF	Ac_TR23824|c0_g1_i1_ORF	TR37876|c0_g1_i1_ORF
OG0020878	AH_AHSS33975_ORF	Ac_TR45931|c1_g2_i1_ORF	TR46306|c0_g1_i1_ORF
OG0018327	AH_AHSS3395_ORF	Ac_TR34424|c0_g5_i1_ORF	TR33840|c0_g1_i1_ORF
OG0020877	AH_AHSS33947_ORF	Ac_TR25757|c0_g1_i1_ORF	TR59152|c0_g1_i1_ORF
OG0020876	AH_AHSS33937_ORF	Ac_TR33057|c0_g1_i1_ORF	TR42026|c0_g1_i1_ORF
OG0020875	AH_AHSS33936_ORF	Ac_TR16984|c1_g1_i1_ORF	TR42462|c0_g1_i1_ORF
OG0020874	AH_AHSS33930_ORF	Ac_TR46089|c0_g1_i2_ORF	TR44872|c0_g1_i1_ORF
OG0020873	AH_AHSS33870_ORF	Ac_TR30376|c0_g1_i1_ORF	TR33376|c0_g1_i1_ORF
OG0020872	AH_AHSS33833_ORF	Ac_TR43804|c2_g5_i1_ORF	TR49280|c1_g1_i1_ORF
OG0020870	AH_AHSS33781_ORF	Ac_TR42910|c0_g1_i1_ORF	TR47899|c0_g1_i1_ORF
OG0020869	AH_AHSS33775_ORF	Ac_TR55601|c0_g1_i1_ORF	TR45062|c1_g1_i2_ORF
OG0020868	AH_AHSS33774_ORF	Ac_TR36068|c0_g2_i1_ORF	TR42136|c0_g1_i1_ORF
OG0020867	AH_AHSS33768_ORF	Ac_TR42952|c0_g1_i3_ORF	TR51534|c0_g1_i2_ORF
OG0020866	AH_AHSS33765_ORF	Ac_TR39523|c0_g1_i2_ORF	TR41446|c0_g1_i2_ORF
OG0020865	AH_AHSS33735_ORF	Ac_TR3042|c0_g1_i1_ORF	TR8574|c0_g2_i1_ORF
OG0020864	AH_AHSS33734_ORF	Ac_TR32974|c1_g1_i1_ORF	TR36179|c0_g1_i1_ORF
OG0020863	AH_AHSS33722_ORF	Ac_TR53576|c0_g1_i1_ORF	TR35189|c0_g1_i1_ORF
OG0020861	AH_AHSS33699_ORF	Ac_TR34407|c1_g1_i2_ORF	TR37884|c0_g1_i1_ORF
OG0020860	AH_AHSS33694_ORF	Ac_TR41215|c0_g2_i2_ORF	TR41356|c0_g2_i3_ORF
OG0020859	AH_AHSS33656_ORF	Ac_TR33255|c0_g1_i2_ORF	TR42041|c0_g1_i1_ORF
OG0020858	AH_AHSS33624_ORF	Ac_TR36994|c0_g1_i1_ORF	TR38302|c0_g1_i1_ORF
OG0020857	AH_AHSS33590_ORF	Ac_TR34175|c0_g2_i1_ORF	TR21746|c0_g1_i1_ORF
OG0018326	AH_AHSS3358_ORF	Ac_TR34456|c0_g1_i2_ORF	TR37311|c0_g1_i1_ORF
OG0020856	AH_AHSS33512_ORF	Ac_TR45500|c1_g1_i2_ORF	TR36734|c0_g1_i1_ORF
OG0020855	AH_AHSS33501_ORF	Ac_TR38403|c0_g1_i1_ORF	TR47701|c0_g1_i1_ORF
OG0020854	AH_AHSS33487_ORF	Ac_TR36030|c0_g1_i1_ORF	TR45142|c0_g1_i1_ORF
OG0020853	AH_AHSS33464_ORF	Ac_TR38652|c0_g1_i1_ORF	TR42826|c0_g1_i1_ORF
OG0020849	AH_AHSS33440_ORF	Ac_TR47060|c0_g1_i5_ORF	TR44546|c0_g1_i1_ORF
OG0020848	AH_AHSS33423_ORF	Ac_TR41109|c0_g1_i1_ORF	TR48896|c0_g1_i1_ORF
OG0020847	AH_AHSS33422_ORF	Ac_TR41182|c0_g1_i2_ORF	TR46492|c0_g1_i1_ORF
OG0020845	AH_AHSS33399_ORF	Ac_TR24429|c1_g2_i1_ORF	TR36693|c0_g1_i1_ORF
OG0020844	AH_AHSS33393_ORF	Ac_TR39752|c1_g1_i1_ORF	TR41229|c0_g1_i1_ORF
OG0020843	AH_AHSS33391_ORF	Ac_TR19113|c0_g1_i1_ORF	TR34724|c0_g1_i1_ORF
OG0020842	AH_AHSS33368_ORF	Ac_TR47375|c0_g1_i1_ORF	TR55168|c0_g1_i1_ORF
OG0020841	AH_AHSS33361_ORF	Ac_TR39107|c0_g1_i1_ORF	TR50639|c0_g1_i2_ORF
OG0020840	AH_AHSS33360_ORF	Ac_TR28904|c0_g1_i1_ORF	TR74284|c0_g1_i1_ORF
OG0020839	AH_AHSS33358_ORF	Ac_TR28798|c0_g1_i1_ORF	TR39258|c0_g1_i1_ORF
OG0020837	AH_AHSS33347_ORF	Ac_TR41926|c0_g1_i2_ORF	TR52284|c1_g1_i1_ORF
OG0018325	AH_AHSS3334_ORF	Ac_TR36968|c1_g1_i1_ORF	TR44090|c3_g1_i1_ORF
OG0020836	AH_AHSS33339_ORF	Ac_TR37062|c0_g1_i1_ORF	TR49898|c0_g2_i1_ORF
OG0020835	AH_AHSS33335_ORF	Ac_TR28480|c0_g1_i1_ORF	TR11023|c0_g1_i1_ORF
OG0020834	AH_AHSS33334_ORF	Ac_TR30495|c0_g1_i1_ORF	TR41448|c0_g1_i1_ORF
OG0020833	AH_AHSS33329_ORF	Ac_TR39639|c0_g2_i3_ORF	TR46907|c0_g1_i2_ORF
OG0020832	AH_AHSS33319_ORF	Ac_TR46082|c0_g1_i1_ORF	TR53384|c0_g1_i1_ORF
OG0020831	AH_AHSS33309_ORF	Ac_TR30945|c0_g1_i1_ORF	TR43172|c0_g1_i1_ORF
OG0020830	AH_AHSS33296_ORF	Ac_TR32193|c0_g3_i2_ORF	TR35842|c0_g1_i1_ORF
OG0020829	AH_AHSS33291_ORF	Ac_TR38486|c0_g1_i1_ORF	TR49361|c0_g1_i1_ORF
OG0020827	AH_AHSS33271_ORF	Ac_TR32731|c0_g1_i1_ORF	TR33877|c0_g1_i1_ORF
OG0020826	AH_AHSS33263_ORF	Ac_TR34439|c0_g1_i1_ORF	TR37558|c0_g1_i2_ORF
OG0020825	AH_AHSS33247_ORF	Ac_TR45471|c0_g2_i2_ORF	TR48685|c1_g1_i1_ORF
OG0020824	AH_AHSS33239_ORF	Ac_TR40845|c0_g2_i1_ORF	TR42986|c0_g1_i1_ORF
OG0020823	AH_AHSS33236_ORF	Ac_TR46313|c0_g2_i1_ORF	TR42203|c0_g4_i1_ORF
OG0020822	AH_AHSS33233_ORF	Ac_TR41470|c0_g2_i1_ORF	TR42972|c0_g1_i1_ORF
OG0020821	AH_AHSS33230_ORF	Ac_TR40257|c1_g3_i4_ORF	TR45244|c0_g1_i4_ORF
OG0020820	AH_AHSS33226_ORF	Ac_TR20887|c0_g1_i1_ORF	TR33104|c1_g1_i1_ORF
OG0020819	AH_AHSS33223_ORF	Ac_TR38517|c0_g1_i1_ORF	TR39902|c0_g1_i1_ORF
OG0020818	AH_AHSS33219_ORF	Ac_TR29714|c0_g1_i1_ORF	TR32107|c0_g1_i1_ORF
OG0020817	AH_AHSS33215_ORF	Ac_TR39790|c0_g1_i2_ORF	TR49427|c0_g1_i2_ORF
OG0020816	AH_AHSS33202_ORF	Ac_TR35428|c2_g1_i1_ORF	TR33964|c0_g1_i1_ORF
OG0020815	AH_AHSS33195_ORF	Ac_TR42396|c0_g1_i1_ORF	TR51329|c0_g2_i3_ORF
OG0020814	AH_AHSS33185_ORF	Ac_TR40053|c0_g1_i1_ORF	TR49494|c0_g1_i1_ORF
OG0020813	AH_AHSS33183_ORF	Ac_TR40375|c0_g1_i1_ORF	TR45932|c0_g1_i1_ORF
OG0020812	AH_AHSS33162_ORF	Ac_TR32305|c0_g1_i1_ORF	TR28785|c0_g1_i1_ORF
OG0020811	AH_AHSS33154_ORF	Ac_TR30340|c0_g1_i1_ORF	TR39153|c0_g1_i1_ORF
OG0020810	AH_AHSS33148_ORF	Ac_TR37328|c0_g1_i1_ORF	TR39305|c1_g1_i1_ORF
OG0018324	AH_AHSS3314_ORF	Ac_TR29433|c1_g1_i1_ORF	TR38424|c0_g1_i1_ORF
OG0018323	AH_AHSS3312_ORF	Ac_TR42512|c1_g1_i1_ORF	TR51614|c5_g1_i1_ORF
OG0020809	AH_AHSS33112_ORF	Ac_TR45029|c1_g3_i2_ORF	TR47539|c1_g1_i2_ORF
OG0020808	AH_AHSS33080_ORF	Ac_TR41020|c0_g2_i2_ORF	TR35994|c0_g1_i1_ORF
OG0020807	AH_AHSS33074_ORF	Ac_TR46651|c1_g1_i3_ORF	TR44785|c1_g1_i1_ORF
OG0020806	AH_AHSS33069_ORF	Ac_TR45788|c0_g1_i1_ORF	TR38659|c0_g1_i1_ORF
OG0020805	AH_AHSS33061_ORF	Ac_TR46194|c0_g1_i3_ORF	TR46750|c0_g1_i1_ORF
OG0020804	AH_AHSS33053_ORF	Ac_TR41100|c0_g1_i1_ORF	TR47698|c0_g1_i1_ORF
OG0020803	AH_AHSS33046_ORF	Ac_TR41491|c0_g1_i1_ORF	TR31721|c0_g1_i1_ORF
OG0020802	AH_AHSS33036_ORF	Ac_TR44176|c0_g1_i1_ORF	TR48964|c0_g1_i1_ORF
OG0020801	AH_AHSS33024_ORF	Ac_TR41945|c0_g2_i1_ORF	TR46075|c0_g1_i1_ORF
OG0020800	AH_AHSS33023_ORF	Ac_TR31953|c0_g1_i1_ORF	TR42316|c0_g1_i1_ORF
OG0020799	AH_AHSS33015_ORF	Ac_TR34537|c0_g1_i1_ORF	TR38102|c0_g1_i1_ORF
OG0020798	AH_AHSS33014_ORF	Ac_TR34537|c0_g1_i2_ORF	TR38102|c0_g1_i2_ORF
OG0020797	AH_AHSS33013_ORF	Ac_TR36826|c0_g1_i1_ORF	TR41851|c1_g1_i1_ORF
OG0020796	AH_AHSS32996_ORF	Ac_TR32070|c0_g1_i1_ORF	TR47320|c0_g1_i1_ORF
OG0020795	AH_AHSS32985_ORF	Ac_TR36820|c1_g1_i1_ORF	TR40060|c0_g1_i1_ORF
OG0020794	AH_AHSS32973_ORF	Ac_TR40105|c0_g1_i1_ORF	TR38945|c0_g1_i1_ORF
OG0020793	AH_AHSS32966_ORF	Ac_TR34851|c0_g1_i1_ORF	TR26331|c0_g1_i1_ORF
OG0020792	AH_AHSS32965_ORF	Ac_TR48344|c0_g1_i1_ORF	TR55497|c0_g1_i1_ORF
OG0020791	AH_AHSS32957_ORF	Ac_TR34886|c0_g1_i1_ORF	TR47389|c0_g1_i1_ORF
OG0020790	AH_AHSS32956_ORF	Ac_TR40011|c0_g2_i1_ORF	TR41058|c0_g1_i1_ORF
OG0020789	AH_AHSS32948_ORF	Ac_TR45117|c1_g2_i1_ORF	TR49763|c1_g1_i1_ORF
OG0020788	AH_AHSS32941_ORF	Ac_TR33844|c0_g1_i1_ORF	TR28685|c0_g1_i1_ORF
OG0020787	AH_AHSS32934_ORF	Ac_TR42101|c0_g1_i1_ORF	TR26093|c0_g1_i1_ORF
OG0020786	AH_AHSS32933_ORF	Ac_TR36168|c0_g1_i1_ORF	TR40314|c1_g1_i1_ORF
OG0020785	AH_AHSS32926_ORF	Ac_TR40327|c0_g1_i1_ORF	TR40894|c0_g1_i1_ORF
OG0020784	AH_AHSS32923_ORF	Ac_TR39703|c0_g1_i1_ORF	TR36851|c0_g1_i1_ORF
OG0020783	AH_AHSS32920_ORF	Ac_TR31152|c0_g1_i1_ORF	TR40500|c1_g1_i1_ORF
OG0020782	AH_AHSS32913_ORF	Ac_TR45854|c0_g1_i2_ORF	TR50819|c1_g1_i1_ORF
OG0018322	AH_AHSS3291_ORF	Ac_TR38702|c0_g1_i1_ORF	TR40179|c0_g1_i1_ORF
OG0020781	AH_AHSS32905_ORF	Ac_TR43728|c0_g1_i1_ORF	TR44851|c0_g1_i1_ORF
OG0020780	AH_AHSS32901_ORF	Ac_TR45481|c0_g2_i2_ORF	TR47871|c0_g1_i1_ORF
OG0020779	AH_AHSS32893_ORF	Ac_TR41010|c0_g1_i2_ORF	TR45286|c0_g1_i1_ORF
OG0020778	AH_AHSS32884_ORF	Ac_TR45607|c0_g1_i3_ORF	TR37000|c0_g1_i2_ORF
OG0018321	AH_AHSS3286_ORF	Ac_TR38144|c1_g1_i3_ORF	TR40515|c1_g2_i5_ORF
OG0020777	AH_AHSS32859_ORF	Ac_TR25263|c0_g1_i2_ORF	TR54155|c0_g1_i1_ORF
OG0020776	AH_AHSS32858_ORF	Ac_TR46122|c0_g1_i2_ORF	TR52533|c0_g1_i2_ORF
OG0020775	AH_AHSS32856_ORF	Ac_TR42155|c0_g1_i2_ORF	TR45390|c0_g1_i1_ORF
OG0020774	AH_AHSS32853_ORF	Ac_TR40426|c0_g1_i2_ORF	TR48554|c0_g1_i1_ORF
OG0020773	AH_AHSS32846_ORF	Ac_TR34401|c0_g1_i1_ORF	TR44197|c0_g1_i1_ORF
OG0020772	AH_AHSS32841_ORF	Ac_TR32283|c0_g1_i1_ORF	TR39259|c0_g1_i1_ORF
OG0018320	AH_AHSS3280_ORF	Ac_TR38446|c0_g1_i1_ORF	TR46896|c1_g1_i3_ORF
OG0020771	AH_AHSS32786_ORF	Ac_TR32936|c0_g1_i1_ORF	TR40938|c1_g1_i1_ORF
OG0020770	AH_AHSS32777_ORF	Ac_TR20907|c0_g1_i1_ORF	TR30629|c0_g1_i1_ORF
OG0018319	AH_AHSS3277_ORF	Ac_TR46893|c0_g2_i5_ORF	TR53196|c1_g1_i2_ORF
OG0020769	AH_AHSS32764_ORF	Ac_TR72549|c0_g1_i1_ORF	TR24457|c0_g1_i1_ORF
OG0018318	AH_AHSS3276_ORF	Ac_TR40582|c1_g1_i1_ORF	TR46037|c0_g1_i2_ORF
OG0020768	AH_AHSS32716_ORF	Ac_TR25821|c0_g1_i1_ORF	TR39407|c0_g1_i1_ORF
OG0020767	AH_AHSS32666_ORF	Ac_TR40325|c0_g1_i1_ORF	TR25198|c0_g1_i1_ORF
OG0020766	AH_AHSS32660_ORF	Ac_TR71432|c0_g1_i1_ORF	TR9396|c0_g1_i1_ORF
OG0018317	AH_AHSS3263_ORF	Ac_TR35913|c0_g1_i1_ORF	TR40115|c0_g1_i1_ORF
OG0020765	AH_AHSS32607_ORF	Ac_TR30764|c1_g1_i1_ORF	TR47235|c0_g1_i1_ORF
OG0020763	AH_AHSS32559_ORF	Ac_TR39507|c0_g1_i1_ORF	TR45349|c0_g2_i1_ORF
OG0020762	AH_AHSS32538_ORF	Ac_TR47067|c1_g2_i1_ORF	TR15013|c0_g1_i1_ORF
OG0018316	AH_AHSS3253_ORF	Ac_TR38356|c0_g1_i2_ORF	TR48384|c0_g1_i1_ORF
OG0020760	AH_AHSS32509_ORF	Ac_TR39369|c3_g3_i1_ORF	TR55482|c1_g1_i6_ORF
OG0020759	AH_AHSS32462_ORF	Ac_TR43491|c1_g1_i1_ORF	TR43214|c0_g1_i1_ORF
OG0020758	AH_AHSS32461_ORF	Ac_TR33764|c0_g1_i2_ORF	TR17087|c0_g1_i1_ORF
OG0020757	AH_AHSS32455_ORF	Ac_TR34879|c0_g1_i1_ORF	TR38503|c2_g1_i1_ORF
OG0018315	AH_AHSS3245_ORF	Ac_TR35812|c0_g1_i1_ORF	TR46160|c0_g3_i1_ORF
OG0020755	AH_AHSS32423_ORF	Ac_TR39407|c1_g1_i2_ORF	TR59131|c0_g1_i1_ORF
OG0020754	AH_AHSS32409_ORF	Ac_TR24245|c0_g1_i1_ORF	TR31609|c0_g1_i1_ORF
OG0020753	AH_AHSS32405_ORF	Ac_TR35265|c0_g1_i1_ORF	TR43188|c0_g1_i2_ORF
OG0020752	AH_AHSS32396_ORF	Ac_TR33399|c0_g1_i2_ORF	TR51566|c0_g1_i1_ORF
OG0020751	AH_AHSS32388_ORF	Ac_TR856|c0_g1_i1_ORF	TR9088|c0_g1_i1_ORF
OG0020750	AH_AHSS32387_ORF	Ac_TR31442|c0_g1_i1_ORF	TR47967|c0_g1_i1_ORF
OG0020749	AH_AHSS32383_ORF	Ac_TR27691|c1_g1_i1_ORF	TR27500|c0_g1_i1_ORF
OG0020747	AH_AHSS32357_ORF	Ac_TR33875|c1_g1_i2_ORF	TR23102|c0_g1_i1_ORF
OG0020746	AH_AHSS32339_ORF	Ac_TR34599|c0_g1_i2_ORF	TR34139|c0_g1_i1_ORF
OG0020745	AH_AHSS32333_ORF	Ac_TR48996|c0_g1_i1_ORF	TR41046|c1_g1_i2_ORF
OG0020744	AH_AHSS32332_ORF	Ac_TR785|c0_g1_i1_ORF	TR11536|c0_g1_i2_ORF
OG0020743	AH_AHSS32328_ORF	Ac_TR37256|c0_g1_i3_ORF	TR21313|c0_g1_i1_ORF
OG0020742	AH_AHSS32318_ORF	Ac_TR30714|c0_g1_i1_ORF	TR50967|c1_g1_i3_ORF
OG0018314	AH_AHSS3231_ORF	Ac_TR34545|c0_g1_i1_ORF	TR46760|c3_g2_i1_ORF
OG0020741	AH_AHSS32309_ORF	Ac_TR32746|c0_g2_i1_ORF	TR37600|c0_g1_i1_ORF
OG0018313	AH_AHSS3230_ORF	Ac_TR35638|c0_g1_i2_ORF	TR47684|c0_g1_i1_ORF
OG0018312	AH_AHSS3229_ORF	Ac_TR39975|c0_g1_i1_ORF	TR46944|c0_g1_i1_ORF
OG0018311	AH_AHSS3228_ORF	Ac_TR44348|c0_g1_i4_ORF	TR43913|c0_g1_i1_ORF
OG0020739	AH_AHSS32264_ORF	Ac_TR45362|c0_g1_i2_ORF	TR54661|c0_g1_i3_ORF
OG0020738	AH_AHSS32263_ORF	Ac_TR17168|c0_g1_i1_ORF	TR46774|c0_g1_i1_ORF
OG0020737	AH_AHSS32262_ORF	Ac_TR56046|c0_g1_i1_ORF	TR61892|c0_g1_i1_ORF
OG0020736	AH_AHSS32227_ORF	Ac_TR4732|c0_g1_i1_ORF	TR29460|c0_g1_i1_ORF
OG0020735	AH_AHSS32187_ORF	Ac_TR46468|c0_g1_i2_ORF	TR55019|c0_g1_i1_ORF
OG0020734	AH_AHSS32171_ORF	Ac_TR35023|c0_g2_i1_ORF	TR13292|c0_g1_i1_ORF
OG0020733	AH_AHSS32149_ORF	Ac_TR41317|c0_g1_i2_ORF	TR50534|c1_g1_i2_ORF
OG0020732	AH_AHSS32146_ORF	Ac_TR43415|c0_g1_i1_ORF	TR50455|c0_g1_i2_ORF
OG0020731	AH_AHSS32134_ORF	Ac_TR18388|c0_g1_i1_ORF	TR55112|c5_g2_i8_ORF
OG0020730	AH_AHSS32109_ORF	Ac_TR11096|c0_g2_i1_ORF	TR3873|c0_g1_i1_ORF
OG0020728	AH_AHSS32099_ORF	Ac_TR45483|c2_g5_i1_ORF	TR52544|c2_g3_i1_ORF
OG0020727	AH_AHSS32080_ORF	Ac_TR37679|c0_g2_i2_ORF	TR42815|c0_g1_i2_ORF
OG0018310	AH_AHSS3207_ORF	Ac_TR46350|c2_g4_i1_ORF	TR32890|c0_g1_i1_ORF
OG0020724	AH_AHSS32045_ORF	Ac_TR42118|c0_g1_i1_ORF	TR49887|c0_g1_i1_ORF
OG0018309	AH_AHSS3202_ORF	Ac_TR32825|c0_g1_i1_ORF	TR42110|c0_g1_i2_ORF
OG0020721	AH_AHSS32001_ORF	Ac_TR31434|c0_g1_i1_ORF	TR31278|c0_g1_i1_ORF
OG0020720	AH_AHSS31995_ORF	Ac_TR6924|c0_g1_i1_ORF	TR61339|c0_g1_i1_ORF
OG0020719	AH_AHSS31961_ORF	Ac_TR29902|c1_g2_i1_ORF	TR55426|c0_g1_i1_ORF
OG0018308	AH_AHSS3196_ORF	Ac_TR35924|c0_g2_i1_ORF	TR37663|c0_g1_i1_ORF
OG0020718	AH_AHSS31944_ORF	Ac_TR14117|c0_g1_i1_ORF	TR39850|c0_g1_i1_ORF
OG0018307	AH_AHSS3190_ORF	Ac_TR42757|c1_g1_i1_ORF	TR51396|c0_g1_i2_ORF
OG0020717	AH_AHSS31899_ORF	Ac_TR37193|c0_g1_i2_ORF	TR41187|c0_g1_i2_ORF
OG0018306	AH_AHSS3184_ORF	Ac_TR38746|c0_g1_i1_ORF	TR43220|c1_g1_i1_ORF
OG0020715	AH_AHSS31813_ORF	Ac_TR31801|c0_g1_i1_ORF	TR47542|c0_g1_i2_ORF
OG0020714	AH_AHSS31803_ORF	Ac_TR36276|c0_g1_i1_ORF	TR41619|c0_g1_i1_ORF
OG0020713	AH_AHSS31769_ORF	Ac_TR69262|c0_g1_i1_ORF	TR79680|c0_g1_i1_ORF
OG0020712	AH_AHSS31760_ORF	Ac_TR7682|c0_g1_i1_ORF	TR72355|c0_g1_i1_ORF
OG0020711	AH_AHSS31733_ORF	Ac_TR20825|c0_g1_i1_ORF	TR25599|c0_g2_i1_ORF
OG0020710	AH_AHSS31721_ORF	Ac_TR43446|c0_g5_i2_ORF	TR53118|c0_g1_i1_ORF
OG0020709	AH_AHSS31704_ORF	Ac_TR35202|c0_g1_i1_ORF	TR40333|c0_g1_i1_ORF
OG0020708	AH_AHSS31698_ORF	Ac_TR49459|c0_g1_i1_ORF	TR17609|c0_g1_i1_ORF
OG0020707	AH_AHSS31680_ORF	Ac_TR9057|c0_g1_i1_ORF	TR785|c0_g1_i1_ORF
OG0020706	AH_AHSS31653_ORF	Ac_TR16459|c0_g1_i1_ORF	TR10160|c0_g1_i1_ORF
OG0020705	AH_AHSS31630_ORF	Ac_TR18788|c0_g1_i1_ORF	TR60553|c0_g1_i1_ORF
OG0020704	AH_AHSS31626_ORF	Ac_TR42231|c0_g2_i1_ORF	TR15791|c0_g1_i1_ORF
OG0020703	AH_AHSS31622_ORF	Ac_TR29772|c3_g1_i1_ORF	TR30938|c0_g1_i1_ORF
OG0020701	AH_AHSS31600_ORF	Ac_TR46048|c0_g1_i4_ORF	TR49386|c0_g1_i8_ORF
OG0018304	AH_AHSS3155_ORF	Ac_TR44181|c0_g1_i1_ORF	TR52968|c0_g1_i1_ORF
OG0018303	AH_AHSS3153_ORF	Ac_TR40093|c0_g1_i1_ORF	TR37822|c0_g1_i1_ORF
OG0020700	AH_AHSS31528_ORF	Ac_TR26817|c0_g1_i3_ORF	TR50663|c0_g4_i3_ORF
OG0020699	AH_AHSS31420_ORF	Ac_TR17997|c0_g1_i1_ORF	TR48007|c1_g1_i10_ORF
OG0018301	AH_AHSS3141_ORF	Ac_TR31166|c0_g1_i3_ORF	TR40358|c0_g1_i1_ORF
OG0020698	AH_AHSS31392_ORF	Ac_TR22577|c0_g2_i1_ORF	TR9753|c0_g1_i1_ORF
OG0020697	AH_AHSS31383_ORF	Ac_TR26951|c0_g1_i1_ORF	TR46104|c0_g1_i2_ORF
OG0020696	AH_AHSS31369_ORF	Ac_TR46587|c0_g1_i1_ORF	TR46228|c0_g1_i1_ORF
OG0020695	AH_AHSS31360_ORF	Ac_TR35436|c0_g1_i1_ORF	TR2439|c0_g1_i1_ORF
OG0020694	AH_AHSS31357_ORF	Ac_TR31035|c1_g1_i2_ORF	TR28442|c0_g1_i1_ORF
OG0020693	AH_AHSS31350_ORF	Ac_TR48298|c1_g2_i1_ORF	TR54790|c3_g9_i1_ORF
OG0018300	AH_AHSS3134_ORF	Ac_TR36995|c0_g1_i2_ORF	TR42917|c0_g1_i1_ORF
OG0020692	AH_AHSS31320_ORF	Ac_TR22247|c0_g1_i1_ORF	TR29281|c0_g2_i1_ORF
OG0020690	AH_AHSS31292_ORF	Ac_TR43371|c0_g1_i1_ORF	TR47484|c0_g1_i1_ORF
OG0020689	AH_AHSS31289_ORF	Ac_TR21740|c0_g2_i1_ORF	TR17991|c0_g1_i1_ORF
OG0020687	AH_AHSS31251_ORF	Ac_TR44401|c0_g1_i3_ORF	TR47173|c0_g1_i2_ORF
OG0020685	AH_AHSS31214_ORF	Ac_TR38155|c3_g1_i3_ORF	TR12809|c0_g1_i1_ORF
OG0020684	AH_AHSS31165_ORF	Ac_TR42964|c0_g1_i1_ORF	TR66207|c0_g1_i1_ORF
OG0020683	AH_AHSS31163_ORF	Ac_TR27027|c0_g1_i1_ORF	TR41604|c0_g1_i1_ORF
OG0020682	AH_AHSS31159_ORF	Ac_TR35393|c0_g1_i1_ORF	TR40882|c0_g2_i1_ORF
OG0020681	AH_AHSS31131_ORF	Ac_TR11503|c0_g1_i1_ORF	TR21232|c0_g1_i1_ORF
OG0020680	AH_AHSS31089_ORF	Ac_TR37582|c0_g1_i2_ORF	TR38809|c1_g1_i1_ORF
OG0020679	AH_AHSS31088_ORF	Ac_TR46145|c0_g2_i1_ORF	TR55383|c1_g3_i3_ORF
OG0020678	AH_AHSS31071_ORF	Ac_TR26395|c0_g1_i1_ORF	TR34042|c0_g1_i1_ORF
OG0018299	AH_AHSS3104_ORF	Ac_TR33661|c1_g1_i1_ORF	TR38830|c0_g1_i3_ORF
OG0020676	AH_AHSS31008_ORF	Ac_TR37292|c0_g1_i1_ORF	TR39862|c0_g1_i1_ORF
OG0020675	AH_AHSS30985_ORF	Ac_TR41724|c0_g2_i1_ORF	TR50696|c0_g2_i1_ORF
OG0020674	AH_AHSS30983_ORF	Ac_TR34149|c2_g1_i1_ORF	TR18387|c0_g1_i1_ORF
OG0020673	AH_AHSS30974_ORF	Ac_TR30975|c0_g2_i1_ORF	TR9214|c0_g1_i1_ORF
OG0020672	AH_AHSS30972_ORF	Ac_TR35619|c1_g1_i4_ORF	TR50572|c0_g3_i1_ORF
OG0020671	AH_AHSS30939_ORF	Ac_TR71599|c0_g1_i1_ORF	TR80060|c0_g1_i1_ORF
OG0020670	AH_AHSS30934_ORF	Ac_TR43959|c0_g1_i2_ORF	TR49599|c0_g1_i1_ORF
OG0020669	AH_AHSS30928_ORF	Ac_TR27380|c0_g1_i1_ORF	TR26747|c0_g1_i2_ORF
OG0020668	AH_AHSS30923_ORF	Ac_TR33695|c0_g1_i1_ORF	TR38990|c0_g1_i1_ORF
OG0018298	AH_AHSS3091_ORF	Ac_TR36831|c1_g1_i1_ORF	TR37463|c1_g1_i2_ORF
OG0020666	AH_AHSS30882_ORF	Ac_TR39834|c0_g1_i1_ORF	TR43752|c0_g1_i1_ORF
OG0020665	AH_AHSS30853_ORF	Ac_TR35103|c0_g5_i3_ORF	TR44651|c1_g2_i1_ORF
OG0020664	AH_AHSS30850_ORF	Ac_TR34735|c0_g1_i1_ORF	TR45212|c1_g4_i1_ORF
OG0018297	AH_AHSS3084_ORF	Ac_TR30742|c0_g1_i1_ORF	TR28451|c0_g1_i1_ORF
OG0020661	AH_AHSS30837_ORF	Ac_TR52084|c0_g1_i1_ORF	TR63375|c0_g1_i1_ORF
OG0020659	AH_AHSS30781_ORF	Ac_TR42113|c0_g1_i1_ORF	TR45256|c0_g1_i1_ORF
OG0020658	AH_AHSS30755_ORF	Ac_TR41748|c0_g1_i1_ORF	TR52033|c0_g1_i1_ORF
OG0020656	AH_AHSS30733_ORF	Ac_TR39331|c0_g1_i3_ORF	TR43937|c0_g2_i1_ORF
OG0020655	AH_AHSS30730_ORF	Ac_TR24228|c0_g1_i1_ORF	TR32233|c0_g1_i1_ORF
OG0020654	AH_AHSS30725_ORF	Ac_TR35610|c0_g1_i1_ORF	TR8647|c0_g1_i1_ORF
OG0020653	AH_AHSS30720_ORF	Ac_TR43664|c0_g1_i1_ORF	TR54758|c0_g1_i1_ORF
OG0020652	AH_AHSS30712_ORF	Ac_TR33847|c0_g1_i1_ORF	TR41434|c0_g1_i3_ORF
OG0020651	AH_AHSS30680_ORF	Ac_TR41928|c0_g1_i1_ORF	TR53371|c0_g1_i4_ORF
OG0018296	AH_AHSS3066_ORF	Ac_TR35953|c0_g1_i2_ORF	TR46895|c0_g1_i1_ORF
OG0020650	AH_AHSS30642_ORF	Ac_TR24747|c0_g1_i2_ORF	TR80132|c0_g1_i1_ORF
OG0020649	AH_AHSS30633_ORF	Ac_TR38420|c0_g1_i1_ORF	TR45352|c0_g1_i1_ORF
OG0020648	AH_AHSS30627_ORF	Ac_TR54045|c0_g1_i1_ORF	TR68024|c0_g1_i1_ORF
OG0020647	AH_AHSS30583_ORF	Ac_TR65231|c0_g1_i1_ORF	TR55891|c0_g1_i1_ORF
OG0020646	AH_AHSS30580_ORF	Ac_TR44174|c1_g2_i2_ORF	TR53632|c0_g1_i1_ORF
OG0020645	AH_AHSS30567_ORF	Ac_TR8297|c0_g1_i1_ORF	TR34507|c1_g1_i1_ORF
OG0020644	AH_AHSS30534_ORF	Ac_TR26482|c0_g1_i1_ORF	TR55682|c0_g1_i1_ORF
OG0020643	AH_AHSS30495_ORF	Ac_TR32183|c0_g1_i1_ORF	TR35748|c0_g1_i1_ORF
OG0020642	AH_AHSS30483_ORF	Ac_TR48311|c0_g3_i3_ORF	TR55500|c0_g2_i1_ORF
OG0020641	AH_AHSS30477_ORF	Ac_TR29478|c0_g1_i1_ORF	TR6209|c0_g1_i1_ORF
OG0020640	AH_AHSS30457_ORF	Ac_TR47011|c0_g5_i2_ORF	TR44545|c0_g3_i3_ORF
OG0020638	AH_AHSS30425_ORF	Ac_TR7996|c0_g2_i1_ORF	TR17970|c0_g1_i1_ORF
OG0018295	AH_AHSS3042_ORF	Ac_TR36693|c5_g1_i1_ORF	TR37561|c1_g1_i1_ORF
OG0018294	AH_AHSS3040_ORF	Ac_TR38325|c0_g1_i1_ORF	TR36178|c0_g1_i1_ORF
OG0018293	AH_AHSS3035_ORF	Ac_TR36318|c0_g1_i2_ORF	TR43367|c0_g1_i1_ORF
OG0020637	AH_AHSS30348_ORF	Ac_TR40458|c0_g1_i1_ORF	TR46789|c0_g1_i1_ORF
OG0020636	AH_AHSS30336_ORF	Ac_TR43772|c1_g1_i1_ORF	TR48551|c0_g1_i1_ORF
OG0020635	AH_AHSS30335_ORF	Ac_TR40288|c0_g1_i2_ORF	TR41575|c0_g2_i2_ORF
OG0020634	AH_AHSS30331_ORF	Ac_TR10498|c0_g1_i1_ORF	TR65708|c0_g1_i1_ORF
OG0020633	AH_AHSS30322_ORF	Ac_TR34794|c0_g1_i1_ORF	TR46444|c0_g1_i2_ORF
OG0018292	AH_AHSS3032_ORF	Ac_TR35330|c1_g1_i1_ORF	TR39616|c0_g1_i1_ORF
OG0018291	AH_AHSS3031_ORF	Ac_TR38481|c0_g1_i3_ORF	TR45511|c0_g1_i1_ORF
OG0020632	AH_AHSS30289_ORF	Ac_TR57681|c0_g1_i1_ORF	TR80596|c0_g1_i1_ORF
OG0020631	AH_AHSS30265_ORF	Ac_TR44677|c0_g1_i2_ORF	TR50631|c0_g1_i2_ORF
OG0020630	AH_AHSS30256_ORF	Ac_TR42274|c0_g1_i2_ORF	TR47311|c0_g1_i1_ORF
OG0020629	AH_AHSS30255_ORF	Ac_TR41814|c0_g1_i2_ORF	TR49677|c0_g1_i4_ORF
OG0020628	AH_AHSS30233_ORF	Ac_TR44821|c1_g2_i1_ORF	TR43981|c0_g1_i1_ORF
OG0020627	AH_AHSS30231_ORF	Ac_TR33788|c0_g1_i2_ORF	TR28988|c0_g1_i2_ORF
OG0018290	AH_AHSS3023_ORF	Ac_TR34529|c1_g1_i1_ORF	TR35451|c0_g1_i1_ORF
OG0020625	AH_AHSS30202_ORF	Ac_TR39660|c0_g2_i4_ORF	TR44842|c0_g1_i1_ORF
OG0020624	AH_AHSS30199_ORF	Ac_TR48146|c0_g2_i1_ORF	TR53629|c3_g1_i2_ORF
OG0020623	AH_AHSS30179_ORF	Ac_TR30461|c0_g1_i1_ORF	TR25648|c0_g1_i1_ORF
OG0020622	AH_AHSS30172_ORF	Ac_TR37829|c0_g1_i1_ORF	TR47868|c0_g1_i1_ORF
OG0020621	AH_AHSS30170_ORF	Ac_TR47355|c1_g1_i2_ORF	TR55244|c0_g1_i2_ORF
OG0020620	AH_AHSS30162_ORF	Ac_TR43760|c0_g1_i1_ORF	TR41711|c0_g1_i1_ORF
OG0020619	AH_AHSS30153_ORF	Ac_TR46296|c0_g1_i1_ORF	TR53552|c0_g1_i2_ORF
OG0020618	AH_AHSS30144_ORF	Ac_TR42200|c0_g1_i1_ORF	TR26673|c0_g2_i1_ORF
OG0020617	AH_AHSS30135_ORF	Ac_TR46091|c0_g1_i3_ORF	TR50746|c0_g2_i1_ORF
OG0020616	AH_AHSS30127_ORF	Ac_TR44859|c4_g1_i2_ORF	TR46148|c1_g1_i1_ORF
OG0020615	AH_AHSS30117_ORF	Ac_TR34860|c0_g1_i1_ORF	TR38702|c0_g1_i1_ORF
OG0020614	AH_AHSS30080_ORF	Ac_TR38537|c0_g1_i1_ORF	TR50960|c0_g1_i3_ORF
OG0020613	AH_AHSS30072_ORF	Ac_TR7082|c0_g1_i1_ORF	TR19182|c0_g1_i1_ORF
OG0018289	AH_AHSS3004_ORF	Ac_TR37727|c0_g1_i1_ORF	TR44971|c0_g1_i1_ORF
OG0020612	AH_AHSS30033_ORF	Ac_TR44423|c4_g1_i5_ORF	TR53767|c0_g1_i1_ORF
OG0018288	AH_AHSS3003_ORF	Ac_TR45582|c0_g2_i1_ORF	TR47321|c0_g1_i1_ORF
OG0020611	AH_AHSS29988_ORF	Ac_TR19087|c0_g1_i1_ORF	TR16915|c0_g1_i1_ORF
OG0020610	AH_AHSS29958_ORF	Ac_TR35811|c0_g1_i1_ORF	TR40588|c0_g1_i1_ORF
OG0020609	AH_AHSS29938_ORF	Ac_TR44039|c0_g1_i1_ORF	TR50465|c0_g1_i1_ORF
OG0020608	AH_AHSS29914_ORF	Ac_TR30755|c1_g1_i1_ORF	TR7998|c0_g1_i1_ORF
OG0020607	AH_AHSS29903_ORF	Ac_TR44191|c0_g1_i1_ORF	TR54144|c0_g3_i1_ORF
OG0020606	AH_AHSS29900_ORF	Ac_TR15238|c0_g2_i1_ORF	TR21948|c0_g1_i1_ORF
OG0020605	AH_AHSS29898_ORF	Ac_TR47448|c0_g2_i1_ORF	TR52568|c1_g1_i5_ORF
OG0020604	AH_AHSS29896_ORF	Ac_TR45562|c0_g1_i1_ORF	TR51865|c0_g1_i1_ORF
OG0020603	AH_AHSS29884_ORF	Ac_TR39450|c0_g1_i1_ORF	TR42663|c0_g1_i2_ORF
OG0020602	AH_AHSS29853_ORF	Ac_TR30743|c0_g1_i1_ORF	TR38699|c0_g1_i1_ORF
OG0020601	AH_AHSS29843_ORF	Ac_TR38904|c0_g1_i2_ORF	TR44233|c0_g2_i1_ORF
OG0020600	AH_AHSS29783_ORF	Ac_TR41368|c0_g1_i1_ORF	TR38548|c0_g3_i1_ORF
OG0020599	AH_AHSS29782_ORF	Ac_TR64120|c0_g1_i1_ORF	TR47273|c0_g3_i1_ORF
OG0020598	AH_AHSS29775_ORF	Ac_TR23107|c1_g1_i1_ORF	TR25687|c0_g1_i1_ORF
OG0020597	AH_AHSS29772_ORF	Ac_TR43699|c1_g1_i1_ORF	TR49680|c0_g1_i1_ORF
OG0020596	AH_AHSS29766_ORF	Ac_TR31738|c1_g1_i1_ORF	TR50386|c0_g2_i1_ORF
OG0020594	AH_AHSS29737_ORF	Ac_TR37548|c1_g2_i1_ORF	TR50388|c0_g2_i1_ORF
OG0018287	AH_AHSS2973_ORF	Ac_TR41434|c3_g3_i2_ORF	TR48805|c0_g1_i1_ORF
OG0020593	AH_AHSS29722_ORF	Ac_TR9489|c0_g1_i1_ORF	TR77402|c0_g1_i1_ORF
OG0020592	AH_AHSS29717_ORF	Ac_TR40665|c0_g1_i2_ORF	TR44821|c0_g1_i1_ORF
OG0020591	AH_AHSS29705_ORF	Ac_TR43381|c0_g1_i1_ORF	TR48243|c0_g1_i1_ORF
OG0020589	AH_AHSS29662_ORF	Ac_TR42093|c0_g1_i2_ORF	TR50740|c0_g1_i3_ORF
OG0018286	AH_AHSS2965_ORF	Ac_TR35240|c1_g2_i2_ORF	TR38601|c2_g1_i3_ORF
OG0020588	AH_AHSS29647_ORF	Ac_TR47430|c0_g1_i1_ORF	TR52868|c0_g1_i1_ORF
OG0020587	AH_AHSS29643_ORF	Ac_TR40059|c1_g1_i1_ORF	TR18530|c0_g1_i1_ORF
OG0020586	AH_AHSS29639_ORF	Ac_TR48002|c0_g1_i1_ORF	TR52799|c0_g1_i1_ORF
OG0018285	AH_AHSS2963_ORF	Ac_TR30707|c0_g1_i1_ORF	TR29284|c0_g1_i2_ORF
OG0020584	AH_AHSS29600_ORF	Ac_TR37168|c0_g1_i1_ORF	TR21947|c0_g1_i1_ORF
OG0020583	AH_AHSS29581_ORF	Ac_TR41368|c1_g1_i1_ORF	TR42412|c0_g1_i1_ORF
OG0020582	AH_AHSS29579_ORF	Ac_TR25289|c0_g1_i1_ORF	TR60789|c0_g1_i1_ORF
OG0018284	AH_AHSS2957_ORF	Ac_TR40679|c0_g1_i2_ORF	TR50062|c3_g1_i1_ORF
OG0020580	AH_AHSS29559_ORF	Ac_TR44699|c0_g1_i1_ORF	TR51093|c0_g1_i3_ORF
OG0020579	AH_AHSS29547_ORF	Ac_TR44766|c1_g1_i1_ORF	TR78599|c0_g1_i1_ORF
OG0020577	AH_AHSS29535_ORF	Ac_TR45877|c0_g1_i4_ORF	TR50121|c1_g1_i2_ORF
OG0020576	AH_AHSS29526_ORF	Ac_TR36766|c0_g1_i1_ORF	TR39272|c0_g1_i2_ORF
OG0020575	AH_AHSS29512_ORF	Ac_TR45509|c0_g1_i1_ORF	TR50512|c1_g1_i1_ORF
OG0020574	AH_AHSS29508_ORF	Ac_TR34097|c0_g1_i1_ORF	TR45388|c0_g1_i1_ORF
OG0020573	AH_AHSS29485_ORF	Ac_TR32388|c0_g1_i1_ORF	TR29293|c0_g1_i1_ORF
OG0020572	AH_AHSS29479_ORF	Ac_TR31592|c1_g1_i2_ORF	TR47657|c9_g5_i2_ORF
OG0020571	AH_AHSS29478_ORF	Ac_TR23398|c0_g1_i1_ORF	TR33259|c0_g1_i1_ORF
OG0020570	AH_AHSS29473_ORF	Ac_TR46750|c0_g1_i2_ORF	TR50193|c0_g1_i1_ORF
OG0020569	AH_AHSS29472_ORF	Ac_TR43408|c1_g2_i5_ORF	TR51047|c0_g1_i1_ORF
OG0020568	AH_AHSS29446_ORF	Ac_TR38613|c0_g2_i3_ORF	TR41984|c0_g1_i1_ORF
OG0020566	AH_AHSS29420_ORF	Ac_TR45620|c0_g1_i2_ORF	TR46382|c0_g1_i2_ORF
OG0018283	AH_AHSS2941_ORF	Ac_TR38022|c2_g1_i2_ORF	TR49259|c0_g1_i2_ORF
OG0020565	AH_AHSS29409_ORF	Ac_TR33030|c0_g1_i1_ORF	TR35803|c0_g1_i1_ORF
OG0020564	AH_AHSS29397_ORF	Ac_TR15018|c1_g1_i1_ORF	TR5906|c0_g1_i1_ORF
OG0020563	AH_AHSS29394_ORF	Ac_TR42846|c0_g1_i7_ORF	TR46813|c0_g1_i1_ORF
OG0018282	AH_AHSS2939_ORF	Ac_TR40416|c1_g1_i1_ORF	TR48579|c2_g1_i3_ORF
OG0020562	AH_AHSS29369_ORF	Ac_TR29472|c1_g1_i1_ORF	TR38556|c0_g1_i1_ORF
OG0020561	AH_AHSS29364_ORF	Ac_TR37172|c0_g1_i1_ORF	TR41313|c1_g2_i3_ORF
OG0020560	AH_AHSS29363_ORF	Ac_TR43504|c0_g1_i2_ORF	TR47838|c0_g1_i1_ORF
OG0018281	AH_AHSS2936_ORF	Ac_TR34749|c0_g1_i1_ORF	TR36820|c0_g1_i3_ORF
OG0020559	AH_AHSS29353_ORF	Ac_TR41269|c0_g1_i1_ORF	TR49308|c0_g1_i1_ORF
OG0020558	AH_AHSS29342_ORF	Ac_TR46843|c0_g1_i1_ORF	TR34389|c0_g1_i1_ORF
OG0020557	AH_AHSS29326_ORF	Ac_TR35665|c0_g1_i4_ORF	TR37533|c0_g1_i1_ORF
OG0020556	AH_AHSS29316_ORF	Ac_TR46705|c2_g2_i1_ORF	TR48802|c0_g1_i1_ORF
OG0020555	AH_AHSS29279_ORF	Ac_TR38020|c0_g1_i1_ORF	TR40695|c0_g1_i1_ORF
OG0020554	AH_AHSS29258_ORF	Ac_TR43362|c0_g1_i1_ORF	TR51780|c0_g2_i1_ORF
OG0020553	AH_AHSS29256_ORF	Ac_TR45804|c0_g3_i1_ORF	TR48900|c1_g1_i1_ORF
OG0020552	AH_AHSS29252_ORF	Ac_TR44008|c0_g1_i4_ORF	TR47451|c0_g1_i1_ORF
OG0020551	AH_AHSS29248_ORF	Ac_TR47868|c0_g1_i1_ORF	TR45833|c0_g1_i1_ORF
OG0020550	AH_AHSS29245_ORF	Ac_TR40352|c1_g1_i1_ORF	TR42291|c0_g2_i3_ORF
OG0020549	AH_AHSS29240_ORF	Ac_TR29331|c0_g2_i1_ORF	TR24680|c0_g1_i1_ORF
OG0020548	AH_AHSS29228_ORF	Ac_TR20439|c0_g1_i1_ORF	TR28840|c0_g2_i1_ORF
OG0020546	AH_AHSS29207_ORF	Ac_TR37680|c0_g1_i1_ORF	TR41537|c0_g1_i1_ORF
OG0020545	AH_AHSS29204_ORF	Ac_TR35080|c0_g1_i1_ORF	TR36433|c0_g1_i1_ORF
OG0018280	AH_AHSS2920_ORF	Ac_TR31640|c0_g1_i1_ORF	TR23129|c0_g1_i1_ORF
OG0020544	AH_AHSS29192_ORF	Ac_TR7391|c0_g1_i1_ORF	TR2922|c0_g1_i1_ORF
OG0018279	AH_AHSS2919_ORF	Ac_TR43508|c0_g1_i1_ORF	TR50903|c0_g1_i1_ORF
OG0020543	AH_AHSS29180_ORF	Ac_TR33564|c0_g1_i1_ORF	TR33851|c0_g1_i1_ORF
OG0018278	AH_AHSS2917_ORF	Ac_TR44055|c0_g1_i1_ORF	TR51056|c0_g1_i1_ORF
OG0020542	AH_AHSS29169_ORF	Ac_TR27945|c0_g1_i1_ORF	TR28674|c0_g1_i1_ORF
OG0018277	AH_AHSS2916_ORF	Ac_TR38436|c0_g1_i2_ORF	TR51082|c0_g1_i2_ORF
OG0020541	AH_AHSS29158_ORF	Ac_TR46316|c0_g1_i2_ORF	TR52559|c0_g2_i1_ORF
OG0018276	AH_AHSS2914_ORF	Ac_TR30209|c0_g1_i1_ORF	TR41990|c0_g2_i2_ORF
OG0020539	AH_AHSS29124_ORF	Ac_TR45088|c0_g1_i1_ORF	TR53339|c1_g2_i1_ORF
OG0018275	AH_AHSS2911_ORF	Ac_TR44507|c0_g2_i2_ORF	TR50386|c1_g1_i1_ORF
OG0020538	AH_AHSS29106_ORF	Ac_TR32234|c0_g1_i1_ORF	TR1691|c0_g1_i1_ORF
OG0018274	AH_AHSS2910_ORF	Ac_TR33732|c0_g1_i1_ORF	TR44956|c0_g2_i1_ORF
OG0020537	AH_AHSS29082_ORF	Ac_TR47393|c0_g2_i1_ORF	TR44005|c0_g1_i1_ORF
OG0018273	AH_AHSS2908_ORF	Ac_TR46701|c0_g1_i1_ORF	TR54159|c0_g1_i1_ORF
OG0020536	AH_AHSS29076_ORF	Ac_TR39842|c0_g1_i2_ORF	TR45800|c0_g1_i1_ORF
OG0020535	AH_AHSS29047_ORF	Ac_TR39397|c1_g1_i1_ORF	TR43067|c1_g1_i1_ORF
OG0020534	AH_AHSS29041_ORF	Ac_TR47670|c0_g1_i1_ORF	TR54902|c0_g1_i1_ORF
OG0020533	AH_AHSS29037_ORF	Ac_TR42697|c0_g1_i1_ORF	TR46449|c0_g1_i1_ORF
OG0018272	AH_AHSS2903_ORF	Ac_TR30617|c0_g2_i1_ORF	TR29540|c1_g1_i1_ORF
OG0020532	AH_AHSS29028_ORF	Ac_TR44987|c0_g2_i2_ORF	TR54142|c0_g3_i1_ORF
OG0020531	AH_AHSS29019_ORF	Ac_TR19916|c0_g1_i1_ORF	TR56564|c0_g1_i1_ORF
OG0020530	AH_AHSS29012_ORF	Ac_TR46526|c0_g1_i2_ORF	TR54894|c0_g1_i1_ORF
OG0020529	AH_AHSS29005_ORF	Ac_TR19424|c0_g1_i2_ORF	TR30699|c0_g1_i2_ORF
OG0020528	AH_AHSS29002_ORF	Ac_TR33567|c0_g1_i1_ORF	TR47682|c0_g1_i1_ORF
OG0020527	AH_AHSS28984_ORF	Ac_TR46913|c0_g2_i2_ORF	TR53003|c0_g1_i1_ORF
OG0020526	AH_AHSS28966_ORF	Ac_TR40520|c0_g3_i4_ORF	TR49856|c0_g1_i1_ORF
OG0020525	AH_AHSS28953_ORF	Ac_TR32539|c0_g1_i1_ORF	TR46529|c0_g1_i1_ORF
OG0020524	AH_AHSS28952_ORF	Ac_TR36128|c0_g1_i1_ORF	TR35536|c0_g1_i1_ORF
OG0020523	AH_AHSS28946_ORF	Ac_TR34647|c0_g1_i1_ORF	TR41297|c0_g1_i1_ORF
OG0020522	AH_AHSS28943_ORF	Ac_TR37360|c0_g1_i1_ORF	TR40020|c0_g1_i1_ORF
OG0020521	AH_AHSS28908_ORF	Ac_TR47659|c0_g1_i4_ORF	TR54042|c0_g1_i1_ORF
OG0020520	AH_AHSS28904_ORF	Ac_TR41315|c0_g1_i2_ORF	TR45985|c0_g1_i2_ORF
OG0020519	AH_AHSS28897_ORF	Ac_TR40983|c0_g1_i1_ORF	TR48130|c0_g2_i1_ORF
OG0020518	AH_AHSS28890_ORF	Ac_TR40821|c0_g1_i2_ORF	TR48460|c0_g1_i2_ORF
OG0018271	AH_AHSS2887_ORF	Ac_TR34628|c0_g1_i1_ORF	TR49309|c0_g1_i2_ORF
OG0020516	AH_AHSS28855_ORF	Ac_TR39601|c0_g1_i2_ORF	TR44422|c0_g1_i1_ORF
OG0020515	AH_AHSS28827_ORF	Ac_TR48000|c0_g1_i2_ORF	TR55305|c0_g1_i2_ORF
OG0020514	AH_AHSS28823_ORF	Ac_TR38194|c0_g1_i3_ORF	TR50721|c0_g1_i2_ORF
OG0020513	AH_AHSS28805_ORF	Ac_TR46001|c0_g1_i1_ORF	TR53397|c0_g2_i1_ORF
OG0020512	AH_AHSS28798_ORF	Ac_TR49981|c0_g1_i1_ORF	TR79119|c0_g1_i1_ORF
OG0018270	AH_AHSS2878_ORF	Ac_TR45119|c0_g3_i2_ORF	TR47532|c3_g1_i1_ORF
OG0020511	AH_AHSS28754_ORF	Ac_TR34976|c0_g1_i1_ORF	TR39444|c0_g1_i1_ORF
OG0020510	AH_AHSS28753_ORF	Ac_TR36207|c0_g1_i1_ORF	TR39871|c0_g1_i1_ORF
OG0020509	AH_AHSS28739_ORF	Ac_TR62072|c0_g1_i1_ORF	TR16517|c0_g1_i1_ORF
OG0020507	AH_AHSS28712_ORF	Ac_TR42713|c0_g1_i1_ORF	TR49024|c0_g1_i1_ORF
OG0020506	AH_AHSS28699_ORF	Ac_TR47073|c0_g3_i3_ORF	TR54822|c0_g3_i1_ORF
OG0018269	AH_AHSS2869_ORF	Ac_TR35034|c0_g1_i1_ORF	TR48915|c0_g3_i1_ORF
OG0018268	AH_AHSS2867_ORF	Ac_TR48329|c2_g1_i3_ORF	TR55008|c0_g1_i3_ORF
OG0020505	AH_AHSS28657_ORF	Ac_TR30441|c0_g1_i1_ORF	TR36298|c0_g1_i1_ORF
OG0020504	AH_AHSS28648_ORF	Ac_TR32315|c0_g1_i1_ORF	TR31601|c0_g1_i1_ORF
OG0020503	AH_AHSS28636_ORF	Ac_TR41236|c0_g1_i1_ORF	TR54652|c1_g1_i1_ORF
OG0020502	AH_AHSS28629_ORF	Ac_TR32380|c1_g1_i1_ORF	TR39384|c0_g1_i1_ORF
OG0020501	AH_AHSS28628_ORF	Ac_TR10076|c0_g1_i1_ORF	TR68822|c0_g1_i1_ORF
OG0020500	AH_AHSS28625_ORF	Ac_TR19530|c0_g1_i1_ORF	TR36337|c0_g1_i1_ORF
OG0018267	AH_AHSS2862_ORF	Ac_TR33511|c0_g1_i3_ORF	TR37599|c0_g1_i1_ORF
OG0020499	AH_AHSS28613_ORF	Ac_TR24323|c0_g2_i1_ORF	TR34611|c0_g3_i1_ORF
OG0018053	AH_AHSS286_ORF	Ac_TR20810|c0_g1_i1_ORF	TR41715|c0_g1_i1_ORF
OG0020498	AH_AHSS28598_ORF	Ac_TR34341|c0_g1_i2_ORF	TR37013|c0_g1_i1_ORF
OG0020497	AH_AHSS28593_ORF	Ac_TR42321|c0_g2_i1_ORF	TR50151|c0_g3_i2_ORF
OG0018266	AH_AHSS2858_ORF	Ac_TR46826|c6_g1_i3_ORF	TR54263|c3_g1_i1_ORF
OG0020495	AH_AHSS28578_ORF	Ac_TR17293|c0_g1_i1_ORF	TR73147|c0_g1_i1_ORF
OG0020493	AH_AHSS28539_ORF	Ac_TR27232|c0_g1_i2_ORF	TR32435|c0_g1_i1_ORF
OG0020492	AH_AHSS28534_ORF	Ac_TR41826|c0_g1_i1_ORF	TR47331|c0_g2_i1_ORF
OG0020491	AH_AHSS28530_ORF	Ac_TR24636|c0_g1_i1_ORF	TR62973|c0_g1_i1_ORF
OG0020489	AH_AHSS28521_ORF	Ac_TR37249|c0_g1_i2_ORF	TR36576|c0_g1_i1_ORF
OG0020488	AH_AHSS28495_ORF	Ac_TR32344|c0_g1_i1_ORF	TR38537|c0_g1_i1_ORF
OG0020487	AH_AHSS28493_ORF	Ac_TR44639|c0_g1_i1_ORF	TR26206|c0_g1_i1_ORF
OG0018265	AH_AHSS2849_ORF	Ac_TR44663|c0_g1_i1_ORF	TR54798|c0_g2_i1_ORF
OG0020486	AH_AHSS28489_ORF	Ac_TR43096|c0_g1_i1_ORF	TR46218|c0_g1_i1_ORF
OG0020485	AH_AHSS28464_ORF	Ac_TR46946|c0_g1_i2_ORF	TR44188|c0_g1_i1_ORF
OG0020484	AH_AHSS28452_ORF	Ac_TR39391|c0_g1_i1_ORF	TR49484|c0_g2_i1_ORF
OG0020483	AH_AHSS28419_ORF	Ac_TR29906|c0_g1_i1_ORF	TR49151|c0_g1_i1_ORF
OG0020482	AH_AHSS28385_ORF	Ac_TR41854|c0_g1_i1_ORF	TR49043|c0_g1_i2_ORF
OG0020481	AH_AHSS28380_ORF	Ac_TR46169|c0_g2_i1_ORF	TR52964|c1_g1_i2_ORF
OG0020480	AH_AHSS28378_ORF	Ac_TR35070|c1_g1_i2_ORF	TR45974|c0_g1_i2_ORF
OG0020479	AH_AHSS28368_ORF	Ac_TR41442|c4_g1_i3_ORF	TR48122|c0_g1_i1_ORF
OG0020478	AH_AHSS28359_ORF	Ac_TR34111|c0_g1_i1_ORF	TR36733|c0_g2_i1_ORF
OG0020477	AH_AHSS28338_ORF	Ac_TR42245|c0_g1_i1_ORF	TR53828|c0_g1_i1_ORF
OG0018264	AH_AHSS2833_ORF	Ac_TR32089|c0_g1_i1_ORF	TR35679|c0_g1_i1_ORF
OG0018263	AH_AHSS2832_ORF	Ac_TR37780|c1_g1_i1_ORF	TR43445|c0_g1_i2_ORF
OG0020476	AH_AHSS28319_ORF	Ac_TR28058|c0_g1_i1_ORF	TR34881|c0_g1_i1_ORF
OG0020475	AH_AHSS28314_ORF	Ac_TR50924|c0_g1_i1_ORF	TR42686|c2_g1_i1_ORF
OG0020474	AH_AHSS28286_ORF	Ac_TR45745|c0_g1_i1_ORF	TR44584|c0_g1_i1_ORF
OG0020473	AH_AHSS28283_ORF	Ac_TR38181|c1_g1_i1_ORF	TR40218|c0_g1_i1_ORF
OG0020472	AH_AHSS28277_ORF	Ac_TR44182|c2_g1_i1_ORF	TR43589|c0_g1_i1_ORF
OG0020471	AH_AHSS28260_ORF	Ac_TR44004|c0_g1_i1_ORF	TR47819|c1_g1_i1_ORF
OG0020470	AH_AHSS28248_ORF	Ac_TR27481|c0_g1_i1_ORF	TR50220|c0_g1_i2_ORF
OG0020469	AH_AHSS28245_ORF	Ac_TR31279|c0_g1_i1_ORF	TR15342|c0_g1_i1_ORF
OG0020468	AH_AHSS28238_ORF	Ac_TR44963|c0_g1_i1_ORF	TR54307|c0_g1_i3_ORF
OG0020466	AH_AHSS28195_ORF	Ac_TR42935|c0_g1_i1_ORF	TR44959|c0_g1_i1_ORF
OG0020465	AH_AHSS28177_ORF	Ac_TR30870|c0_g2_i1_ORF	TR11589|c0_g1_i1_ORF
OG0020464	AH_AHSS28174_ORF	Ac_TR25181|c0_g1_i1_ORF	TR79459|c0_g1_i1_ORF
OG0020463	AH_AHSS28161_ORF	Ac_TR38069|c1_g1_i2_ORF	TR44890|c1_g1_i2_ORF
OG0018262	AH_AHSS2816_ORF	Ac_TR34277|c0_g1_i1_ORF	TR35878|c0_g1_i1_ORF
OG0020462	AH_AHSS28157_ORF	Ac_TR43707|c0_g1_i2_ORF	TR48521|c0_g1_i1_ORF
OG0020461	AH_AHSS28148_ORF	Ac_TR39780|c3_g2_i1_ORF	TR50040|c1_g1_i1_ORF
OG0020460	AH_AHSS28139_ORF	Ac_TR44301|c0_g1_i2_ORF	TR49716|c0_g1_i2_ORF
OG0020459	AH_AHSS28119_ORF	Ac_TR4639|c0_g1_i1_ORF	TR56212|c0_g1_i1_ORF
OG0020458	AH_AHSS28118_ORF	Ac_TR305|c1_g1_i1_ORF	TR34900|c1_g1_i3_ORF
OG0020457	AH_AHSS28100_ORF	Ac_TR39941|c0_g1_i1_ORF	TR50634|c0_g1_i3_ORF
OG0020456	AH_AHSS28097_ORF	Ac_TR34212|c0_g1_i1_ORF	TR45514|c0_g1_i1_ORF
OG0020455	AH_AHSS28085_ORF	Ac_TR48124|c0_g1_i1_ORF	TR43654|c0_g1_i2_ORF
OG0020454	AH_AHSS28082_ORF	Ac_TR61013|c0_g1_i1_ORF	TR40663|c0_g1_i1_ORF
OG0020453	AH_AHSS28075_ORF	Ac_TR36417|c0_g1_i1_ORF	TR44126|c0_g1_i1_ORF
OG0020452	AH_AHSS28053_ORF	Ac_TR30210|c1_g2_i1_ORF	TR34501|c0_g1_i1_ORF
OG0018261	AH_AHSS2805_ORF	Ac_TR36505|c0_g1_i1_ORF	TR15952|c0_g1_i1_ORF
OG0020451	AH_AHSS28038_ORF	Ac_TR29130|c0_g2_i1_ORF	TR53597|c0_g1_i4_ORF
OG0020450	AH_AHSS28034_ORF	Ac_TR20723|c0_g1_i1_ORF	TR20675|c0_g1_i1_ORF
OG0020449	AH_AHSS28001_ORF	Ac_TR44067|c1_g1_i3_ORF	TR50930|c0_g1_i1_ORF
OG0020448	AH_AHSS27990_ORF	Ac_TR45886|c0_g1_i1_ORF	TR53938|c0_g1_i2_ORF
OG0020447	AH_AHSS27985_ORF	Ac_TR46609|c2_g3_i3_ORF	TR42364|c0_g1_i2_ORF
OG0020446	AH_AHSS27975_ORF	Ac_TR35864|c0_g2_i1_ORF	TR49417|c0_g1_i2_ORF
OG0020445	AH_AHSS27973_ORF	Ac_TR35698|c0_g1_i2_ORF	TR37945|c0_g1_i1_ORF
OG0020444	AH_AHSS27944_ORF	Ac_TR45490|c3_g1_i1_ORF	TR46420|c1_g1_i1_ORF
OG0020442	AH_AHSS27941_ORF	Ac_TR41581|c0_g1_i2_ORF	TR35470|c1_g2_i1_ORF
OG0020441	AH_AHSS27918_ORF	Ac_TR38567|c0_g1_i1_ORF	TR61233|c0_g1_i1_ORF
OG0020440	AH_AHSS27901_ORF	Ac_TR21752|c0_g1_i1_ORF	TR31860|c0_g1_i1_ORF
OG0018052	AH_AHSS279_ORF	Ac_TR36524|c0_g1_i1_ORF	TR43721|c0_g2_i1_ORF
OG0020439	AH_AHSS27898_ORF	Ac_TR36503|c0_g1_i1_ORF	TR43128|c0_g1_i1_ORF
OG0020438	AH_AHSS27867_ORF	Ac_TR41031|c0_g1_i3_ORF	TR53827|c0_g1_i1_ORF
OG0020437	AH_AHSS27863_ORF	Ac_TR47368|c0_g1_i2_ORF	TR45615|c0_g2_i1_ORF
OG0020436	AH_AHSS27827_ORF	Ac_TR37490|c0_g1_i1_ORF	TR24764|c0_g1_i1_ORF
OG0020435	AH_AHSS27817_ORF	Ac_TR45426|c0_g1_i1_ORF	TR46475|c0_g1_i1_ORF
OG0020434	AH_AHSS27806_ORF	Ac_TR42819|c0_g1_i1_ORF	TR49566|c0_g2_i1_ORF
OG0018051	AH_AHSS278_ORF	Ac_TR27991|c0_g1_i1_ORF	TR40426|c0_g1_i1_ORF
OG0020433	AH_AHSS27779_ORF	Ac_TR33805|c0_g1_i2_ORF	TR54187|c3_g1_i1_ORF
OG0020432	AH_AHSS27770_ORF	Ac_TR41208|c0_g1_i1_ORF	TR52861|c0_g1_i1_ORF
OG0020431	AH_AHSS27755_ORF	Ac_TR2335|c0_g1_i1_ORF	TR31214|c0_g1_i1_ORF
OG0020430	AH_AHSS27724_ORF	Ac_TR32583|c0_g1_i1_ORF	TR28076|c0_g1_i1_ORF
OG0020429	AH_AHSS27723_ORF	Ac_TR41284|c0_g1_i1_ORF	TR50098|c0_g1_i1_ORF
OG0020428	AH_AHSS27691_ORF	Ac_TR40232|c0_g1_i4_ORF	TR42691|c0_g1_i1_ORF
OG0018260	AH_AHSS2769_ORF	Ac_TR39262|c0_g1_i2_ORF	TR46326|c1_g1_i2_ORF
OG0020427	AH_AHSS27687_ORF	Ac_TR46568|c0_g1_i1_ORF	TR47418|c0_g1_i4_ORF
OG0020426	AH_AHSS27677_ORF	Ac_TR40634|c0_g1_i1_ORF	TR53616|c0_g1_i2_ORF
OG0020425	AH_AHSS27675_ORF	Ac_TR47493|c0_g1_i1_ORF	TR53095|c0_g1_i1_ORF
OG0020424	AH_AHSS27669_ORF	Ac_TR36894|c0_g1_i1_ORF	TR40984|c0_g1_i1_ORF
OG0020423	AH_AHSS27662_ORF	Ac_TR40796|c0_g4_i1_ORF	TR45290|c0_g1_i4_ORF
OG0020422	AH_AHSS27657_ORF	Ac_TR44234|c1_g1_i2_ORF	TR42450|c0_g2_i2_ORF
OG0020421	AH_AHSS27652_ORF	Ac_TR44470|c0_g1_i4_ORF	TR47649|c0_g1_i1_ORF
OG0020420	AH_AHSS27633_ORF	Ac_TR40309|c0_g2_i1_ORF	TR44874|c0_g1_i2_ORF
OG0020419	AH_AHSS27632_ORF	Ac_TR40930|c0_g1_i1_ORF	TR47821|c0_g1_i2_ORF
OG0018259	AH_AHSS2762_ORF	Ac_TR43462|c0_g1_i1_ORF	TR50010|c0_g1_i1_ORF
OG0020418	AH_AHSS27619_ORF	Ac_TR41024|c0_g1_i1_ORF	TR44837|c0_g1_i2_ORF
OG0020417	AH_AHSS27606_ORF	Ac_TR38204|c0_g1_i1_ORF	TR43193|c0_g1_i1_ORF
OG0020416	AH_AHSS27600_ORF	Ac_TR27720|c0_g1_i1_ORF	TR29017|c0_g1_i2_ORF
OG0018050	AH_AHSS276_ORF	Ac_TR34555|c0_g1_i1_ORF	TR50022|c0_g1_i1_ORF
OG0020414	AH_AHSS27590_ORF	Ac_TR31273|c0_g1_i1_ORF	TR42677|c0_g1_i2_ORF
OG0020413	AH_AHSS27580_ORF	Ac_TR46822|c1_g2_i2_ORF	TR49795|c0_g1_i2_ORF
OG0020412	AH_AHSS27565_ORF	Ac_TR22249|c0_g1_i1_ORF	TR28811|c0_g1_i1_ORF
OG0020411	AH_AHSS27544_ORF	Ac_TR44598|c0_g1_i1_ORF	TR50881|c0_g1_i1_ORF
OG0020410	AH_AHSS27535_ORF	Ac_TR46269|c1_g2_i4_ORF	TR52265|c0_g5_i1_ORF
OG0020409	AH_AHSS27533_ORF	Ac_TR47851|c0_g2_i7_ORF	TR54364|c0_g1_i1_ORF
OG0020408	AH_AHSS27527_ORF	Ac_TR41255|c0_g1_i1_ORF	TR47791|c0_g1_i2_ORF
OG0020407	AH_AHSS27521_ORF	Ac_TR34004|c0_g1_i1_ORF	TR42286|c0_g1_i1_ORF
OG0020406	AH_AHSS27520_ORF	Ac_TR34116|c0_g1_i2_ORF	TR41257|c0_g1_i1_ORF
OG0020405	AH_AHSS27517_ORF	Ac_TR41777|c0_g1_i2_ORF	TR47358|c0_g2_i1_ORF
OG0020404	AH_AHSS27507_ORF	Ac_TR40738|c0_g3_i2_ORF	TR43927|c2_g1_i1_ORF
OG0020403	AH_AHSS27468_ORF	Ac_TR38307|c1_g1_i1_ORF	TR40233|c2_g1_i1_ORF
OG0020402	AH_AHSS27465_ORF	Ac_TR19753|c0_g1_i1_ORF	TR39403|c0_g1_i1_ORF
OG0020401	AH_AHSS27458_ORF	Ac_TR34504|c1_g1_i1_ORF	TR39051|c0_g1_i2_ORF
OG0020400	AH_AHSS27447_ORF	Ac_TR39807|c0_g1_i2_ORF	TR33609|c0_g1_i1_ORF
OG0020399	AH_AHSS27444_ORF	Ac_TR39370|c0_g1_i1_ORF	TR40833|c0_g1_i1_ORF
OG0020398	AH_AHSS27425_ORF	Ac_TR43353|c0_g1_i2_ORF	TR41846|c0_g1_i1_ORF
OG0020397	AH_AHSS27420_ORF	Ac_TR29682|c0_g1_i1_ORF	TR27982|c0_g1_i1_ORF
OG0020396	AH_AHSS27402_ORF	Ac_TR41092|c0_g2_i2_ORF	TR49632|c0_g1_i1_ORF
OG0020395	AH_AHSS27397_ORF	Ac_TR47523|c0_g1_i2_ORF	TR50757|c0_g1_i1_ORF
OG0020394	AH_AHSS27389_ORF	Ac_TR6316|c0_g1_i1_ORF	TR45338|c0_g1_i1_ORF
OG0020393	AH_AHSS27388_ORF	Ac_TR45864|c0_g1_i1_ORF	TR26457|c0_g2_i1_ORF
OG0020392	AH_AHSS27382_ORF	Ac_TR36235|c0_g1_i1_ORF	TR37227|c0_g1_i4_ORF
OG0020391	AH_AHSS27365_ORF	Ac_TR34428|c0_g1_i1_ORF	TR40290|c2_g1_i1_ORF
OG0020389	AH_AHSS27358_ORF	Ac_TR39609|c0_g1_i1_ORF	TR50036|c0_g1_i1_ORF
OG0020388	AH_AHSS27346_ORF	Ac_TR46322|c0_g1_i2_ORF	TR53536|c0_g1_i3_ORF
OG0020387	AH_AHSS27336_ORF	Ac_TR35595|c0_g1_i1_ORF	TR34598|c0_g1_i1_ORF
OG0020386	AH_AHSS27311_ORF	Ac_TR38626|c0_g1_i3_ORF	TR50312|c0_g2_i3_ORF
OG0018258	AH_AHSS2731_ORF	Ac_TR35273|c0_g1_i4_ORF	TR49819|c0_g1_i2_ORF
OG0020385	AH_AHSS27309_ORF	Ac_TR38721|c0_g1_i1_ORF	TR46005|c0_g1_i1_ORF
OG0020384	AH_AHSS27302_ORF	Ac_TR36287|c0_g2_i1_ORF	TR51943|c0_g1_i1_ORF
OG0020383	AH_AHSS27299_ORF	Ac_TR32477|c1_g1_i1_ORF	TR41509|c1_g1_i1_ORF
OG0018257	AH_AHSS2728_ORF	Ac_TR38865|c0_g1_i6_ORF	TR45851|c0_g1_i1_ORF
OG0020382	AH_AHSS27262_ORF	Ac_TR39253|c0_g1_i1_ORF	TR23294|c0_g1_i1_ORF
OG0020381	AH_AHSS27252_ORF	Ac_TR26310|c1_g2_i1_ORF	TR25742|c0_g2_i1_ORF
OG0020380	AH_AHSS27250_ORF	Ac_TR48179|c1_g1_i1_ORF	TR46558|c0_g1_i1_ORF
OG0020379	AH_AHSS27244_ORF	Ac_TR35569|c0_g1_i1_ORF	TR34729|c0_g2_i1_ORF
OG0020377	AH_AHSS27225_ORF	Ac_TR68037|c0_g1_i1_ORF	TR8733|c0_g1_i1_ORF
OG0020376	AH_AHSS27223_ORF	Ac_TR35480|c0_g1_i1_ORF	TR49269|c0_g2_i1_ORF
OG0020375	AH_AHSS27219_ORF	Ac_TR31012|c0_g1_i1_ORF	TR36946|c0_g1_i1_ORF
OG0020373	AH_AHSS27209_ORF	Ac_TR44030|c0_g1_i1_ORF	TR49870|c0_g1_i1_ORF
OG0020372	AH_AHSS27188_ORF	Ac_TR46065|c0_g1_i1_ORF	TR53606|c0_g1_i2_ORF
OG0020371	AH_AHSS27185_ORF	Ac_TR37204|c2_g1_i1_ORF	TR41749|c0_g1_i1_ORF
OG0020370	AH_AHSS27180_ORF	Ac_TR42102|c0_g1_i3_ORF	TR52440|c0_g2_i2_ORF
OG0020369	AH_AHSS27151_ORF	Ac_TR46609|c1_g2_i1_ORF	TR41769|c0_g1_i2_ORF
OG0020368	AH_AHSS27137_ORF	Ac_TR42711|c1_g1_i2_ORF	TR50334|c2_g1_i1_ORF
OG0020367	AH_AHSS27135_ORF	Ac_TR43642|c1_g2_i1_ORF	TR46025|c1_g1_i2_ORF
OG0020366	AH_AHSS27133_ORF	Ac_TR45697|c0_g1_i2_ORF	TR52884|c0_g1_i1_ORF
OG0020365	AH_AHSS27131_ORF	Ac_TR40259|c0_g1_i1_ORF	TR47147|c0_g1_i2_ORF
OG0020364	AH_AHSS27122_ORF	Ac_TR32379|c0_g1_i1_ORF	TR15409|c0_g2_i1_ORF
OG0020362	AH_AHSS27106_ORF	Ac_TR29556|c0_g3_i1_ORF	TR38349|c0_g1_i1_ORF
OG0020361	AH_AHSS27086_ORF	Ac_TR35044|c0_g1_i1_ORF	TR49635|c1_g1_i1_ORF
OG0020360	AH_AHSS27083_ORF	Ac_TR43135|c0_g1_i1_ORF	TR50942|c0_g1_i1_ORF
OG0020359	AH_AHSS27081_ORF	Ac_TR39702|c0_g2_i1_ORF	TR40419|c0_g1_i1_ORF
OG0020358	AH_AHSS27039_ORF	Ac_TR43100|c2_g1_i2_ORF	TR50087|c2_g1_i1_ORF
OG0020357	AH_AHSS27038_ORF	Ac_TR41576|c0_g1_i1_ORF	TR44451|c0_g1_i2_ORF
OG0020356	AH_AHSS27031_ORF	Ac_TR34327|c0_g2_i1_ORF	TR37065|c0_g2_i1_ORF
OG0020355	AH_AHSS27024_ORF	Ac_TR40284|c0_g1_i1_ORF	TR47466|c1_g1_i2_ORF
OG0020354	AH_AHSS27018_ORF	Ac_TR41569|c0_g1_i2_ORF	TR50082|c0_g2_i1_ORF
OG0020353	AH_AHSS27015_ORF	Ac_TR43752|c0_g1_i1_ORF	TR53018|c0_g1_i1_ORF
OG0020352	AH_AHSS27010_ORF	Ac_TR31076|c1_g1_i1_ORF	TR39879|c0_g1_i1_ORF
OG0020351	AH_AHSS27006_ORF	Ac_TR39028|c0_g1_i3_ORF	TR17143|c0_g1_i1_ORF
OG0020350	AH_AHSS27005_ORF	Ac_TR43650|c0_g1_i1_ORF	TR52840|c0_g1_i1_ORF
OG0020349	AH_AHSS26993_ORF	Ac_TR32467|c0_g1_i1_ORF	TR46760|c3_g1_i1_ORF
OG0020348	AH_AHSS26983_ORF	Ac_TR37740|c0_g1_i1_ORF	TR37848|c0_g1_i1_ORF
OG0020347	AH_AHSS26981_ORF	Ac_TR47455|c1_g1_i1_ORF	TR52830|c0_g2_i1_ORF
OG0020346	AH_AHSS26978_ORF	Ac_TR35241|c0_g1_i2_ORF	TR51000|c0_g2_i1_ORF
OG0020345	AH_AHSS26970_ORF	Ac_TR42562|c0_g1_i2_ORF	TR52261|c0_g1_i1_ORF
OG0020344	AH_AHSS26965_ORF	Ac_TR42997|c0_g1_i2_ORF	TR49060|c0_g1_i2_ORF
OG0020343	AH_AHSS26958_ORF	Ac_TR31515|c0_g1_i1_ORF	TR6045|c0_g1_i1_ORF
OG0020342	AH_AHSS26956_ORF	Ac_TR38333|c0_g3_i1_ORF	TR52299|c3_g2_i3_ORF
OG0020340	AH_AHSS26942_ORF	Ac_TR47229|c0_g1_i2_ORF	TR54285|c0_g1_i1_ORF
OG0020339	AH_AHSS26934_ORF	Ac_TR33457|c0_g1_i1_ORF	TR37715|c0_g1_i1_ORF
OG0020338	AH_AHSS26933_ORF	Ac_TR41467|c2_g1_i2_ORF	TR43141|c0_g1_i1_ORF
OG0020337	AH_AHSS26929_ORF	Ac_TR44752|c0_g3_i1_ORF	TR52095|c0_g1_i1_ORF
OG0020335	AH_AHSS26923_ORF	Ac_TR38169|c0_g1_i1_ORF	TR4087|c0_g1_i1_ORF
OG0020334	AH_AHSS26898_ORF	Ac_TR38473|c0_g1_i2_ORF	TR50778|c0_g1_i2_ORF
OG0020333	AH_AHSS26894_ORF	Ac_TR3963|c0_g1_i1_ORF	TR25643|c0_g1_i1_ORF
OG0018256	AH_AHSS2689_ORF	Ac_TR46406|c0_g1_i8_ORF	TR51806|c1_g2_i2_ORF
OG0020332	AH_AHSS26872_ORF	Ac_TR31146|c0_g1_i2_ORF	TR45469|c0_g1_i1_ORF
OG0020331	AH_AHSS26866_ORF	Ac_TR13672|c0_g1_i1_ORF	TR49290|c0_g3_i1_ORF
OG0020330	AH_AHSS26861_ORF	Ac_TR39624|c0_g1_i1_ORF	TR44677|c2_g1_i1_ORF
OG0018255	AH_AHSS2686_ORF	Ac_TR39059|c0_g1_i1_ORF	TR39130|c0_g1_i2_ORF
OG0020329	AH_AHSS26852_ORF	Ac_TR47612|c0_g1_i1_ORF	TR53715|c0_g2_i1_ORF
OG0020328	AH_AHSS26847_ORF	Ac_TR36541|c0_g2_i1_ORF	TR72929|c0_g1_i1_ORF
OG0020327	AH_AHSS26831_ORF	Ac_TR29961|c0_g1_i1_ORF	TR38957|c0_g1_i1_ORF
OG0018254	AH_AHSS2683_ORF	Ac_TR41288|c5_g1_i4_ORF	TR46323|c3_g1_i1_ORF
OG0020326	AH_AHSS26821_ORF	Ac_TR36731|c0_g1_i1_ORF	TR47876|c0_g2_i1_ORF
OG0020325	AH_AHSS26820_ORF	Ac_TR38972|c0_g1_i1_ORF	TR43863|c0_g1_i2_ORF
OG0020324	AH_AHSS26819_ORF	Ac_TR42842|c0_g1_i1_ORF	TR45105|c0_g1_i2_ORF
OG0020323	AH_AHSS26803_ORF	Ac_TR41308|c0_g1_i1_ORF	TR48483|c0_g1_i1_ORF
OG0020322	AH_AHSS26795_ORF	Ac_TR21465|c0_g1_i1_ORF	TR27726|c0_g2_i1_ORF
OG0020321	AH_AHSS26794_ORF	Ac_TR66013|c0_g1_i1_ORF	TR61818|c0_g1_i1_ORF
OG0020320	AH_AHSS26786_ORF	Ac_TR42974|c0_g1_i2_ORF	TR53789|c0_g1_i1_ORF
OG0020319	AH_AHSS26776_ORF	Ac_TR40850|c0_g2_i1_ORF	TR46534|c0_g1_i1_ORF
OG0020318	AH_AHSS26771_ORF	Ac_TR36375|c0_g1_i1_ORF	TR32986|c0_g1_i1_ORF
OG0020317	AH_AHSS26760_ORF	Ac_TR36399|c0_g1_i1_ORF	TR48218|c0_g1_i2_ORF
OG0020316	AH_AHSS26758_ORF	Ac_TR42639|c0_g1_i3_ORF	TR50380|c1_g2_i1_ORF
OG0020315	AH_AHSS26747_ORF	Ac_TR45091|c0_g1_i2_ORF	TR50613|c0_g1_i2_ORF
OG0020314	AH_AHSS26734_ORF	Ac_TR34195|c0_g1_i2_ORF	TR37957|c0_g1_i1_ORF
OG0020313	AH_AHSS26732_ORF	Ac_TR36931|c0_g1_i2_ORF	TR40005|c0_g2_i1_ORF
OG0020312	AH_AHSS26718_ORF	Ac_TR43032|c0_g1_i1_ORF	TR46432|c0_g1_i1_ORF
OG0020311	AH_AHSS26712_ORF	Ac_TR37888|c0_g1_i1_ORF	TR37157|c0_g2_i1_ORF
OG0020310	AH_AHSS26708_ORF	Ac_TR34025|c0_g1_i1_ORF	TR36435|c0_g1_i1_ORF
OG0020309	AH_AHSS26703_ORF	Ac_TR41285|c1_g1_i1_ORF	TR42105|c0_g1_i1_ORF
OG0020308	AH_AHSS26698_ORF	Ac_TR44472|c0_g1_i1_ORF	TR53939|c0_g1_i2_ORF
OG0020307	AH_AHSS26675_ORF	Ac_TR35169|c0_g5_i1_ORF	TR49341|c0_g1_i1_ORF
OG0020306	AH_AHSS26666_ORF	Ac_TR45547|c0_g1_i1_ORF	TR52729|c0_g1_i1_ORF
OG0018253	AH_AHSS2666_ORF	Ac_TR46143|c0_g1_i1_ORF	TR52498|c0_g1_i1_ORF
OG0020304	AH_AHSS26645_ORF	Ac_TR43908|c0_g1_i1_ORF	TR41936|c0_g1_i1_ORF
OG0020303	AH_AHSS26643_ORF	Ac_TR34129|c0_g1_i1_ORF	TR40206|c0_g1_i1_ORF
OG0018252	AH_AHSS2664_ORF	Ac_TR35556|c0_g1_i1_ORF	TR43271|c0_g1_i2_ORF
OG0020302	AH_AHSS26632_ORF	Ac_TR35560|c0_g1_i1_ORF	TR44379|c0_g1_i3_ORF
OG0020301	AH_AHSS26630_ORF	Ac_TR40542|c0_g1_i2_ORF	TR53356|c0_g1_i2_ORF
OG0020300	AH_AHSS26619_ORF	Ac_TR45917|c0_g1_i1_ORF	TR54330|c1_g1_i1_ORF
OG0020299	AH_AHSS26618_ORF	Ac_TR46016|c0_g1_i1_ORF	TR51383|c0_g1_i1_ORF
OG0020298	AH_AHSS26614_ORF	Ac_TR41213|c2_g1_i4_ORF	TR41532|c0_g1_i1_ORF
OG0020297	AH_AHSS26600_ORF	Ac_TR36562|c0_g1_i2_ORF	TR42766|c0_g1_i1_ORF
OG0020296	AH_AHSS26582_ORF	Ac_TR45497|c0_g5_i1_ORF	TR29788|c0_g2_i1_ORF
OG0020295	AH_AHSS26577_ORF	Ac_TR43929|c0_g3_i1_ORF	TR50029|c2_g3_i2_ORF
OG0020294	AH_AHSS26565_ORF	Ac_TR36793|c0_g1_i2_ORF	TR40406|c0_g1_i1_ORF
OG0020293	AH_AHSS26554_ORF	Ac_TR38764|c0_g1_i1_ORF	TR43443|c0_g1_i1_ORF
OG0020292	AH_AHSS26548_ORF	Ac_TR38337|c0_g1_i1_ORF	TR45559|c1_g1_i1_ORF
OG0020291	AH_AHSS26544_ORF	Ac_TR47448|c0_g3_i1_ORF	TR28530|c0_g1_i1_ORF
OG0018251	AH_AHSS2654_ORF	Ac_TR47799|c0_g1_i1_ORF	TR55392|c2_g3_i2_ORF
OG0020290	AH_AHSS26532_ORF	Ac_TR46625|c0_g1_i1_ORF	TR50544|c0_g1_i1_ORF
OG0020289	AH_AHSS26518_ORF	Ac_TR23247|c0_g1_i1_ORF	TR39425|c0_g1_i1_ORF
OG0020288	AH_AHSS26516_ORF	Ac_TR39360|c0_g1_i2_ORF	TR47739|c0_g1_i2_ORF
OG0020287	AH_AHSS26512_ORF	Ac_TR37381|c1_g1_i1_ORF	TR47284|c2_g1_i1_ORF
OG0020286	AH_AHSS26511_ORF	Ac_TR45660|c2_g2_i2_ORF	TR47211|c0_g4_i1_ORF
OG0020285	AH_AHSS26497_ORF	Ac_TR33356|c0_g1_i1_ORF	TR36886|c0_g1_i1_ORF
OG0020284	AH_AHSS26495_ORF	Ac_TR31387|c0_g1_i1_ORF	TR41198|c0_g1_i1_ORF
OG0020283	AH_AHSS26493_ORF	Ac_TR35666|c0_g1_i1_ORF	TR40855|c0_g1_i1_ORF
OG0020282	AH_AHSS26475_ORF	Ac_TR64637|c0_g1_i1_ORF	TR62783|c0_g1_i1_ORF
OG0018250	AH_AHSS2645_ORF	Ac_TR44765|c0_g1_i1_ORF	TR52752|c1_g1_i1_ORF
OG0020281	AH_AHSS26433_ORF	Ac_TR45767|c0_g1_i3_ORF	TR42057|c0_g1_i1_ORF
OG0020280	AH_AHSS26431_ORF	Ac_TR41041|c0_g1_i1_ORF	TR48059|c0_g1_i1_ORF
OG0020279	AH_AHSS26430_ORF	Ac_TR45722|c0_g1_i5_ORF	TR48581|c0_g1_i1_ORF
OG0020278	AH_AHSS26419_ORF	Ac_TR48167|c2_g4_i4_ORF	TR27026|c0_g1_i1_ORF
OG0020277	AH_AHSS26417_ORF	Ac_TR34548|c0_g1_i1_ORF	TR51138|c0_g1_i1_ORF
OG0020276	AH_AHSS26412_ORF	Ac_TR39131|c0_g1_i2_ORF	TR14827|c0_g1_i1_ORF
OG0020275	AH_AHSS26405_ORF	Ac_TR38983|c0_g1_i1_ORF	TR49511|c0_g1_i1_ORF
OG0020274	AH_AHSS26398_ORF	Ac_TR42373|c0_g1_i1_ORF	TR17262|c0_g1_i1_ORF
OG0020273	AH_AHSS26375_ORF	Ac_TR35232|c0_g1_i1_ORF	TR44624|c0_g1_i1_ORF
OG0020272	AH_AHSS26370_ORF	Ac_TR41927|c1_g7_i4_ORF	TR43320|c0_g1_i2_ORF
OG0020271	AH_AHSS26364_ORF	Ac_TR40057|c0_g2_i1_ORF	TR43650|c0_g1_i1_ORF
OG0020270	AH_AHSS26351_ORF	Ac_TR47030|c0_g1_i3_ORF	TR52631|c0_g2_i1_ORF
OG0020268	AH_AHSS26342_ORF	Ac_TR34072|c0_g1_i3_ORF	TR38069|c0_g1_i1_ORF
OG0020267	AH_AHSS26335_ORF	Ac_TR36139|c0_g1_i2_ORF	TR40245|c0_g1_i3_ORF
OG0020266	AH_AHSS26327_ORF	Ac_TR44330|c0_g2_i1_ORF	TR45328|c0_g2_i2_ORF
OG0020265	AH_AHSS26325_ORF	Ac_TR42717|c1_g2_i1_ORF	TR49267|c0_g2_i1_ORF
OG0020264	AH_AHSS26322_ORF	Ac_TR36129|c0_g1_i2_ORF	TR49883|c0_g1_i1_ORF
OG0020263	AH_AHSS26296_ORF	Ac_TR40174|c0_g1_i1_ORF	TR46120|c1_g2_i2_ORF
OG0020262	AH_AHSS26294_ORF	Ac_TR37777|c0_g1_i1_ORF	TR47685|c0_g2_i3_ORF
OG0018249	AH_AHSS2629_ORF	Ac_TR33773|c0_g1_i1_ORF	TR48382|c0_g1_i1_ORF
OG0020260	AH_AHSS26257_ORF	Ac_TR35772|c0_g1_i1_ORF	TR43616|c0_g1_i1_ORF
OG0020259	AH_AHSS26238_ORF	Ac_TR36451|c0_g1_i1_ORF	TR40713|c0_g1_i2_ORF
OG0020258	AH_AHSS26219_ORF	Ac_TR42736|c1_g3_i1_ORF	TR50348|c0_g1_i1_ORF
OG0020257	AH_AHSS26206_ORF	Ac_TR42844|c0_g1_i2_ORF	TR53486|c0_g1_i1_ORF
OG0020256	AH_AHSS26203_ORF	Ac_TR54368|c0_g1_i1_ORF	TR3686|c0_g1_i1_ORF
OG0020255	AH_AHSS26201_ORF	Ac_TR38917|c0_g1_i1_ORF	TR42689|c0_g1_i1_ORF
OG0020254	AH_AHSS26199_ORF	Ac_TR44298|c1_g4_i2_ORF	TR46383|c0_g1_i1_ORF
OG0018248	AH_AHSS2619_ORF	Ac_TR31878|c0_g1_i1_ORF	TR41579|c0_g1_i1_ORF
OG0020253	AH_AHSS26187_ORF	Ac_TR48115|c1_g3_i1_ORF	TR54304|c0_g1_i2_ORF
OG0020252	AH_AHSS26161_ORF	Ac_TR41734|c0_g2_i3_ORF	TR53561|c0_g4_i1_ORF
OG0020251	AH_AHSS26160_ORF	Ac_TR42181|c0_g1_i1_ORF	TR45386|c0_g1_i2_ORF
OG0020250	AH_AHSS26155_ORF	Ac_TR46280|c1_g2_i2_ORF	TR41682|c0_g1_i1_ORF
OG0020249	AH_AHSS26151_ORF	Ac_TR43085|c0_g1_i2_ORF	TR48716|c0_g1_i2_ORF
OG0020248	AH_AHSS26149_ORF	Ac_TR46066|c0_g1_i1_ORF	TR49769|c0_g1_i3_ORF
OG0020247	AH_AHSS26147_ORF	Ac_TR36343|c0_g1_i1_ORF	TR45324|c2_g2_i2_ORF
OG0020246	AH_AHSS26144_ORF	Ac_TR42637|c0_g1_i1_ORF	TR49662|c0_g1_i1_ORF
OG0020245	AH_AHSS26129_ORF	Ac_TR44795|c0_g1_i3_ORF	TR50272|c0_g1_i3_ORF
OG0020244	AH_AHSS26102_ORF	Ac_TR45354|c0_g1_i4_ORF	TR51896|c0_g1_i1_ORF
OG0020243	AH_AHSS26101_ORF	Ac_TR29776|c0_g1_i1_ORF	TR28586|c0_g1_i1_ORF
OG0020242	AH_AHSS26096_ORF	Ac_TR38554|c1_g1_i1_ORF	TR43841|c0_g1_i1_ORF
OG0020241	AH_AHSS26095_ORF	Ac_TR34727|c0_g2_i2_ORF	TR40101|c0_g1_i3_ORF
OG0020240	AH_AHSS26094_ORF	Ac_TR34727|c0_g1_i1_ORF	TR40101|c0_g1_i2_ORF
OG0020239	AH_AHSS26085_ORF	Ac_TR41801|c1_g2_i1_ORF	TR48920|c0_g1_i1_ORF
OG0020238	AH_AHSS26079_ORF	Ac_TR39953|c0_g1_i1_ORF	TR24904|c0_g1_i1_ORF
OG0020237	AH_AHSS26078_ORF	Ac_TR47071|c0_g2_i2_ORF	TR54354|c0_g1_i1_ORF
OG0020236	AH_AHSS26076_ORF	Ac_TR33671|c0_g1_i1_ORF	TR36843|c0_g1_i1_ORF
OG0020235	AH_AHSS26074_ORF	Ac_TR43821|c3_g1_i3_ORF	TR40873|c1_g1_i2_ORF
OG0020234	AH_AHSS26064_ORF	Ac_TR30663|c0_g1_i1_ORF	TR37595|c0_g1_i2_ORF
OG0020233	AH_AHSS26061_ORF	Ac_TR42262|c1_g1_i1_ORF	TR50859|c0_g1_i1_ORF
OG0020232	AH_AHSS26055_ORF	Ac_TR35808|c0_g2_i1_ORF	TR67674|c0_g1_i1_ORF
OG0020231	AH_AHSS26044_ORF	Ac_TR39895|c0_g1_i1_ORF	TR43244|c0_g1_i1_ORF
OG0020230	AH_AHSS26040_ORF	Ac_TR47254|c0_g1_i2_ORF	TR53932|c0_g2_i1_ORF
OG0020229	AH_AHSS26038_ORF	Ac_TR41867|c0_g1_i1_ORF	TR45829|c0_g1_i3_ORF
OG0020228	AH_AHSS26008_ORF	Ac_TR41872|c0_g1_i1_ORF	TR54434|c0_g1_i1_ORF
OG0020227	AH_AHSS26007_ORF	Ac_TR33759|c0_g1_i1_ORF	TR14207|c0_g1_i1_ORF
OG0020226	AH_AHSS26004_ORF	Ac_TR42568|c1_g1_i1_ORF	TR47734|c1_g1_i2_ORF
OG0020225	AH_AHSS25993_ORF	Ac_TR37586|c0_g1_i1_ORF	TR41934|c0_g1_i2_ORF
OG0020224	AH_AHSS25982_ORF	Ac_TR32479|c0_g1_i1_ORF	TR44434|c0_g1_i1_ORF
OG0020223	AH_AHSS25979_ORF	Ac_TR36809|c0_g1_i1_ORF	TR41118|c1_g1_i1_ORF
OG0020222	AH_AHSS25977_ORF	Ac_TR19296|c0_g1_i1_ORF	TR2950|c0_g1_i1_ORF
OG0020221	AH_AHSS25961_ORF	Ac_TR36560|c0_g1_i1_ORF	TR42935|c0_g1_i2_ORF
OG0020220	AH_AHSS25952_ORF	Ac_TR37814|c0_g1_i1_ORF	TR50299|c0_g1_i3_ORF
OG0020219	AH_AHSS25938_ORF	Ac_TR26287|c0_g1_i1_ORF	TR43008|c1_g1_i1_ORF
OG0020218	AH_AHSS25936_ORF	Ac_TR41073|c1_g1_i3_ORF	TR42383|c0_g2_i1_ORF
OG0020217	AH_AHSS25935_ORF	Ac_TR63472|c0_g1_i1_ORF	TR44846|c0_g1_i4_ORF
OG0020216	AH_AHSS25925_ORF	Ac_TR34688|c0_g1_i1_ORF	TR45566|c0_g2_i3_ORF
OG0020215	AH_AHSS25923_ORF	Ac_TR42112|c0_g1_i1_ORF	TR39729|c1_g1_i2_ORF
OG0020214	AH_AHSS25914_ORF	Ac_TR41200|c0_g1_i1_ORF	TR42207|c0_g1_i2_ORF
OG0020211	AH_AHSS25887_ORF	Ac_TR35728|c0_g1_i1_ORF	TR50244|c3_g1_i2_ORF
OG0020210	AH_AHSS25862_ORF	Ac_TR42185|c2_g2_i3_ORF	TR47347|c0_g1_i3_ORF
OG0020209	AH_AHSS25857_ORF	Ac_TR36476|c0_g1_i1_ORF	TR44856|c1_g1_i1_ORF
OG0020208	AH_AHSS25849_ORF	Ac_TR43358|c0_g1_i2_ORF	TR48354|c1_g1_i1_ORF
OG0020207	AH_AHSS25825_ORF	Ac_TR44694|c0_g1_i4_ORF	TR45086|c0_g1_i1_ORF
OG0020206	AH_AHSS25811_ORF	Ac_TR27023|c0_g1_i1_ORF	TR34220|c0_g1_i1_ORF
OG0020205	AH_AHSS25810_ORF	Ac_TR40072|c0_g1_i1_ORF	TR52452|c0_g1_i1_ORF
OG0020204	AH_AHSS25804_ORF	Ac_TR29345|c0_g1_i1_ORF	TR53421|c0_g1_i1_ORF
OG0020203	AH_AHSS25799_ORF	Ac_TR43960|c1_g1_i1_ORF	TR51942|c0_g1_i2_ORF
OG0020202	AH_AHSS25798_ORF	Ac_TR43948|c0_g1_i1_ORF	TR47860|c0_g1_i1_ORF
OG0020201	AH_AHSS25789_ORF	Ac_TR40036|c0_g1_i1_ORF	TR41775|c0_g1_i3_ORF
OG0020200	AH_AHSS25779_ORF	Ac_TR45110|c0_g1_i3_ORF	TR49846|c0_g1_i1_ORF
OG0020199	AH_AHSS25774_ORF	Ac_TR47015|c2_g2_i1_ORF	TR54132|c0_g1_i1_ORF
OG0020198	AH_AHSS25750_ORF	Ac_TR32720|c0_g1_i1_ORF	TR36080|c0_g1_i1_ORF
OG0020197	AH_AHSS25747_ORF	Ac_TR41116|c0_g1_i2_ORF	TR43905|c0_g3_i1_ORF
OG0020196	AH_AHSS25746_ORF	Ac_TR34088|c0_g1_i3_ORF	TR44571|c0_g1_i2_ORF
OG0020195	AH_AHSS25736_ORF	Ac_TR39119|c0_g1_i1_ORF	TR49254|c0_g1_i1_ORF
OG0020194	AH_AHSS25730_ORF	Ac_TR38987|c0_g1_i1_ORF	TR46061|c0_g1_i1_ORF
OG0020193	AH_AHSS25728_ORF	Ac_TR35927|c0_g1_i2_ORF	TR43629|c0_g1_i8_ORF
OG0020191	AH_AHSS25717_ORF	Ac_TR40008|c0_g1_i1_ORF	TR45344|c0_g1_i2_ORF
OG0020190	AH_AHSS25713_ORF	Ac_TR38003|c0_g1_i2_ORF	TR47991|c0_g1_i1_ORF
OG0020189	AH_AHSS25701_ORF	Ac_TR46658|c0_g1_i2_ORF	TR53848|c0_g1_i1_ORF
OG0020188	AH_AHSS25682_ORF	Ac_TR38648|c0_g1_i1_ORF	TR41652|c0_g2_i1_ORF
OG0020187	AH_AHSS25678_ORF	Ac_TR45065|c0_g1_i1_ORF	TR51348|c0_g1_i2_ORF
OG0018247	AH_AHSS2567_ORF	Ac_TR37732|c0_g1_i2_ORF	TR60185|c0_g1_i1_ORF
OG0020186	AH_AHSS25665_ORF	Ac_TR30188|c0_g1_i1_ORF	TR41477|c0_g2_i2_ORF
OG0020185	AH_AHSS25664_ORF	Ac_TR33519|c0_g1_i1_ORF	TR34109|c0_g1_i1_ORF
OG0018246	AH_AHSS2566_ORF	Ac_TR28304|c0_g1_i1_ORF	TR41690|c0_g1_i2_ORF
OG0020184	AH_AHSS25659_ORF	Ac_TR44976|c0_g1_i1_ORF	TR51172|c0_g1_i1_ORF
OG0020183	AH_AHSS25651_ORF	Ac_TR36774|c0_g1_i1_ORF	TR43660|c0_g1_i1_ORF
OG0020181	AH_AHSS25631_ORF	Ac_TR34722|c0_g2_i1_ORF	TR36473|c0_g1_i2_ORF
OG0020180	AH_AHSS25628_ORF	Ac_TR34037|c1_g1_i1_ORF	TR39349|c0_g1_i1_ORF
OG0020179	AH_AHSS25622_ORF	Ac_TR40151|c0_g1_i1_ORF	TR51149|c0_g1_i4_ORF
OG0020178	AH_AHSS25604_ORF	Ac_TR37928|c0_g1_i3_ORF	TR49614|c2_g1_i2_ORF
OG0020177	AH_AHSS25601_ORF	Ac_TR41731|c0_g2_i2_ORF	TR45270|c0_g1_i1_ORF
OG0020176	AH_AHSS25596_ORF	Ac_TR34149|c2_g2_i1_ORF	TR36490|c0_g1_i1_ORF
OG0018245	AH_AHSS2559_ORF	Ac_TR34753|c0_g1_i1_ORF	TR42227|c2_g1_i2_ORF
OG0020175	AH_AHSS25589_ORF	Ac_TR39894|c2_g1_i1_ORF	TR34422|c0_g1_i1_ORF
OG0020174	AH_AHSS25585_ORF	Ac_TR33971|c0_g1_i1_ORF	TR39079|c0_g1_i1_ORF
OG0020173	AH_AHSS25579_ORF	Ac_TR47052|c1_g1_i1_ORF	TR54136|c1_g1_i5_ORF
OG0020172	AH_AHSS25570_ORF	Ac_TR36138|c0_g1_i1_ORF	TR47557|c5_g1_i2_ORF
OG0020171	AH_AHSS25562_ORF	Ac_TR39828|c1_g4_i1_ORF	TR43684|c1_g1_i1_ORF
OG0020170	AH_AHSS25561_ORF	Ac_TR41968|c0_g1_i2_ORF	TR48305|c0_g1_i3_ORF
OG0020169	AH_AHSS25541_ORF	Ac_TR46976|c2_g1_i1_ORF	TR53819|c0_g1_i1_ORF
OG0020168	AH_AHSS25536_ORF	Ac_TR17788|c0_g1_i1_ORF	TR34341|c0_g2_i1_ORF
OG0020167	AH_AHSS25533_ORF	Ac_TR36009|c0_g1_i1_ORF	TR40731|c0_g1_i1_ORF
OG0020166	AH_AHSS25527_ORF	Ac_TR36841|c0_g1_i6_ORF	TR43553|c0_g1_i1_ORF
OG0020165	AH_AHSS25525_ORF	Ac_TR34676|c0_g1_i1_ORF	TR44179|c0_g1_i1_ORF
OG0020164	AH_AHSS25524_ORF	Ac_TR31391|c0_g1_i2_ORF	TR38940|c2_g2_i1_ORF
OG0020163	AH_AHSS25499_ORF	Ac_TR38004|c0_g1_i1_ORF	TR47891|c1_g1_i7_ORF
OG0020162	AH_AHSS25498_ORF	Ac_TR46054|c0_g1_i1_ORF	TR52057|c1_g2_i1_ORF
OG0020161	AH_AHSS25467_ORF	Ac_TR36880|c0_g1_i1_ORF	TR43049|c0_g1_i1_ORF
OG0020159	AH_AHSS25458_ORF	Ac_TR46807|c0_g1_i1_ORF	TR52623|c1_g1_i1_ORF
OG0020158	AH_AHSS25449_ORF	Ac_TR34631|c0_g1_i1_ORF	TR42837|c1_g1_i1_ORF
OG0020157	AH_AHSS25446_ORF	Ac_TR37553|c0_g2_i2_ORF	TR42988|c1_g1_i2_ORF
OG0020156	AH_AHSS25438_ORF	Ac_TR41978|c0_g1_i2_ORF	TR54205|c0_g1_i1_ORF
OG0020155	AH_AHSS25430_ORF	Ac_TR31804|c0_g1_i1_ORF	TR36729|c0_g1_i1_ORF
OG0020154	AH_AHSS25428_ORF	Ac_TR35923|c0_g1_i1_ORF	TR37691|c0_g1_i1_ORF
OG0020153	AH_AHSS25418_ORF	Ac_TR26068|c0_g1_i1_ORF	TR9687|c0_g1_i1_ORF
OG0020152	AH_AHSS25417_ORF	Ac_TR30335|c0_g1_i1_ORF	TR36513|c0_g1_i1_ORF
OG0020151	AH_AHSS25408_ORF	Ac_TR47242|c1_g2_i1_ORF	TR52851|c1_g1_i1_ORF
OG0020150	AH_AHSS25407_ORF	Ac_TR35047|c0_g1_i1_ORF	TR39911|c1_g1_i1_ORF
OG0020149	AH_AHSS25403_ORF	Ac_TR37487|c0_g2_i1_ORF	TR41762|c0_g1_i1_ORF
OG0020148	AH_AHSS25402_ORF	Ac_TR43680|c0_g1_i1_ORF	TR53965|c0_g2_i1_ORF
OG0020147	AH_AHSS25400_ORF	Ac_TR44300|c1_g1_i1_ORF	TR48698|c0_g1_i1_ORF
OG0020146	AH_AHSS25399_ORF	Ac_TR19507|c0_g1_i1_ORF	TR33051|c0_g1_i1_ORF
OG0020145	AH_AHSS25398_ORF	Ac_TR44714|c0_g2_i1_ORF	TR51650|c0_g1_i1_ORF
OG0020144	AH_AHSS25397_ORF	Ac_TR45352|c0_g1_i4_ORF	TR49591|c0_g1_i2_ORF
OG0020143	AH_AHSS25391_ORF	Ac_TR41080|c0_g1_i1_ORF	TR39908|c0_g1_i1_ORF
OG0020142	AH_AHSS25378_ORF	Ac_TR46738|c0_g4_i6_ORF	TR42156|c0_g1_i1_ORF
OG0020141	AH_AHSS25353_ORF	Ac_TR36756|c0_g1_i2_ORF	TR46906|c0_g1_i2_ORF
OG0020140	AH_AHSS25351_ORF	Ac_TR35255|c0_g1_i1_ORF	TR41626|c0_g1_i1_ORF
OG0018244	AH_AHSS2535_ORF	Ac_TR29534|c0_g1_i1_ORF	TR49934|c0_g2_i1_ORF
OG0020139	AH_AHSS25338_ORF	Ac_TR34435|c0_g1_i1_ORF	TR27601|c0_g1_i1_ORF
OG0020138	AH_AHSS25337_ORF	Ac_TR32171|c0_g3_i1_ORF	TR43675|c1_g1_i2_ORF
OG0020137	AH_AHSS25335_ORF	Ac_TR39380|c0_g1_i1_ORF	TR40156|c0_g1_i1_ORF
OG0020135	AH_AHSS25325_ORF	Ac_TR41336|c0_g2_i1_ORF	TR50808|c0_g2_i1_ORF
OG0020134	AH_AHSS25324_ORF	Ac_TR32251|c0_g1_i2_ORF	TR37969|c0_g1_i3_ORF
OG0020132	AH_AHSS25315_ORF	Ac_TR47791|c0_g1_i1_ORF	TR55406|c0_g1_i1_ORF
OG0020131	AH_AHSS25309_ORF	Ac_TR46680|c0_g1_i1_ORF	TR54381|c0_g1_i1_ORF
OG0020130	AH_AHSS25294_ORF	Ac_TR39155|c0_g1_i1_ORF	TR45687|c0_g1_i1_ORF
OG0020129	AH_AHSS25291_ORF	Ac_TR42580|c2_g5_i1_ORF	TR49863|c0_g1_i1_ORF
OG0020128	AH_AHSS25283_ORF	Ac_TR33249|c0_g1_i1_ORF	TR42199|c2_g1_i1_ORF
OG0020127	AH_AHSS25270_ORF	Ac_TR34780|c0_g2_i1_ORF	TR43569|c0_g2_i1_ORF
OG0020126	AH_AHSS25268_ORF	Ac_TR39326|c0_g1_i1_ORF	TR46721|c0_g2_i1_ORF
OG0020125	AH_AHSS25261_ORF	Ac_TR43463|c0_g1_i1_ORF	TR43565|c0_g1_i1_ORF
OG0020124	AH_AHSS25257_ORF	Ac_TR33414|c0_g1_i1_ORF	TR46733|c0_g1_i1_ORF
OG0020123	AH_AHSS25256_ORF	Ac_TR37753|c0_g1_i1_ORF	TR49609|c0_g1_i1_ORF
OG0018243	AH_AHSS2525_ORF	Ac_TR42117|c4_g1_i1_ORF	TR48615|c2_g1_i2_ORF
OG0020122	AH_AHSS25248_ORF	Ac_TR46302|c0_g1_i1_ORF	TR50411|c0_g1_i1_ORF
OG0018242	AH_AHSS2523_ORF	Ac_TR36173|c1_g1_i2_ORF	TR41433|c1_g1_i1_ORF
OG0020121	AH_AHSS25215_ORF	Ac_TR33876|c0_g1_i1_ORF	TR40077|c0_g1_i1_ORF
OG0020120	AH_AHSS25209_ORF	Ac_TR40346|c0_g1_i2_ORF	TR52242|c3_g1_i2_ORF
OG0018241	AH_AHSS2520_ORF	Ac_TR36795|c0_g1_i2_ORF	TR44599|c1_g1_i1_ORF
OG0020119	AH_AHSS25199_ORF	Ac_TR38410|c0_g1_i1_ORF	TR38685|c0_g1_i1_ORF
OG0020118	AH_AHSS25197_ORF	Ac_TR36028|c0_g1_i1_ORF	TR46659|c0_g1_i1_ORF
OG0020117	AH_AHSS25189_ORF	Ac_TR35016|c0_g1_i1_ORF	TR42979|c0_g2_i1_ORF
OG0020116	AH_AHSS25186_ORF	Ac_TR40855|c0_g1_i2_ORF	TR45322|c0_g1_i1_ORF
OG0020115	AH_AHSS25185_ORF	Ac_TR43860|c1_g1_i2_ORF	TR52252|c0_g1_i2_ORF
OG0020114	AH_AHSS25182_ORF	Ac_TR33660|c0_g1_i1_ORF	TR39577|c0_g1_i1_ORF
OG0020113	AH_AHSS25174_ORF	Ac_TR34391|c0_g1_i1_ORF	TR40510|c0_g1_i1_ORF
OG0020112	AH_AHSS25162_ORF	Ac_TR42098|c0_g1_i1_ORF	TR48241|c2_g2_i3_ORF
OG0020111	AH_AHSS25161_ORF	Ac_TR47364|c0_g1_i4_ORF	TR54451|c0_g1_i3_ORF
OG0018240	AH_AHSS2516_ORF	Ac_TR32794|c0_g2_i1_ORF	TR7333|c0_g1_i1_ORF
OG0020110	AH_AHSS25154_ORF	Ac_TR29334|c0_g2_i4_ORF	TR4177|c0_g1_i1_ORF
OG0020109	AH_AHSS25150_ORF	Ac_TR42157|c1_g1_i2_ORF	TR48563|c0_g1_i1_ORF
OG0020108	AH_AHSS25145_ORF	Ac_TR39312|c1_g1_i1_ORF	TR42637|c0_g2_i1_ORF
OG0018239	AH_AHSS2514_ORF	Ac_TR44490|c0_g1_i1_ORF	TR51388|c1_g1_i1_ORF
OG0020107	AH_AHSS25134_ORF	Ac_TR12880|c0_g1_i1_ORF	TR46676|c0_g1_i3_ORF
OG0018238	AH_AHSS2511_ORF	Ac_TR35406|c0_g1_i1_ORF	TR39670|c0_g1_i1_ORF
OG0020106	AH_AHSS25106_ORF	Ac_TR44342|c0_g1_i3_ORF	TR53822|c0_g2_i1_ORF
OG0020105	AH_AHSS25074_ORF	Ac_TR21501|c0_g1_i1_ORF	TR65796|c0_g1_i1_ORF
OG0020104	AH_AHSS25060_ORF	Ac_TR25879|c0_g1_i1_ORF	TR60742|c0_g1_i1_ORF
OG0020103	AH_AHSS25034_ORF	Ac_TR36508|c0_g1_i1_ORF	TR49644|c0_g1_i1_ORF
OG0018237	AH_AHSS2503_ORF	Ac_TR34822|c0_g1_i1_ORF	TR40528|c0_g1_i1_ORF
OG0018236	AH_AHSS2497_ORF	Ac_TR37428|c0_g1_i1_ORF	TR42048|c0_g1_i1_ORF
OG0020101	AH_AHSS24913_ORF	Ac_TR12126|c0_g1_i1_ORF	TR31274|c0_g1_i1_ORF
OG0020100	AH_AHSS24908_ORF	Ac_TR35052|c0_g1_i1_ORF	TR48657|c0_g1_i2_ORF
OG0020099	AH_AHSS24899_ORF	Ac_TR36205|c0_g1_i2_ORF	TR39346|c0_g1_i2_ORF
OG0020098	AH_AHSS24888_ORF	Ac_TR40150|c0_g3_i3_ORF	TR27177|c0_g1_i1_ORF
OG0020096	AH_AHSS24847_ORF	Ac_TR6678|c0_g1_i1_ORF	TR70845|c0_g1_i1_ORF
OG0018235	AH_AHSS2481_ORF	Ac_TR36977|c0_g1_i2_ORF	TR36118|c1_g1_i1_ORF
OG0020095	AH_AHSS24786_ORF	Ac_TR41228|c0_g2_i1_ORF	TR44598|c1_g1_i1_ORF
OG0020094	AH_AHSS24769_ORF	Ac_TR47780|c1_g1_i1_ORF	TR55009|c0_g1_i1_ORF
OG0020093	AH_AHSS24766_ORF	Ac_TR45808|c0_g1_i1_ORF	TR53260|c0_g2_i1_ORF
OG0020092	AH_AHSS24759_ORF	Ac_TR34646|c0_g1_i1_ORF	TR15612|c0_g2_i1_ORF
OG0020091	AH_AHSS24725_ORF	Ac_TR43853|c4_g3_i3_ORF	TR52051|c0_g1_i1_ORF
OG0020090	AH_AHSS24709_ORF	Ac_TR45178|c0_g1_i1_ORF	TR47288|c0_g1_i2_ORF
OG0020089	AH_AHSS24703_ORF	Ac_TR24663|c0_g2_i1_ORF	TR48647|c0_g3_i1_ORF
OG0020088	AH_AHSS24686_ORF	Ac_TR47534|c0_g2_i1_ORF	TR55239|c0_g1_i2_ORF
OG0020087	AH_AHSS24680_ORF	Ac_TR34460|c2_g1_i1_ORF	TR40878|c0_g2_i1_ORF
OG0020086	AH_AHSS24673_ORF	Ac_TR22088|c0_g1_i1_ORF	TR47431|c0_g2_i1_ORF
OG0020085	AH_AHSS24662_ORF	Ac_TR31770|c1_g1_i2_ORF	TR45867|c1_g2_i1_ORF
OG0020084	AH_AHSS24616_ORF	Ac_TR43982|c0_g1_i1_ORF	TR50064|c3_g1_i2_ORF
OG0020083	AH_AHSS24558_ORF	Ac_TR30763|c0_g1_i1_ORF	TR22151|c0_g1_i1_ORF
OG0020082	AH_AHSS24523_ORF	Ac_TR36939|c0_g1_i2_ORF	TR46990|c0_g1_i2_ORF
OG0020081	AH_AHSS24496_ORF	Ac_TR38176|c1_g1_i1_ORF	TR44442|c1_g1_i2_ORF
OG0020079	AH_AHSS24474_ORF	Ac_TR16558|c0_g1_i1_ORF	TR56483|c0_g1_i1_ORF
OG0020077	AH_AHSS24407_ORF	Ac_TR35513|c0_g1_i1_ORF	TR34633|c0_g1_i1_ORF
OG0020076	AH_AHSS24399_ORF	Ac_TR69205|c0_g1_i1_ORF	TR80076|c0_g1_i1_ORF
OG0020075	AH_AHSS24358_ORF	Ac_TR45079|c0_g1_i1_ORF	TR7696|c0_g1_i1_ORF
OG0020074	AH_AHSS24352_ORF	Ac_TR45487|c0_g1_i1_ORF	TR41556|c0_g2_i1_ORF
OG0018234	AH_AHSS2434_ORF	Ac_TR37584|c0_g1_i1_ORF	TR46460|c1_g1_i1_ORF
OG0020073	AH_AHSS24335_ORF	Ac_TR41433|c1_g1_i1_ORF	TR49970|c0_g1_i1_ORF
OG0018233	AH_AHSS2433_ORF	Ac_TR31338|c0_g1_i1_ORF	TR48639|c0_g1_i1_ORF
OG0020071	AH_AHSS24309_ORF	Ac_TR47100|c2_g2_i4_ORF	TR54697|c0_g1_i1_ORF
OG0020070	AH_AHSS24302_ORF	Ac_TR46604|c0_g1_i1_ORF	TR52068|c0_g1_i3_ORF
OG0020069	AH_AHSS24300_ORF	Ac_TR46803|c2_g1_i1_ORF	TR53751|c0_g1_i1_ORF
OG0018232	AH_AHSS2429_ORF	Ac_TR42226|c0_g1_i1_ORF	TR36630|c0_g1_i1_ORF
OG0018231	AH_AHSS2428_ORF	Ac_TR42874|c4_g1_i1_ORF	TR49022|c1_g2_i1_ORF
OG0018230	AH_AHSS2426_ORF	Ac_TR38431|c0_g1_i1_ORF	TR44849|c0_g1_i1_ORF
OG0020067	AH_AHSS24205_ORF	Ac_TR38052|c0_g1_i1_ORF	TR47345|c0_g1_i1_ORF
OG0020066	AH_AHSS24201_ORF	Ac_TR38989|c0_g1_i4_ORF	TR39667|c0_g1_i1_ORF
OG0020063	AH_AHSS24152_ORF	Ac_TR32973|c0_g1_i1_ORF	TR43666|c0_g1_i1_ORF
OG0020062	AH_AHSS24117_ORF	Ac_TR26938|c0_g1_i1_ORF	TR31070|c0_g1_i1_ORF
OG0018229	AH_AHSS2411_ORF	Ac_TR46781|c0_g1_i1_ORF	TR50777|c0_g5_i2_ORF
OG0020061	AH_AHSS24091_ORF	Ac_TR39499|c0_g1_i2_ORF	TR40830|c0_g1_i1_ORF
OG0018228	AH_AHSS2407_ORF	Ac_TR33033|c0_g1_i2_ORF	TR38832|c0_g1_i1_ORF
OG0020060	AH_AHSS24058_ORF	Ac_TR29801|c0_g1_i2_ORF	TR20873|c0_g2_i1_ORF
OG0020059	AH_AHSS24039_ORF	Ac_TR33173|c0_g1_i2_ORF	TR46981|c0_g1_i2_ORF
OG0020058	AH_AHSS24010_ORF	Ac_TR41750|c0_g1_i1_ORF	TR46362|c0_g1_i1_ORF
OG0020057	AH_AHSS23920_ORF	Ac_TR26464|c0_g2_i1_ORF	TR7470|c0_g1_i1_ORF
OG0020056	AH_AHSS23919_ORF	Ac_TR20854|c0_g1_i1_ORF	TR65858|c0_g1_i1_ORF
OG0020055	AH_AHSS23876_ORF	Ac_TR44728|c0_g1_i1_ORF	TR45099|c1_g1_i1_ORF
OG0020054	AH_AHSS23870_ORF	Ac_TR330|c0_g1_i1_ORF	TR59544|c0_g1_i1_ORF
OG0018227	AH_AHSS2387_ORF	Ac_TR44362|c0_g1_i1_ORF	TR45148|c1_g1_i2_ORF
OG0020053	AH_AHSS23843_ORF	Ac_TR41003|c0_g1_i2_ORF	TR47880|c1_g1_i2_ORF
OG0020052	AH_AHSS23840_ORF	Ac_TR29893|c0_g1_i1_ORF	TR35855|c0_g1_i2_ORF
OG0018226	AH_AHSS2384_ORF	Ac_TR47632|c0_g2_i2_ORF	TR53844|c1_g3_i1_ORF
OG0020051	AH_AHSS23835_ORF	Ac_TR33399|c1_g1_i1_ORF	TR51566|c0_g1_i2_ORF
OG0020049	AH_AHSS23814_ORF	Ac_TR44852|c1_g1_i3_ORF	TR51584|c0_g1_i1_ORF
OG0020048	AH_AHSS23810_ORF	Ac_TR40749|c0_g1_i1_ORF	TR12082|c0_g1_i1_ORF
OG0020047	AH_AHSS23801_ORF	Ac_TR40916|c0_g1_i1_ORF	TR45499|c0_g2_i1_ORF
OG0020046	AH_AHSS23748_ORF	Ac_TR27000|c0_g1_i1_ORF	TR47655|c0_g1_i2_ORF
OG0020044	AH_AHSS23711_ORF	Ac_TR44564|c1_g1_i1_ORF	TR41831|c0_g1_i1_ORF
OG0020043	AH_AHSS23708_ORF	Ac_TR38477|c0_g1_i4_ORF	TR47710|c0_g2_i3_ORF
OG0020042	AH_AHSS23687_ORF	Ac_TR30787|c1_g1_i2_ORF	TR30822|c0_g1_i1_ORF
OG0020040	AH_AHSS23650_ORF	Ac_TR43379|c1_g1_i2_ORF	TR46863|c0_g6_i1_ORF
OG0020039	AH_AHSS23629_ORF	Ac_TR1917|c0_g1_i1_ORF	TR45504|c0_g1_i1_ORF
OG0018223	AH_AHSS2362_ORF	Ac_TR32809|c1_g2_i3_ORF	TR42491|c0_g2_i8_ORF
OG0020038	AH_AHSS23619_ORF	Ac_TR46800|c0_g1_i1_ORF	TR53112|c0_g1_i2_ORF
OG0020037	AH_AHSS23581_ORF	Ac_TR43790|c0_g1_i9_ORF	TR45848|c0_g2_i2_ORF
OG0020036	AH_AHSS23572_ORF	Ac_TR37783|c0_g1_i1_ORF	TR28588|c0_g1_i1_ORF
OG0020035	AH_AHSS23516_ORF	Ac_TR30108|c1_g1_i1_ORF	TR52789|c0_g1_i2_ORF
OG0020034	AH_AHSS23514_ORF	Ac_TR37526|c1_g1_i1_ORF	TR42823|c1_g1_i1_ORF
OG0020033	AH_AHSS23508_ORF	Ac_TR46119|c1_g1_i1_ORF	TR49611|c0_g1_i1_ORF
OG0020032	AH_AHSS23488_ORF	Ac_TR33721|c0_g1_i1_ORF	TR55345|c4_g1_i1_ORF
OG0020031	AH_AHSS23468_ORF	Ac_TR46209|c0_g2_i1_ORF	TR51558|c3_g2_i3_ORF
OG0020030	AH_AHSS23456_ORF	Ac_TR44229|c0_g1_i5_ORF	TR54332|c0_g1_i1_ORF
OG0018221	AH_AHSS2345_ORF	Ac_TR38586|c2_g2_i1_ORF	TR42175|c0_g1_i1_ORF
OG0020029	AH_AHSS23449_ORF	Ac_TR47545|c0_g1_i1_ORF	TR52465|c0_g1_i1_ORF
OG0020028	AH_AHSS23443_ORF	Ac_TR6746|c0_g1_i1_ORF	TR54562|c1_g2_i2_ORF
OG0020027	AH_AHSS23441_ORF	Ac_TR46794|c0_g3_i3_ORF	TR54694|c0_g1_i1_ORF
OG0020026	AH_AHSS23395_ORF	Ac_TR45834|c4_g3_i2_ORF	TR1261|c0_g1_i1_ORF
OG0020025	AH_AHSS23378_ORF	Ac_TR34681|c0_g1_i1_ORF	TR38274|c0_g1_i1_ORF
OG0020024	AH_AHSS23342_ORF	Ac_TR35866|c0_g1_i1_ORF	TR44954|c1_g1_i1_ORF
OG0020023	AH_AHSS23332_ORF	Ac_TR39863|c0_g1_i1_ORF	TR45938|c0_g1_i1_ORF
OG0020022	AH_AHSS23331_ORF	Ac_TR45936|c0_g3_i1_ORF	TR2905|c0_g1_i1_ORF
OG0018220	AH_AHSS2333_ORF	Ac_TR37831|c0_g1_i1_ORF	TR45240|c1_g2_i1_ORF
OG0020021	AH_AHSS23326_ORF	Ac_TR41933|c0_g1_i5_ORF	TR53195|c0_g1_i2_ORF
OG0020020	AH_AHSS23315_ORF	Ac_TR37565|c0_g1_i1_ORF	TR47747|c0_g1_i1_ORF
OG0018219	AH_AHSS2331_ORF	Ac_TR37046|c0_g1_i1_ORF	TR47706|c2_g1_i1_ORF
OG0020019	AH_AHSS23299_ORF	Ac_TR41394|c1_g1_i1_ORF	TR47276|c0_g1_i1_ORF
OG0020018	AH_AHSS23268_ORF	Ac_TR45507|c0_g1_i2_ORF	TR55012|c0_g1_i1_ORF
OG0020017	AH_AHSS23257_ORF	Ac_TR45975|c0_g1_i2_ORF	TR52906|c0_g2_i1_ORF
OG0020016	AH_AHSS23249_ORF	Ac_TR33006|c0_g1_i2_ORF	TR28306|c0_g1_i1_ORF
OG0020015	AH_AHSS23232_ORF	Ac_TR39771|c0_g1_i1_ORF	TR32213|c0_g1_i1_ORF
OG0020014	AH_AHSS23204_ORF	Ac_TR21944|c0_g1_i1_ORF	TR33515|c0_g1_i1_ORF
OG0020013	AH_AHSS23192_ORF	Ac_TR37361|c0_g1_i3_ORF	TR34833|c0_g1_i1_ORF
OG0020012	AH_AHSS23190_ORF	Ac_TR44393|c0_g1_i2_ORF	TR49409|c0_g1_i1_ORF
OG0020010	AH_AHSS23183_ORF	Ac_TR41665|c0_g1_i1_ORF	TR47846|c0_g1_i1_ORF
OG0018218	AH_AHSS2317_ORF	Ac_TR46551|c0_g1_i2_ORF	TR54949|c0_g1_i1_ORF
OG0020009	AH_AHSS23166_ORF	Ac_TR33719|c1_g1_i1_ORF	TR40891|c0_g1_i1_ORF
OG0020008	AH_AHSS23162_ORF	Ac_TR44220|c0_g1_i1_ORF	TR52353|c0_g1_i1_ORF
OG0020007	AH_AHSS23151_ORF	Ac_TR41841|c0_g2_i2_ORF	TR42640|c0_g1_i1_ORF
OG0020006	AH_AHSS23150_ORF	Ac_TR7562|c0_g1_i1_ORF	TR44867|c4_g1_i1_ORF
[truncated: 4,879 more rows]
