# Supplementary material for: Multi-omics analysis reveals tissue-specific biosynthesis and accumulation of diterpene alkaloids in Aconitum japonicum
Source: J Nat Med. 2025 Mar 20;79(3):499–516. doi: 10.1007/s11418-025-01881-y (PMC12058934; doi:10.1007/s11418-025-01881-y)
Supplement: Supplementary file 10 — Supplementary file10 (XLSX 14 KB) [file 11418_2025_1881_MOESM10_ESM.xlsx]

## Sheet: Sheet1
Supplementary Table 10: List of transcripts being annotated as homologs of the enzymes involved in the biosynthesis of diterpene alkaloids, and shared between Aconitum japonium and Aconitum carmichaelii
Pathway	Aj_transcripts	Ac_transcripts	Enzyme	Assigned_OGs	Root/Leaf_AJ	Root/Leaf_AC
MVA Pathway	TR49281|c2_g1_i3	Ac_TR44607|c2_g6_i4	AACT	OG0004252	2.48393	3.03558
	TR49281|c2_g1_i2		AACT
	TR50314|c2_g1_i1	Ac_TR44439|c4_g1_i1	HMGR	OG0005156	29.4881	12.9555
	TR50314|c2_g1_i5	Ac_TR44439|c4_g1_i7	HMGR
	TR44745|c0_g1_i1	Ac_TR40295|c3_g2_i1	HMGS	OG0008318	2.99273	0.267574
	TR50259|c0_g1_i1	Ac_TR40318|c0_g1_i1	HMGS	OG0015112	2.2283	0.426471
	TR50024|c0_g1_i4	Ac_TR45020|c0_g1_i1	MVK	OG0009103	4.02769	0.884354
	TR50024|c0_g1_i2		MVK
	TR52617|c1_g1_i4	Ac_TR45726|c0_g1_i12	PMK	OG0013879	4.4884	1.16257
	TR50920|c0_g1_i1	Ac_TR44355|c0_g1_i1	MVDD	OG0010716	16.2059	0.837687
		Ac_TR44355|c0_g1_i3	MVDD
MEP Pathway	TR54754|c2_g1_i2	Ac_TR47591|c0_g2_i1	DXS	OG0018095	0.0692521	0.207707
	TR54749|c2_g1_i1	Ac_TR42479|c0_g1_i1	DXS	OG0020909	3.17524	0.941333
	TR46556|c2_g1_i1	Ac_TR15579|c0_g1_i1	DXS	OG0030693	10.9316	2.49785
	TR36602|c0_g1_i1	Ac_TR32608|c0_g1_i1	DXS	OG0034304	2.05734	2.64851
	TR46556|c4_g1_i1	Ac_TR43248|c0_g1_i2	DXS	OG0013770	0.202363	2.4738
	TR43149|c0_g1_i1	Ac_TR38806|c0_g1_i1	DXR	OG0013379	1.43433	0.141861
	TR39144|c0_g1_i2	Ac_TR34080|c0_g1_i1	ISPD	OG0002243	2.93069	0.522624
	TR39144|c0_g1_i1	Ac_TR34080|c0_g1_i3	ISPD
		Ac_TR34080|c0_g1_i6	ISPD
	TR41484|c0_g1_i1	Ac_TR43665|c0_g1_i2	ISPE	OG0019131	3.3702	0.113777
	TR40389|c0_g1_i1	Ac_TR34396|c0_g1_i1	ISPF	OG0013430	1.78173	0.306372
	TR52997|c1_g1_i2	Ac_TR42806|c0_g1_i1	ISPG	OG0014033	1.29781	1.00431
	TR49449|c3_g1_i1	Ac_TR42285|c1_g1_i2	ISPH	OG0015904	0.719755	0.212007
	TR54138|c0_g1_i3	Ac_TR44603|c0_g1_i3	IPPI	OG0005609	1.30292	0.750186
	TR54138|c0_g1_i2		IPPI
	TR42449|c0_g2_i1	Ac_TR37870|c0_g1_i1	IPPI	OG0014245	1.9992	0.61235
DDA Pathway	TR47741|c1_g1_i2	Ac_TR42099|c0_g1_i1	GGPPS	OG0011394	1.19565	0.183119
	TR47741|c1_g1_i1		GGPPS
	TR51056|c0_g1_i1	Ac_TR44055|c0_g1_i1	GGPPS	OG0018278	0.291637	0.10397
	TR49767|c0_g1_i4	Ac_TR46755|c1_g1_i1	GGPPS	OG0008836	2.35365	0.5521
	TR49767|c0_g1_i1		GGPPS
	TR54020|c0_g1_i1	Ac_TR36243|c0_g1_i1	CDPS	OG0000149	2.91456	0.274657
		Ac_TR48303|c0_g1_i1	CDPS
	TR54020|c0_g1_i6	Ac_TR48303|c1_g1_i1	CDPS
		Ac_TR48303|c1_g1_i3	CDPS
	TR44184|c3_g1_i2	Ac_TR44693|c0_g1_i2	KS	OG0002315	41.7377	4.54288
	TR52848|c0_g1_i1	Ac_TR44693|c0_g3_i1	KS
		Ac_TR48214|c4_g1_i1	KS
