# Supplementary material for: Multi-omics analysis reveals tissue-specific biosynthesis and accumulation of diterpene alkaloids in Aconitum japonicum
Source: J Nat Med. 2025 Mar 20;79(3):499–516. doi: 10.1007/s11418-025-01881-y (PMC12058934; doi:10.1007/s11418-025-01881-y)
Supplement: Supplementary file 11 — Supplementary file11 (XLSX 74841 KB) [file 11418_2025_1881_MOESM11_ESM.xlsx]

## Sheet: Highly_exp_transcripts(FPKM>5)
Supplementary Table 11: Correlation coefficient values calculated between the highly expressed annotated transcripts (FPKM>5 in at least one of the four tissues), and MS/MS validated metabolites of Aconitum japonicum
Transcript	FPKM_Leaf	FPKM_Rootlet	FPKM_Mother_root	FPKM_Daughter_root
TR41062|c0_g1_i2	2.2	3.44	5.15	3.54
TR50363|c1_g1_i4	1.15	4.05	8.36	4.46
TR54809|c0_g1_i2	1.84	3.17	5.15	3.29
TR1835|c0_g1_i1	0	4.43	11.22	4.63
TR52088|c0_g2_i3	2.48	4.14	6.57	4.08
TR43531|c0_g1_i3	2.68	4.04	6.48	4.51
TR54248|c0_g2_i1	0	3.4	7.75	4.15
TR30122|c0_g1_i1	0	3.22	7.03	2.81
TR48825|c0_g1_i3	0.56	2.82	5.15	2.57
TR51212|c0_g1_i1	0	2.48	5.65	2.16
TR54620|c2_g2_i2	0	3.26	7.42	2.83
TR52553|c2_g6_i1	0	1.99	6.04	2.77
TR54209|c1_g2_i8	2.04	3.88	6.77	3.76
TR54599|c0_g1_i1	3.36	4.25	5.23	4.38
TR46891|c0_g2_i2	1.66	3.88	6.12	3.6
TR45279|c0_g1_i2	1.87	3.76	6.61	4.44
TR53448|c0_g1_i1	1.78	3.59	5.8	3.3
TR54311|c0_g2_i6	0.85	3.41	7.51	4.43
TR47417|c1_g1_i7	1.89	4.18	6.36	4.26
TR35832|c1_g1_i5	0	2.91	5.89	2.37
TR55563|c1_g1_i3	1.28	3.86	7.35	4.73
TR43925|c0_g2_i1	1.37	3.11	5.25	3.63
TR52201|c0_g1_i3	0	3.89	7.77	3.06
TR50143|c1_g1_i8	1.09	2.74	5.83	3.64
TR43776|c0_g1_i1	0.38	3.03	7.34	2.65
TR52147|c0_g1_i4	1.67	3.59	5.37	3.19
TR46612|c0_g1_i1	1.92	4.63	6.91	4.61
TR40652|c0_g1_i1	1.29	3.12	6.13	4.1
TR54801|c1_g1_i2	2.23	3.98	6.52	4.79
TR52995|c0_g1_i6	3.01	4.14	6.6	4.13
TR37644|c0_g1_i1	0.84	3.36	8.63	3.23
TR39868|c2_g5_i17	1.72	3.46	5.91	3.01
TR51871|c0_g1_i2	2.04	4.46	10.64	4.86
TR54005|c1_g2_i7	2.76	3.75	6.23	3.85
TR47663|c0_g1_i2	0.25	1.49	5.09	2.43
TR44832|c0_g1_i2	0.94	3.79	6.31	2.99
TR48453|c1_g2_i5	1.21	2.95	5.88	2.56
TR40455|c0_g1_i2	1.79	3.59	5.47	4.08
TR30012|c0_g1_i1	2.22	4.46	10.15	4.64
TR52573|c2_g3_i3	3.39	4.03	5.18	4.45
TR32210|c0_g4_i1	0	2.08	8.16	3.87
TR50165|c0_g2_i2	4.25	4.64	5.87	4.95
TR53146|c0_g2_i13	0.86	3.44	5.23	3.01
TR38638|c0_g1_i2	2.43	3.25	5.88	3.7
TR50235|c0_g1_i1	2.78	3.73	5.27	4.3
TR52192|c2_g3_i13	1.13	2.83	7.31	4.35
TR48273|c0_g1_i2	3.3	3.98	6.25	4.48
TR49447|c0_g1_i3	2.68	3.34	5.25	3.48
TR47356|c0_g2_i2	1.42	3.88	10.02	3.87
TR47261|c0_g1_i3	2.34	3.19	5.69	4.01
TR50983|c0_g1_i2	0.14	4.73	8.16	3.42
TR53736|c0_g1_i1	3.44	4.54	6.5	4.25
TR45280|c0_g1_i1	3.1	4.57	5.53	4.37
TR50559|c2_g1_i1	1.21	2.44	5.01	2.22
TR48532|c0_g1_i2	3.71	4.23	6.06	4.71
TR50889|c0_g1_i1	0	2.19	5.8	1.52
TR35257|c0_g1_i3	2.78	3.92	6.07	3.63
TR48744|c0_g2_i2	3.63	4.56	7.47	4.8
TR45054|c0_g1_i1	0	2.5	7.14	4.37
TR51335|c0_g1_i4	3.51	4.93	7.11	4.45
TR54005|c1_g2_i6	2.66	3.29	5.63	3.75
TR53886|c0_g1_i3	1.31	3.96	5.76	3.23
TR55202|c3_g1_i7	0	2.4	10	4.98
TR47179|c1_g1_i2	1.71	2.58	5.68	3.52
TR70791|c0_g2_i1	2.04	4.09	10.1	4.28
TR56365|c0_g1_i1	0	1.23	5.15	2.58
TR55494|c0_g1_i1	1.25	3.21	10.28	4.15
TR49799|c1_g2_i1	0	1.16	5.73	2.03
TR54716|c1_g1_i4	0.57	4.59	7.21	4.62
TR41973|c0_g3_i3	3.03	4.06	5.79	4.8
TR48335|c0_g1_i6	2.86	3.84	7.61	5
TR53594|c1_g2_i4	3.05	4.31	8.59	4.63
TR50706|c0_g1_i6	1.61	3.23	6.5	2.75
TR55247|c2_g1_i1	0	1.75	5.34	1.23
TR53242|c0_g2_i3	1.65	4.85	6.9	4.93
TR52358|c0_g1_i3	4.28	4.73	5.79	4.63
TR52518|c0_g1_i1	1.96	3.28	5.21	2.73
TR42311|c0_g1_i4	1.58	2.65	5.12	3.73
TR54439|c0_g1_i3	4.52	4.8	5.48	4.74
TR54387|c0_g2_i1	0.1	3.05	10.04	2.36
TR48347|c1_g2_i1	1.52	3.36	5.11	2.57
TR45585|c1_g3_i1	0	3.72	13.22	3.04
TR52689|c2_g4_i2	1.57	3.16	9.91	4.14
TR55190|c8_g1_i1	0	2.3	13.08	4.78
TR54610|c0_g1_i1	1.88	2.59	5.61	3.6
TR54787|c2_g2_i2	1.98	3.8	5.82	4.63
TR45791|c3_g1_i2	3.9	4.71	7.16	4.67
TR50837|c2_g1_i1	2.93	4.34	5.48	4.68
TR52707|c0_g1_i1	1.84	4.45	6.06	4.55
TR24968|c0_g1_i1	0	2.74	12.99	3.34
TR46852|c0_g1_i3	2.74	3.61	5.3	4.4
TR48366|c2_g5_i2	0.74	3.74	5.4	2.88
TR46569|c0_g1_i3	3.56	3.89	5.05	4.36
TR52727|c1_g1_i3	0.93	2.81	5.69	1.96
TR48758|c1_g1_i1	1.5	4.76	7.34	3.34
TR55076|c0_g1_i1	0.93	3.75	5.47	2.74
TR49987|c0_g2_i4	0.7	2.1	6	1.84
TR36533|c0_g1_i1	0.79	3.98	6.96	2.5
TR47941|c0_g1_i2	0.17	2.75	5.56	1.51
TR52922|c0_g1_i2	2.67	3.46	5.4	3.23
TR54939|c2_g1_i1	0	1.55	5.29	1.08
TR46506|c1_g1_i1	2.77	4.87	6.09	4.14
TR32169|c0_g1_i1	0	2.85	9.72	1.97
TR17322|c0_g1_i1	0	1.29	6.85	1.8
TR52925|c0_g1_i1	1.06	4.26	6.89	2.8
TR43416|c0_g2_i1	1.38	2.32	5.21	2.2
TR52630|c0_g1_i1	2	3.71	6.11	2.87
TR49575|c0_g1_i1	2.5	3.23	5.19	4.15
TR39093|c0_g2_i1	0	4.17	6.34	2.92
TR53393|c0_g2_i1	0	1.46	6.09	3.55
TR33932|c0_g1_i1	1	1.68	5.37	2.35
TR54716|c1_g1_i2	3.54	3.96	6.22	4.71
TR31497|c0_g1_i1	0	1.35	5.65	3.3
TR43330|c0_g1_i3	1.23	4.93	6.72	4.18
TR39807|c0_g1_i1	1.87	3.76	5.52	2.83
TR46468|c0_g1_i1	0	1.86	8.86	1.96
TR41738|c0_g1_i1	0.5	4.57	10.04	2.49
TR48525|c1_g2_i7	3.25	4.36	5.5	4.87
TR52202|c0_g1_i2	1.85	4.02	5.68	4.57
TR46469|c0_g1_i5	3.82	4.34	6.22	4.33
TR54967|c0_g1_i3	2.36	2.84	5.77	3.65
TR44180|c0_g2_i1	1.98	2.55	5.07	3.58
TR50998|c0_g1_i6	2.76	4.31	6.5	3.51
TR51240|c0_g1_i1	0.81	3.24	5.85	1.98
TR55610|c2_g1_i2	0	3.94	5.81	2.93
TR54461|c0_g1_i3	2.96	4.9	7.49	3.88
TR43474|c0_g1_i2	1.52	4.2	6.17	2.94
TR48525|c1_g2_i5	2.26	2.65	5.18	3.31
TR49707|c0_g1_i3	0	3.42	8.64	1.63
TR52159|c0_g1_i1	0	2.89	5.47	3.99
TR51447|c1_g1_i3	0.74	2.04	9.69	3.13
TR47797|c7_g1_i8	3.98	4.67	6.59	4.43
TR55390|c2_g1_i5	3.27	4.68	5.71	3.98
TR47356|c0_g2_i5	1.5	3.34	5.08	2.34
TR52783|c0_g1_i1	1.94	3.89	5.36	2.9
TR47026|c0_g2_i4	2.05	2.75	6.79	3.21
TR39478|c0_g1_i1	0.57	1.14	5.4	2.19
TR49810|c2_g2_i1	1.99	4.4	9.58	3.22
TR44091|c0_g1_i5	2.94	4.81	7.6	3.76
TR18818|c0_g1_i1	0	0.95	5.05	1
TR39056|c0_g1_i1	0.78	4.69	6.54	3.28
TR53976|c0_g1_i1	3.86	4.6	5.39	5
TR41809|c0_g1_i4	3.1	4.15	6.52	3.64
TR49417|c0_g1_i2	1.96	3.28	6.17	4.84
TR50352|c4_g1_i2	4.29	4.96	6.4	4.62
TR52230|c0_g2_i1	1.27	4.88	6.42	3.84
TR52774|c0_g1_i4	4.3	4.87	5.55	4.54
TR42119|c0_g1_i1	0.52	1.81	5.71	1.36
TR47812|c0_g1_i2	2.66	4.72	6.47	3.59
TR47026|c0_g2_i8	1.01	2.04	9.69	3.39
TR52276|c3_g1_i6	2.92	3.36	6.54	4.56
TR49840|c0_g5_i4	2.48	3.19	5.91	3.06
TR53027|c0_g2_i3	0.78	3.13	15.75	3.83
TR45888|c0_g3_i3	0.55	1.92	13.71	4.66
TR48782|c1_g2_i10	0.78	3.94	5.39	3.85
TR40637|c0_g1_i1	2.86	3.74	5.14	4.53
TR4774|c0_g1_i1	0.83	4.19	6.05	2.64
TR16652|c0_g1_i1	1.83	3.68	6.3	2.57
TR47748|c1_g1_i9	4.33	4.73	5.04	4.51
TR43948|c0_g1_i2	3.62	4.09	5.01	3.82
TR45228|c0_g2_i1	0	1.42	7.42	1.24
TR35987|c0_g2_i1	0	3.63	7.49	1.45
TR43303|c0_g1_i1	0	1.4	14.38	4.4
TR54709|c1_g3_i3	1.95	4.05	5.28	3.01
TR54915|c0_g1_i2	2.46	2.97	7.15	3.64
TR40730|c1_g1_i1	0	1.81	13.28	2.74
TR53491|c3_g1_i1	2.48	4.57	5.37	4.08
TR54328|c0_g2_i3	1.95	2.93	5.2	2.39
TR36862|c0_g1_i1	0.99	2.99	6.05	1.74
TR51615|c0_g1_i4	0.41	0.83	5.19	2.18
TR38266|c0_g1_i2	2.04	4.11	5.07	3.23
TR52897|c0_g8_i7	2.64	3.09	6.39	3.41
TR45489|c3_g7_i1	0.61	2.44	10.68	2.14
TR50706|c0_g1_i4	2.02	3.04	6.56	2.63
TR50642|c0_g1_i1	2.43	4.08	5.71	4.98
TR42393|c1_g1_i1	1.89	2.28	6.08	2.93
TR52270|c0_g1_i6	2.66	3.57	7.79	3.43
TR46116|c0_g1_i1	3.18	4.73	5.45	4.03
TR52446|c1_g4_i7	1.05	2.1	10.39	2.94
TR51613|c0_g1_i1	0.56	1.3	7.02	3.86
TR45302|c0_g1_i5	2.27	4.84	5.74	4.39
TR52096|c2_g1_i3	0	1.91	5.79	0.66
TR38410|c0_g1_i1	2.03	2.72	7.49	4.99
TR50451|c0_g1_i1	0.16	2.07	12.56	2.01
TR42439|c0_g1_i1	0.24	1.71	11.89	2.23
TR39868|c2_g5_i6	2.76	4.17	12.33	4.22
TR54471|c1_g2_i1	3.31	4.44	5.06	4.64
TR45888|c0_g3_i5	0.53	1.21	11.13	4.52
TR53564|c0_g1_i2	2.28	3.35	5.38	2.63
TR55321|c2_g1_i3	0.96	2.24	6.83	4.83
TR28094|c0_g1_i1	0	0.75	8.53	1.83
TR50761|c0_g1_i1	3.05	3.89	5.65	4.97
TR49421|c1_g2_i3	3.14	3.33	5.6	4.24
TR39654|c0_g1_i1	2.15	2.52	6.72	4.29
TR28867|c0_g1_i1	0.49	2.25	20.32	4.33
TR42868|c0_g3_i1	0	0.39	5.34	2.46
TR53448|c0_g2_i1	1.29	3.87	8.35	2.03
TR51879|c1_g2_i8	0.57	1	7.13	2.06
TR35575|c0_g2_i1	0	2.63	16.74	2.07
TR43543|c0_g1_i2	2.4	2.71	5.62	2.96
TR49470|c0_g1_i2	2.1	3.7	7.43	2.59
TR52383|c0_g1_i3	1.11	2.05	6.04	4.32
TR43792|c0_g1_i4	3.34	3.69	6.25	3.76
TR32472|c0_g1_i1	2.45	2.78	5.52	2.92
TR36983|c0_g1_i1	0.3	3.57	5.43	1.67
TR53886|c0_g2_i9	0	1.8	16.71	2.52
TR16759|c0_g1_i1	0	1.2	20.8	4.41
TR44857|c0_g1_i2	1.75	3.08	5.68	4.77
TR46146|c0_g1_i3	0	2.58	5.2	4.24
TR39886|c1_g1_i1	0	1	10.97	1.74
TR48688|c0_g1_i1	0	3.46	14.44	1.2
TR53223|c0_g1_i7	0	2.25	9.4	0.78
TR46794|c0_g1_i4	4.26	4.6	5.13	4.95
TR41069|c0_g2_i2	2.81	3.3	5.92	3.14
TR52109|c0_g1_i2	3.61	4.53	5.06	3.98
TR53874|c1_g1_i4	2.65	4.29	9.81	3.23
TR19870|c0_g1_i1	0	0.68	7.81	1.2
TR45825|c0_g1_i7	2.76	5	6.38	3.61
TR40808|c0_g1_i2	2.11	2.48	10.78	4.09
TR50288|c1_g1_i2	3.95	4.32	6.7	4.26
TR43776|c0_g1_i2	0.82	1.24	5.81	1.59
TR15966|c0_g1_i1	0	2.21	6.15	0.51
TR42198|c0_g1_i1	0	0.31	7.28	1.6
TR54709|c1_g3_i1	1.89	2.53	5.98	2.27
TR54788|c0_g2_i4	4.28	4.49	5.94	4.46
TR53534|c2_g1_i1	3.97	4.66	7.08	4.19
TR55202|c4_g1_i1	2.29	4.6	5.23	3.98
TR42208|c0_g1_i4	2.85	4.65	5.17	4.38
TR60045|c0_g1_i1	0	3.52	5.79	1.23
TR50093|c0_g1_i1	3.11	4.22	5.29	4.93
TR49571|c0_g1_i1	1.72	2.16	7.88	4.99
TR44562|c0_g1_i1	0	0.49	5.65	3.16
TR43064|c1_g4_i1	0.36	3.6	8.49	1.01
TR52897|c0_g8_i4	2.5	3.15	6.94	2.86
TR52086|c0_g1_i2	0.29	0.39	10.81	4.14
TR48137|c0_g1_i2	3.26	3.27	5.09	3.92
TR73229|c0_g1_i1	0	2.91	8.3	0.51
TR43524|c0_g1_i4	3.04	4.58	5.22	3.72
TR54690|c0_g2_i4	1.03	4.15	7.09	1.81
TR49298|c0_g1_i2	2.7	3.1	5.01	2.85
TR7676|c0_g1_i1	0	4.17	5.54	2.17
TR52743|c4_g3_i10	0	4.37	5.8	2.28
TR25027|c0_g1_i1	1.42	1.43	5.97	2.99
TR51271|c2_g2_i2	0	0	11.39	3.6
TR53902|c2_g2_i14	0.71	0.71	5.13	1.99
TR48855|c1_g5_i1	0.76	4.07	6.09	1.87
TR52133|c0_g1_i1	0	0	8.23	2.82
TR47096|c0_g1_i4	3.56	4.17	5.44	3.66
TR5189|c0_g1_i1	0	0	6.36	1.8
TR53503|c0_g1_i2	4.18	4.67	5.69	4.26
TR50998|c0_g1_i4	1.93	4.02	5.33	2.61
TR17664|c0_g1_i1	0	0	5.27	1.92
TR54311|c0_g2_i1	1.01	1.02	6.2	2.97
TR53868|c0_g2_i1	3.71	3.73	6	4.65
TR48363|c2_g2_i1	0	0	5.08	1.86
TR54056|c1_g2_i1	2.61	2.62	5.37	3.68
TR25868|c0_g1_i1	0	0	7.2	1.88
TR38166|c0_g1_i2	0	0	5.06	1.32
TR28421|c0_g1_i4	1.42	1.43	10.86	4.98
TR34139|c0_g1_i2	0	0.78	6.56	4.11
TR53035|c1_g1_i7	3.4	3.41	7.39	4.33
TR38119|c0_g1_i1	2.44	2.45	5.83	3.22
TR16665|c0_g1_i1	0	0	9.14	3.53
TR35647|c0_g1_i1	2.22	2.23	9.3	3.87
TR21365|c0_g1_i1	0	0	6.72	2.63
TR25308|c0_g1_i1	2.12	2.12	5.64	2.95
TR65153|c0_g1_i1	0	0	6.29	2.47
TR44738|c0_g2_i4	0.54	1.35	6.15	4.25
TR44039|c0_g1_i2	0	0	6.18	1.42
TR14241|c0_g1_i1	0	0	6.15	1.41
TR14547|c0_g1_i1	0	0	5.29	1.21
TR30313|c0_g1_i1	0	0	7.68	1.75
TR41237|c0_g1_i1	1.82	1.83	6.6	2.87
TR31541|c0_g1_i1	3.43	3.45	5.68	4.41
TR52202|c0_g1_i3	1.95	4.04	5.04	4.5
TR55308|c2_g3_i1	3.68	3.7	6.08	4.73
TR18848|c0_g1_i1	0	0	10.47	4.42
TR43373|c0_g2_i1	2.86	2.88	5.33	3.97
TR18003|c0_g1_i1	0	0	5.95	1.21
TR54167|c0_g1_i3	1.09	2.07	5.06	4.11
TR50725|c1_g2_i4	3.19	4.81	5.34	4.85
TR53925|c0_g2_i1	2.16	2.17	6.57	3
TR47184|c0_g1_i1	3.03	4.46	5.25	4.91
TR53268|c2_g2_i1	2.67	2.68	8.13	3.71
TR45791|c3_g1_i4	3.25	4.71	5.8	3.63
TR71795|c0_g1_i1	0	0	5.47	1
TR13001|c0_g1_i1	0	0	5.47	1
TR52463|c1_g4_i10	1.04	4.17	5.15	2.55
TR61026|c0_g2_i1	0	1.8	23.23	1.88
TR38708|c0_g1_i1	0	0	7.57	1.36
TR20345|c0_g1_i1	0	0	6.4	2.92
TR56088|c0_g1_i1	0	0	5.79	2.65
TR32542|c0_g2_i1	1.49	1.5	5.11	2.08
TR24027|c0_g1_i1	1.75	1.76	6	2.44
TR50860|c1_g1_i2	2.4	4.7	5.46	3.44
TR28421|c0_g1_i2	1.41	1.42	8.09	2.47
TR41546|c0_g3_i1	0	0	6.48	0.99
TR61043|c0_g1_i1	0	0	6.1	0.93
TR52201|c0_g1_i1	1.53	4.62	8.28	1.97
TR45688|c0_g2_i1	0	0	7.16	3.4
TR39868|c2_g1_i1	0	0	5.07	0.77
TR12271|c0_g1_i1	0	0	5.4	0.82
TR52481|c0_g1_i4	1.66	4.17	6.98	2.04
TR36518|c0_g1_i1	0	1.38	41.05	4.23
TR39886|c1_g1_i3	0.82	0.82	15	2.87
TR47026|c0_g2_i5	2.67	4.98	7.87	2.96
TR55070|c0_g1_i3	2.93	4.91	8.21	3.09
TR31011|c0_g1_i1	1.93	1.94	6.26	4.06
TR25285|c0_g2_i1	1.62	3.26	6.8	1.7
TR35575|c0_g1_i1	0.44	1.33	25.99	2.8
TR34347|c0_g1_i1	0	0.95	8.69	0.33
TR41685|c0_g1_i4	3.8	4.12	6.83	3.92
TR50300|c1_g1_i4	2.48	2.49	6.28	4.37
TR52286|c1_g1_i3	3.62	5	8.65	3.66
TR51271|c2_g3_i1	0	0	5.84	0.77
TR36797|c0_g1_i1	0	0.92	12.13	0.65
TR44974|c0_g1_i1	0.64	3.56	6.89	1.02
TR51728|c0_g1_i7	2.18	2.19	6.23	2.67
TR28670|c0_g2_i1	0	0	16.05	2
TR47012|c2_g1_i2	1.23	3.7	5.63	1.73
TR49001|c2_g2_i2	1.88	1.89	5.19	3.58
TR20666|c0_g1_i1	0	3.67	7.91	0.43
TR32469|c0_g1_i5	0	1.25	5.12	0
TR48335|c0_g1_i4	2.45	2.3	5.31	3.34
TR54090|c0_g1_i2	3.86	4.16	7.47	4
TR49788|c3_g4_i1	0	1.96	9.65	0
TR53321|c0_g1_i2	1.34	1.21	6.3	2.12
TR6209|c0_g1_i1	0	0	6.1	3.16
TR45149|c0_g4_i1	0	0	18.13	1.95
TR52763|c4_g5_i1	0	0	5.31	2.76
TR38833|c0_g1_i3	2.17	4.36	5.36	4.94
TR35918|c1_g2_i1	0	0	7.65	3.99
TR47605|c0_g1_i3	0	4.58	7.54	1.06
TR43364|c0_g3_i1	0.91	0.69	5.31	1.84
TR14616|c0_g1_i1	0	0	7.18	0.73
TR38931|c0_g1_i1	0	0	18.73	1.9
TR49348|c0_g1_i3	0	0	5.73	0.58
TR36942|c0_g2_i1	0	1.48	8.97	0
TR54032|c0_g1_i5	1.57	1.57	5.39	3.58
TR43928|c2_g5_i1	1.85	1.86	28.92	4.52
TR16507|c1_g1_i1	0	2.59	7.85	0
TR51271|c2_g2_i9	0	0	5.46	2.91
TR39067|c0_g1_i2	1.68	1.69	7.6	4.86
TR42835|c0_g1_i1	1.19	1.2	5.92	3.76
TR39873|c0_g1_i1	1.98	1.49	14.75	3.83
TR46281|c0_g2_i1	0.36	0	8.07	1.62
TR36181|c0_g1_i1	2.2	2.21	6.15	4.37
TR46979|c0_g5_i1	0	4.95	6.78	1.73
TR38634|c0_g3_i1	0	0	5.05	0.4
TR53797|c1_g1_i1	1.51	3.04	5.2	4.79
TR27860|c0_g1_i1	0	0	5.2	2.85
TR54988|c1_g1_i1	4.47	4.75	6.33	4.45
TR54140|c1_g3_i1	3.2	3.21	5.48	4.47
TR50668|c0_g1_i4	3.73	4.22	5.14	3.72
TR77484|c0_g1_i1	0	2.23	5.92	0
TR54168|c1_g7_i2	3.85	4.88	5.11	4.35
TR51284|c0_g1_i1	4.22	4.44	6.99	4.25
TR55437|c0_g2_i2	3.76	3.55	6.51	4.48
TR51939|c3_g1_i5	2.57	4.62	5.41	3.24
TR41985|c0_g2_i1	0	0	5.16	0.34
TR47271|c0_g1_i1	0.35	4.48	8.08	0.87
TR46445|c0_g1_i3	1.2	1.61	5.36	4.09
TR43916|c0_g1_i1	0	2.91	7.37	0
TR47184|c0_g1_i5	2.96	4.77	5.06	4.39
TR31498|c0_g1_i1	0.97	0.49	7.75	2.21
TR52566|c0_g1_i2	2.96	4.16	6.33	2.91
TR50755|c0_g2_i7	3.08	3.44	5.5	4.89
TR38931|c0_g2_i1	0	0	49.22	2.75
TR44843|c0_g1_i1	1.9	2.45	5.49	1.81
TR45149|c0_g1_i1	0	0	47.73	2.61
TR4333|c0_g1_i1	0	0	11.42	0.62
TR54356|c0_g5_i2	2.45	2.46	5.15	2.58
TR34195|c0_g1_i1	0	4.28	5.7	1.5
TR51271|c0_g1_i1	0.47	0	5.78	1.83
TR52115|c2_g7_i1	2.77	2.79	6.35	4.86
TR46930|c0_g2_i1	2.3	1.54	10.72	4.6
TR44818|c1_g1_i2	0.76	1.53	71.95	3.47
TR53987|c0_g2_i3	2.88	2.89	5.47	2.99
TR41899|c1_g1_i2	1.96	4.6	25.14	1.47
TR31936|c0_g1_i1	2.25	2.26	5.16	2.37
TR42818|c1_g1_i1	0	0	82.57	3.47
TR32264|c0_g1_i1	0	1.64	28.34	0
TR54765|c1_g2_i1	2.96	2.97	6.77	3.11
TR53348|c0_g1_i2	0.09	0.96	21.45	0.24
TR43928|c2_g4_i1	0	0	16.25	0.62
TR48299|c0_g1_i9	0.78	0.39	8.38	1.52
TR54009|c1_g3_i3	1.67	1.68	5.73	4.08
TR51307|c0_g1_i1	2.05	4.91	6.21	2.78
TR53918|c0_g2_i1	2.77	2.78	6.32	2.88
TR43928|c2_g1_i1	0	0	15.54	0.49
TR53613|c0_g1_i1	0.68	2.18	5.19	4.66
TR48636|c0_g1_i7	1.44	4.82	5.32	4.22
TR28977|c0_g1_i1	2.64	2.65	7.03	2.75
TR52790|c0_g1_i1	0.7	0.42	6.98	3.96
TR54477|c0_g2_i3	2.99	4.13	7.57	2.76
TR37624|c0_g1_i1	1.74	1.75	5.65	1.83
TR47079|c0_g2_i1	0	4.18	9.29	0
TR39167|c0_g1_i2	0.38	4.93	7.94	1.06
TR28224|c0_g1_i1	3.04	3.05	5.03	4.26
TR49436|c0_g3_i2	2	2.15	5.41	1.96
TR40623|c0_g1_i2	2.03	1.41	51.01	3.42
TR53406|c2_g4_i12	1.64	1.65	7.53	1.72
TR53269|c0_g1_i1	4.13	3.96	6.1	4.37
TR53868|c0_g3_i2	4.27	4.09	6.45	4.51
TR49840|c0_g5_i1	3.1	3.26	6.94	3.02
TR50612|c0_g1_i3	1.84	1.85	19.01	1.94
TR33634|c0_g1_i1	0.79	0.79	7.54	0.83
TR23926|c0_g1_i1	2.39	4.79	13.63	1.66
TR46314|c0_g2_i1	2.78	3.1	7.32	2.61
TR51879|c1_g2_i3	1.32	0.5	8.09	3.15
TR12800|c0_g1_i1	0	2.94	6.15	0
TR2513|c0_g1_i1	0	0	5.65	0
TR73713|c0_g1_i1	0	0	5.29	0
TR8010|c0_g1_i1	0	0	5.13	0
TR5085|c0_g1_i1	0	0	9.6	0
TR32185|c0_g2_i1	0	0	5.06	0
TR53109|c6_g2_i1	0	0	8.13	0
TR45149|c0_g5_i1	0	0	56.52	0
TR1380|c0_g1_i1	0	0	6.79	0
TR15889|c0_g1_i1	0	0	5.02	0
TR26870|c0_g1_i1	0	0	7.05	0
TR42124|c0_g1_i12	0	0	6.29	0
TR43928|c2_g6_i1	0	0	19.85	0
TR44811|c0_g1_i2	0.44	0.22	12.07	0.62
TR49754|c0_g2_i1	1.46	2.44	5.57	4.96
TR51381|c0_g1_i1	2.78	2.44	6.51	3.18
TR45825|c0_g1_i8	3.49	3.15	6.75	3.88
TR30457|c0_g1_i2	1.51	1.52	5.76	4.23
TR42055|c0_g1_i1	3.08	3.62	5.41	2.9
TR53612|c0_g1_i1	1.73	1.84	5.22	1.59
TR55356|c0_g2_i1	3.44	3.88	6.9	3.18
TR55321|c2_g3_i1	4.96	4.99	8.85	4.85
TR39868|c2_g5_i1	2.68	1.68	10.38	3.9
TR31177|c0_g1_i1	0	0	7.29	4.75
TR51699|c5_g3_i3	2.2	2.21	5.86	4.6
TR55204|c0_g2_i4	1.82	1.83	5.4	4.17
TR37462|c0_g1_i1	4.15	4.17	7.92	4
TR54318|c10_g2_i3	1.35	0	40.03	0.94
TR33064|c0_g1_i2	0	4.22	5.08	4.43
TR43244|c0_g1_i4	2.69	2.7	5.39	4.49
TR46147|c0_g1_i1	0.99	4.49	10.23	0.35
TR40646|c1_g1_i1	0.57	4.59	5.02	2.61
TR28059|c0_g2_i2	1.9	2.23	5.71	1.57
TR54956|c0_g1_i1	4.55	4.57	6.91	4.42
TR54497|c4_g5_i1	2.78	2.8	5.67	2.61
TR40567|c0_g2_i3	3.18	3.41	5.11	2.99
TR55190|c8_g2_i2	1.33	0	11.16	2.33
TR54769|c0_g1_i1	2.86	4.74	5.14	3.48
TR48453|c1_g2_i2	0.96	0.96	5.28	0.68
TR52813|c0_g1_i2	3.48	3.32	5.79	4.84
TR47145|c0_g1_i2	3.03	2.83	5.38	4.35
TR47328|c0_g1_i1	0.56	0	8.83	0.39
TR39850|c0_g1_i1	1.73	2.32	5.74	1.22
TR52540|c1_g1_i6	2.98	4	5.32	2.8
TR52909|c1_g1_i9	1.82	4.92	5.08	3.65
TR54719|c1_g4_i1	3.34	3.84	10.23	2.52
TR47696|c0_g2_i3	3.23	2.88	5.07	3.79
TR29007|c0_g1_i1	3.7	1.86	18.34	3.88
TR51610|c1_g2_i1	3.58	3.6	8.19	3.13
TR42121|c0_g2_i1	2.28	3.43	5.21	1.99
TR51435|c1_g2_i3	3.39	2.55	7.69	4.62
TR46116|c0_g1_i2	3.62	3.3	5.67	3.71
TR53622|c1_g5_i1	1.33	1.34	5.07	0.93
TR53074|c0_g1_i9	2.4	2.68	5.4	1.97
TR54712|c1_g2_i3	0	4.65	5.29	1.62
TR51011|c0_g1_i1	3.49	2.63	7.51	4.45
TR27129|c0_g2_i1	2.75	1.84	24.5	0.64
TR23146|c0_g1_i1	0.54	0	6.35	0.19
TR36030|c0_g1_i3	3.15	3.16	5.12	2.91
TR53292|c1_g1_i3	2.13	4.27	7.58	1.49
TR69605|c0_g1_i1	1.94	4.87	5.18	3.06
TR49227|c0_g1_i8	4.59	4.61	7.01	4.28
TR36030|c0_g1_i5	2.17	1.64	6.64	4.78
TR38650|c0_g1_i1	1.18	0	6.66	2.91
TR38857|c0_g1_i2	3.62	2.42	12.43	3.38
TR52676|c0_g1_i2	2.93	2.36	5.84	4.14
TR43556|c0_g1_i1	2.58	2.59	7.71	1.9
TR45802|c1_g1_i2	1.91	0.77	10.35	1.61
TR54575|c3_g2_i5	2.66	4.01	10.14	1.4
TR55653|c1_g1_i2	4.09	4.26	6.21	3.75
TR22930|c0_g1_i1	1.25	3.76	7.61	0.44
TR5157|c0_g1_i1	1.68	0	8.98	2.94
TR43527|c1_g1_i1	1.17	2.75	6.72	0.28
TR51|c1_g1_i1	0	0	5.76	4.38
TR55203|c0_g1_i1	3.63	3.32	5.05	4.19
TR36042|c0_g1_i1	1.26	4.77	5.44	2.12
TR47215|c1_g2_i2	2.53	1.27	8.21	4.75
TR51094|c0_g1_i3	0.81	3.66	4.95	5.13
TR51464|c1_g9_i1	1.55	0.78	6.22	4.09
TR49436|c0_g3_i1	1.83	1.07	5.6	1.88
TR44023|c0_g1_i2	3.26	2.79	5.24	3.45
TR41933|c0_g1_i2	2.67	1.79	6.12	3.44
TR49281|c2_g1_i4	4.14	4.15	5.79	3.86
TR49638|c0_g1_i1	2.96	3.83	7.45	2.09
TR30238|c0_g1_i1	0.71	3.57	5.43	0.5
TR49987|c0_g2_i8	3.03	2.13	9.27	2.46
TR30141|c0_g1_i1	2.64	1.77	6.39	2.78
TR48268|c2_g1_i1	2.67	2.01	5.61	3.99
TR37731|c0_g1_i1	4.11	4.13	14.89	2.15
TR36003|c0_g2_i1	2.67	2.68	7.11	1.86
TR50899|c0_g1_i3	3.37	2.9	5.24	4.07
TR33743|c0_g2_i1	1.93	0.97	14.73	0
TR50190|c0_g2_i5	2.73	2.56	5.64	4.88
TR50052|c2_g2_i2	4.51	4.54	9.49	3.58
TR55477|c0_g1_i2	4.19	4.33	6.05	3.81
TR50169|c0_g1_i7	2.15	2.7	5.13	1.51
TR55248|c2_g1_i1	0.96	0.48	6.77	0
TR52263|c0_g1_i3	2.11	2.12	5.24	1.48
TR52617|c2_g5_i2	2.37	2.38	5.89	1.66
TR36509|c0_g2_i1	2.96	2.61	9.21	1.83
TR54731|c1_g2_i3	4.59	3.96	8.52	4.15
TR51033|c0_g4_i1	3.47	2.61	7.28	3.35
TR55313|c4_g2_i6	3.32	3.34	6.66	2.63
TR37676|c1_g1_i5	0	4.55	5.18	1.06
TR55202|c4_g8_i1	4.55	3.43	15.2	2.79
TR24009|c0_g1_i1	1.88	1.89	10.76	0
TR46404|c0_g5_i3	1.96	0.74	6.01	2.86
TR49922|c0_g2_i1	3.81	3.14	6.23	4.76
TR53553|c0_g1_i1	2.45	4.78	5.63	2.52
TR50320|c1_g2_i2	1.98	1.99	10.58	0
TR48825|c0_g1_i4	3.31	2.77	5.07	3.5
TR38211|c2_g1_i1	1.93	0.97	5.89	1.69
TR17400|c0_g1_i1	1.9	1.91	7.23	0.66
TR46766|c0_g1_i1	0	5.15	4.9	3.38
TR53127|c1_g1_i4	2.21	2.72	5.82	1.3
TR54862|c0_g4_i1	2.86	4.31	6.83	2.01
TR33575|c0_g1_i2	3.39	3.4	5.17	2.96
TR52953|c0_g1_i1	3.09	4.34	5.78	2.61
TR50998|c0_g1_i2	3.79	3.96	6.26	3.15
TR15896|c0_g2_i1	2.18	2.19	10.78	0
TR50070|c3_g1_i6	0	1.59	4.64	5.01
TR54277|c0_g1_i4	2.36	1.19	5.86	3.31
TR52110|c0_g1_i1	3.5	4.82	6.28	2.99
TR48466|c0_g1_i2	3.9	2.29	11.68	2.75
TR44847|c0_g2_i1	1.53	0	6.42	1.61
TR46404|c0_g5_i4	2.83	2.59	5.31	2.27
TR52753|c0_g1_i1	2.84	2.06	5.25	2.95
TR54508|c0_g1_i1	2.75	3.72	5.86	1.98
TR51453|c0_g1_i2	3.4	2.78	5.44	4.26
TR40066|c1_g2_i1	3.05	2.04	6.02	3.4
TR46875|c0_g3_i1	1.13	0	5.16	3.16
TR42124|c0_g1_i10	2.84	1.9	9.77	1.33
TR21941|c0_g1_i1	0	4.79	6.36	0
TR42210|c0_g1_i2	2.17	1.45	5.79	4.57
TR51390|c0_g1_i2	2.56	4.96	5.04	3.22
TR53282|c0_g1_i2	3.93	4.49	5.39	3.58
TR28421|c0_g1_i3	2.58	0	9.82	4.48
TR41973|c0_g3_i1	1.33	0.67	5.34	4.21
TR48744|c0_g3_i1	1.42	0	5.97	3.49
TR53955|c0_g1_i8	2	3.52	4.72	5.12
TR52481|c0_g1_i1	3.53	3.23	7.12	2.6
TR51699|c5_g3_i4	1.69	5.08	4.83	4.15
TR48400|c0_g1_i11	2.03	4.89	6.97	1.28
TR47828|c0_g1_i1	4.55	4.57	5.47	4.28
TR43808|c1_g1_i2	4.09	0.51	16.59	2.7
TR46383|c0_g1_i3	4.24	3.55	6.21	4.96
TR44702|c0_g1_i6	1.56	0	5.96	1.64
TR53277|c0_g1_i1	2.31	1.16	5.96	4.06
TR48023|c0_g1_i6	3.06	4.83	6.34	2.46
TR54643|c1_g2_i1	3.18	3.59	5.35	2.52
TR40299|c0_g2_i2	2.92	2.09	5.41	2.79
TR51160|c2_g3_i11	4.61	3.31	10.31	3.47
TR51756|c0_g1_i1	4.3	3.6	6.58	4.04
TR50077|c0_g1_i3	4.25	3.51	6.5	4.05
TR49754|c1_g2_i1	4.5	4.33	5.02	4.76
TR29416|c0_g1_i1	2.83	4.74	5.05	2.98
TR50706|c0_g1_i1	2.88	2.46	5.18	2.29
TR51616|c0_g2_i3	2.79	2.8	5.33	1.96
TR41461|c0_g1_i1	2.52	0	13.44	0
TR48868|c0_g3_i11	4.16	4.18	7.94	2.91
TR54917|c1_g4_i1	3.22	3.23	6.14	2.25
TR52192|c2_g3_i4	3.73	3.75	5.71	3.07
TR53954|c0_g1_i2	3.03	3.04	5.09	2.34
TR54090|c0_g1_i1	4.43	4.82	7.06	3.53
TR53683|c0_g2_i2	4.3	3.22	6.92	4.47
TR45221|c1_g2_i1	2.7	2.03	5.15	4.26
TR32569|c1_g1_i1	2.84	2.85	5.4	1.97
TR50329|c1_g2_i3	3.47	1.74	8.6	2.74
TR43549|c1_g1_i1	2.09	0.44	8.38	0.66
TR48868|c0_g1_i1	3.52	1.41	8.61	3.71
TR34136|c0_g1_i2	1.4	2.8	4.79	5.37
TR55462|c1_g2_i1	2.83	2.85	5.05	4.97
TR48089|c5_g3_i1	2.77	0	9.48	2.88
TR42807|c0_g3_i6	0.27	5.16	4.65	3.9
TR39858|c0_g1_i2	2.28	3.52	5.16	1.48
TR51358|c0_g1_i3	2.32	4.07	4.65	5.09
TR52368|c0_g1_i1	2.26	3.15	4.93	5.34
TR52767|c0_g1_i4	3.96	4.64	7.31	2.78
TR42612|c0_g2_i1	1.67	2.09	4.94	5.13
TR69430|c0_g1_i1	1.91	0.96	6.21	0.67
TR45047|c0_g1_i1	4.57	3.16	7.87	4.53
TR55124|c0_g1_i7	4.73	4.27	7.95	3.66
TR54553|c1_g1_i5	2.02	1.01	5.01	1.42
TR39868|c2_g5_i13	2.9	1.46	6.09	3.82
TR48911|c1_g3_i2	3.51	2.7	5.29	3.57
TR54421|c0_g2_i1	0.66	5.55	4.98	2.8
TR50931|c0_g2_i4	3.7	4.95	7.06	2.59
TR41286|c2_g2_i6	2.86	3.83	9.45	0.33
TR47105|c2_g3_i4	3.27	3.29	6.61	1.98
TR27231|c0_g1_i1	4.41	2.95	7.85	4.11
TR44233|c0_g2_i3	2.15	4.81	4.94	5.31
TR55662|c10_g1_i1	1.64	0	5.64	1.15
TR51269|c1_g1_i5	1.89	0	6.49	3.98
TR53158|c0_g3_i4	3.56	2.38	7.93	2.29
TR20010|c0_g1_i1	4.88	4.9	6.5	4.24
TR49421|c1_g2_i4	4.12	4.14	5.05	3.75
TR42996|c0_g2_i3	1.69	0.43	6.32	0.3
TR38322|c0_g1_i5	1.71	3.67	5.1	0.89
TR53784|c1_g1_i2	3.44	3.03	5.1	4.7
TR51004|c1_g1_i6	2.71	3.63	4.57	5.01
TR52727|c1_g2_i5	3.33	4.47	5.24	2.87
TR53269|c0_g1_i2	3.98	2.83	6.32	4.11
TR22200|c0_g1_i1	1.98	0	6.04	2.07
TR36083|c0_g1_i1	2.91	0	8.86	3.03
TR42853|c0_g2_i1	3.03	2.28	5.78	2.13
TR19260|c0_g1_i1	4.83	2.42	10.1	4.2
TR48352|c0_g2_i2	3.61	2.92	5.41	4.67
TR36064|c0_g1_i1	0	5.4	4.57	2.73
TR55073|c0_g2_i3	3.46	3.48	5.29	2.68
TR55309|c1_g3_i1	1.8	0	5.9	1.01
TR48094|c1_g1_i8	0.64	5.12	4.38	3.36
TR31881|c0_g1_i1	2.61	0	7.94	4.53
TR32191|c0_g2_i1	2.96	4.46	6.77	1.55
TR51857|c0_g4_i3	2.81	1.88	6.08	1.64
TR52802|c0_g1_i1	2.63	5.48	4.98	4.17
TR18926|c0_g1_i1	0	5.12	4.85	0.89
TR44960|c0_g1_i2	1.71	3.44	4.91	5.83
TR47193|c0_g1_i3	3.24	1.93	5.67	3.98
TR33507|c0_g2_i1	2.24	0	6.22	2.76
TR41449|c0_g1_i1	2.58	0	9.85	0
TR54887|c2_g1_i7	2.38	4.99	5.09	2.45
TR36375|c0_g2_i1	3.15	3.8	5.29	2.21
TR51588|c0_g1_i4	1.96	2.69	4.91	5.59
TR32720|c0_g1_i1	0	3.26	4.33	5.66
TR42820|c0_g1_i2	0.84	2.7	4.69	5.86
TR50760|c0_g1_i4	4.23	4.56	5.71	3.53
TR38210|c0_g1_i2	2.51	1.26	7.18	0.44
TR50642|c0_g1_i2	3.26	2.19	5.41	4.37
TR46612|c0_g1_i2	2.35	2.36	5.38	0.82
TR55653|c1_g1_i1	4.58	4.22	5.91	3.98
TR42064|c0_g1_i2	0.69	5.1	4.76	1.38
TR54599|c0_g1_i2	4.58	4.97	5.96	3.93
TR55240|c0_g1_i1	2.52	0	6.72	2.63
TR61703|c0_g1_i1	2.29	0	6.1	2.39
TR53523|c0_g4_i2	1.35	4.54	4.4	5.01
TR39846|c0_g1_i1	4.76	2.13	9.3	4.28
TR50566|c0_g2_i1	1.47	1.97	4.69	5.36
TR21005|c0_g1_i1	2.52	0	6.72	3.51
TR51215|c0_g1_i10	4.72	1.58	13.21	1.1
TR40273|c0_g1_i1	0	0	4.48	5.06
TR48214|c0_g1_i4	0	4.48	4.37	5.4
TR42239|c0_g1_i2	0.8	5.25	4.31	3.26
TR44323|c0_g1_i1	1.71	2.41	4.46	5.2
TR53505|c0_g1_i4	3.03	4.61	4.81	5.37
TR52721|c0_g1_i1	3.27	1.49	6.08	3.77
TR44276|c0_g2_i5	2.77	5.11	4.6	4.07
TR49922|c0_g2_i3	2.21	4.44	4.95	5.89
TR49560|c0_g1_i2	3.36	0.2	9.59	1.25
TR54539|c2_g4_i1	2.31	0	6.16	1.61
TR47748|c0_g1_i1	2.34	0	6.23	1.63
TR36591|c0_g2_i1	0	5.27	4.68	0.86
TR45085|c0_g1_i1	3.37	1.88	6.73	1.98
TR53295|c1_g1_i5	0	3.25	4.32	5.88
TR21553|c0_g1_i1	0	5.19	4.17	1.82
TR45791|c3_g1_i3	2.77	5.37	4.85	3.7
TR52951|c0_g1_i2	3.65	2.66	5.58	4.84
TR45052|c0_g2_i1	3.75	4.39	8.11	1.32
TR15209|c0_g1_i1	2.7	0	7.2	4.69
TR45408|c2_g2_i4	3.31	2.16	5.06	3.73
TR53983|c1_g1_i6	4.23	3.55	5.26	4.47
TR47858|c0_g1_i2	2.99	3.43	4.73	5.26
TR47431|c0_g2_i1	3.4	4.93	8.8	0.53
TR51856|c0_g1_i2	0.41	2.61	4.68	6.29
TR54436|c1_g3_i1	1.58	6	4.97	4.33
TR52843|c0_g1_i1	2.42	3.79	5	5.99
TR32299|c0_g1_i1	2.98	0	7.39	2.61
TR54147|c1_g2_i2	2.22	4.46	5.92	0.77
TR49447|c0_g1_i5	3.1	1.56	5.33	3.09
TR51376|c0_g1_i3	0.12	0.6	5	6.2
TR40292|c0_g1_i6	4.63	3.1	10	1.62
TR32492|c0_g1_i1	0	5.79	4.4	3.03
TR11211|c0_g1_i1	1.97	1.97	5.24	0
TR46474|c0_g1_i3	3.1	1.56	5.73	2.18
TR54338|c1_g1_i10	3.8	3.82	5.65	2.68
TR47025|c0_g1_i6	3.67	2.85	5.23	3
TR53969|c1_g10_i3	2.96	0	7.34	2.07
TR48636|c0_g1_i2	2.74	1.18	5.84	4.96
TR38410|c0_g1_i2	4.24	3.08	5.86	4.49
TR41973|c0_g3_i4	2.38	3.58	4.54	5.43
TR37271|c0_g2_i1	0	1.13	4.71	6.29
TR51916|c0_g1_i3	0	0.6	4.29	5.54
TR38952|c0_g1_i1	4.68	3.53	6.26	4.73
TR50293|c0_g1_i2	4.95	4.97	6.63	3.9
TR52648|c2_g2_i7	3.64	1.37	6.78	4.17
TR31755|c0_g1_i1	3.56	1.79	6.46	2.5
TR51728|c0_g1_i6	3.08	4.47	5.76	1.81
TR34091|c0_g1_i1	1.36	5.02	4.17	2.72
TR49646|c0_g2_i1	3.78	2.53	5.77	3.09
TR52628|c0_g3_i8	2.04	0	5.05	3.21
TR51271|c2_g6_i1	2.2	0	5.86	0.77
TR54153|c0_g1_i1	3.82	3.84	5.33	2.86
TR54657|c0_g2_i1	3.52	5.39	4.94	4.9
TR45779|c0_g1_i2	0.8	5.25	4.14	2.69
TR47812|c0_g1_i3	1.72	5.7	4.67	4.06
TR53622|c1_g3_i3	3.2	0.8	6.42	2.81
TR37015|c2_g1_i3	2.69	0	6.67	1.41
TR49352|c0_g6_i3	1.61	5.45	4.46	4.11
TR48600|c0_g1_i1	3.42	2.29	5.01	4.01
TR43758|c0_g2_i1	0.82	2.73	4.16	5.65
TR51069|c0_g1_i3	4.65	4.26	5.65	4.05
TR53331|c0_g1_i1	4.64	4.14	11.03	0.36
TR44732|c0_g2_i1	2.27	0	5.18	2.37
TR32734|c0_g3_i1	2.74	0	6.24	2.85
TR48106|c0_g1_i1	0	2.86	4.94	7.2
TR53487|c0_g1_i9	1.2	4.96	4.38	5.22
TR39518|c0_g1_i1	0	2.24	4.08	5.95
TR51970|c0_g1_i3	0.72	2.66	4.78	6.61
TR51853|c1_g3_i1	4.93	4.96	6.27	4.02
TR41975|c0_g2_i2	0	5.32	4.41	0.68
TR50131|c0_g1_i3	2.12	3.63	4.71	5.92
TR50194|c2_g1_i8	2.87	3.49	5.14	1.44
TR49199|c0_g1_i1	3.63	4.93	5.51	2.84
TR53034|c0_g1_i13	1.15	5.5	4.3	3.65
TR53177|c0_g1_i2	0	0	4.54	5.81
TR46415|c0_g1_i5	2.75	2.64	4.92	5.46
TR53077|c0_g1_i1	0	0	4.59	5.88
TR5456|c0_g1_i1	2.47	0	5.63	1.72
TR6318|c0_g1_i1	2.39	0	5.45	3.32
TR53209|c0_g1_i3	3.58	2.6	6.76	1.4
TR53969|c1_g2_i1	4.04	2.03	6.92	2.82
TR47027|c0_g2_i1	0.18	1.62	3.98	5.7
TR50551|c0_g2_i1	0.65	3.94	4.49	6.32
TR54181|c0_g2_i6	1.46	2.93	3.9	5.11
TR54110|c5_g1_i3	3.61	3.63	4.73	5.08
TR36904|c0_g1_i1	1.08	5.42	4.23	2.76
TR54542|c0_g1_i3	0.09	1.41	4.03	5.8
TR51314|c0_g1_i1	3.36	4.81	4.9	5.61
TR45264|c0_g1_i1	2.21	5.56	4.65	3.41
TR49659|c1_g2_i1	3.72	2.49	6.15	2.17
TR48179|c0_g1_i1	1.07	2.16	4.82	6.52
TR52678|c1_g1_i7	4.39	4.85	5.87	3.4
TR45509|c0_g1_i9	1.93	0	5.15	0
TR48590|c0_g1_i1	0.63	4.86	4.99	7.05
TR53012|c0_g4_i3	2.15	5.68	4.84	2.85
TR38380|c0_g1_i1	2.45	0	6.08	0.43
TR47193|c0_g1_i2	4.13	2.58	5.93	4.54
TR55173|c2_g1_i1	3.8	3.82	5.57	2.45
TR53767|c0_g1_i1	3.84	2.31	5.57	4.04
TR50356|c3_g3_i2	2.66	5.1	4.37	3.71
TR46371|c0_g1_i3	0	1.47	4.46	6.64
TR25635|c0_g2_i1	0	1	3.8	5.58
TR55559|c1_g1_i1	2.49	2.5	5.69	0
TR65864|c0_g1_i1	0	6.24	4.74	1.09
TR47186|c1_g1_i6	3.13	1.35	5.31	4.1
TR38969|c0_g2_i1	0	0.53	3.61	5.17
TR48359|c1_g1_i1	2.4	5.09	4.28	4.23
TR34184|c0_g3_i2	0	5.49	4.16	0.95
TR52920|c2_g1_i1	4.02	3.03	6.13	2.47
TR39868|c2_g5_i9	0	5.05	3.52	2.06
TR47884|c1_g2_i4	0	5.56	4.21	0.96
TR53481|c0_g2_i2	1.2	1.82	4.37	5.83
TR20516|c0_g1_i1	0	0	3.8	5.2
TR54628|c0_g1_i1	3.28	1.1	5.84	2.3
TR44483|c0_g1_i1	2.64	3.32	5.55	0.46
TR53055|c0_g1_i10	3.5	3.52	5.79	1.64
TR4971|c0_g1_i1	3.7	1.86	5.64	3.88
TR53891|c3_g4_i4	2.47	4.14	4.41	5.5
TR44617|c0_g1_i1	0.59	5.11	4.56	0.14
TR22965|c0_g1_i1	2.35	0	5.83	0
TR46943|c0_g5_i3	0	5.07	3.85	0.59
TR50456|c0_g2_i2	4.56	4.59	5.45	3.82
TR55039|c1_g2_i1	3.1	4.16	4.55	5.41
TR47545|c0_g1_i6	2.87	4.89	4.9	6
TR54974|c0_g1_i1	2.12	3.91	4.94	6.62
TR43765|c0_g1_i1	0.64	1.94	3.68	5.42
TR54928|c1_g2_i1	2.18	2.85	4.04	5.08
TR52399|c1_g3_i2	3.99	2.68	6.36	2.11
TR45592|c0_g1_i1	1.17	4.38	3.91	5.2
TR50990|c0_g1_i3	3.14	1.26	5.28	4.2
TR38322|c0_g1_i4	3.65	3.26	6.32	1.32
TR50342|c0_g6_i4	1.56	5.48	4.47	2.06
TR51257|c0_g1_i2	1.6	0.72	4.42	5.08
TR50148|c0_g1_i3	2.48	2.3	4.89	5.85
TR48023|c0_g1_i5	0.34	5.19	3.55	3.03
TR50443|c0_g1_i1	1.87	0.94	4.65	5.26
TR54338|c1_g1_i7	1.6	5.79	4.78	1.92
TR50730|c0_g1_i1	3.37	2.26	5.91	1.19
TR38943|c0_g1_i1	3.35	0	7.17	1.18
TR44404|c0_g2_i3	0	6.81	4.57	2.52
TR54595|c0_g1_i3	0	2.18	4.21	6.8
TR38160|c0_g1_i3	1.11	1.67	3.82	5.28
TR49033|c1_g7_i7	4.2	4.22	5.34	3.2
TR54506|c0_g1_i1	1.94	4.46	4.51	6.02
TR50724|c1_g1_i2	1.56	5.11	3.89	3.44
TR33636|c0_g2_i1	0	5.03	3.55	1.01
TR54767|c0_g1_i6	1.91	5.12	4.38	2.02
TR49104|c0_g1_i1	2.95	5.18	4.41	4.16
TR46488|c0_g1_i4	2	3.42	4.44	6
TR50880|c2_g1_i2	3.08	3.1	5.29	1.08
TR52534|c0_g2_i1	3.44	5.53	4.82	4.2
TR51815|c5_g5_i1	3.53	3.54	6.72	0.62
TR39678|c0_g1_i1	0	1.6	3.05	5.03
TR48825|c0_g1_i5	3.87	4.08	5.1	2.79
TR55316|c0_g1_i4	4.13	2.6	5.63	4.6
TR35598|c1_g1_i2	0	2.2	4.17	6.9
TR45000|c0_g3_i1	2.24	0	5.13	0
TR9033|c0_g1_i1	2.88	0	6.56	0
TR53745|c0_g2_i2	4.94	4.51	6.69	3.27
TR54345|c1_g1_i1	3.34	1.68	6.37	0.58
TR50318|c0_g1_i3	3.1	1.34	5.25	4.76
TR41387|c0_g1_i5	3.81	0	8.22	0.61
TR51781|c0_g1_i4	0.56	1.12	3.4	5.08
TR51193|c0_g1_i1	3.79	2.96	5.74	1.93
TR52003|c0_g2_i1	2.64	0	5.02	2.75
TR47584|c3_g3_i3	4.01	0	8.16	1.4
TR48198|c3_g1_i7	3.01	2.12	4.89	5.25
TR38317|c0_g2_i1	3.93	0	7.49	2.74
TR54121|c0_g1_i2	2.98	3.59	4.33	5.24
TR31808|c0_g1_i1	0.61	5.55	3.75	3.46
TR51450|c0_g1_i7	4.44	4.46	6.78	2.18
TR38839|c0_g1_i2	3.36	5.07	4.49	4.7
TR40374|c0_g1_i8	1.06	0.53	3.86	5.05
TR54255|c0_g3_i5	0	5.53	3.5	3.2
TR52696|c0_g6_i7	0.96	5.76	4.02	4.03
TR13485|c0_g1_i1	3.5	0	6.67	4.27
TR42350|c0_g1_i1	3.15	1.06	5.22	1.84
TR40705|c0_g1_i2	0.99	0.99	3.96	5.56
TR52626|c0_g1_i1	3.38	1.55	5.06	3.9
TR52210|c0_g1_i2	2.43	3.42	4.96	6.68
TR53219|c0_g3_i7	0.27	6.54	4.25	2.68
TR49295|c0_g1_i2	3.99	4.01	5.48	2.52
TR55518|c0_g3_i2	4.11	2.29	5.67	3.7
TR28222|c0_g2_i1	3.68	2.46	6.08	1.29
TR52744|c0_g1_i4	0.68	5.16	3.54	2.17
TR52849|c0_g1_i9	4.1	1.07	7.31	1.61
TR44072|c0_g1_i1	0	1.23	3.97	6.67
TR43556|c0_g1_i2	4.29	3.59	7.65	0.75
TR44134|c0_g2_i1	4.09	2.21	7.82	0.22
TR38701|c0_g1_i1	0.86	6.07	4.29	1.82
TR53277|c0_g1_i3	3.1	0	5.63	2.46
TR51916|c0_g1_i1	0	0.92	3.46	5.89
TR54876|c0_g5_i1	0	0	4.74	7.6
TR53487|c0_g1_i2	3.01	3.95	4.26	5.22
TR50582|c0_g1_i3	3.81	3.62	5.83	1.64
TR63229|c0_g1_i1	2.72	0	5.2	0.95
TR53295|c1_g1_i1	0.35	3.16	3.68	6.23
TR24464|c0_g1_i1	4.24	1.42	6.47	3.96
TR44259|c1_g2_i1	0	4.46	3.39	5.37
TR34515|c0_g1_i1	2.84	0	5.4	0.99
TR53816|c0_g1_i1	0.12	5.82	3.78	1.28
TR43954|c0_g1_i1	0.86	3.03	3.21	5.01
TR50131|c0_g1_i1	2.07	5	4.36	5.78
TR45187|c0_g1_i2	0	6.93	4.39	1.61
TR51270|c3_g1_i9	3.19	4.35	4.27	5.06
TR30229|c0_g1_i1	4.99	2.5	7.59	2.6
TR54140|c1_g2_i1	2.5	5.03	4.5	2.03
TR32500|c0_g2_i1	0	4.13	3.13	5.02
TR44104|c0_g2_i6	1.07	4.67	4.92	7.93
TR51161|c1_g1_i1	0	5.19	3.28	4.21
TR47246|c0_g1_i2	3.72	2.91	4.98	5.25
TR41140|c0_g1_i1	0.29	1.02	4.29	7.19
TR50261|c0_g1_i10	0	5.18	3.61	0
TR49134|c0_g1_i8	2.83	0	5.05	1.66
TR24964|c0_g1_i1	4.69	3.14	6.56	2.73
TR48495|c0_g1_i4	1.93	3.18	3.76	5.26
TR39766|c0_g1_i1	0.54	7.61	4.75	3.61
TR49744|c1_g2_i3	4.56	3.05	5.8	3.72
TR51743|c0_g1_i1	0.79	5.94	3.92	2.36
TR8244|c0_g1_i1	1.6	1.6	3.65	5.03
TR31855|c0_g1_i1	1.78	4.48	4.76	7.19
TR39817|c0_g1_i1	0.72	3.63	4.98	8.53
TR52746|c2_g3_i6	3.53	2.03	5.58	1.24
TR51546|c1_g1_i3	2	4.57	4.2	5.83
TR55633|c0_g1_i2	4.07	4.09	5.23	2.74
TR53870|c1_g4_i1	3.39	1.71	5.75	0.68
TR42707|c0_g1_i1	3.72	1.25	5.61	4.23
TR54934|c0_g2_i1	0.91	6.88	4.98	0.85
TR22587|c0_g1_i1	4.61	4.05	7.26	1.42
TR54603|c0_g1_i2	2.1	4.02	4.78	7.09
TR46570|c0_g1_i1	0.31	3.71	3.06	5.09
TR55122|c0_g1_i1	1.59	1.7	3.63	5.14
TR19514|c0_g1_i1	4.14	1.38	6.31	2.41
TR50690|c1_g1_i5	4.39	4.23	5.47	3.07
TR27382|c0_g2_i1	0	6.61	4.39	0
TR34634|c0_g1_i1	3.97	1.5	5.69	3.14
TR55204|c0_g2_i3	5	3.01	6.49	3.86
TR52943|c0_g2_i4	0	2.39	3.41	6.48
TR45265|c0_g2_i1	0	1.59	3.57	6.71
TR52156|c1_g1_i5	1.74	4.2	4.4	6.75
TR42393|c1_g1_i7	3.48	4.28	5.03	1.91
TR54986|c0_g1_i2	0.88	0.89	3.37	5.27
TR44800|c0_g1_i5	3.32	5.07	4.33	4.47
TR40843|c0_g1_i1	1.19	2.4	4.1	6.69
TR36911|c0_g1_i1	3.2	0	5.39	3.38
TR38103|c0_g1_i1	2.91	0	5.54	0
TR40311|c1_g1_i2	4.59	3.07	5.65	4.84
TR24390|c0_g1_i1	0	0	4.56	8.13
TR53871|c0_g1_i11	0.21	6.41	4.24	0.15
TR54897|c1_g4_i3	3.34	1.48	5.31	0.85
TR43273|c0_g2_i2	0	6.38	3.64	4.47
TR43003|c0_g3_i1	0	5.36	3.05	3.71
TR37746|c0_g1_i1	1.93	5.17	3.93	4.97
TR48495|c0_g1_i2	2.27	2.45	4.6	6.58
TR52480|c1_g3_i4	1.2	5.24	3.68	1.49
TR30174|c0_g1_i1	0	5.54	3.16	1.45
TR41733|c0_g1_i3	0	8.23	4.69	2.16
TR52917|c0_g1_i1	4.12	4.97	5.98	2.03
TR64450|c0_g1_i1	0	5.18	3.28	0
TR40546|c0_g1_i1	0	0	3.38	6.19
TR54496|c0_g2_i1	0	6.37	4.03	0
TR37357|c0_g1_i1	0	0.53	3.25	6.17
TR54883|c2_g1_i4	4.72	3.33	5.59	4.63
TR8859|c0_g1_i1	2.91	0	5.18	0.34
TR47104|c0_g1_i1	1.51	4.99	3.96	5.86
TR50556|c0_g2_i1	1.94	2.92	3.7	5.44
TR46642|c0_g2_i1	1	2.73	3.61	6.21
TR52614|c1_g1_i1	2.21	2.57	3.87	5.41
TR45858|c1_g6_i1	3.08	0	5.1	1.44
TR48973|c0_g1_i1	0.77	5.01	3.08	2.64
TR49169|c0_g1_i1	1.44	3.13	3.39	5.33
TR50989|c0_g1_i1	0.26	6.57	3.82	1.76
TR52985|c0_g2_i2	2.32	0.91	4.88	6.32
TR21699|c0_g1_i1	0	1.5	3.41	6.77
TR51358|c0_g1_i13	2.75	4.98	4.41	5.81
TR52251|c1_g1_i1	2.54	3.41	4.37	6.2
TR53487|c0_g1_i1	3.51	4.97	4.62	5.59
TR53823|c1_g3_i1	0.75	1.5	3.71	6.56
TR49556|c0_g1_i1	0.46	1.71	4.91	9.23
TR55257|c0_g1_i3	3.56	4.89	4.8	6.01
TR53631|c0_g4_i3	4.42	3.02	5.28	4.49
TR50534|c1_g1_i2	2.88	3.86	4.33	5.82
TR40325|c0_g1_i4	4.5	1.51	6.87	1.57
TR2203|c0_g1_i1	0	5.06	2.88	0.88
TR51546|c1_g1_i4	1.3	3.58	3.72	6.17
TR53774|c0_g2_i4	4.72	4.95	5.42	3.84
TR53745|c0_g1_i1	3.62	1.48	5.29	1.56
TR43692|c0_g1_i1	1.33	6.68	4.27	2.81
TR46606|c0_g1_i3	1.23	4.94	4.63	7.98
TR55154|c0_g1_i2	2.25	3.02	4.02	5.83
TR55245|c0_g2_i2	0	2.69	4.71	9.61
TR48993|c0_g1_i3	4.76	2.83	5.93	3.85
TR54572|c0_g2_i3	4.93	2.86	6.16	4.1
TR41634|c0_g2_i3	2.35	5.91	4.27	3.52
TR40854|c0_g2_i1	1.29	4.55	3.95	6.49
TR48178|c1_g1_i1	4.59	4.61	6.13	2.42
TR41551|c0_g1_i1	2.7	5.98	4.55	3.23
TR41629|c0_g1_i1	3.52	5.3	4.71	3.2
TR54509|c4_g3_i2	2.43	6.1	4.45	3.25
TR42853|c5_g2_i1	1.27	3.33	4.97	8.9
TR17373|c0_g1_i1	0	7.64	4.36	0.89
TR50933|c0_g2_i2	1.95	5.33	3.95	2.06
TR43051|c0_g1_i3	1.46	3.11	3.55	5.8
TR54220|c0_g1_i1	2.54	5.79	4.32	3.25
TR51228|c0_g2_i1	4.37	4.4	5.27	3.08
TR52855|c0_g1_i2	2.76	4.27	4.23	5.77
TR51826|c3_g1_i1	1.76	2.95	3.59	5.57
TR52208|c2_g1_i2	4.92	3.53	6.99	1.73
TR52143|c1_g1_i4	4.08	0.68	5.98	3.35
TR12769|c0_g1_i1	0	5.3	3.01	4.59
TR47445|c0_g1_i2	1.91	3.85	3.8	5.8
TR50654|c0_g1_i1	2.43	3.09	3.9	5.48
TR47110|c0_g1_i3	0	0	4.93	9.66
TR40625|c0_g1_i5	0.71	6.81	4.37	0.6
TR53379|c2_g1_i7	4.55	2.49	6.16	2.33
TR49683|c1_g1_i1	2.47	0	4.72	5.21
TR54978|c0_g1_i2	4.64	2.8	5.68	4.63
TR43535|c0_g2_i1	2.65	3.2	4.26	5.97
TR32511|c0_g1_i1	0.97	2.93	2.97	5.12
TR7214|c0_g1_i1	0	5.15	2.8	1.03
TR54010|c0_g1_i3	1.92	1.71	4.4	6.75
TR53333|c0_g1_i1	2.86	6.02	4.59	3.38
TR55455|c0_g1_i2	3.48	4.23	4.65	5.96
TR46260|c0_g1_i1	1.38	1.38	4.34	7.27
TR10265|c0_g2_i1	0	5.44	3.1	0.32
TR55618|c1_g1_i3	1.47	2.95	3.93	6.69
TR53720|c0_g1_i3	4.14	2.2	5.19	3.51
TR37564|c0_g1_i2	0	0	4.12	8.23
TR50450|c0_g2_i1	3.93	1.97	5.99	0.69
TR28756|c0_g1_i1	2.61	5.24	3.97	3.63
TR50654|c0_g1_i5	2.77	3.52	4.85	7.15
TR53011|c0_g1_i4	1.66	5.01	4.12	0.29
TR52673|c0_g3_i3	0.25	1.26	2.59	5.22
TR50663|c0_g2_i1	0.93	6.53	4.25	0.65
TR55263|c0_g2_i4	4.17	2	5.32	3.99
TR50967|c2_g2_i1	3.73	0	5.69	2.61
TR51691|c0_g1_i7	4.73	4.53	5.83	2.98
TR44274|c0_g1_i1	0	0.58	3.87	8.05
TR50647|c0_g2_i3	3.86	5.36	4.82	3.56
TR46538|c0_g1_i2	4.46	3.25	5.12	3.85
TR54965|c1_g1_i2	2.39	5.87	4.17	4.4
TR41853|c0_g1_i1	3.01	1.21	4.6	5.08
TR23553|c1_g1_i1	1.28	6.41	3.89	4.02
TR48525|c1_g2_i9	3.71	3.26	4.79	5.71
TR47246|c0_g1_i4	2.35	2.19	4.24	6.15
TR31606|c0_g1_i1	0.8	6.46	3.68	3.95
TR52627|c0_g1_i4	2.5	3.14	4.42	6.61
TR37676|c1_g1_i3	0	6.37	3.63	0
TR35982|c0_g1_i4	2.6	2.09	4.37	6.03
TR44631|c1_g2_i1	0	0	3.16	6.51
TR53030|c0_g1_i3	1.64	5.99	3.93	2.46
TR19766|c0_g1_i1	0	5.3	3.01	0
TR50705|c1_g1_i5	0	5.3	3.01	0
TR33350|c0_g1_i3	0	0	2.47	5.1
TR53182|c0_g1_i2	1.14	2.85	4.23	7.91
TR46556|c2_g1_i1	1.17	7.07	4.48	1.24
TR50936|c1_g2_i5	1.56	7.85	4.77	3.28
TR46292|c0_g1_i2	0.57	5.01	2.79	3.04
TR41591|c0_g1_i1	1.43	2.88	4.16	7.46
TR45415|c0_g1_i1	1.16	0.78	4.44	7.9
TR55248|c0_g4_i1	3.25	0	5.28	0.29
TR51867|c0_g1_i1	4.75	4.77	5.89	2.91
TR54467|c0_g2_i3	3.73	1.25	5.23	1.6
TR52357|c0_g1_i1	2.26	3.91	4.17	6.5
TR51264|c0_g1_i2	0.6	6.64	3.9	0.85
TR25334|c0_g1_i1	3.43	1.15	5.24	0.4
TR47750|c0_g1_i6	2.85	5.91	4.36	4.35
TR48994|c0_g1_i1	0.18	2.74	2.71	5.77
TR27721|c0_g1_i1	1.88	5.2	3.78	1.66
TR47880|c1_g1_i2	4.8	4.26	5.08	4.88
TR47617|c2_g8_i1	0	5.77	2.92	1.34
TR53538|c0_g1_i2	0	2.65	4.09	9.19
TR49689|c0_g1_i2	2.81	5.41	4.88	1.11
TR44927|c1_g1_i1	0	5.19	2.62	3.61
TR70938|c0_g1_i1	0	7.07	3.5	2.23
TR49570|c0_g1_i14	4.15	4.98	4.64	5.07
TR42820|c0_g1_i1	0.76	3.42	4.7	9.67
TR48973|c0_g1_i2	0.95	5.75	3.36	4.24
TR45392|c0_g1_i2	2.24	3.38	3.85	5.89
TR46775|c0_g1_i2	0.3	7.13	3.62	3.23
TR51792|c0_g1_i5	1.58	7.13	4.52	1.94
TR46468|c0_g2_i5	2.35	1.77	4.71	7.22
TR48123|c0_g1_i2	1.77	1.19	4.51	7.47
TR50551|c0_g2_i2	2.63	2.97	4.52	6.82
TR51406|c0_g3_i1	0	2.19	3.32	7.58
TR52780|c0_g2_i9	0.47	2.86	3.26	6.83
TR47044|c1_g1_i1	0	0	2.5	5.44
TR53945|c0_g2_i3	4.57	2.53	5.51	4.03
TR43852|c0_g1_i1	4.48	5.15	4.9	4.29
TR54912|c0_g1_i3	0.9	5.44	3.1	2.53
TR55321|c2_g2_i7	4.34	2.77	5.13	3.33
TR49978|c0_g1_i2	1.26	1.43	3.08	5.29
TR45562|c0_g1_i1	1.29	1.08	3.78	6.67
TR53464|c2_g1_i3	0	5.94	2.86	2.29
TR38962|c0_g1_i1	0.65	8.49	4.97	0.23
TR17374|c0_g1_i1	3.82	0.96	5.11	3.02
TR51381|c1_g2_i3	1.95	1.81	4.42	7.35
TR53666|c2_g1_i4	0.98	0	3.37	5.86
TR53368|c0_g1_i1	2.13	0.71	4.07	5.74
TR50635|c1_g3_i1	0.87	1.75	2.88	5.51
TR47866|c0_g1_i1	1.16	4.94	4.06	7.58
TR54773|c0_g5_i4	2.68	2.7	4.44	6.59
TR26800|c1_g1_i1	0	9.37	4.98	0
TR43643|c0_g1_i2	2.54	3.12	4.64	7.35
TR45795|c0_g1_i2	0	5.69	2.88	0.66
TR40049|c0_g1_i1	1.99	6.39	4.4	1.68
TR50185|c0_g1_i3	0.34	7.99	4.07	2.09
TR43003|c1_g1_i2	0	5.19	2.62	0.6
TR40690|c0_g1_i1	2.32	5.13	3.9	1.96
TR31793|c0_g1_i1	3.02	1.52	4.61	5.81
TR38322|c0_g1_i3	4.28	4.39	5.8	1.6
TR45262|c0_g1_i3	0	9.2	4.56	1.27
TR54000|c0_g2_i1	2.49	5.01	4.75	0
TR48821|c0_g1_i3	1.58	2.12	3.84	6.83
TR43832|c0_g6_i2	4.84	3.48	5.73	3.17
TR52223|c0_g3_i2	2.56	5.45	3.92	3.51
TR36277|c0_g2_i1	0.7	0.99	2.79	5.53
TR53955|c0_g2_i1	3.51	5.85	4.87	2.98
TR49919|c0_g1_i5	1.15	2.6	3.3	6.28
TR52780|c0_g2_i2	1.16	1.94	3.55	6.81
TR52180|c2_g1_i6	1.96	6.42	4.2	2.25
TR48716|c0_g1_i2	3.87	3.16	4.54	5.04
TR49414|c0_g1_i1	0.3	2.75	3.26	7.4
TR48838|c0_g1_i2	0	0.39	5	11.61
TR36335|c0_g1_i1	1.94	1.95	3.47	5.47
TR23260|c0_g1_i1	0	5.2	2.43	1.54
TR48838|c0_g1_i1	0	0.62	4.5	10.55
TR49136|c0_g2_i2	1.65	1.1	3.36	5.4
TR50690|c1_g1_i3	4.73	4.67	5.62	3.04
TR53382|c0_g1_i3	2.84	5.1	3.96	3.01
TR55270|c0_g2_i2	1.32	0.17	3.21	5.23
TR42797|c0_g1_i1	0	0.64	3.17	7.53
TR52191|c7_g1_i1	2.71	3.89	4.74	7.64
TR43501|c0_g1_i3	3.33	4.61	4.46	6.02
TR37399|c0_g1_i3	0.61	4	4.45	9.92
TR52096|c2_g2_i1	0.91	5.48	3.47	0
TR50938|c1_g2_i2	0	2.65	4.03	9.82
TR39630|c0_g1_i2	0	0.94	3.34	8.02
TR52157|c2_g5_i1	1.35	4.08	3.1	5.21
TR26522|c0_g1_i1	0.18	6.73	3.32	1.15
TR32132|c0_g1_i1	0	7.11	3.6	0
TR46878|c0_g2_i7	1.15	2.31	3.89	7.81
TR42491|c0_g2_i4	0	7.51	3.8	0
TR19881|c0_g1_i1	0	7.59	3.84	0
TR50325|c0_g1_i1	0	7.86	3.97	0
TR43931|c0_g1_i1	0.67	5.41	2.83	3.02
TR50035|c0_g1_i4	0.69	2.42	2.64	5.46
TR53108|c2_g2_i1	2.82	5.96	4.86	1.29
TR51677|c0_g5_i3	2.66	6.25	4.58	2.19
TR47590|c1_g1_i2	2.04	2.05	3.88	6.39
TR54787|c2_g2_i4	0.42	5.52	2.99	0.37
TR39981|c0_g1_i1	0	5.87	2.76	4.24
TR53220|c1_g1_i19	3.1	3.89	4	5.32
TR25353|c0_g1_i1	1.57	5.51	3.89	0.28
TR45799|c1_g1_i5	4.35	5.46	4.92	4.28
TR46380|c0_g1_i2	4.93	4.25	5.75	3.15
TR47561|c0_g1_i4	3.35	1.92	4.39	5.05
TR51632|c0_g1_i2	4.35	5.03	4.66	4.53
TR38348|c0_g2_i1	4.1	3.09	5.36	1.33
TR39784|c0_g1_i1	0.55	0.56	2.75	5.85
TR45077|c0_g1_i11	2.9	5.44	4.28	2.38
TR36220|c0_g1_i1	2.13	4.29	4.24	7.37
TR54010|c0_g1_i1	1.76	1.77	4.2	7.66
TR33699|c0_g1_i1	1.91	4.48	3.9	6.72
TR44535|c2_g1_i7	0.67	6.08	3.08	3.31
TR51651|c0_g1_i4	1.65	1.42	3.61	6.33
TR39185|c0_g1_i3	2.93	5.89	4.29	4.98
TR47601|c6_g1_i1	2.73	4.8	3.91	5.28
TR53704|c2_g1_i1	2.43	3.9	4.95	8.78
TR74256|c0_g1_i1	0	5.91	2.8	0.51
TR43098|c0_g2_i5	1.97	2.31	4.26	7.62
TR30559|c0_g1_i1	0	10.29	4.56	4.77
TR37776|c0_g2_i1	4.88	1.47	6.16	4.12
TR46984|c0_g4_i1	3.66	5.25	4.7	2.76
TR41371|c0_g1_i4	1.67	1.68	4.46	8.52
TR51856|c0_g1_i1	1.39	1.4	3.92	7.61
TR50399|c1_g6_i4	0	1.38	3.61	9.15
TR51799|c0_g1_i2	2.3	6.11	4.09	2.61
TR48884|c0_g1_i1	1.8	1.81	3.21	5.28
TR36885|c0_g1_i1	0	1.21	2.07	5.3
TR46441|c0_g1_i1	2.64	6.43	4.47	2.64
TR30954|c0_g2_i1	1.98	1.99	4.53	8.3
TR54372|c0_g2_i1	0	1.3	2.48	6.36
TR52135|c0_g1_i1	1.03	1.45	3.38	6.96
TR48387|c0_g1_i3	3.22	5.33	4.35	2.74
TR28863|c0_g1_i3	1.35	4.76	4.39	9.03
TR33669|c0_g1_i1	2.58	0	4.91	7.17
TR39492|c0_g1_i1	4.9	0.7	6.41	3.93
TR40956|c0_g1_i1	0.98	8.91	4.77	0.93
TR40150|c0_g1_i6	0.39	9.82	4.63	1.93
TR39068|c0_g1_i1	0	5.04	2.33	0.38
TR51537|c1_g1_i1	1.59	3.82	3.85	7.42
TR49823|c2_g2_i4	1.31	7.89	4.17	3.38
TR48164|c2_g4_i1	0	7.76	3.68	0
TR32893|c0_g1_i1	3.43	5.75	4.8	2.41
TR50357|c1_g1_i2	4.74	3.67	5.38	3.24
TR11807|c0_g2_i1	0	8.42	3.99	0
TR22213|c0_g1_i1	0	10.13	4.8	0
TR51082|c0_g1_i2	2.03	1.36	3.37	5.19
TR53009|c0_g2_i1	1.83	2.35	3.83	7
TR31100|c0_g1_i1	0	10.62	4.61	3.17
TR53808|c0_g1_i6	4.73	1.78	6.33	1.04
TR53983|c1_g2_i1	1.99	1	3.42	5.24
TR50066|c0_g1_i1	2.33	5.54	3.73	3.14
TR37564|c0_g1_i1	0	0.43	4.61	11.82
TR48228|c0_g1_i2	2.6	3.92	3.61	5.16
TR51293|c2_g3_i2	1.48	5.46	3.4	1.22
TR50665|c1_g3_i3	3.77	5.68	4.8	3.21
TR43381|c0_g1_i3	0	5.72	2.49	1.29
TR38444|c0_g1_i1	0	0	4.56	11.7
TR50235|c0_g1_i2	3.38	6.39	4.66	4.63
TR54431|c0_g1_i1	0.62	1	2.47	5.47
TR49887|c1_g1_i1	3.37	5.65	4.35	4.72
TR50306|c0_g1_i1	1.26	7.37	3.85	4.21
TR24473|c0_g1_i1	0	0	2.24	5.8
TR32478|c0_g1_i1	0.41	0	2.34	5.31
TR47581|c0_g1_i1	1.58	6.67	3.75	3.01
TR48269|c0_g1_i4	1.81	2.73	3.63	6.69
TR52522|c0_g2_i1	1.98	4.73	3.41	5.15
TR55324|c2_g3_i8	2.74	0.55	4.18	5.39
TR32803|c0_g1_i2	0	6.02	2.62	0.9
TR29675|c0_g1_i1	0	3.13	3.81	10.29
TR54075|c0_g1_i1	1.86	3.65	4.52	9.09
TR35091|c0_g1_i2	2.11	6.37	4.03	2.22
TR45479|c0_g1_i7	0.7	4.24	2.69	5.44
TR52602|c0_g1_i3	1.64	5.76	3.75	0.57
TR50417|c0_g3_i2	1.65	2.08	4.34	8.88
TR40628|c0_g1_i1	2.88	1.93	4.58	7.09
TR44034|c1_g1_i2	1.94	6.23	4	1.36
TR52423|c0_g2_i4	1.26	1.26	3.36	6.85
TR35214|c0_g1_i1	2.49	5.01	3.8	1.73
TR54194|c0_g1_i1	0.64	0.97	2.82	6.54
TR38315|c0_g1_i1	0	0	2.58	6.94
TR25272|c0_g1_i1	0	4.17	2.37	5.79
TR37923|c1_g1_i1	0.41	8.25	3.77	1.45
TR52806|c1_g2_i4	1.9	3.82	3.51	6.25
TR53404|c0_g2_i5	1.39	1.39	3.85	8.06
TR44671|c0_g1_i2	0.42	3.59	2.33	5.26
TR49208|c0_g1_i3	1.28	5.14	3.1	0.75
TR54057|c0_g1_i1	1.52	0.57	2.98	5.19
TR53816|c0_g1_i3	0.74	6.48	3.13	1.88
TR14414|c0_g1_i1	0	0	1.99	5.44
TR27245|c0_g1_i1	4.19	4.21	5.33	1.47
TR50941|c0_g1_i11	2.39	1.72	3.53	5.3
TR55108|c0_g1_i2	1.81	1.89	3.44	6.29
TR9053|c0_g1_i1	0	0	1.9	5.21
TR43765|c0_g1_i2	1.76	1.77	3.36	6.15
TR46323|c1_g1_i1	3.67	3.69	4.9	7.05
TR43695|c0_g1_i6	3.04	3.82	3.77	5.07
TR34027|c0_g2_i1	2.64	2.65	3.53	5.09
TR29513|c0_g2_i1	2.92	0	4.46	5.62
TR46491|c0_g1_i4	1.55	7.01	4.15	0.54
TR28714|c0_g1_i1	1.53	1.54	3.5	6.96
TR35677|c0_g1_i1	1.08	1.09	2.89	6.07
TR13893|c0_g1_i1	0	0	2.05	5.65
TR52614|c1_g1_i7	2.95	3.44	4.25	6.62
TR49666|c2_g2_i7	3.12	6.17	4.4	3.51
TR53919|c0_g1_i1	0.44	5.73	2.64	1.23
TR52415|c0_g2_i1	0.89	8.93	4.41	0.78
TR32414|c0_g1_i1	3.58	4.79	4.55	6.27
TR53589|c1_g2_i4	0.25	1.91	2.71	7.28
TR48647|c0_g3_i3	0.83	1.39	2.3	5.02
TR30172|c0_g1_i2	0.69	2.78	3.17	7.77
TR53289|c0_g1_i2	3.72	5.61	4.74	2.84
TR47920|c0_g1_i3	0	11.35	4.72	1.39
TR54753|c0_g2_i1	2.2	0.65	3.81	6.16
TR42208|c0_g1_i5	2.55	6.66	4.28	2.87
TR50605|c0_g1_i2	0.29	5.06	2.42	4.72
TR54152|c0_g3_i1	2.55	5.13	3.58	3.29
TR48645|c0_g1_i3	1.31	5.59	3	3.11
TR50135|c0_g5_i1	0	4.79	2.73	7.11
TR55351|c0_g2_i1	4.67	0.78	5.94	1.64
TR52022|c0_g2_i3	2.25	3.02	3.23	5.1
TR54298|c0_g2_i3	3.1	7.28	4.83	3.43
TR35037|c0_g1_i1	0.9	6.76	3.26	1.9
TR54338|c0_g1_i1	1.91	5.77	3.65	1.34
TR53365|c3_g4_i1	1.38	0.69	4.74	10.89
TR46878|c0_g2_i1	0.65	4.43	4.99	13.35
TR55012|c0_g1_i1	1.23	3.34	4.54	10.96
TR45584|c0_g1_i1	0	1.15	2.85	8.37
TR28305|c0_g1_i1	2.14	6.43	4.07	1.49
TR51841|c0_g1_i1	2.45	1.44	3.6	5.44
TR54845|c0_g1_i1	0.43	0.95	2.5	6.5
TR51791|c0_g6_i2	2.09	7.01	4	3.92
TR50674|c2_g1_i2	2.45	7.39	4.69	1.55
TR52558|c0_g2_i3	1.13	3.64	3.12	6.87
TR48734|c2_g4_i4	2.99	5.19	3.85	3.54
TR52449|c0_g3_i7	1.22	2.64	4.08	9.74
TR50900|c0_g6_i2	4.04	0	5.13	2.35
TR54274|c0_g1_i3	4.49	4.18	5.16	2.58
TR46736|c0_g1_i1	1.83	2.57	2.94	5.15
TR51024|c0_g1_i1	1.02	4.61	3.05	6.47
TR41341|c0_g1_i3	1.94	8.79	4.74	2.31
TR44194|c0_g1_i3	0	1.8	2.74	8.2
TR48766|c0_g2_i3	2.57	6.97	4.32	3.17
TR53176|c2_g3_i4	3.87	2.14	4.66	5.32
TR52693|c0_g1_i4	1.06	8.51	4.04	1.86
TR47486|c0_g5_i1	0.89	1.08	3.28	7.99
TR43691|c1_g1_i1	0	6.99	2.75	4.55
TR49468|c0_g1_i11	1.55	6.23	3.36	2.73
TR25180|c0_g1_i1	1.23	1.23	3.28	7.3
TR36417|c0_g1_i1	1.04	0.52	3.39	7.89
TR53900|c0_g1_i1	2.88	6.21	4.25	2.91
TR46758|c0_g1_i2	1.27	1.83	4.6	11.3
TR42848|c0_g1_i1	1.39	0.7	2.78	5.37
TR55640|c5_g9_i6	1.36	5.45	2.94	2.23
TR21419|c0_g1_i1	0	9.59	3.64	3.32
TR45129|c0_g1_i6	4.14	4.85	4.57	5.35
TR40191|c0_g1_i1	0.34	1.35	3.34	9.48
TR50725|c1_g1_i1	0	5.63	2.13	1.95
TR36902|c0_g1_i1	0	0.98	2.24	6.86
TR55656|c0_g1_i1	0	10.14	3.85	2.82
TR44381|c0_g1_i1	2.44	5.69	4.2	0.43
TR23128|c0_g1_i1	0	10.52	3.99	2.92
TR42210|c0_g1_i8	1.36	2.73	3.64	8.37
TR34995|c0_g1_i2	0	0	1.72	5.21
TR42958|c1_g1_i5	4.02	6.28	4.95	3.93
TR14089|c0_g1_i1	0	6.07	2.3	1.58
TR50724|c1_g3_i1	0	11.69	4.43	3.03
TR45489|c3_g4_i1	0.32	0	2.2	5.97
TR27352|c0_g2_i1	0	5.19	1.97	1.2
TR52335|c0_g1_i10	2.24	6	3.71	2.62
TR51386|c0_g1_i2	0.91	6.15	2.9	3.96
TR51069|c0_g1_i2	3.35	1.39	4.3	5.36
TR54272|c0_g2_i6	2.82	2.83	3.95	6.27
TR43614|c0_g2_i3	0.4	0	2.59	7.01
TR53011|c0_g1_i5	0.3	7	3.01	0.21
TR49689|c0_g1_i3	2.68	5.28	4.1	0.95
TR54929|c0_g6_i5	0	0	2.85	8.74
TR45791|c3_g1_i11	3.16	7.83	4.91	4.38
TR54656|c1_g2_i3	4.59	1.98	5.51	1.61
TR48251|c0_g1_i5	0.83	9.69	4.23	2.02
TR31274|c0_g1_i1	0	5.92	2.25	1.03
TR38929|c0_g2_i1	1.46	0	2.79	5.11
TR19095|c0_g2_i1	0	5.77	2.19	1
TR54361|c0_g2_i2	3.37	7.28	4.96	3.15
TR12160|c0_g1_i1	0	5.12	1.94	0.89
TR48674|c1_g6_i15	0	5.36	2.03	0.93
TR43643|c0_g1_i4	3.4	3.04	4.05	5.33
TR50399|c1_g6_i2	0	0.94	3.14	9.86
TR49702|c0_g2_i1	4.82	4.65	5.31	3.33
TR48872|c5_g1_i1	1.13	2.27	3.17	7.57
TR11020|c0_g1_i1	0.79	5.53	2.7	0.55
TR55534|c0_g4_i3	0	10.62	4.03	1.47
TR45595|c0_g1_i1	1.13	1.81	2.93	6.83
TR17532|c0_g1_i1	0	7.04	2.67	0.81
TR42265|c0_g5_i2	1.7	2.56	4.54	10.74
TR53821|c0_g1_i2	0.19	0.77	3.82	11.71
TR47947|c0_g4_i1	1.35	2.72	2.58	5.21
TR51972|c0_g3_i2	0	5.87	2.23	4.09
TR47978|c0_g1_i2	2.84	3.88	4.04	6.66
TR42868|c0_g2_i1	0.59	11.19	4.71	0.83
TR46537|c2_g2_i1	2.07	7.98	4.22	4.74
TR46878|c0_g2_i2	1.02	1.91	3.24	8.14
TR21903|c0_g1_i1	0	10.81	4.11	0.94
TR47447|c0_g1_i1	0.2	1.83	2.63	8
TR31355|c0_g1_i1	0	8.66	3.29	0.75
TR51806|c1_g1_i2	0	4.65	2.48	7.07
TR15356|c0_g1_i1	0	12.86	4.89	1
TR48798|c0_g1_i1	0	5.22	1.98	0.45
TR42921|c0_g1_i2	1.17	2.94	3.8	9.67
TR40706|c0_g1_i3	1.72	6.91	3.61	4.53
TR27989|c0_g1_i1	2.84	5.7	4.32	0.99
TR26506|c1_g1_i1	0	6.16	2.34	0.36
TR47693|c0_g1_i2	0.66	1.16	2.09	5.3
TR37137|c0_g1_i1	0	1.57	2.54	8.26
TR51927|c0_g1_i3	4.18	5.18	4.88	2.86
TR49778|c0_g1_i1	2.62	7.64	4.81	1.1
TR34764|c0_g1_i2	1.08	5.99	2.9	1.72
TR51658|c0_g1_i3	0.42	5.97	2.43	1.79
TR48246|c0_g1_i5	1.33	1.51	3.89	9.63
TR50601|c0_g1_i1	0.49	6.03	2.62	0.48
TR50635|c1_g3_i3	1.68	1.86	4.67	11.38
TR35307|c0_g1_i1	1.8	0.91	4.13	9.18
TR50678|c0_g1_i3	4.88	4.2	5.06	4.3
TR50845|c0_g1_i1	2.87	4.51	3.98	6.33
TR50789|c0_g1_i1	1.39	3.74	3.56	8.41
TR44887|c0_g1_i2	3.25	7.11	4.76	3
TR33621|c0_g1_i1	0	1.69	3.87	12.73
TR54168|c1_g7_i7	2.51	1.9	3.85	6.75
TR52180|c2_g1_i5	1.84	6.73	3.65	2.36
TR51554|c0_g1_i4	3.22	3.58	3.77	5.03
TR54928|c1_g2_i3	3.73	2.27	4.46	5.55
TR50915|c1_g1_i11	0	8.25	3.03	1.06
TR51457|c0_g1_i2	2.61	8.6	4.82	3.27
TR42349|c0_g1_i1	0.22	0.67	1.8	5.44
TR18869|c0_g1_i1	0	5.55	2.11	0
TR54804|c0_g1_i1	0.73	1.16	4.58	13.4
TR684|c0_g1_i1	0	5.79	2.2	0
TR54000|c0_g2_i2	0	10.69	4.06	0
TR44695|c0_g1_i8	0	5.48	2.08	0
TR12848|c0_g1_i1	0	5.3	2.01	0
TR69601|c0_g1_i1	0	6.25	2.37	0
TR26460|c0_g1_i1	0	6.62	2.51	0
TR51808|c0_g1_i1	2.69	2.7	3.59	5.65
TR72476|c0_g1_i1	0	5.12	1.94	0
TR2074|c0_g1_i1	0	5.12	1.94	0
TR36030|c0_g1_i6	4.27	5.15	4.9	3.01
TR53919|c0_g1_i6	0.37	6.62	2.61	1.72
TR414|c0_g1_i1	0	7.95	3.01	0
TR33226|c0_g1_i1	4.33	2.17	5.37	0.38
TR23716|c0_g1_i1	2.02	6.08	3.47	4.25
TR54194|c1_g2_i1	0.6	0	2.75	7.59
TR45247|c0_g1_i2	0.94	0	3.58	9.51
TR35076|c0_g1_i2	1.2	3.62	4.12	10.93
TR30951|c0_g1_i1	0.4	0.4	2.14	6.19
TR40625|c0_g1_i1	1.07	6.97	3.32	0.75
TR47007|c0_g1_i6	2.35	7.09	4.2	1.8
TR38717|c0_g1_i1	0	1.3	4.43	14.91
TR51789|c0_g1_i1	4.98	1.67	5.71	2.92
TR55549|c0_g1_i1	0	1.99	2.27	7.61
TR45192|c0_g1_i2	2.29	2.83	3.43	6.14
TR54039|c0_g3_i1	0	1.51	1.63	5.46
TR39554|c1_g1_i1	0	2.58	1.61	5.1
TR53268|c2_g4_i1	0	0	2.37	7.96
TR44671|c0_g1_i3	0	2.42	1.84	6.03
TR51218|c0_g1_i1	1.97	7.9	4.49	0
TR44404|c0_g2_i1	0.55	8.77	3.41	3.27
TR6042|c0_g1_i1	0	5.95	2.17	0.35
TR52608|c1_g1_i3	4.97	2.85	5.43	3.63
TR53040|c2_g3_i1	0.66	3.57	4.58	14.01
TR47493|c0_g1_i2	1.5	1.25	2.67	5.45
TR47882|c1_g1_i2	2.67	5.78	3.77	3.11
TR45330|c0_g1_i2	0	1.82	1.66	5.61
TR44216|c0_g1_i1	1.41	1.42	2.56	5.34
TR37435|c0_g2_i1	1.42	0	2.71	5.49
TR36230|c0_g2_i1	0	6.96	2.38	2.19
TR46488|c0_g1_i7	2.07	2.91	3.24	6.13
TR42778|c0_g1_i5	2	2.82	4.14	9.45
TR49446|c0_g1_i2	2.05	2.47	3.19	6.02
TR54277|c0_g1_i1	2.57	5.17	3.51	4.53
TR47007|c0_g1_i7	1.58	5.95	3.09	2.43
TR35009|c0_g2_i1	0.41	6.65	2.53	2.47
TR52683|c1_g2_i1	0.29	7.35	2.69	2.43
TR36878|c0_g1_i1	0	3.59	2.05	6.59
TR49163|c0_g1_i2	0	6.07	2.08	1.38
TR51227|c0_g1_i1	0	0.76	1.55	5.45
TR26058|c0_g2_i1	1.79	2.7	3.07	6.28
TR46651|c0_g1_i3	2.97	2.46	3.94	6.28
TR43058|c0_g2_i2	4.94	0	5.94	1.74
TR44155|c0_g1_i3	0	6.58	2.22	2.3
TR53572|c0_g3_i1	2.78	5.58	3.78	2.83
TR47650|c0_g1_i2	3.5	5.8	4.28	4.07
TR40104|c0_g1_i1	0	0	1.89	6.66
TR54345|c3_g2_i3	1.04	6.78	2.98	2.56
TR14805|c0_g1_i1	0	6.25	2.2	0.34
TR51952|c2_g2_i4	1.45	8.04	3.89	0.77
TR15802|c0_g1_i1	0.97	0.98	4.46	13.31
TR38241|c0_g1_i1	0	2.04	2.13	7.5
TR52673|c0_g3_i1	0.23	1.16	2.04	6.69
TR51053|c0_g1_i1	2.68	4.4	3.72	6.14
TR54983|c0_g2_i4	4.05	3.13	4.88	6.8
TR37430|c0_g1_i1	0	7.34	2.48	1.57
TR43525|c0_g1_i1	0.46	1.15	1.75	5.09
TR48843|c0_g1_i1	4.06	1.75	4.66	5.01
TR48529|c0_g2_i2	1.67	1.87	3.91	9.71
TR48589|c2_g2_i2	2.02	2.54	2.89	5.15
TR42145|c0_g1_i2	1.66	5.57	2.97	2.54
TR37755|c0_g2_i3	0.39	10.18	3.87	0.14
TR41145|c0_g1_i1	0.51	11.19	4.06	3.56
TR52972|c0_g1_i1	1.28	10.01	4.36	1.2
TR51003|c0_g1_i1	0.19	0.59	1.79	5.98
TR49788|c2_g1_i2	0	10.42	3.56	1.09
TR44287|c0_g2_i3	3.06	1.03	3.9	5.39
TR37744|c1_g1_i2	0.66	5.29	2.26	0.93
TR41341|c0_g1_i6	1.9	10.02	4.63	3.35
TR41282|c0_g1_i2	2.85	6.3	4.14	2.21
TR48383|c0_g1_i1	0.46	1.99	1.86	5.47
TR50293|c0_g1_i3	4.35	5.25	4.99	2.81
TR80038|c0_g1_i1	0	13.5	4.56	1.57
TR41413|c0_g1_i1	0.54	4.37	2.49	6.88
TR75698|c0_g1_i1	0	0	1.54	5.63
TR53359|c0_g2_i1	0	0	2.02	7.39
TR34014|c0_g1_i1	0	6.17	2.05	1.08
TR37720|c0_g1_i4	0.27	1.34	2.03	6.74
TR52684|c0_g1_i9	0.32	3.06	2.08	6.43
TR50735|c3_g1_i5	0.78	1.72	4.36	13.97
TR46979|c0_g2_i1	0	13.45	4.55	1.18
TR26208|c0_g1_i1	0	0	1.52	5.58
TR45406|c0_g1_i2	3.09	6.74	4.34	3.23
TR43226|c0_g1_i1	0.89	0	3.23	9.38
TR55028|c1_g5_i2	0	0	1.79	6.58
TR52965|c0_g2_i3	0.89	3.29	3.19	9.23
TR54707|c0_g3_i1	0	8.59	2.83	1.8
TR46590|c1_g1_i4	2.23	5.19	3.2	3.74
TR49246|c0_g1_i2	0.64	3.41	3.41	10.76
TR54793|c0_g1_i2	0.48	3.99	2.35	6.75
TR53869|c2_g1_i2	2.21	9.1	4.52	2.8
TR47781|c0_g1_i1	0	11.21	3.64	2.78
TR53636|c0_g1_i1	0.22	1.09	2.65	9.32
TR52022|c0_g2_i2	3.01	3.49	4.08	7.02
TR47486|c0_g5_i3	0.46	1.09	2.48	8.05
TR50148|c0_g1_i2	2.34	1.18	3.14	5.09
TR47042|c0_g3_i3	3.02	3.27	4	6.71
TR49904|c0_g1_i1	0.83	1.4	2.87	8.52
TR49940|c0_g1_i1	2.69	1.95	3.71	6.42
TR42013|c0_g1_i1	0.82	3.29	2.34	6.19
TR30842|c0_g2_i1	2.64	0	4.54	9.25
TR55042|c4_g2_i2	0.87	6.97	2.82	3.21
TR53589|c1_g2_i1	0.95	1.13	2.74	7.72
TR53746|c0_g1_i1	0	13.89	4.6	1.17
TR44752|c0_g1_i2	0.3	1.8	1.72	5.58
TR41223|c0_g1_i2	4.63	0.52	5.31	2.35
TR39603|c0_g2_i1	0	1.92	1.46	5.34
TR35466|c0_g1_i2	1.82	4.88	3.71	8.54
TR53496|c1_g1_i2	1.53	5.13	2.93	0.18
TR44929|c0_g1_i1	1.65	0.55	2.94	6.39
TR53019|c0_g1_i2	0.28	1.91	1.75	5.76
TR51336|c0_g2_i3	0.73	1.62	2.36	6.94
TR39252|c1_g1_i1	0	1.41	3.22	12.29
TR34286|c0_g1_i1	0.33	2.31	4.26	15.36
TR45881|c0_g1_i1	0	1.11	2.75	10.54
TR48249|c0_g1_i4	0.43	0.43	1.63	5.03
TR53746|c0_g1_i3	0	14.42	4.67	1.85
TR42475|c0_g2_i1	1.12	6.32	2.83	1.42
TR37849|c0_g6_i1	0	10.14	3.3	1.01
TR44732|c1_g1_i1	2.24	0	3.42	6.25
TR54852|c0_g1_i3	3.39	4.32	4.72	8.5
TR26550|c0_g1_i1	1.08	2.17	2.48	6.45
TR39541|c0_g1_i1	0.72	11.61	4.14	3.81
TR53544|c0_g2_i1	4.24	6.3	4.93	4.16
TR45420|c0_g1_i4	0.18	4.06	4.98	18.78
TR43685|c0_g3_i1	0	1.49	2.26	8.8
TR33469|c1_g1_i1	2.29	5.38	3.51	0.81
TR39199|c0_g1_i1	3.67	3.23	4.03	5.01
TR55387|c0_g1_i1	3.73	3	4.61	7.09
TR46054|c0_g1_i1	1.73	2.43	2.9	6.32
TR44800|c0_g1_i9	2.18	7.09	3.73	2.96
TR30416|c0_g2_i1	4.98	0	5.71	3.21
TR54342|c0_g1_i5	3.14	4.24	3.88	5.91
TR55396|c0_g5_i1	3.68	3.4	4.28	6.03
TR39615|c0_g1_i1	0	1.06	2.29	9.07
TR50040|c0_g1_i1	0.85	0.86	1.96	5.25
TR49214|c0_g1_i5	4.04	2.03	4.62	5.63
TR32267|c0_g2_i1	0	0	1.73	6.87
TR46168|c1_g2_i1	0.95	5.75	2.55	0.54
TR52312|c2_g1_i3	2.27	5.01	3.12	2.87
TR45271|c0_g1_i2	0.83	8.12	3.09	2.41
TR30233|c0_g1_i1	0	7.07	2.24	0.62
TR52578|c4_g1_i1	4.3	2.59	4.93	6.34
TR32194|c0_g1_i2	1.49	1.5	3.98	11.47
TR40253|c0_g1_i2	1.79	2.4	2.74	5.58
TR45721|c2_g1_i2	0.28	1.72	1.52	5.12
TR40516|c0_g1_i2	0	9.36	2.85	3.6
TR50260|c1_g1_i7	4.9	2.74	5.2	3.93
TR22767|c0_g1_i1	2.29	2.3	3.49	7.17
TR47362|c0_g2_i2	0.33	0.99	3.78	14.38
TR54526|c0_g3_i1	1.61	3.43	3.7	10.02
TR55108|c0_g1_i3	2.16	1.81	3.06	5.81
TR48583|c0_g5_i4	0	8.08	2.45	2.25
TR38069|c0_g1_i2	3.28	2.47	4.23	7.07
TR50915|c1_g1_i1	0	8.67	2.69	0.88
TR55270|c0_g4_i2	2.49	1.43	4.44	10.41
TR50070|c1_g3_i2	1.02	5.81	2.47	3.23
TR49986|c0_g1_i1	0.42	2.54	2.01	6.68
TR39146|c0_g1_i1	1.44	2.89	2.57	5.91
TR50975|c0_g1_i3	4.76	2.26	5.11	3.22
TR49498|c1_g2_i28	0	0	1.96	8.07
TR53535|c0_g1_i5	1.24	1.87	4.51	14.71
TR15143|c0_g1_i1	0	6.89	2.18	0
TR24802|c0_g1_i1	0.77	0.77	3.53	12.17
TR52449|c0_g3_i6	1.08	2.89	2.82	8.12
TR53219|c0_g4_i3	0.92	11.09	3.98	3.24
TR48656|c0_g1_i1	1.16	2.33	3.55	11.05
TR51222|c2_g1_i1	2.76	2.77	4.43	9.7
TR22992|c0_g1_i1	0	0.87	1.32	5.45
TR24884|c0_g1_i1	1.93	0	4.42	12.13
TR27397|c0_g1_i1	0	10.72	3.25	1.49
TR37755|c0_g2_i1	0	12.69	3.94	0.27
TR51039|c0_g2_i3	2.93	5.3	3.64	4.13
TR55032|c0_g1_i3	3.65	3.67	4.36	6.63
TR48914|c1_g1_i1	1.7	6.81	3.23	2.37
TR24947|c0_g1_i1	0	0	2.62	11.16
TR45330|c0_g1_i1	0.78	2.76	2.25	6.77
TR49819|c0_g1_i2	4.02	6.74	4.92	3.4
TR55105|c4_g3_i1	0	11.14	3.33	1.39
TR47514|c0_g1_i7	0.92	4.92	3.51	11.32
TR36640|c0_g1_i1	0	13.03	3.85	2.52
TR47012|c1_g1_i2	0.54	1.09	3.31	12.39
TR55216|c1_g5_i1	0.29	13.05	4.03	3.61
TR53202|c0_g1_i3	3.38	1.83	3.88	5.14
TR44328|c0_g1_i1	0.2	6.72	2.11	1.94
TR43236|c0_g1_i1	0	5.04	1.47	1.76
TR55018|c1_g4_i1	2.71	3.72	5	12.51
TR50417|c0_g3_i1	1.53	2.2	3.35	9.34
TR41237|c0_g1_i2	1.23	1.23	2.34	6.01
TR45093|c0_g1_i2	2.3	1.54	3.22	6.21
TR43749|c0_g1_i1	0.77	1.15	2.78	9.44
TR48618|c0_g1_i1	2.62	2.63	3.67	7.16
TR51853|c1_g5_i4	0.6	9.08	3.07	2.83
TR40388|c0_g1_i4	0.59	1.19	1.81	5.84
TR45476|c1_g1_i2	0.43	8.95	2.91	2.53
TR44139|c0_g1_i3	1.64	0	2.51	5.17
TR41300|c2_g1_i4	0	8.68	2.57	1.01
TR41638|c0_g3_i1	0.74	0.5	2.18	6.99
TR53683|c0_g1_i1	0	5.07	1.54	0
TR13289|c0_g1_i1	0	6.72	2.04	0
TR44268|c0_g1_i1	0.36	0.36	3.33	13.28
TR53214|c1_g1_i2	4.03	5.7	4.71	2.73
TR54631|c0_g1_i1	1.29	2.33	3.65	11.54
TR43406|c0_g4_i5	4.98	3.83	5.16	3.82
TR53008|c0_g1_i2	1.44	3.56	4.17	13.19
TR41984|c0_g1_i1	0	1.47	1.49	6.36
TR52603|c0_g1_i7	4.59	4.61	4.94	6.13
TR50143|c1_g3_i1	4.78	4.79	5.45	1.66
TR54248|c0_g1_i5	1.59	6.37	3.02	1.66
TR41320|c2_g2_i2	3.71	1.86	4.25	5.65
TR54103|c0_g1_i3	0.43	1.52	2.23	8.31
TR52126|c0_g1_i1	1.76	3.43	3.42	8.92
TR37346|c0_g1_i1	1.3	3.27	2.73	7.32
TR46444|c0_g1_i2	0.95	7.35	2.86	1.01
TR28929|c0_g1_i1	0	16.28	4.78	1.14
TR37312|c0_g1_i1	0	0	2.09	9.29
TR49217|c0_g1_i1	0	0	1.22	5.45
TR42883|c0_g1_i5	1.46	5.15	2.52	2.06
TR55475|c0_g1_i1	1.13	1.14	2.59	7.67
TR37154|c0_g1_i2	0	3.62	3.83	16.79
TR51128|c0_g1_i2	0	9.37	2.77	0
TR51484|c0_g1_i2	3.33	2.95	3.93	6.02
TR40326|c0_g1_i1	0.68	1.38	2.09	6.98
TR52987|c0_g1_i1	0	8	2.31	4.6
TR33806|c0_g1_i2	0	5.34	1.52	0.93
TR40625|c0_g1_i4	1.98	11.2	4.73	1.48
TR53219|c0_g3_i6	1.18	6.57	2.7	2.49
TR55499|c0_g1_i4	2.16	0.81	2.89	5.32
TR51157|c0_g1_i2	0.63	1.43	1.93	6.46
TR40966|c0_g1_i2	0	12.21	3.48	1.6
TR23873|c0_g1_i1	0	0	2.13	9.73
TR54553|c1_g1_i9	3.18	6.82	4.47	1.17
TR45922|c0_g2_i7	0.32	6.08	1.95	1.23
TR38813|c0_g2_i1	1.92	5.47	2.94	4.06
TR51426|c0_g1_i1	3.15	2.41	3.91	6.6
TR52123|c0_g3_i4	0.64	5.14	1.95	0.67
TR41008|c0_g1_i2	0	6.55	1.87	0.57
TR41966|c0_g1_i1	4.96	3.07	5.25	2.82
TR50518|c0_g1_i1	2.32	2.18	3.88	9.5
TR23379|c0_g1_i1	0	7.68	2.19	0.67
TR54168|c1_g7_i4	3.83	4.28	4.96	9
TR43726|c0_g1_i2	2.78	4.19	3.72	6.84
TR37481|c0_g3_i1	0	5.3	1.51	0.46
TR54554|c0_g1_i1	0.6	8.83	2.98	0.7
TR34904|c0_g1_i1	0	1.96	4.45	20.39
TR51823|c0_g2_i4	0	4.68	2.37	9.77
TR31461|c0_g2_i1	0	1.27	2.9	13.33
TR42031|c0_g1_i1	0.61	0.31	1.76	5.95
TR29935|c0_g1_i1	0	3.69	1.4	5.13
TR53020|c0_g2_i12	0.79	5.57	2.12	3.06
TR53346|c0_g1_i6	4.86	3.4	5.01	4.57
TR53489|c6_g3_i3	0	6.96	1.99	0.2
TR47710|c0_g2_i3	1.06	0.3	4.93	19.14
TR53429|c0_g1_i2	0.94	1.66	2.57	8.49
TR44034|c2_g2_i1	1.69	5.54	2.75	2.98
TR49482|c0_g1_i4	2.44	2.45	4.64	12.73
TR51496|c0_g1_i3	4.02	6.74	5	2.24
TR47094|c1_g1_i9	3.54	6.67	4.4	4.36
TR42937|c0_g2_i1	0	1.05	1.3	6
TR29903|c0_g1_i1	0	8.18	2.33	0
TR18993|c0_g1_i1	0	9.69	2.76	0
TR29094|c0_g1_i1	0	10.68	3.04	0
TR46753|c1_g1_i2	1.04	0.78	2.38	7.4
TR28709|c0_g1_i1	0	10.24	2.91	0
TR63542|c0_g1_i1	1.36	5.47	2.6	0.48
TR51654|c1_g3_i1	0.91	8.23	2.96	1.28
TR52660|c0_g1_i2	0	11.54	3.26	0.11
TR43003|c1_g1_i1	3.15	6.33	4.2	1.65
TR40106|c0_g1_i1	0	0	1.96	9.4
TR53713|c0_g1_i1	1.96	1.55	4.18	12.63
TR35965|c1_g2_i1	0	0	1.04	5.01
TR43795|c0_g2_i1	3.3	6.99	4.52	1.47
TR53700|c1_g2_i3	3.08	5.64	3.86	2.37
TR50654|c0_g1_i3	2.49	4.39	3.34	6.01
TR44575|c0_g1_i1	0.16	8.03	2.32	0.96
TR52180|c2_g1_i2	2.76	6.59	3.83	2.8
TR19744|c0_g1_i1	0	15.93	4.31	3.16
TR49727|c0_g1_i1	2.93	5.89	3.73	3.44
TR44194|c0_g1_i1	0.71	2.5	3.67	14.91
TR11457|c0_g1_i1	1.25	2.5	2.38	6.55
TR30661|c0_g1_i1	0	2.4	1.22	5.32
TR39316|c0_g1_i1	0	2.25	1.93	9.06
TR53434|c0_g1_i2	0.79	1.19	3.46	13.86
TR45922|c0_g2_i1	0	5.38	1.46	0.54
TR51161|c0_g1_i1	1.21	1.52	3.01	10.03
TR48769|c0_g6_i1	3.13	9.96	4.98	3.85
TR46905|c2_g4_i1	0	5.94	1.58	1.66
TR43421|c2_g1_i1	3.84	7.71	4.98	2.97
TR52046|c2_g2_i1	0.46	0.77	2.34	9.7
TR19353|c0_g1_i1	3.86	0	4.42	5.39
TR37555|c2_g1_i1	0.92	4.64	2.12	5.04
TR52660|c0_g1_i3	0	7.68	2.1	0.11
TR48083|c1_g1_i1	2.63	6.09	3.56	2.92
TR50705|c1_g1_i3	1.56	5.74	2.68	1.92
TR52480|c1_g3_i6	0	5.28	1.43	0.13
TR53381|c0_g1_i7	0	0	1.5	7.54
TR42486|c0_g1_i2	0.49	0.99	2.27	9.4
TR6395|c0_g1_i1	0.87	1.75	2	6.44
TR46020|c0_g1_i2	0.11	6.07	1.71	0.28
TR55354|c0_g5_i1	2.2	6.62	3.35	3.85
TR40176|c0_g1_i1	2.39	2.4	4.55	13.38
TR22328|c0_g1_i1	1.85	5.58	2.82	3.23
TR42537|c0_g1_i2	2.37	0.48	3.8	9.67
TR47910|c5_g1_i1	1.42	0	3.52	12.2
TR48438|c0_g1_i3	3.39	7.77	4.54	3.99
TR40263|c0_g1_i3	0.39	8.92	2.66	0.82
TR45032|c0_g1_i5	1.21	1.06	2.02	5.37
TR22132|c0_g1_i1	0	0	3.99	20.45
TR51765|c0_g1_i2	4.95	3.73	5.05	4.07
TR47645|c0_g2_i3	1.35	0.68	2.07	5.08
TR47920|c0_g1_i2	0.2	5.97	1.72	0.65
TR54010|c0_g2_i1	2.51	0.84	3.84	9.41
TR52320|c0_g1_i1	0.12	8.1	2.18	1.92
TR48493|c0_g2_i2	3.48	2.62	3.99	6.11
TR47305|c0_g1_i3	0	18.05	4.77	0.82
TR53708|c1_g1_i1	0.76	5.36	2.04	0
TR34728|c0_g3_i1	2.77	8.34	4.21	3.85
TR39990|c0_g1_i2	0	5.76	1.51	0.5
TR47360|c0_g1_i1	1.43	2.88	2.83	8.41
TR47948|c0_g3_i4	0.88	5.31	2.02	2.78
TR30399|c0_g1_i1	3.36	0.84	4.17	7.38
TR51690|c0_g1_i5	0.24	0.84	1.46	6.5
TR48093|c0_g2_i3	0.31	0.31	1.42	6.1
TR41341|c0_g1_i5	1.39	6.28	2.65	2.2
TR49434|c0_g1_i1	4.23	2.97	4.85	7.45
TR36564|c0_g1_i2	2.37	5.36	3.4	0
TR49803|c0_g2_i2	1.02	2.56	3.02	11.22
TR53236|c0_g2_i3	4.96	4.34	5.12	3.57
TR51559|c0_g1_i2	1.01	3.05	2.71	9.5
TR21601|c0_g1_i1	3.7	5.58	4.23	3.23
TR17150|c0_g1_i1	0	6.43	1.63	1.49
TR67473|c0_g1_i1	0	6.5	1.64	2.25
TR35466|c0_g1_i1	4.23	2.66	4.65	6.33
TR49381|c0_g1_i1	0.33	1.48	4.87	24.41
TR48740|c0_g1_i1	3.68	4.11	4.85	9.88
TR27791|c0_g1_i1	0	5.55	1.41	0.65
TR47246|c0_g1_i1	3.64	4.93	4.36	7.14
TR26820|c0_g1_i1	2.47	0	4.71	14.69
TR55394|c0_g1_i1	1.01	1.41	3.51	14.43
TR55514|c3_g10_i1	2.64	2.65	4.02	10.09
TR53264|c0_g1_i1	0.23	0.46	1.59	7.54
TR52921|c0_g1_i1	1.03	2.72	2.02	5.91
TR47583|c0_g3_i1	1.78	6.26	3.06	0.16
TR52178|c2_g1_i7	0	5.39	1.37	0.42
TR79730|c0_g1_i1	0	5.62	1.42	0.65
TR29078|c0_g2_i1	0	5.82	1.47	0.67
TR52891|c0_g1_i2	1.06	6.37	2.42	1.11
TR33659|c0_g1_i1	0.91	5.48	2.08	0.96
TR53415|c0_g2_i8	0.47	10.89	3.07	2.26
TR366|c0_g1_i1	0	0	1.08	5.91
TR50913|c0_g1_i2	3.84	8.19	4.95	3.89
TR44560|c2_g1_i4	0	8.89	2.21	3.72
TR39836|c0_g1_i1	1.28	5.16	2.29	3.92
TR33344|c0_g1_i1	0	6.26	1.59	0.18
TR33872|c2_g1_i1	0	16.68	4.21	0.96
TR53015|c0_g1_i3	0	0	1.09	5.99
TR28724|c0_g1_i1	0	0	1.31	7.22
TR52727|c1_g2_i4	3.36	7.95	4.5	4.03
TR50231|c0_g2_i1	1.56	6.12	2.71	1.75
TR53902|c2_g3_i1	0	8.55	2.16	4.93
TR63528|c0_g1_i1	0	5.48	1.39	0
TR43604|c0_g4_i1	0	9.23	2.34	0
TR50575|c0_g1_i1	1.35	12.16	4.11	0.94
TR47958|c2_g4_i1	1.96	2.96	2.62	5.35
TR23480|c0_g1_i1	0	13.12	3.32	0
TR47966|c0_g2_i1	0	6.56	1.66	0
TR76693|c0_g1_i1	0	5.77	1.46	0
TR47188|c0_g1_i3	0.13	0.38	1.06	5.26
TR11925|c0_g1_i1	0	5.97	1.51	0
TR13241|c0_g1_i1	0	5.58	1.41	0
TR6491|c0_g1_i1	0	7.6	1.92	0
TR1262|c0_g1_i1	0	5.82	1.47	0
TR60006|c0_g1_i1	0	5.31	1.34	0
TR50184|c0_g1_i7	0	6.9	1.74	0
TR54812|c0_g1_i1	1.32	0	2.27	6.73
TR47548|c0_g1_i1	2.76	5.29	3.45	1.94
TR49227|c0_g1_i4	2.91	3.19	3.8	7.89
TR55037|c0_g1_i1	2.1	6.31	3.19	1.46
TR49614|c2_g2_i1	2.14	6.43	3.25	1.49
TR55059|c0_g2_i1	4.1	4.63	4.42	5.76
TR3730|c0_g1_i1	0	4.09	1.55	7.1
TR45361|c0_g1_i1	0.49	0.5	2.45	11.64
TR51690|c0_g1_i8	0.35	1.16	1.46	6.49
TR38706|c0_g1_i1	3.57	0.51	4.1	6.29
TR47912|c0_g1_i1	0.99	2.99	2.78	10.7
TR54261|c0_g1_i1	3.6	2.92	4.17	6.92
TR44501|c0_g1_i1	0.28	0	1.26	5.92
TR55116|c1_g2_i1	2.31	0.86	3.13	7.11
TR50656|c0_g1_i6	0	6.59	1.6	0.83
TR47444|c0_g1_i1	2.15	0.65	2.96	6.9
TR35710|c0_g1_i1	0.92	0	2.45	9.83
TR53625|c1_g1_i6	0.69	0.7	3.04	14.27
TR45420|c0_g1_i3	0.98	2.63	4	18.08
TR42123|c0_g2_i2	3.33	8.18	4.53	3.13
TR53094|c0_g3_i1	3.95	3.22	4.28	5.91
TR49788|c3_g2_i1	1.43	8.63	3.28	0
TR32857|c1_g1_i3	1.41	1.42	2.7	8.91
TR43272|c1_g3_i10	1.02	6.16	2.34	0
TR34853|c0_g1_i1	0	6.76	1.62	1
TR50909|c2_g1_i6	1.68	6.75	2.89	2.66
TR44940|c0_g2_i2	0.47	2.82	4.36	22.61
TR54796|c1_g2_i8	4.43	3.41	4.64	5.61
TR52963|c0_g1_i1	3.49	1.93	3.93	6.08
TR42990|c0_g1_i2	2.12	4.78	3.24	7.63
TR53970|c0_g1_i5	2.93	2.65	3.69	7.43
TR49980|c0_g1_i2	0	8.48	2.05	0.27
TR47771|c0_g1_i1	0	1	1.01	5.7
TR45262|c0_g1_i2	0.57	14.64	3.93	1.51
TR46128|c0_g1_i4	2.56	4.77	3.77	9
TR55412|c0_g1_i3	1.14	1.15	2.03	6.43
TR47920|c0_g1_i4	0.22	7.15	1.87	0.78
TR55384|c3_g1_i3	3.98	1	4.56	7.33
TR47768|c0_g1_i5	4.61	4.25	4.93	6.58
TR47797|c7_g1_i9	0.98	7.89	2.62	1.38
TR38127|c0_g1_i1	0	8.23	1.93	3.54
TR32128|c0_g1_i2	1.65	6.65	2.85	1.46
TR53278|c0_g2_i3	3.23	1.22	3.7	6.11
TR54452|c0_g5_i4	0.96	0.96	2.36	9.47
TR37137|c0_g1_i3	0.74	1.11	2.68	12.47
TR6562|c0_g1_i1	0	11.51	2.73	0
TR50450|c0_g2_i2	0	2.96	1.12	5.51
TR50640|c5_g1_i2	0.93	6.53	2.22	2.7
TR17981|c0_g1_i1	1.21	1.21	1.84	5.07
TR49227|c0_g1_i11	0.67	0.84	2.24	10.27
TR50687|c0_g4_i4	0.91	17.32	4.74	1.7
TR55010|c0_g2_i1	4.3	1.23	4.69	6.48
TR40525|c0_g2_i1	0	11.12	2.59	0.38
TR41370|c1_g1_i1	0	1.89	2.39	14.31
TR46204|c0_g1_i3	4.32	2.37	4.51	5.26
TR48783|c0_g1_i2	3.26	4.59	4.24	8.94
TR36325|c0_g1_i1	0	5.66	1.29	1.97
TR39893|c1_g4_i1	1.31	17.05	4.98	1.37
TR24241|c0_g1_i1	1.77	0.89	4.4	18.38
TR7544|c0_g1_i1	0	6.12	1.4	0.85
TR54828|c0_g1_i1	0	5.78	1.32	0.81
TR47946|c1_g1_i5	1.11	2.59	1.97	5.97
TR54194|c1_g1_i1	2.36	3.91	4.7	16.61
TR14597|c0_g1_i1	0	6.8	1.55	0.95
TR53109|c6_g3_i1	0	13.1	2.98	1.81
TR50013|c0_g1_i3	2.07	1.74	3.17	9.09
TR40541|c1_g1_i1	0.52	15.69	3.98	2.01
TR46648|c1_g1_i3	0.56	13.96	3.61	1.95
TR50526|c0_g1_i1	0.5	1.5	2.1	10.36
TR37160|c0_g1_i1	0	6.84	1.56	0.48
TR54520|c0_g2_i9	3.28	5.36	3.77	3.03
TR27352|c0_g1_i1	0	8.26	1.88	0.57
TR34831|c0_g1_i4	0.8	7.24	2.29	0.56
TR38441|c0_g1_i1	4.01	2.3	4.6	7.97
TR32674|c0_g1_i1	0	0	0.97	6.2
TR19556|c0_g1_i1	2.04	6.14	3.11	0
TR46395|c3_g1_i5	2.96	9.46	4.42	4.17
TR43805|c0_g1_i1	4.41	5.91	4.87	2.93
TR54764|c0_g1_i2	1.9	1.18	4.03	15.7
TR40015|c0_g1_i3	0	7.99	1.79	2.63
TR47477|c0_g1_i5	1.58	2.77	2.49	7.01
TR44666|c0_g1_i1	0.8	5.24	1.84	3.67
TR42602|c0_g1_i1	1.02	0.68	1.82	6.23
TR35047|c0_g1_i2	0	0	2.61	16.75
TR53626|c0_g1_i1	1.2	3.62	2.16	6.27
TR51959|c0_g1_i2	0.92	1.72	1.86	6.73
TR44616|c0_g1_i1	2.39	9.05	4.01	0.52
TR34500|c0_g2_i1	0	20.69	4.65	2.3
TR49460|c1_g1_i1	2.88	3.86	3.86	8.89
TR43976|c0_g1_i1	0	2.1	1.8	10.94
TR52422|c0_g4_i4	3.35	1.12	3.63	5.11
TR23934|c0_g1_i1	0	0	0.9	5.82
TR54302|c1_g1_i1	0	10.42	2.37	0
TR38578|c0_g1_i1	1.28	2.57	4.65	22.79
TR45330|c0_g2_i1	0.84	1.69	1.93	7.67
TR50989|c0_g1_i2	0.84	8.47	2.58	0.59
TR43190|c0_g1_i1	0.56	4.76	2.34	10.3
TR46960|c1_g1_i4	0.61	19.02	4.75	1.58
TR53730|c2_g6_i2	0.33	0	1.15	5.76
TR39685|c0_g1_i1	0	0.67	0.85	5.34
TR54245|c2_g1_i15	1.35	6.76	2.57	1.41
TR54491|c0_g1_i3	1.77	5.32	2.59	1.35
TR33729|c0_g1_i3	0.78	0.79	1.5	5.51
TR48582|c0_g1_i1	0	20.77	4.61	2.15
TR45430|c0_g2_i1	1.54	14.4	4.5	0
TR44940|c0_g2_i1	0	2.12	4.03	25.91
TR50553|c0_g3_i1	1.23	2.26	2.82	11.39
TR47973|c0_g1_i2	4.26	7.31	4.98	3.53
TR43691|c0_g1_i2	0.42	6.4	1.79	4.19
TR14321|c0_g1_i1	1.06	5.33	2.03	0.74
TR47612|c0_g2_i1	0	8.29	1.84	0.24
TR38528|c1_g2_i1	3.5	8.78	4.67	3.66
TR47612|c0_g2_i2	0	10.09	2.23	0.46
TR32173|c0_g1_i1	1.13	2.84	2.16	7.36
TR51823|c0_g3_i1	0	5.28	1.2	3.32
TR8308|c0_g1_i1	0	10.17	2.25	0.3
TR46715|c0_g1_i1	1.41	0.57	2.26	7.34
TR38804|c0_g1_i1	2.6	2.98	3.26	6.93
TR31997|c0_g2_i1	0	5.22	1.13	1.82
TR24013|c0_g1_i1	0	5.65	1.23	0.56
TR49457|c1_g1_i1	0	0.87	1.66	10.99
TR54487|c0_g2_i6	1.15	1.29	2.45	9.95
TR47305|c0_g1_i1	0	14.39	3.13	1.08
TR45489|c3_g2_i2	0	8.74	1.9	0.66
TR52501|c0_g2_i1	3.88	6.07	4.45	2.43
TR46795|c0_g1_i1	1.09	10.1	3.11	0
TR48182|c0_g1_i2	0	6.12	1.33	0.31
TR41141|c0_g1_i1	0	13.82	3	0.69
TR36699|c0_g1_i1	0	0	0.75	5.17
TR54497|c4_g9_i7	1.4	9.82	3.2	3.42
TR40196|c0_g1_i1	0	1.53	0.87	5.37
TR46960|c1_g1_i1	0	5.42	1.18	0
TR43661|c0_g1_i1	0.79	0	1.41	5.28
TR27635|c0_g1_i1	0	5.63	1.22	0.14
TR48686|c0_g1_i1	0.2	1.21	1.61	9.63
TR40913|c0_g1_i1	0.47	0.48	1.63	8.52
TR49007|c2_g1_i11	0.93	5.63	1.96	0.66
TR53624|c0_g1_i2	3.94	3.85	4.84	10.23
TR49464|c0_g1_i1	2.06	0	3.15	10.13
TR14272|c0_g1_i1	0	8.82	1.91	0
TR41063|c0_g1_i2	0	1.72	2.29	15.38
TR43085|c0_g1_i1	2.57	5.93	3.36	1.28
TR51511|c0_g1_i3	0	20.82	4.48	0.48
TR42990|c0_g1_i1	1.51	1.01	2.31	7.27
TR33160|c0_g1_i1	2.98	1.5	3.41	6.28
TR52650|c0_g2_i1	0	0	1.05	7.4
TR47483|c0_g1_i1	3.68	7.4	4.57	1.94
TR52417|c5_g5_i3	0	22.86	4.84	2.97
TR39016|c0_g1_i2	0.25	0.74	1.5	8.91
TR52963|c0_g1_i2	3.05	1.64	3.66	7.68
TR50910|c0_g1_i3	0.26	2.31	1.27	6.48
TR48093|c0_g2_i2	0.54	0.91	2.7	15.74
TR49972|c0_g1_i2	2.74	5.33	3.36	1.48
TR48456|c0_g1_i1	2.35	7.51	3.51	1.05
TR49739|c1_g1_i7	2.65	8.36	3.9	1.86
TR54317|c1_g2_i1	1.72	9.53	3.46	0
TR40423|c0_g2_i2	0	11.67	2.46	1.36
TR55695|c0_g1_i1	0	0.14	4.58	32.66
TR42160|c0_g1_i2	1.37	1.73	2.5	9.32
TR39500|c0_g1_i1	0	0	1.41	10.13
TR39933|c0_g1_i1	0	21.34	4.5	0.82
TR52836|c0_g2_i2	3.59	6.14	4.12	4.17
TR42555|c0_g1_i3	1.38	0	1.85	5.1
TR34377|c0_g1_i1	0	19.29	4.02	2.18
TR39142|c0_g1_i1	0	0	0.98	7.12
TR52496|c0_g2_i1	0	23.04	4.85	0
TR13808|c0_g1_i1	0	0	0.74	5.39
TR27898|c0_g1_i1	0	0	0.81	5.9
TR26790|c0_g1_i1	0	3.52	1.67	10.47
TR45162|c0_g1_i2	3.92	5.58	4.37	2.3
TR33484|c0_g1_i1	1.49	0	1.99	5.49
TR22656|c0_g1_i1	0	0	0.8	5.84
TR50040|c1_g1_i1	0.39	0.13	1.6	9.32
TR48828|c0_g1_i2	0.21	0.86	1.8	11.6
TR17793|c0_g1_i1	4.97	0	5.05	0.58
TR54852|c0_g1_i1	1.56	1	2.39	7.82
TR66784|c0_g1_i1	0	0	0.79	5.79
TR53970|c0_g1_i1	2.06	2.37	3.61	13.31
TR51346|c0_g1_i1	2.52	1.45	3.16	7.53
TR29909|c0_g1_i1	0	2.19	2.49	17.44
TR29591|c0_g2_i1	0	5.26	1.08	1.07
TR42534|c0_g2_i1	2.49	8.22	3.67	4.51
TR38044|c0_g1_i1	0	0	0.8	5.91
TR53546|c2_g1_i1	2.1	0.58	2.49	5.32
TR42160|c0_g1_i3	0.8	1.21	2.14	10.56
TR53665|c1_g3_i1	3.6	7.23	4.4	2.53
TR43600|c0_g1_i2	0.89	1.57	3.16	17.48
TR54266|c0_g1_i1	0.91	1.1	2.12	9.82
TR34939|c0_g1_i1	0	1.63	1.24	8.5
TR49328|c2_g1_i4	0	5.17	1.07	0.16
TR28593|c0_g1_i1	0	1.15	0.97	6.72
TR34926|c0_g1_i1	0.62	6.85	1.89	1.96
TR39648|c0_g1_i1	0	12.27	2.53	0.27
TR44512|c1_g4_i3	1.45	4.37	2.21	5.08
TR43864|c0_g1_i1	0.28	0	1.6	10.34
TR39218|c0_g1_i1	0.64	0.64	1.95	10.53
TR37134|c0_g2_i1	3.86	4.66	4.13	5.43
TR44125|c0_g3_i1	0.45	5.01	1.39	0.32
TR50739|c0_g1_i7	2.92	5.57	3.46	3.09
TR38341|c1_g1_i2	3.87	1.95	4.81	11.58
TR53109|c5_g1_i1	1.56	7.04	2.68	1.64
TR53815|c0_g2_i5	4.26	4.61	4.51	6
TR10418|c0_g1_i1	0	0	2.33	17.76
TR42249|c0_g1_i3	0	5.64	1.14	0.53
TR32044|c0_g1_i1	0	0	2.13	16.28
TR49728|c0_g1_i1	1.48	1.63	2.32	7.87
TR54890|c0_g1_i7	1.21	5.45	2.07	1.27
TR47492|c1_g1_i1	0	0.2	0.83	6.31
TR48914|c1_g4_i1	2.77	2.78	3.16	5.77
TR42672|c0_g3_i3	0	8.47	1.7	1.02
TR55895|c0_g1_i1	0	2.97	4.52	33.65
TR55315|c0_g1_i3	1.06	0	2.03	8.94
TR47167|c1_g5_i3	2.14	7.74	3.27	4.52
TR49555|c0_g1_i1	1.08	1.33	1.74	6.09
TR52407|c0_g1_i3	0.68	2.74	2.15	11.12
TR51219|c0_g1_i7	2.06	1.87	2.45	5.17
TR42678|c0_g1_i4	4.14	2.17	4.25	5.15
TR52967|c1_g2_i9	2.55	10.85	4.2	4.08
TR46557|c0_g1_i1	1.23	2.48	2.36	9.46
TR47948|c0_g3_i10	1.3	8.49	2.73	3.43
TR41629|c0_g1_i4	1.17	6.45	2.23	1.23
TR34831|c0_g1_i1	0.77	5.84	1.78	1.23
TR46610|c0_g2_i1	3.66	5.93	4.27	0.96
TR50004|c0_g2_i1	0.95	18.17	4.36	2.67
TR42297|c0_g1_i1	1.79	0.72	3.43	15.16
TR45430|c0_g1_i1	0.46	16.77	3.72	0.41
TR51149|c0_g1_i3	0	17.72	3.54	0
TR52876|c0_g1_i1	0.99	0.28	2.6	14.02
TR46441|c0_g1_i3	2.36	7.65	3.41	2.59
TR53365|c3_g4_i2	4.82	0	4.97	6.1
TR31146|c0_g1_i1	0	2.12	0.81	5.19
TR37625|c0_g1_i1	0	18.92	3.73	1.96
TR47956|c0_g1_i1	0.9	1.36	1.55	5.86
TR41712|c0_g1_i1	0.17	1.04	3.24	24.23
TR49632|c0_g1_i1	0.21	4.13	2.12	13.33
TR50656|c0_g1_i4	1.14	5.48	2	1.2
TR27443|c0_g1_i1	1.11	0	1.7	6.25
TR45615|c0_g2_i1	0.32	0.63	0.96	5.33
TR47956|c0_g1_i2	2.13	1.5	2.61	6.24
TR52044|c0_g1_i1	1.46	0.98	2.18	7.46
TR24056|c0_g1_i1	0	1.85	2.11	16.15
TR51061|c0_g1_i1	3.89	4.37	4.81	11.12
TR53756|c3_g1_i1	0	0.56	0.69	5.35
TR40482|c2_g4_i4	0	0	0.8	6.57
TR29514|c0_g1_i1	0	0	0.79	6.51
TR53349|c0_g3_i1	0	0	0.99	8.16
TR31293|c0_g1_i1	0	0	1.04	8.58
TR54067|c0_g1_i1	1.39	0.93	1.95	6.21
TR46581|c1_g1_i2	2.16	5.44	2.89	0
TR53604|c1_g2_i1	0.08	0.25	0.86	6.48
TR53666|c1_g3_i1	1.09	0	1.67	6.35
TR49980|c0_g1_i1	0.2	17.36	3.5	0.86
TR53491|c2_g1_i2	3.26	7.65	4.15	1.91
TR43344|c0_g1_i1	0	1.6	0.91	6.73
TR39933|c0_g2_i5	0	7.15	1.36	1.66
TR39864|c0_g2_i1	0	13.79	2.62	3.19
TR5385|c0_g1_i1	0	6.11	1.16	1.06
TR54707|c1_g4_i3	2.39	7.46	3.37	2.04
TR24813|c0_g1_i1	0	10.55	2	1.84
TR28700|c0_g1_i1	0	5.25	1	0.31
TR20084|c0_g1_i1	0	5.12	0.97	0.89
TR21530|c0_g1_i1	0	7.87	1.49	1.83
TR8962|c0_g1_i1	0	5.28	1	1.38
TR79199|c0_g1_i1	0	5.18	0.98	0.9
TR23241|c0_g1_i1	0	11.37	2.16	0.79
TR42107|c0_g1_i1	0	8.35	1.59	0.29
TR48152|c0_g1_i4	3	1.51	3.44	7.3
TR34655|c1_g1_i1	0	7.56	1.43	1.97
TR38575|c0_g1_i3	1.54	3.1	3.54	17.73
TR42249|c0_g1_i2	0	6.01	1.14	0.47
TR46246|c1_g2_i1	1.23	2.47	3.75	22.03
TR27514|c0_g1_i1	0	8.69	1.65	0.5
TR43929|c0_g1_i4	0	9.83	1.87	0.29
TR51673|c0_g1_i1	4.3	2.27	4.86	9.83
TR23523|c0_g1_i1	0	8.81	1.68	0
TR17238|c0_g1_i1	0	5.3	1	0.92
TR11709|c0_g1_i1	0	6.19	1.18	0
TR45103|c0_g1_i1	0	3.31	0.92	5.43
[truncated: 32,552 more rows]

## Sheet: All_corr_values
Supplementary Table 11: Correlation coefficient values calculated between the highly expressed annotated transcripts (FPKM>5 in at least one of the four tissues), and MS/MS validated metabolites of Aconitum japonicum
Transcript	Mesaconitine	Aconitine	Falaconitine	Jesaconitine	Delcorine	Napelline	Gymnastatin_H	Dolaconine	Hypaconiitne	Karakoline	Spiratine_B	Neoline	Fuziline	Daphnioldhanin_B	6_O_Acetyl_14_O_methyldelphinifoline	Daphgraciline	Delphinine	8_methoxymesaconine	Glutamine	Benzoylmeaconine	Heteratisine	Olivimine	14_Benzoylaconine	Circinadine_A	Chuanfuming	Chasmaconitine	Mesaconine	Daphnetin	Alpinine	Benzoylhyaconine	Aconifine	Tricornine	Lindheimerine	L_beta_homotryptophan_HCl	Caerunine	14_Acetylperegrine	Ergocornine	Macrocentridine	Tricalysiamide_C	Megastachine	8_Prenylnaringenin	Linearilin	Cammaconine	Swatinine	Foresticine	Indaconitine	Neotuberostemonine	14_Acetyldelcosine	Senbusine_A
TR41062|c0_g1_i2	0.985089	0.999984	0.836018	0.97329	0.837537	0.65337	0.649991	0.767148	0.965441	0.94452	0.684382	0.663694	0.932008	0.993403	0.910967	0.823603	0.981757	0.961406	0.886128	0.89546	0.884432	0.971602	0.905514	0.648637	0.909314	0.8949	0.903569	0.904681	0.841996	0.877705	0.920411	0.871055	0.929115	0.859126	0.864608	0.90343	0.872848	0.950662	0.911449	0.640952	0.865562	0.92602	0.970317	0.932005	0.895991	0.93506	0.824432	0.932991	0.94656
TR45888|c0_g3_i4	0.985368	0.999954	0.829333	0.975904	0.842926	0.651908	0.659229	0.771001	0.968471	0.948194	0.688279	0.65416	0.935771	0.993792	0.915249	0.816693	0.983443	0.959852	0.892023	0.895489	0.88183	0.971881	0.905644	0.654161	0.91441	0.900476	0.902754	0.910095	0.838525	0.875666	0.924593	0.875879	0.933536	0.863554	0.858253	0.900586	0.876026	0.953611	0.915679	0.646736	0.86965	0.927898	0.973342	0.934429	0.901605	0.938333	0.826694	0.936581	0.9504
TR49915|c1_g1_i3	0.984556	0.999891	0.825157	0.977544	0.847159	0.65503	0.664731	0.775652	0.969315	0.949064	0.693453	0.648965	0.936405	0.993346	0.915973	0.812383	0.984839	0.957772	0.894652	0.893152	0.878375	0.973152	0.903461	0.659915	0.917291	0.903443	0.900127	0.912515	0.834426	0.872317	0.92541	0.879672	0.936163	0.86364	0.855844	0.897286	0.875301	0.953881	0.916359	0.652579	0.869531	0.926934	0.974587	0.933924	0.90392	0.938559	0.830451	0.937061	0.952679
TR54317|c1_g1_i4	0.987008	0.999832	0.840444	0.971177	0.831443	0.644418	0.64402	0.758805	0.965602	0.945148	0.674831	0.668309	0.933287	0.994523	0.912457	0.828173	0.979474	0.964908	0.884324	0.900899	0.890432	0.968475	0.910659	0.639018	0.906239	0.892015	0.909019	0.902984	0.848862	0.883913	0.921593	0.865557	0.926098	0.862299	0.865008	0.908851	0.876958	0.952152	0.913004	0.631331	0.868949	0.929634	0.969498	0.934952	0.894716	0.936926	0.81694	0.934501	0.943905
TR50363|c1_g1_i4	0.983985	0.999811	0.822266	0.978629	0.850007	0.657058	0.668479	0.77876	0.969878	0.949654	0.696911	0.645367	0.93684	0.993018	0.916475	0.809401	0.985751	0.956336	0.89644	0.891567	0.876016	0.973962	0.90198	0.663782	0.919236	0.905451	0.898339	0.914158	0.831628	0.870034	0.925972	0.882219	0.937929	0.863722	0.85413	0.895025	0.874829	0.954063	0.916831	0.656508	0.869474	0.926284	0.975416	0.933585	0.905496	0.938716	0.832942	0.937391	0.954207
TR41693|c1_g1_i1	0.98563	0.99979	0.844151	0.969732	0.829524	0.650229	0.638559	0.759444	0.962618	0.941341	0.676059	0.67454	0.929068	0.99345	0.90766	0.832013	0.978961	0.964394	0.879745	0.897962	0.889607	0.969676	0.90778	0.638804	0.903034	0.888277	0.906845	0.898787	0.848393	0.88247	0.917044	0.863843	0.923475	0.856518	0.870467	0.908541	0.871835	0.948565	0.908221	0.630883	0.863367	0.925941	0.967018	0.9311	0.890121	0.932853	0.818586	0.930322	0.941624
TR45851|c0_g1_i4	0.987723	0.999769	0.84013	0.971167	0.830843	0.641019	0.644496	0.757038	0.966467	0.946343	0.672671	0.667294	0.934724	0.995001	0.914105	0.827848	0.979158	0.965662	0.8853	0.902729	0.891743	0.967498	0.912416	0.637273	0.906574	0.892542	0.910625	0.903866	0.85023	0.885445	0.92311	0.865006	0.92627	0.86455	0.863431	0.909902	0.879187	0.95344	0.914659	0.629655	0.871181	0.931348	0.970032	0.936588	0.895793	0.938429	0.815032	0.935969	0.944043
TR51564|c0_g1_i2	0.980575	0.999768	0.832188	0.974839	0.844773	0.671749	0.654032	0.780052	0.962203	0.939864	0.699667	0.661845	0.926011	0.990361	0.904154	0.819673	0.984372	0.955251	0.884514	0.884281	0.874247	0.976995	0.89483	0.662782	0.910817	0.895657	0.893037	0.903231	0.830824	0.866668	0.91428	0.877548	0.93103	0.848926	0.868402	0.894565	0.861795	0.94489	0.904551	0.654899	0.855206	0.916942	0.969003	0.923798	0.893558	0.928298	0.836897	0.92668	0.948214
TR54809|c0_g1_i2	0.988078	0.999698	0.829654	0.975235	0.839303	0.63895	0.658915	0.763179	0.971123	0.951986	0.67891	0.65241	0.94049	0.995547	0.920669	0.817021	0.981793	0.963144	0.894439	0.902617	0.887546	0.967976	0.912466	0.646033	0.914507	0.901214	0.909206	0.912257	0.844669	0.882115	0.929526	0.872577	0.933155	0.8713	0.853561	0.905342	0.883979	0.957939	0.921142	0.638817	0.8774	0.93414	0.974704	0.940242	0.904484	0.943422	0.818687	0.94146	0.950021
TR48001|c1_g2_i2	0.982898	0.999687	0.819044	0.979823	0.853541	0.661089	0.672511	0.783194	0.970023	0.949664	0.701955	0.6417	0.936547	0.992333	0.916154	0.80608	0.9869	0.954235	0.897945	0.888751	0.872572	0.975333	0.899319	0.669085	0.921247	0.907437	0.895402	0.915542	0.827654	0.866567	0.925785	0.88538	0.939817	0.862612	0.852906	0.891827	0.873092	0.953554	0.916471	0.661849	0.868212	0.924601	0.976037	0.932299	0.906704	0.938071	0.836735	0.936963	0.955836
TR43464|c0_g1_i1	0.985593	0.999646	0.820166	0.979132	0.849793	0.649268	0.671436	0.775664	0.972389	0.953026	0.692961	0.641135	0.940763	0.994127	0.92097	0.807228	0.985386	0.957649	0.899794	0.895577	0.878336	0.971852	0.905851	0.661083	0.921013	0.907752	0.901681	0.917205	0.833894	0.872959	0.930157	0.881994	0.939209	0.869574	0.849323	0.896724	0.880373	0.95749	0.921331	0.654015	0.875213	0.930423	0.977201	0.937668	0.909014	0.942681	0.8292	0.941346	0.95529
TR44823|c1_g1_i2	0.988054	0.999645	0.827596	0.975988	0.840961	0.638762	0.661668	0.764471	0.971929	0.952961	0.680254	0.649549	0.941472	0.995577	0.921794	0.814896	0.982288	0.962557	0.896116	0.902426	0.886595	0.968098	0.912311	0.647841	0.915993	0.902831	0.908775	0.913793	0.843449	0.881318	0.93063	0.874058	0.934448	0.87242	0.85171	0.904339	0.884718	0.958684	0.922249	0.640698	0.878418	0.934522	0.975536	0.940798	0.906065	0.944249	0.819502	0.942387	0.951138
TR44378|c7_g1_i1	0.98845	0.999627	0.84233	0.970041	0.827869	0.63722	0.641375	0.753193	0.96629	0.946332	0.668313	0.669748	0.934988	0.99538	0.914431	0.830124	0.97801	0.967171	0.88413	0.904984	0.894385	0.966068	0.914538	0.632799	0.904902	0.890926	0.91293	0.902767	0.853294	0.888145	0.923309	0.862316	0.924659	0.865592	0.863889	0.912308	0.880699	0.953838	0.915017	0.625167	0.872334	0.932716	0.969437	0.93764	0.894864	0.938971	0.811636	0.93634	0.942619
TR46629|c0_g1_i4	0.980291	0.999624	0.82124	0.979039	0.85409	0.67208	0.668858	0.787813	0.96636	0.944815	0.707844	0.646785	0.930909	0.99046	0.90974	0.808364	0.987289	0.951898	0.893341	0.88266	0.868699	0.978135	0.893434	0.673314	0.918854	0.904331	0.890202	0.911335	0.823793	0.86187	0.919807	0.885885	0.938081	0.854253	0.859056	0.88883	0.865063	0.948558	0.910043	0.665805	0.859985	0.918481	0.973428	0.926307	0.901832	0.932327	0.84213	0.931263	0.954327
TR51421|c0_g3_i4	0.981341	0.999577	0.843957	0.969814	0.833418	0.667709	0.637627	0.769277	0.958124	0.935234	0.688046	0.677579	0.921693	0.99045	0.899283	0.831842	0.980477	0.959521	0.875309	0.887718	0.881581	0.974428	0.897937	0.648942	0.90184	0.886164	0.897611	0.89474	0.8399	0.873386	0.909338	0.86734	0.922993	0.844978	0.877067	0.901839	0.860139	0.9418	0.899792	0.640711	0.851854	0.916692	0.964283	0.922375	0.885079	0.925024	0.82881	0.922746	0.941192
TR44861|c0_g2_i1	0.989329	0.999515	0.840655	0.970496	0.828148	0.632844	0.643684	0.751783	0.967874	0.948435	0.666442	0.666694	0.937398	0.995995	0.917194	0.828391	0.97792	0.967749	0.886394	0.907156	0.895434	0.964918	0.916642	0.631737	0.906245	0.892591	0.914673	0.904826	0.854248	0.889567	0.925896	0.862545	0.925677	0.869108	0.860761	0.912999	0.88395	0.955914	0.917778	0.624236	0.875761	0.935099	0.970623	0.940036	0.897196	0.941366	0.80975	0.938755	0.943485
TR32257|c0_g1_i2	0.979556	0.999392	0.842624	0.970217	0.835872	0.674493	0.638815	0.77388	0.956743	0.933312	0.693539	0.677072	0.919273	0.989207	0.896549	0.830478	0.981299	0.957178	0.874464	0.883479	0.877779	0.976318	0.893876	0.653974	0.902168	0.886205	0.893632	0.893966	0.83576	0.869255	0.906859	0.869529	0.92349	0.840991	0.878548	0.898532	0.855866	0.939483	0.897028	0.645664	0.847817	0.913179	0.963615	0.91917	0.883936	0.922333	0.833285	0.920214	0.941606
TR46211|c0_g1_i1	0.978344	0.999231	0.841587	0.970495	0.83756	0.678921	0.639746	0.776962	0.955849	0.932074	0.697214	0.676535	0.917708	0.988355	0.894788	0.829418	0.981835	0.955565	0.87398	0.880644	0.875186	0.977533	0.891162	0.657375	0.902444	0.8863	0.890954	0.89352	0.832928	0.866454	0.905263	0.871031	0.923864	0.838405	0.879376	0.896259	0.853068	0.93797	0.895245	0.649017	0.845192	0.910858	0.963192	0.917062	0.88325	0.92058	0.836252	0.918571	0.941913
TR31548|c0_g1_i1	0.986794	0.999192	0.81511	0.980446	0.851788	0.641772	0.677927	0.774531	0.975606	0.957272	0.691145	0.63303	0.945523	0.994949	0.926458	0.802012	0.98554	0.957778	0.905044	0.898738	0.878875	0.969886	0.908937	0.661077	0.924552	0.911958	0.90389	0.92197	0.834008	0.874268	0.935334	0.883715	0.942013	0.8763	0.842099	0.896617	0.886268	0.961454	0.926801	0.654305	0.881688	0.934519	0.979794	0.941962	0.914275	0.947255	0.826783	0.946054	0.957659
TR47881|c1_g4_i4	0.977041	0.999082	0.838811	0.971489	0.84086	0.683768	0.643076	0.781518	0.955576	0.931553	0.702467	0.673653	0.916826	0.987499	0.8938	0.826561	0.98291	0.953353	0.874869	0.877383	0.871575	0.979063	0.888065	0.662698	0.904029	0.887789	0.887673	0.894337	0.828829	0.862736	0.904444	0.873981	0.925403	0.836488	0.878857	0.892965	0.850604	0.936954	0.89422	0.654347	0.843148	0.908641	0.963467	0.915226	0.883836	0.91936	0.840294	0.917558	0.943235
TR54364|c0_g1_i1	0.976089	0.999078	0.826906	0.976312	0.852021	0.687656	0.659317	0.792109	0.959461	0.935994	0.713917	0.657823	0.920959	0.98722	0.89849	0.81426	0.986603	0.948909	0.883883	0.873787	0.864092	0.981431	0.884798	0.67637	0.912809	0.897088	0.882942	0.902636	0.819618	0.855871	0.909202	0.883993	0.93324	0.840269	0.870037	0.885538	0.852096	0.939858	0.898797	0.668368	0.846333	0.908717	0.96799	0.916471	0.892126	0.922451	0.848193	0.921307	0.950056
TR48223|c0_g1_i2	0.98313	0.998972	0.807572	0.983412	0.861348	0.656389	0.687247	0.787911	0.974784	0.955662	0.706571	0.62535	0.942835	0.992604	0.923411	0.794247	0.988815	0.951552	0.907433	0.889271	0.868567	0.974614	0.899953	0.67658	0.929069	0.916151	0.89443	0.924189	0.822308	0.863599	0.9328	0.892285	0.946447	0.870478	0.841229	0.887272	0.878923	0.958434	0.923648	0.669806	0.875516	0.928014	0.980599	0.936544	0.91579	0.943605	0.838772	0.942988	0.961499
TR51073|c1_g2_i1	0.976195	0.998937	0.837803	0.971753	0.842202	0.686698	0.644067	0.783746	0.95506	0.930831	0.705103	0.672873	0.915886	0.986902	0.892747	0.825528	0.983311	0.952159	0.874753	0.875426	0.869675	0.979869	0.886194	0.665216	0.904396	0.888054	0.885788	0.894226	0.826733	0.860719	0.9035	0.875171	0.925808	0.834883	0.879129	0.891273	0.848803	0.936014	0.893151	0.656844	0.841502	0.907108	0.963272	0.913861	0.88357	0.918272	0.842376	0.916557	0.94357
TR52111|c0_g1_i3	0.981422	0.998927	0.854911	0.964533	0.822284	0.664369	0.621476	0.759023	0.953535	0.930045	0.677119	0.692588	0.916749	0.989937	0.893766	0.843186	0.97635	0.962962	0.86582	0.890126	0.887856	0.971743	0.90004	0.635802	0.892717	0.876505	0.90116	0.885949	0.847851	0.879019	0.903782	0.857275	0.914802	0.840222	0.885345	0.908113	0.857578	0.93806	0.894381	0.627225	0.84767	0.91558	0.95916	0.920155	0.876254	0.921062	0.821137	0.918162	0.933974
TR45341|c0_g1_i2	0.979483	0.998881	0.851807	0.965844	0.826761	0.672463	0.625298	0.765751	0.952755	0.928754	0.684936	0.689776	0.914866	0.988692	0.89162	0.839989	0.977952	0.959889	0.866378	0.885096	0.882723	0.974313	0.895257	0.643441	0.894526	0.878076	0.896246	0.886481	0.842084	0.873617	0.901925	0.861297	0.916658	0.836561	0.885783	0.903531	0.853267	0.936109	0.892185	0.634828	0.843868	0.911897	0.959255	0.916984	0.876381	0.918728	0.827335	0.916099	0.93559
TR42779|c0_g1_i1	0.980886	0.998855	0.805769	0.984129	0.864834	0.665479	0.689101	0.794219	0.97313	0.9533	0.714055	0.624569	0.939809	0.991085	0.919975	0.792398	0.990071	0.948525	0.90654	0.883741	0.863566	0.977262	0.894665	0.683477	0.929727	0.916434	0.889232	0.923384	0.816833	0.85817	0.929701	0.895412	0.947318	0.865368	0.843186	0.882926	0.873409	0.95553	0.92017	0.676602	0.870334	0.923494	0.979896	0.932446	0.914497	0.940208	0.844886	0.939809	0.96225
TR43566|c0_g1_i2	0.974498	0.998685	0.819281	0.978933	0.859157	0.692473	0.668896	0.799827	0.960811	0.937445	0.722519	0.648348	0.922033	0.986235	0.899759	0.806401	0.988747	0.945099	0.888414	0.8697	0.857965	0.983259	0.880968	0.686065	0.917682	0.902144	0.878309	0.90678	0.812375	0.849963	0.910612	0.890351	0.937638	0.840518	0.865331	0.87964	0.850913	0.940265	0.89999	0.678232	0.846218	0.907021	0.969997	0.915569	0.896116	0.922816	0.8543	0.922114	0.953832
TR36510|c0_g1_i1	0.974387	0.998672	0.831563	0.974009	0.848686	0.6931	0.651894	0.791511	0.955647	0.93128	0.713882	0.665532	0.915851	0.98577	0.892736	0.819097	0.98537	0.94844	0.877963	0.870743	0.86361	0.982107	0.88178	0.674642	0.908331	0.892013	0.880794	0.897172	0.819681	0.854691	0.903697	0.880964	0.929449	0.833596	0.87622	0.885579	0.846315	0.935514	0.893069	0.666367	0.839919	0.904535	0.964639	0.912013	0.886253	0.917591	0.848871	0.916275	0.946707
TR1835|c0_g1_i1	0.992135	0.998662	0.833595	0.971952	0.829256	0.61643	0.65262	0.746616	0.973494	0.956017	0.65963	0.654432	0.946121	0.99784	0.927256	0.821112	0.977303	0.969308	0.894781	0.914707	0.898661	0.960309	0.923949	0.628033	0.911183	0.898757	0.920579	0.912416	0.857071	0.894208	0.935301	0.863408	0.929366	0.881959	0.848406	0.914887	0.895722	0.963339	0.927834	0.621042	0.88826	0.943567	0.974788	0.948589	0.905804	0.949991	0.802685	0.947475	0.94656
TR54032|c0_g1_i1	0.977495	0.998523	0.804174	0.984545	0.868736	0.678474	0.690091	0.802381	0.970125	0.949188	0.723889	0.624919	0.934745	0.988701	0.91425	0.790778	0.991403	0.944331	0.904154	0.875754	0.856764	0.980798	0.887004	0.692219	0.929662	0.915763	0.881852	0.921198	0.80951	0.850669	0.924469	0.898894	0.947664	0.857257	0.846854	0.877087	0.86493	0.950771	0.914394	0.685159	0.862176	0.916626	0.978235	0.926086	0.911589	0.9347	0.853025	0.934557	0.962518
TR48045|c0_g3_i3	0.990684	0.99851	0.855016	0.963274	0.81192	0.622326	0.622511	0.734708	0.963129	0.943452	0.647761	0.685354	0.933174	0.996124	0.912559	0.843265	0.971734	0.973748	0.875169	0.913635	0.906273	0.959537	0.922582	0.61077	0.894394	0.880349	0.922314	0.894388	0.867469	0.899919	0.920978	0.847859	0.914811	0.866567	0.869265	0.923379	0.884361	0.95307	0.913301	0.602918	0.873967	0.936581	0.964571	0.939873	0.887055	0.938595	0.795943	0.935075	0.933884
TR48564|c0_g1_i2	0.984888	0.998302	0.863893	0.959839	0.809538	0.646496	0.608762	0.741946	0.953326	0.930725	0.657668	0.702204	0.918718	0.99181	0.896125	0.852476	0.971382	0.969707	0.861537	0.900626	0.899658	0.965204	0.909945	0.616115	0.885959	0.870095	0.911736	0.881905	0.861446	0.891196	0.905532	0.845742	0.9082	0.845924	0.886307	0.918775	0.865223	0.940497	0.896872	0.607518	0.853821	0.922316	0.957005	0.925528	0.873035	0.92423	0.805844	0.9206	0.928128
TR19358|c0_g1_i1	0.982299	0.998214	0.863452	0.960073	0.812268	0.657237	0.608711	0.748257	0.950757	0.927194	0.665307	0.703598	0.914408	0.990023	0.891223	0.852035	0.972452	0.966658	0.859154	0.894343	0.894602	0.968195	0.903915	0.622698	0.885536	0.869129	0.906032	0.879737	0.856054	0.885518	0.90104	0.848198	0.90818	0.839076	0.890078	0.914525	0.858212	0.936521	0.891935	0.613924	0.846972	0.916748	0.955522	0.920312	0.870263	0.919614	0.812313	0.916157	0.928109
TR39021|c0_g1_i1	0.988344	0.998207	0.862882	0.959873	0.806726	0.631087	0.610696	0.733831	0.957353	0.936236	0.647731	0.698059	0.925335	0.994172	0.903682	0.851417	0.970049	0.973411	0.865942	0.909189	0.905945	0.960893	0.918174	0.608008	0.887459	0.872456	0.919309	0.885902	0.868022	0.898474	0.912495	0.843182	0.908986	0.856234	0.879496	0.923884	0.875487	0.946469	0.904466	0.599716	0.864058	0.930278	0.959519	0.933115	0.87792	0.931167	0.797152	0.927365	0.928784
TR50447|c0_g1_i2	0.988226	0.998189	0.807814	0.981885	0.854084	0.63055	0.686674	0.772324	0.979837	0.962991	0.68795	0.621475	0.952002	0.995811	0.933985	0.794501	0.985323	0.957761	0.912112	0.903124	0.879566	0.966631	0.9132	0.660462	0.929134	0.9175	0.906921	0.928349	0.834143	0.876062	0.942404	0.885634	0.945547	0.885669	0.831559	0.896362	0.89449	0.966804	0.934304	0.654111	0.890706	0.940149	0.9831	0.947843	0.921376	0.953491	0.822766	0.952468	0.960585
TR48679|c0_g1_i2	0.982151	0.998141	0.798368	0.986019	0.86812	0.656391	0.698425	0.793581	0.977307	0.958806	0.712652	0.613077	0.94593	0.991935	0.92705	0.784768	0.990424	0.948171	0.913684	0.887235	0.863479	0.974872	0.898092	0.684516	0.934722	0.922304	0.891446	0.929864	0.816079	0.859092	0.936394	0.898257	0.951318	0.873913	0.833345	0.882038	0.880728	0.960556	0.927213	0.678037	0.878516	0.928451	0.98335	0.937746	0.921592	0.94601	0.842418	0.945834	0.965623
TR53392|c1_g1_i1	0.989912	0.998105	0.861214	0.960291	0.806339	0.623784	0.613148	0.730767	0.959662	0.939333	0.64385	0.694478	0.928951	0.995262	0.907818	0.849689	0.969683	0.974775	0.868925	0.913043	0.908306	0.958927	0.921894	0.605245	0.88898	0.874454	0.922565	0.888615	0.870366	0.901384	0.916343	0.84281	0.910064	0.861651	0.875245	0.925666	0.880664	0.949649	0.90861	0.597137	0.869382	0.934178	0.961137	0.936941	0.881072	0.934844	0.793546	0.931018	0.9297
TR49553|c1_g1_i2	0.987462	0.998058	0.804865	0.982938	0.857046	0.63316	0.690383	0.775753	0.980208	0.963335	0.691809	0.617933	0.952146	0.995335	0.934164	0.791461	0.986249	0.956108	0.913721	0.901141	0.87688	0.967567	0.911335	0.66467	0.931009	0.919408	0.904768	0.929824	0.831003	0.873418	0.942665	0.888278	0.947267	0.88532	0.830024	0.89382	0.893578	0.966714	0.934451	0.658371	0.890217	0.939139	0.983799	0.947164	0.922749	0.953341	0.825586	0.952501	0.962065
TR39305|c1_g1_i1	0.992002	0.998016	0.855757	0.962207	0.808721	0.614229	0.620958	0.729111	0.964078	0.945037	0.641225	0.685216	0.935329	0.996831	0.915093	0.844042	0.970168	0.975662	0.875646	0.917761	0.909848	0.956746	0.926501	0.604817	0.893519	0.879818	0.92612	0.894759	0.871432	0.903883	0.923218	0.844917	0.913716	0.870547	0.866839	0.926381	0.88862	0.955076	0.915868	0.597066	0.87799	0.939917	0.964717	0.942873	0.887851	0.941039	0.790407	0.93735	0.932856
TR42236|c1_g1_i1	0.984095	0.997992	0.866329	0.958494	0.80745	0.64845	0.604743	0.74103	0.951406	0.928407	0.656952	0.706133	0.916254	0.991084	0.893368	0.855008	0.970537	0.969611	0.858486	0.899429	0.899727	0.96522	0.90874	0.614587	0.883514	0.867378	0.910969	0.879078	0.861838	0.890945	0.902873	0.843837	0.906086	0.842842	0.889206	0.919056	0.862629	0.938412	0.894131	0.605859	0.850877	0.920451	0.955243	0.923486	0.870042	0.921924	0.80559	0.918188	0.926248
TR48699|c0_g1_i1	0.989515	0.997989	0.862974	0.959456	0.80493	0.624966	0.610453	0.730083	0.958489	0.937905	0.643268	0.697208	0.927438	0.994894	0.906114	0.851514	0.969175	0.974863	0.866965	0.912436	0.908542	0.95897	0.921277	0.604123	0.887398	0.872695	0.922242	0.886806	0.870826	0.901412	0.914699	0.841535	0.908702	0.859759	0.877239	0.926031	0.879111	0.948391	0.906918	0.595928	0.867585	0.933101	0.960051	0.935735	0.87916	0.933445	0.793317	0.929544	0.928501
TR52297|c0_g1_i2	0.992706	0.997925	0.853316	0.963009	0.809883	0.610696	0.624321	0.728738	0.965797	0.947259	0.640516	0.681239	0.937796	0.997357	0.917916	0.841519	0.970398	0.975816	0.878382	0.919388	0.910168	0.955933	0.928095	0.605001	0.895424	0.88205	0.927276	0.897257	0.871527	0.904582	0.925891	0.845942	0.915259	0.873959	0.86337	0.926391	0.891612	0.957149	0.918681	0.597395	0.881276	0.94203	0.966138	0.945092	0.890588	0.943409	0.789397	0.93979	0.934182
TR53542|c0_g1_i3	0.992728	0.997921	0.853236	0.963033	0.809919	0.610579	0.624429	0.728724	0.965852	0.94733	0.640491	0.68111	0.937876	0.997373	0.918007	0.841436	0.970404	0.97582	0.87847	0.919441	0.910179	0.955906	0.928147	0.605005	0.895485	0.882121	0.927314	0.897337	0.87153	0.904604	0.925978	0.845974	0.915308	0.874069	0.863256	0.926391	0.891709	0.957216	0.918772	0.597404	0.881382	0.942099	0.966184	0.945164	0.890676	0.943485	0.789362	0.939869	0.934224
TR43566|c0_g1_i1	0.981053	0.997894	0.86505	0.959081	0.811325	0.661083	0.605742	0.748995	0.948702	0.92463	0.666503	0.706713	0.91156	0.98901	0.888028	0.853704	0.972014	0.965812	0.85633	0.891959	0.893419	0.968825	0.901583	0.623065	0.883601	0.866873	0.904092	0.877123	0.855029	0.883959	0.898009	0.847322	0.906577	0.8352	0.892982	0.913679	0.85465	0.934023	0.888744	0.614155	0.843195	0.914043	0.953831	0.91756	0.867389	0.916808	0.813562	0.913316	0.926674
TR52530|c0_g1_i4	0.980405	0.997828	0.794915	0.987091	0.872029	0.662342	0.70234	0.799079	0.976802	0.957986	0.719026	0.609554	0.944663	0.990741	0.925647	0.781219	0.991608	0.945327	0.914589	0.883076	0.858925	0.976642	0.894134	0.690956	0.936499	0.923957	0.887274	0.930685	0.810937	0.854398	0.935201	0.901734	0.953045	0.871362	0.832683	0.877879	0.877515	0.959133	0.925764	0.684483	0.875811	0.925556	0.983525	0.935314	0.922124	0.944331	0.847294	0.944405	0.967087
TR49569|c0_g1_i1	0.973248	0.997828	0.803089	0.984316	0.872129	0.693393	0.689623	0.810915	0.965911	0.943614	0.73436	0.626551	0.928071	0.985591	0.906744	0.789702	0.992362	0.939449	0.900242	0.866303	0.849073	0.984502	0.877907	0.701204	0.928528	0.913863	0.873222	0.917583	0.801367	0.842093	0.91754	0.90188	0.947095	0.847009	0.851747	0.870533	0.854446	0.944563	0.906838	0.693894	0.851923	0.90817	0.975564	0.918126	0.907117	0.927588	0.861756	0.927693	0.961941
TR54044|c1_g1_i3	0.978836	0.997741	0.794158	0.987382	0.874019	0.66868	0.702931	0.803119	0.975437	0.956087	0.72387	0.609708	0.942303	0.989662	0.922967	0.780447	0.992338	0.943354	0.913538	0.87927	0.855675	0.97843	0.890487	0.69528	0.936569	0.923735	0.883757	0.929729	0.807426	0.850813	0.93276	0.90352	0.953311	0.867523	0.834482	0.875096	0.873491	0.956916	0.92306	0.688718	0.871948	0.922308	0.982812	0.932316	0.920818	0.941752	0.851317	0.941953	0.967313
TR26393|c0_g1_i1	0.991425	0.997738	0.814806	0.978245	0.843753	0.614646	0.676935	0.757937	0.980211	0.964244	0.67147	0.628576	0.954402	0.997623	0.936805	0.801727	0.981301	0.963569	0.909321	0.912474	0.889664	0.961011	0.922041	0.644016	0.924044	0.912787	0.916212	0.925697	0.845685	0.886575	0.944673	0.87629	0.940494	0.891453	0.831534	0.905421	0.901798	0.969496	0.937232	0.637686	0.896834	0.946465	0.981759	0.953041	0.919481	0.956874	0.809716	0.955256	0.956111
TR44378|c7_g6_i1	0.985359	0.9977	0.798127	0.985286	0.864015	0.640371	0.698689	0.784236	0.980664	0.963607	0.701433	0.610103	0.951872	0.993984	0.933893	0.784519	0.988419	0.951948	0.91699	0.89583	0.870143	0.970004	0.90632	0.674945	0.935128	0.923533	0.899147	0.932818	0.823202	0.866696	0.942632	0.894496	0.951087	0.883614	0.827005	0.887509	0.890582	0.965955	0.934103	0.668743	0.888195	0.936105	0.985131	0.944919	0.925439	0.952364	0.832715	0.951958	0.965345
TR42913|c0_g1_i2	0.980283	0.997641	0.793252	0.987507	0.873103	0.661922	0.704311	0.799828	0.977306	0.958637	0.719804	0.607282	0.945334	0.990645	0.926437	0.779506	0.991815	0.944794	0.915756	0.882904	0.858163	0.976538	0.893983	0.692106	0.937485	0.925053	0.886911	0.93174	0.809986	0.853763	0.935968	0.902674	0.953876	0.872189	0.8311	0.877061	0.878057	0.959617	0.926543	0.685692	0.876561	0.925799	0.98403	0.93568	0.923224	0.94489	0.847674	0.945037	0.967784
TR44735|c1_g1_i2	0.99004	0.997635	0.864819	0.958193	0.801923	0.620993	0.60744	0.72618	0.958188	0.937791	0.638872	0.699269	0.927603	0.995073	0.90636	0.853432	0.967864	0.976126	0.865763	0.9145	0.910925	0.957343	0.923209	0.599661	0.885669	0.871037	0.924332	0.885659	0.873618	0.90387	0.914813	0.838791	0.907012	0.860734	0.877346	0.928169	0.88052	0.948664	0.907193	0.59146	0.868661	0.93432	0.959329	0.936652	0.878189	0.933875	0.789809	0.929812	0.926979
TR49836|c0_g1_i2	0.987523	0.997495	0.800685	0.98383	0.859145	0.630063	0.69526	0.776388	0.981836	0.96551	0.692281	0.611911	0.954516	0.995313	0.936944	0.78716	0.986463	0.955226	0.916983	0.901765	0.875802	0.966649	0.911965	0.66627	0.93346	0.922235	0.904807	0.932765	0.829516	0.872774	0.945311	0.890087	0.949252	0.888556	0.82527	0.892452	0.896126	0.968553	0.937208	0.660154	0.893257	0.940666	0.985229	0.948935	0.925916	0.955486	0.825259	0.954795	0.963711
TR45464|c2_g8_i5	0.994171	0.997377	0.849964	0.963494	0.809914	0.60163	0.628361	0.725422	0.968567	0.951062	0.636283	0.675274	0.942228	0.998274	0.923047	0.838067	0.969816	0.976765	0.882423	0.923531	0.912157	0.953261	0.932092	0.602347	0.897616	0.884881	0.930584	0.900898	0.873377	0.907304	0.930664	0.845889	0.916817	0.880635	0.857029	0.927653	0.897807	0.960934	0.923812	0.595002	0.887788	0.946504	0.968096	0.94956	0.894778	0.947833	0.785172	0.944237	0.935454
TR50878|c0_g1_i1	0.982365	0.997242	0.791239	0.987618	0.871747	0.65094	0.706865	0.794629	0.980216	0.962669	0.713393	0.602737	0.950141	0.991994	0.931975	0.77743	0.990844	0.946767	0.919399	0.888469	0.861764	0.973314	0.899333	0.687213	0.939009	0.927246	0.891664	0.935022	0.813663	0.858132	0.941081	0.901392	0.9548	0.879649	0.825163	0.879812	0.885285	0.963849	0.932098	0.681051	0.883916	0.931232	0.985902	0.940941	0.927148	0.949838	0.841813	0.949917	0.968522
TR51988|c0_g1_i8	0.975032	0.997133	0.861231	0.959978	0.818665	0.683297	0.608588	0.763526	0.943725	0.917825	0.683953	0.705913	0.90312	0.984749	0.878514	0.849813	0.974372	0.958157	0.852828	0.877954	0.881113	0.974817	0.888153	0.638848	0.884012	0.866299	0.891023	0.873899	0.841711	0.87052	0.889334	0.853851	0.907604	0.821579	0.898327	0.903009	0.840221	0.925997	0.879135	0.629654	0.829445	0.902223	0.951185	0.906691	0.862942	0.907531	0.827829	0.904526	0.927484
TR52088|c0_g2_i3	0.994822	0.997078	0.847319	0.964095	0.81078	0.597307	0.631662	0.724542	0.970258	0.953322	0.635006	0.670999	0.944784	0.998699	0.926002	0.835341	0.969787	0.976884	0.88516	0.925342	0.912569	0.952067	0.933854	0.602046	0.899394	0.887025	0.931881	0.903375	0.873587	0.908139	0.933442	0.846621	0.9182	0.884307	0.853102	0.927701	0.901056	0.963066	0.926759	0.594859	0.89133	0.948766	0.969423	0.95191	0.897535	0.950304	0.78362	0.946772	0.936611
TR48497|c2_g2_i2	0.970818	0.997029	0.797983	0.985429	0.876909	0.699893	0.694905	0.817412	0.965233	0.942648	0.741918	0.62113	0.926598	0.983813	0.905177	0.784464	0.993502	0.935551	0.901552	0.86107	0.843101	0.986178	0.872915	0.709031	0.930758	0.916007	0.867879	0.918735	0.794634	0.836022	0.916204	0.906081	0.949185	0.844141	0.849917	0.864987	0.850666	0.942812	0.905213	0.701759	0.848837	0.904598	0.975676	0.91515	0.907957	0.925582	0.867332	0.926013	0.963656
TR45345|c0_g1_i3	0.968056	0.996955	0.82815	0.97345	0.853562	0.711983	0.652581	0.802926	0.949916	0.923899	0.727928	0.66528	0.907044	0.980953	0.88295	0.815661	0.986189	0.940927	0.873259	0.857564	0.852244	0.986279	0.869081	0.687074	0.907116	0.889895	0.868526	0.89275	0.807581	0.842274	0.894646	0.885165	0.928832	0.820262	0.880739	0.87565	0.832412	0.927147	0.883207	0.678527	0.826507	0.893009	0.96094	0.901246	0.880748	0.908108	0.860186	0.907183	0.945952
TR48348|c3_g5_i6	0.968399	0.996903	0.807833	0.981483	0.870538	0.709898	0.680619	0.816015	0.958607	0.934334	0.741431	0.636709	0.917581	0.981806	0.894934	0.794661	0.991589	0.935612	0.890672	0.856351	0.843316	0.987826	0.868226	0.705281	0.92253	0.906648	0.864877	0.90875	0.795942	0.834919	0.906413	0.900373	0.942286	0.832263	0.862329	0.86616	0.840586	0.935287	0.895024	0.697482	0.837478	0.897558	0.969848	0.907528	0.897225	0.917093	0.868486	0.917165	0.957647
TR52441|c0_g3_i3	0.982118	0.996864	0.873571	0.954181	0.800337	0.651592	0.592534	0.736594	0.946044	0.922084	0.652814	0.717461	0.909685	0.989115	0.886064	0.862543	0.967527	0.969844	0.8497	0.897149	0.900959	0.964337	0.906373	0.608268	0.876071	0.859251	0.909838	0.870909	0.864131	0.891366	0.895762	0.837331	0.899535	0.835041	0.896823	0.920723	0.856331	0.932896	0.886885	0.599193	0.84349	0.915982	0.950092	0.9184	0.861517	0.915899	0.803091	0.911807	0.920397
TR36495|c2_g1_i1	0.975717	0.996836	0.787326	0.989087	0.880695	0.677603	0.710287	0.812099	0.974714	0.954975	0.734276	0.602396	0.940501	0.98743	0.921039	0.773432	0.994072	0.938225	0.91552	0.872332	0.847711	0.98088	0.883879	0.706058	0.939798	0.926847	0.876664	0.931497	0.798415	0.842717	0.931146	0.909412	0.956347	0.863822	0.832103	0.867711	0.868544	0.954734	0.921051	0.699548	0.867949	0.917643	0.983162	0.928465	0.922163	0.939223	0.859045	0.939869	0.969838
TR41065|c0_g1_i7	0.970227	0.996668	0.850522	0.963955	0.831464	0.701591	0.621666	0.780984	0.942937	0.91613	0.704039	0.694646	0.900066	0.981637	0.875081	0.838784	0.978609	0.94983	0.856554	0.865737	0.86745	0.980704	0.876564	0.65927	0.89033	0.872276	0.878693	0.877337	0.82616	0.856479	0.886538	0.865302	0.913716	0.814641	0.896154	0.890533	0.831161	0.922401	0.875559	0.650113	0.822012	0.894037	0.952468	0.899969	0.865513	0.903181	0.843277	0.900965	0.932754
TR53210|c1_g1_i8	0.994662	0.996542	0.823402	0.972937	0.830119	0.594964	0.663791	0.739544	0.979764	0.964823	0.650573	0.637679	0.956381	0.999154	0.939261	0.81064	0.975607	0.970173	0.904803	0.923293	0.901643	0.953502	0.932224	0.623035	0.916781	0.905949	0.927031	0.921381	0.859533	0.899014	0.946462	0.86389	0.933325	0.897543	0.831527	0.916145	0.909853	0.971892	0.939826	0.616711	0.903371	0.953395	0.979219	0.958553	0.916076	0.960094	0.793061	0.957722	0.949692
TR51421|c0_g1_i1	0.966458	0.996487	0.824234	0.974484	0.85733	0.716529	0.656917	0.807802	0.949716	0.923532	0.733545	0.660954	0.906325	0.979822	0.882195	0.811638	0.987187	0.938183	0.874621	0.853972	0.847972	0.987568	0.865665	0.692976	0.90908	0.891826	0.864806	0.893975	0.802716	0.837965	0.894048	0.888495	0.930659	0.818595	0.879151	0.871664	0.830029	0.926185	0.882407	0.684471	0.824667	0.890699	0.961295	0.899389	0.881764	0.906984	0.864323	0.906308	0.947481
TR45054|c4_g3_i8	0.968607	0.996418	0.846328	0.965402	0.836045	0.707293	0.626732	0.786926	0.942887	0.915851	0.710842	0.69001	0.899358	0.980575	0.874304	0.834466	0.980047	0.946896	0.858249	0.861708	0.862697	0.982539	0.872746	0.666345	0.892782	0.874666	0.874544	0.87889	0.820715	0.85166	0.885956	0.869389	0.916034	0.812751	0.894746	0.886138	0.828461	0.921436	0.874731	0.657226	0.819928	0.891488	0.953085	0.897945	0.866807	0.902006	0.848409	0.900077	0.934741
TR44153|c0_g1_i1	0.987201	0.996379	0.792922	0.985423	0.863303	0.62586	0.704121	0.778378	0.984382	0.968922	0.694164	0.601051	0.958177	0.99495	0.941275	0.779177	0.986932	0.953116	0.92255	0.90196	0.87306	0.96532	0.912207	0.670071	0.937814	0.927202	0.904013	0.937772	0.825982	0.870736	0.949452	0.893674	0.952811	0.893451	0.817044	0.889289	0.899741	0.971289	0.94149	0.664265	0.897793	0.942612	0.987565	0.951376	0.931251	0.958692	0.825509	0.9583	0.966649
TR53259|c1_g4_i4	0.972386	0.996343	0.861822	0.958839	0.818789	0.690873	0.605974	0.766625	0.940483	0.913759	0.688057	0.708596	0.898484	0.982648	0.873349	0.850465	0.974039	0.955614	0.849125	0.872774	0.877423	0.976192	0.883126	0.64185	0.881882	0.863681	0.886446	0.870448	0.838008	0.866259	0.88448	0.853882	0.905904	0.81502	0.90185	0.899939	0.833819	0.921772	0.873956	0.632475	0.822957	0.897115	0.94872	0.901708	0.859016	0.902783	0.831361	0.899832	0.925904
TR47140|c1_g1_i1	0.984727	0.996339	0.877318	0.951778	0.793192	0.637819	0.587038	0.725629	0.94711	0.924074	0.640128	0.720488	0.912658	0.9906	0.889543	0.866423	0.964533	0.974094	0.848979	0.904824	0.908487	0.9596	0.913652	0.596093	0.873197	0.856834	0.917214	0.870161	0.872613	0.899406	0.898751	0.830839	0.896491	0.841039	0.894817	0.927311	0.863231	0.935871	0.890439	0.587113	0.849674	0.921666	0.949726	0.923312	0.86146	0.919547	0.792765	0.915053	0.917664
TR52689|c2_g4_i6	0.973453	0.99628	0.784268	0.989702	0.884163	0.684607	0.713162	0.817676	0.973435	0.953229	0.740876	0.599763	0.938226	0.985785	0.918524	0.770303	0.994968	0.934998	0.915415	0.867331	0.842692	0.98269	0.879093	0.712473	0.940831	0.92766	0.871787	0.931371	0.792868	0.837444	0.928889	0.912468	0.95743	0.859963	0.832217	0.863185	0.864123	0.952408	0.918492	0.705928	0.863968	0.913795	0.98267	0.925062	0.921671	0.936551	0.864153	0.937435	0.97071
TR43531|c0_g1_i3	0.976124	0.996273	0.782485	0.99022	0.883018	0.673003	0.716147	0.812349	0.976977	0.957974	0.734202	0.595182	0.943803	0.987665	0.924881	0.768446	0.994324	0.937551	0.9197	0.873737	0.846982	0.97961	0.885269	0.707418	0.942836	0.93038	0.877322	0.935277	0.797227	0.842559	0.934791	0.91142	0.958798	0.868378	0.826195	0.866564	0.8723	0.957376	0.924868	0.70114	0.872274	0.920059	0.985091	0.931139	0.926266	0.942286	0.858144	0.943094	0.971887
TR47850|c0_g1_i1	0.973058	0.996263	0.784534	0.989599	0.884284	0.686234	0.712688	0.818393	0.972905	0.952527	0.741784	0.600439	0.937407	0.985501	0.917593	0.77058	0.995033	0.934627	0.914769	0.866413	0.842084	0.983104	0.878207	0.713147	0.940509	0.927235	0.870995	0.93078	0.792255	0.836717	0.928023	0.912577	0.9572	0.858743	0.833077	0.862706	0.862942	0.951678	0.917558	0.706563	0.862764	0.912887	0.982297	0.924178	0.920983	0.935712	0.864973	0.936605	0.970509
TR42543|c1_g1_i1	0.99261	0.996201	0.868005	0.954767	0.792994	0.602929	0.60125	0.712282	0.959196	0.940067	0.622874	0.701296	0.931142	0.996235	0.910621	0.856764	0.963561	0.980537	0.864965	0.923493	0.919388	0.95066	0.931708	0.584553	0.882031	0.868051	0.932829	0.884747	0.8832	0.913059	0.918436	0.830582	0.903053	0.868231	0.8733	0.9354	0.888976	0.95208	0.911542	0.576512	0.876343	0.941028	0.958529	0.942455	0.878182	0.938196	0.776459	0.933669	0.92332
TR14789|c0_g1_i1	0.986781	0.996195	0.877387	0.95141	0.790723	0.628243	0.587122	0.720011	0.949205	0.927029	0.633367	0.718932	0.916299	0.991952	0.893717	0.866489	0.963413	0.976519	0.850985	0.910126	0.912665	0.956772	0.918732	0.590296	0.873468	0.857592	0.921991	0.871965	0.877078	0.904142	0.902563	0.828592	0.89639	0.846932	0.891198	0.930775	0.869238	0.939199	0.894642	0.581478	0.85556	0.926372	0.950869	0.92772	0.863799	0.923446	0.786964	0.918807	0.917547
TR46273|c0_g2_i1	0.985354	0.99611	0.787902	0.987189	0.868769	0.632435	0.71025	0.785377	0.984425	0.968718	0.702159	0.595437	0.95748	0.993751	0.940511	0.774007	0.988663	0.949696	0.924691	0.897315	0.867505	0.967472	0.90781	0.678424	0.94081	0.930139	0.899206	0.939736	0.819602	0.86512	0.948911	0.898554	0.955634	0.891401	0.815259	0.884142	0.89672	0.970272	0.940665	0.672669	0.89551	0.939732	0.988382	0.949118	0.93292	0.957441	0.831528	0.957389	0.969074
TR52703|c0_g1_i1	0.994059	0.996054	0.863525	0.956257	0.795027	0.595877	0.607489	0.711298	0.962521	0.944368	0.621201	0.693883	0.935936	0.997315	0.916102	0.852132	0.963952	0.980989	0.870162	0.926827	0.920245	0.949028	0.934969	0.584583	0.885595	0.872245	0.935264	0.889492	0.883656	0.914647	0.92362	0.832375	0.905928	0.874896	0.866713	0.935642	0.894872	0.956129	0.917006	0.57682	0.882775	0.945229	0.961249	0.946834	0.8834	0.942824	0.774288	0.938419	0.925793
TR43207|c0_g1_i1	0.983251	0.995989	0.784154	0.988668	0.873774	0.640864	0.71481	0.792677	0.983717	0.96751	0.710619	0.591837	0.955651	0.992388	0.938437	0.770148	0.990392	0.946284	0.925578	0.891933	0.861855	0.97014	0.902693	0.686796	0.942971	0.932077	0.893895	0.940565	0.813231	0.859219	0.947136	0.903042	0.957802	0.887738	0.815276	0.879059	0.892291	0.96832	0.938535	0.681019	0.891675	0.935884	0.988599	0.945846	0.933333	0.955105	0.838165	0.955359	0.970951
TR48011|c0_g1_i1	0.992452	0.995947	0.869913	0.953666	0.790871	0.602408	0.598177	0.710393	0.958177	0.938923	0.620893	0.704008	0.930031	0.995979	0.909398	0.858746	0.962687	0.980995	0.863053	0.923713	0.920346	0.950087	0.931875	0.58215	0.880217	0.866131	0.933269	0.882965	0.884468	0.913889	0.917211	0.828648	0.901416	0.867122	0.874781	0.936369	0.888268	0.951196	0.910338	0.574043	0.875339	0.940606	0.957428	0.941834	0.876385	0.937262	0.775042	0.932623	0.92186
TR54248|c0_g2_i1	0.964777	0.995933	0.814655	0.97767	0.865823	0.72091	0.668916	0.81649	0.951729	0.92582	0.74315	0.648784	0.908257	0.97878	0.884465	0.801764	0.989646	0.933783	0.88061	0.849718	0.840969	0.989341	0.861696	0.704116	0.915201	0.89826	0.859778	0.899444	0.794365	0.831332	0.896431	0.89605	0.936119	0.81988	0.872599	0.864826	0.829537	0.927227	0.884585	0.695852	0.825494	0.889341	0.963969	0.898975	0.887132	0.908071	0.870959	0.907925	0.952159
TR10364|c0_g1_i1	0.995006	0.995834	0.819915	0.973334	0.830976	0.589954	0.667536	0.738464	0.981366	0.967079	0.649094	0.632361	0.958968	0.999253	0.942312	0.80706	0.975275	0.969867	0.907697	0.92492	0.90164	0.951845	0.933798	0.622702	0.91859	0.908181	0.928059	0.923966	0.859287	0.899496	0.949312	0.864565	0.934666	0.901399	0.826651	0.915727	0.91319	0.973975	0.942865	0.616566	0.907069	0.955582	0.980423	0.960858	0.918976	0.962566	0.791159	0.960277	0.950756
TR23906|c0_g1_i1	0.965555	0.995833	0.801011	0.982937	0.876512	0.716825	0.687749	0.823694	0.958123	0.933627	0.750315	0.62915	0.916324	0.979705	0.893651	0.787662	0.992935	0.930866	0.892839	0.850358	0.836116	0.989567	0.862516	0.714709	0.925604	0.909697	0.858637	0.910668	0.787774	0.827692	0.905371	0.905613	0.945102	0.829558	0.859208	0.859397	0.836678	0.933596	0.893668	0.706992	0.834479	0.893683	0.970245	0.904398	0.898825	0.915168	0.874895	0.915651	0.959955
TR50134|c2_g1_i2	0.98208	0.995751	0.781466	0.989497	0.876644	0.644708	0.717905	0.796516	0.983524	0.967146	0.715042	0.588948	0.954996	0.99159	0.937721	0.767384	0.991243	0.944283	0.926483	0.889151	0.858664	0.971301	0.900051	0.691357	0.944409	0.93346	0.891057	0.941387	0.809603	0.855968	0.946554	0.905593	0.959167	0.88627	0.814455	0.876116	0.890314	0.967515	0.937786	0.685599	0.890087	0.934044	0.988856	0.944343	0.933975	0.954149	0.8415	0.954587	0.97211
TR47279|c0_g1_i1	0.989466	0.995721	0.877122	0.950678	0.787078	0.614322	0.587264	0.711841	0.952012	0.931087	0.623582	0.716326	0.921346	0.993633	0.899543	0.866219	0.961582	0.979704	0.853747	0.917483	0.918359	0.952468	0.92577	0.581936	0.87372	0.858556	0.928576	0.874423	0.883176	0.910649	0.907865	0.825243	0.89609	0.855236	0.885651	0.935436	0.877677	0.943776	0.900509	0.573358	0.863845	0.932906	0.952312	0.933835	0.86703	0.928851	0.778484	0.924011	0.917208
TR54519|c0_g1_i3	0.963996	0.995594	0.826651	0.972459	0.855438	0.722832	0.651652	0.808789	0.945888	0.918848	0.735338	0.666007	0.901163	0.977753	0.876451	0.81418	0.9861	0.936408	0.869517	0.849608	0.845649	0.988298	0.861386	0.693373	0.905477	0.887683	0.861192	0.889221	0.800679	0.835008	0.88858	0.886704	0.927611	0.811712	0.883777	0.869907	0.823675	0.92161	0.876669	0.684642	0.81795	0.88578	0.958085	0.894389	0.876572	0.901893	0.866157	0.901157	0.944714
TR51224|c1_g1_i3	0.996666	0.995521	0.843345	0.963415	0.808409	0.581653	0.635015	0.716935	0.973408	0.958055	0.625841	0.663594	0.950585	0.999546	0.932848	0.83128	0.967573	0.978496	0.889554	0.93199	0.916407	0.946722	0.940205	0.595073	0.900841	0.889424	0.937368	0.907234	0.877519	0.913058	0.939697	0.844283	0.918773	0.893824	0.843793	0.930351	0.91017	0.96802	0.933626	0.588252	0.900677	0.955313	0.97116	0.95825	0.902284	0.956266	0.774963	0.952662	0.93688
TR51968|c1_g1_i2	0.992762	0.995328	0.804443	0.978983	0.845212	0.596901	0.687637	0.752808	0.985219	0.971429	0.664852	0.612441	0.962764	0.998028	0.946689	0.791096	0.979683	0.963142	0.91808	0.918579	0.890686	0.955015	0.92792	0.641039	0.9291	0.919231	0.920413	0.933487	0.846105	0.889184	0.95386	0.87728	0.944071	0.904228	0.815976	0.905011	0.913096	0.97629	0.947092	0.635306	0.909144	0.954002	0.985315	0.960823	0.928357	0.964983	0.802125	0.963561	0.958874
TR51397|c0_g1_i5	0.995957	0.995286	0.857578	0.957448	0.796299	0.583819	0.614846	0.707899	0.966753	0.950085	0.616637	0.683903	0.942484	0.998534	0.923674	0.846002	0.963548	0.98179	0.876714	0.932121	0.922139	0.9456	0.940097	0.582441	0.889576	0.877165	0.93928	0.895414	0.885169	0.917621	0.930707	0.833402	0.908932	0.884497	0.856992	0.936543	0.903555	0.96165	0.924567	0.575074	0.892083	0.951383	0.964434	0.953111	0.890078	0.949246	0.769339	0.944946	0.928289
TR32210|c0_g2_i1	0.989438	0.995273	0.792683	0.98384	0.858476	0.610778	0.703119	0.768907	0.986534	0.972365	0.683022	0.598661	0.962671	0.996104	0.946568	0.778959	0.984252	0.95605	0.924466	0.90924	0.878795	0.960132	0.919134	0.660333	0.937113	0.927227	0.910536	0.939394	0.832243	0.877293	0.954191	0.889188	0.951567	0.901399	0.811143	0.893933	0.907927	0.975339	0.946831	0.654765	0.905745	0.948846	0.988264	0.957117	0.933684	0.963605	0.815804	0.962976	0.9654
TR30122|c0_g1_i1	0.991197	0.995186	0.876673	0.950001	0.784382	0.604215	0.587368	0.705901	0.953873	0.933856	0.616504	0.714197	0.924825	0.994646	0.903591	0.865766	0.960103	0.981772	0.855632	0.922569	0.922222	0.949202	0.930628	0.575908	0.873795	0.859149	0.933096	0.87608	0.887323	0.915102	0.911536	0.822744	0.895756	0.861069	0.881423	0.938552	0.883587	0.946904	0.904586	0.567506	0.869659	0.937424	0.953197	0.93806	0.869245	0.932579	0.772288	0.927601	0.916834
TR53542|c0_g1_i10	0.982237	0.995179	0.883143	0.948025	0.787727	0.643	0.576634	0.723316	0.941781	0.917703	0.63841	0.730236	0.905889	0.988313	0.882014	0.872497	0.962081	0.973353	0.840831	0.901181	0.908104	0.959415	0.909997	0.592286	0.86666	0.84959	0.91468	0.862582	0.873048	0.898188	0.891484	0.825811	0.890801	0.83262	0.901994	0.92749	0.856032	0.930067	0.882949	0.582972	0.841601	0.916353	0.944843	0.917568	0.853434	0.91316	0.79211	0.908409	0.91256
TR40713|c0_g1_i2	0.976092	0.995155	0.878242	0.950378	0.797988	0.669335	0.582134	0.741672	0.937319	0.911193	0.660121	0.728226	0.897469	0.984257	0.872406	0.867462	0.965991	0.964956	0.838523	0.885563	0.894012	0.967329	0.895079	0.612296	0.868817	0.850664	0.90002	0.860533	0.857583	0.88286	0.882851	0.835054	0.89358	0.818182	0.907908	0.915289	0.840444	0.922007	0.873222	0.602687	0.82696	0.903641	0.943114	0.90607	0.849979	0.903676	0.809932	0.899549	0.914999
TR52794|c0_g1_i3	0.964946	0.99509	0.790422	0.986192	0.884326	0.715633	0.701052	0.829749	0.961628	0.937976	0.75667	0.614682	0.920711	0.979363	0.898747	0.776747	0.994914	0.927482	0.90069	0.848946	0.830957	0.989715	0.861279	0.72337	0.932511	0.917257	0.856039	0.917817	0.781305	0.823293	0.910365	0.912527	0.951044	0.834646	0.849653	0.85397	0.839872	0.936802	0.898681	0.716021	0.839056	0.895099	0.973884	0.906671	0.906198	0.918782	0.878562	0.919761	0.96502
TR44679|c0_g1_i1	0.989478	0.995077	0.880058	0.948616	0.782911	0.611167	0.582177	0.707347	0.950644	0.929718	0.618698	0.720229	0.920189	0.993327	0.898329	0.869277	0.959714	0.980804	0.85093	0.918866	0.920684	0.9507	0.927015	0.576595	0.870662	0.85544	0.930194	0.871767	0.886076	0.912893	0.906564	0.821424	0.893229	0.854609	0.887051	0.937611	0.877724	0.942911	0.899332	0.567949	0.863385	0.933107	0.950596	0.933644	0.864473	0.928038	0.774703	0.922984	0.914627
TR45138|c0_g2_i1	0.969251	0.995038	0.864658	0.956126	0.816164	0.698076	0.599335	0.767422	0.935663	0.907926	0.689811	0.714649	0.892094	0.979964	0.86627	0.853458	0.97245	0.953352	0.842736	0.867463	0.874585	0.97677	0.877906	0.641931	0.877261	0.858418	0.882036	0.864479	0.835545	0.862665	0.877722	0.851386	0.901949	0.806626	0.907233	0.897763	0.826082	0.916091	0.866886	0.632286	0.814767	0.89108	0.944617	0.895557	0.852532	0.896494	0.833187	0.893462	0.92229
TR37745|c0_g1_i1	0.991325	0.995015	0.797376	0.981478	0.851915	0.601451	0.696602	0.760059	0.986523	0.972824	0.672925	0.603644	0.963805	0.997158	0.94791	0.78381	0.981736	0.959632	0.922346	0.914801	0.885009	0.956778	0.924384	0.650127	0.933691	0.923991	0.916128	0.937395	0.839384	0.883709	0.955214	0.88326	0.948221	0.90449	0.811641	0.89955	0.912024	0.976711	0.948242	0.644551	0.909068	0.952457	0.987235	0.96002	0.932119	0.965363	0.807877	0.964354	0.962445
TR51036|c0_g2_i5	0.962221	0.994966	0.825075	0.972348	0.856966	0.727399	0.652464	0.81187	0.944496	0.917092	0.739108	0.665035	0.899054	0.976372	0.874139	0.812582	0.986263	0.934185	0.868637	0.846085	0.842374	0.989201	0.857991	0.696873	0.905416	0.887434	0.857831	0.88837	0.797153	0.831513	0.886445	0.888007	0.927643	0.808518	0.884243	0.866975	0.82023	0.919543	0.874333	0.688095	0.814707	0.882824	0.957209	0.891671	0.875463	0.899571	0.869071	0.89896	0.944659
TR48825|c0_g1_i3	0.983159	0.994838	0.884923	0.946779	0.784415	0.637378	0.573812	0.718538	0.941929	0.918195	0.632939	0.731897	0.90678	0.98877	0.883085	0.874345	0.960643	0.975046	0.840106	0.904194	0.9112	0.957343	0.912841	0.58694	0.865097	0.848189	0.917616	0.861869	0.876585	0.901463	0.89236	0.822791	0.889202	0.834717	0.901406	0.930214	0.858563	0.930999	0.884053	0.577651	0.843792	0.918451	0.944406	0.91932	0.852993	0.914352	0.787671	0.909419	0.911116
TR51212|c0_g1_i1	0.994236	0.994736	0.870148	0.951782	0.785822	0.588777	0.596263	0.701307	0.95963	0.941486	0.610311	0.702605	0.933538	0.996773	0.913583	0.859023	0.959896	0.983587	0.86404	0.930098	0.925585	0.945164	0.937929	0.572691	0.87891	0.865437	0.939047	0.883727	0.890273	0.919818	0.920902	0.823954	0.899677	0.873704	0.869862	0.94064	0.89518	0.954375	0.91457	0.564777	0.881955	0.945865	0.957567	0.946594	0.877863	0.941194	0.765883	0.936311	0.920167
TR49087|c0_g1_i1	0.968966	0.994732	0.866459	0.955004	0.814124	0.69784	0.596298	0.765716	0.93454	0.906654	0.68806	0.717297	0.890834	0.979606	0.864883	0.855332	0.971573	0.953656	0.840752	0.867446	0.875324	0.976241	0.877845	0.639739	0.875427	0.856466	0.88225	0.862626	0.836579	0.863261	0.876345	0.84952	0.900298	0.805298	0.908738	0.898535	0.82514	0.915059	0.865516	0.630025	0.813541	0.890455	0.943446	0.894747	0.850648	0.895396	0.831944	0.89226	0.920812
TR29551|c0_g1_i1	0.96541	0.994721	0.853855	0.960277	0.828458	0.712927	0.612971	0.78314	0.935968	0.907662	0.707723	0.702536	0.890725	0.977565	0.864735	0.842322	0.976546	0.946042	0.84763	0.857372	0.86252	0.981828	0.868368	0.660595	0.884081	0.865093	0.871605	0.868993	0.821651	0.85045	0.876689	0.862396	0.908401	0.802212	0.903634	0.886618	0.819537	0.914033	0.865217	0.651056	0.809842	0.884888	0.946645	0.890743	0.856383	0.893902	0.846771	0.89162	0.927874
TR51733|c4_g1_i1	0.971073	0.994654	0.872461	0.95235	0.806677	0.688464	0.588308	0.756095	0.934273	0.90678	0.677117	0.72398	0.891647	0.980832	0.865834	0.861529	0.968895	0.957789	0.837862	0.873397	0.882332	0.972892	0.88346	0.628442	0.871302	0.852462	0.888357	0.859936	0.844669	0.870396	0.876981	0.842818	0.896352	0.808038	0.910332	0.904959	0.82911	0.916241	0.866547	0.61868	0.816573	0.894116	0.94212	0.897594	0.848379	0.896929	0.823521	0.893353	0.917359
TR21906|c0_g1_i1	0.973779	0.994621	0.878001	0.9499	0.799143	0.67671	0.581146	0.745495	0.934837	0.907997	0.664917	0.72956	0.893723	0.982497	0.868217	0.867243	0.966164	0.962457	0.83601	0.880702	0.890206	0.968961	0.890385	0.61625	0.867732	0.849169	0.895623	0.858197	0.85362	0.878578	0.878952	0.836039	0.892818	0.812633	0.910603	0.912059	0.83486	0.918544	0.869011	0.606501	0.82143	0.899142	0.941396	0.901778	0.847206	0.899747	0.81395	0.895721	0.91427
TR54620|c2_g2_i2	0.994278	0.994599	0.870629	0.951398	0.78502	0.587933	0.595386	0.700354	0.959439	0.941322	0.609259	0.703204	0.933431	0.996739	0.913483	0.859525	0.959522	0.983825	0.863602	0.930474	0.926086	0.944755	0.938274	0.571592	0.878378	0.86491	0.939447	0.88331	0.890882	0.920324	0.920776	0.823217	0.899166	0.873758	0.869969	0.941094	0.895351	0.954307	0.914478	0.563671	0.882036	0.946021	0.957288	0.946674	0.877479	0.941153	0.765044	0.936229	0.919704
TR45445|c0_g1_i4	0.964104	0.994577	0.84936	0.961968	0.833252	0.717784	0.618685	0.788919	0.936401	0.907978	0.714256	0.697263	0.890675	0.976764	0.864692	0.837688	0.978108	0.94334	0.849966	0.853915	0.858079	0.98355	0.86511	0.667579	0.886976	0.867997	0.867931	0.871141	0.816486	0.846024	0.876804	0.866685	0.911091	0.801208	0.901628	0.88246	0.81766	0.913652	0.865122	0.658106	0.808624	0.882975	0.947662	0.889363	0.85833	0.893379	0.851634	0.89139	0.930198
TR40571|c0_g1_i3	0.97402	0.994575	0.771148	0.992564	0.890541	0.673583	0.728648	0.818994	0.978956	0.960594	0.741514	0.580586	0.946299	0.985994	0.927965	0.7568	0.995585	0.932631	0.926083	0.870109	0.839938	0.979499	0.881861	0.716806	0.948699	0.936781	0.872644	0.940998	0.788856	0.836134	0.937857	0.917962	0.963779	0.871073	0.816783	0.859417	0.873078	0.958762	0.927863	0.710859	0.874459	0.91935	0.987438	0.931349	0.932082	0.943949	0.862412	0.945286	0.975987
TR50592|c1_g1_i1	0.997279	0.994492	0.833328	0.965964	0.813793	0.573799	0.647314	0.71853	0.977886	0.963917	0.626948	0.648886	0.956957	0.999923	0.940252	0.82096	0.968414	0.976784	0.89804	0.93411	0.914265	0.944684	0.942334	0.599001	0.907248	0.896777	0.93802	0.914923	0.874364	0.91201	0.946754	0.848972	0.924019	0.902414	0.832196	0.927464	0.917072	0.973072	0.940973	0.592636	0.908786	0.959651	0.975108	0.963178	0.910551	0.962095	0.774193	0.958854	0.941294
TR21872|c0_g1_i1	0.994315	0.99445	0.871161	0.950978	0.784149	0.587056	0.59442	0.699335	0.959219	0.941126	0.608136	0.703876	0.933295	0.996696	0.913352	0.86008	0.959117	0.984077	0.86311	0.930862	0.926619	0.94432	0.93863	0.570411	0.87779	0.864326	0.939864	0.882842	0.891532	0.920857	0.920618	0.822417	0.898605	0.873786	0.870108	0.941579	0.895508	0.954217	0.914354	0.562482	0.882096	0.94617	0.956976	0.946741	0.877045	0.941088	0.764152	0.936121	0.919194
TR47296|c0_g1_i2	0.961102	0.994422	0.829583	0.969874	0.852828	0.729646	0.645141	0.809429	0.94132	0.913307	0.736867	0.67204	0.895099	0.975277	0.869722	0.817266	0.984599	0.934395	0.863374	0.844685	0.843133	0.988872	0.856546	0.693278	0.901016	0.882604	0.857143	0.883489	0.798543	0.831764	0.882156	0.884237	0.923797	0.803748	0.889078	0.868019	0.81637	0.916238	0.86995	0.684285	0.810188	0.880116	0.954185	0.888597	0.870351	0.89594	0.867819	0.895117	0.941241
TR52553|c2_g6_i1	0.978867	0.994365	0.771203	0.991917	0.88514	0.651626	0.729204	0.806304	0.983978	0.967608	0.726189	0.576802	0.95489	0.989234	0.937794	0.756841	0.993184	0.938271	0.93098	0.882396	0.849562	0.973132	0.893643	0.703742	0.949588	0.938802	0.8837	0.945419	0.799107	0.847055	0.946851	0.913056	0.963796	0.884846	0.808384	0.867395	0.887078	0.966613	0.937758	0.698175	0.888206	0.93033	0.990275	0.941658	0.937738	0.953118	0.849262	0.954132	0.975952
TR54209|c1_g2_i8	0.997556	0.994335	0.844118	0.961412	0.803853	0.572021	0.632219	0.709762	0.973705	0.959055	0.617635	0.663649	0.952243	0.99972	0.934922	0.832117	0.965052	0.980205	0.889168	0.936184	0.920147	0.942889	0.944149	0.587455	0.898936	0.887893	0.941245	0.906747	0.881788	0.917213	0.941432	0.84004	0.916647	0.897585	0.840881	0.933436	0.914325	0.969549	0.93574	0.580737	0.904505	0.958458	0.97053	0.960969	0.902278	0.958287	0.76793	0.95447	0.934858
TR45962|c0_g2_i7	0.963154	0.994258	0.848629	0.961887	0.834016	0.720314	0.618992	0.790553	0.935614	0.906981	0.716264	0.696904	0.889485	0.976026	0.863382	0.836948	0.978191	0.942175	0.849409	0.852013	0.856356	0.98406	0.863277	0.669411	0.88688	0.86779	0.866132	0.870609	0.814639	0.844171	0.875592	0.867337	0.911057	0.799413	0.902006	0.880927	0.815749	0.912498	0.8638	0.659909	0.806808	0.881353	0.947157	0.887862	0.857654	0.89208	0.853205	0.890154	0.930127
TR47322|c0_g1_i2	0.994224	0.994256	0.872356	0.950238	0.78272	0.586518	0.592439	0.697996	0.95858	0.940424	0.60672	0.705558	0.932629	0.996529	0.912624	0.861322	0.958507	0.984387	0.861901	0.931078	0.927285	0.94387	0.938808	0.568744	0.87661	0.863088	0.94021	0.881711	0.892402	0.921452	0.919882	0.821112	0.897529	0.873166	0.870958	0.942237	0.895146	0.953687	0.913639	0.560777	0.881542	0.945964	0.956266	0.946401	0.875915	0.940539	0.763109	0.935497	0.918231
TR54599|c0_g1_i1	0.960974	0.994218	0.833872	0.967887	0.848757	0.72928	0.638867	0.805998	0.939368	0.911039	0.733279	0.678058	0.892861	0.974984	0.867209	0.821707	0.983134	0.935539	0.859519	0.84515	0.845211	0.988131	0.856914	0.688736	0.89747	0.878803	0.858103	0.879926	0.801244	0.833539	0.879663	0.880563	0.92065	0.801365	0.892678	0.870165	0.814833	0.914499	0.867476	0.679592	0.80803	0.879268	0.952116	0.887347	0.866724	0.89406	0.865413	0.893008	0.938475
TR55384|c3_g2_i2	0.997604	0.994185	0.836774	0.96414	0.809731	0.57095	0.642127	0.714183	0.97673	0.962727	0.622185	0.653345	0.955971	0.999931	0.939181	0.824531	0.966822	0.978251	0.89531	0.935773	0.916959	0.943243	0.943859	0.59371	0.904318	0.893766	0.939951	0.912377	0.877648	0.914601	0.945604	0.845289	0.921319	0.9019	0.834119	0.930027	0.917279	0.972412	0.93994	0.587264	0.908453	0.96008	0.973608	0.9632	0.908093	0.961468	0.770633	0.958002	0.9389
TR20794|c0_g1_i1	0.997631	0.994184	0.837869	0.963699	0.808763	0.570853	0.64062	0.713356	0.976309	0.96223	0.62131	0.654848	0.955483	0.999915	0.938627	0.825663	0.966506	0.97859	0.894417	0.935954	0.917531	0.943098	0.944016	0.592603	0.903495	0.892881	0.940252	0.911556	0.878372	0.9151	0.945054	0.844421	0.920592	0.901384	0.83503	0.930614	0.916971	0.972047	0.939397	0.58612	0.907992	0.959938	0.973154	0.962958	0.907258	0.96107	0.770059	0.957547	0.938268
TR49378|c1_g1_i2	0.997654	0.994166	0.844839	0.960884	0.802708	0.570782	0.630972	0.708385	0.973466	0.958858	0.616107	0.664529	0.952131	0.999706	0.934821	0.832867	0.964536	0.980589	0.88857	0.936776	0.920915	0.942315	0.944697	0.585862	0.898195	0.887161	0.941869	0.906179	0.882712	0.917988	0.941293	0.838991	0.915936	0.897712	0.841046	0.934133	0.914623	0.969493	0.93565	0.579135	0.904673	0.958731	0.97016	0.961131	0.90176	0.958272	0.766719	0.954395	0.934215
TR28005|c0_g1_i1	0.988155	0.994133	0.784299	0.985715	0.864063	0.610598	0.712606	0.773591	0.988317	0.974689	0.68811	0.587684	0.964952	0.995096	0.949327	0.770341	0.985259	0.952676	0.929538	0.907041	0.873946	0.95998	0.917085	0.667046	0.941669	0.93222	0.90751	0.943955	0.826413	0.872949	0.95691	0.894061	0.955436	0.903986	0.803934	0.888957	0.909084	0.976766	0.949525	0.661738	0.90795	0.9488	0.990253	0.957737	0.938355	0.96528	0.818699	0.965037	0.968608
TR48855|c1_g5_i3	0.997615	0.994118	0.835711	0.964472	0.810463	0.570559	0.643489	0.714644	0.97716	0.963267	0.622642	0.651839	0.956534	0.999948	0.939831	0.823435	0.967002	0.97799	0.896177	0.935795	0.916568	0.943188	0.943893	0.594429	0.905039	0.894567	0.939838	0.913168	0.877131	0.914303	0.946234	0.845937	0.921931	0.9026	0.833054	0.929589	0.91779	0.972846	0.940584	0.588025	0.909101	0.960373	0.974024	0.963571	0.908921	0.961961	0.770847	0.958541	0.939423
TR18059|c0_g1_i1	0.981145	0.994087	0.88795	0.944674	0.781914	0.642449	0.568023	0.718538	0.938362	0.913852	0.633557	0.737487	0.902054	0.987039	0.877817	0.87751	0.95943	0.973898	0.835037	0.900769	0.909829	0.957786	0.909463	0.586189	0.861328	0.843918	0.914923	0.857158	0.875595	0.899501	0.887323	0.820469	0.885983	0.828551	0.906071	0.929321	0.853031	0.926873	0.8788	0.576679	0.837814	0.914258	0.941315	0.914965	0.847908	0.90977	0.78861	0.904733	0.908218
TR39723|c0_g1_i1	0.988611	0.994052	0.885313	0.945164	0.776662	0.609989	0.5731	0.701965	0.947295	0.925967	0.61314	0.727947	0.916502	0.992214	0.894292	0.874749	0.956954	0.981704	0.845031	0.918943	0.922955	0.948905	0.926947	0.569776	0.865134	0.849582	0.930932	0.86625	0.889239	0.914766	0.90254	0.815699	0.888225	0.850823	0.891266	0.939947	0.875087	0.939888	0.895349	0.560931	0.859902	0.931351	0.947063	0.931326	0.858885	0.924845	0.770678	0.919476	0.910132
TR33052|c0_g1_i1	0.960729	0.994034	0.835857	0.966857	0.846831	0.729472	0.635783	0.804526	0.938245	0.909728	0.731792	0.680963	0.891534	0.974691	0.865728	0.823766	0.982388	0.935892	0.857492	0.845054	0.845943	0.987811	0.856781	0.686749	0.895667	0.876856	0.858267	0.878046	0.802267	0.8341	0.878207	0.878814	0.919054	0.799875	0.894493	0.87096	0.813742	0.913425	0.866012	0.677526	0.806647	0.878564	0.950979	0.886461	0.86479	0.892894	0.864438	0.891739	0.937062
TR39294|c0_g1_i1	0.995446	0.994015	0.868215	0.951478	0.784448	0.579985	0.598013	0.696974	0.961502	0.944239	0.605073	0.698768	0.936897	0.997411	0.91752	0.857045	0.958746	0.984715	0.866524	0.934045	0.928002	0.942264	0.941705	0.568651	0.879737	0.866792	0.942358	0.885922	0.892763	0.922837	0.924506	0.82262	0.900028	0.879154	0.864876	0.94239	0.900439	0.957277	0.918521	0.560936	0.887319	0.949705	0.958632	0.9503	0.880559	0.944659	0.761006	0.939726	0.920365
TR46891|c0_g2_i2	0.98287	0.993959	0.888774	0.94405	0.779168	0.634392	0.567025	0.713265	0.939804	0.915959	0.627298	0.737246	0.904739	0.988148	0.880901	0.878358	0.958267	0.976153	0.836074	0.905312	0.91371	0.955319	0.913803	0.580571	0.860966	0.843919	0.919112	0.858076	0.879823	0.903796	0.890106	0.817977	0.88538	0.833093	0.903691	0.932617	0.857817	0.929384	0.881915	0.57117	0.84239	0.918075	0.941941	0.918462	0.849263	0.912733	0.783364	0.907536	0.907668
TR53096|c0_g1_i2	0.959811	0.993915	0.800232	0.981007	0.878033	0.732234	0.684594	0.831085	0.951875	0.925824	0.759858	0.632049	0.907345	0.975138	0.883706	0.786953	0.992449	0.924847	0.886421	0.83923	0.827412	0.992303	0.851732	0.722379	0.922278	0.905477	0.848546	0.904642	0.778816	0.817939	0.896051	0.906776	0.942493	0.816726	0.864692	0.85193	0.823833	0.925259	0.88368	0.714353	0.821704	0.8832	0.965634	0.894325	0.891857	0.905821	0.882753	0.906505	0.957437
TR49421|c1_g1_i2	0.98832	0.993733	0.783106	0.98563	0.863908	0.607908	0.713643	0.772512	0.988871	0.975541	0.686797	0.585785	0.965982	0.995107	0.950561	0.769121	0.984868	0.952688	0.930488	0.907969	0.874257	0.959	0.917971	0.666194	0.942094	0.932831	0.908198	0.944786	0.826689	0.87347	0.958041	0.89387	0.955674	0.905663	0.801907	0.889059	0.910614	0.977605	0.950758	0.660962	0.909577	0.949827	0.990581	0.958766	0.939343	0.966303	0.817341	0.96607	0.968758
TR45279|c0_g1_i2	0.961358	0.993637	0.784428	0.98684	0.88936	0.723918	0.706276	0.837237	0.959918	0.935814	0.765553	0.608756	0.91789	0.976595	0.895742	0.77062	0.995722	0.922272	0.90117	0.841826	0.823259	0.991415	0.854452	0.732388	0.934277	0.91885	0.848892	0.918153	0.772768	0.81539	0.907667	0.916882	0.952715	0.829969	0.847816	0.846845	0.83419	0.933729	0.895607	0.725054	0.834143	0.889843	0.973189	0.902104	0.906109	0.915341	0.885062	0.916698	0.966282
TR39645|c0_g1_i1	0.970859	0.993586	0.765941	0.993505	0.895651	0.682311	0.733616	0.826636	0.977497	0.95863	0.750516	0.575548	0.943662	0.983653	0.9251	0.751469	0.996751	0.927944	0.926606	0.86337	0.832781	0.981646	0.875415	0.725822	0.950576	0.938447	0.865936	0.941416	0.780891	0.828733	0.93531	0.922441	0.965613	0.866494	0.815747	0.85286	0.867574	0.955931	0.924932	0.719872	0.869667	0.914383	0.987001	0.927041	0.932056	0.940721	0.86919	0.942416	0.977455
TR52094|c0_g1_i1	0.99771	0.993579	0.852528	0.956997	0.794562	0.567804	0.619424	0.700699	0.970208	0.955223	0.607889	0.675031	0.948709	0.9993	0.931025	0.840836	0.961426	0.983055	0.881834	0.938674	0.925501	0.940137	0.946366	0.576129	0.891621	0.880234	0.944548	0.899925	0.888509	0.92215	0.937448	0.831613	0.910001	0.894556	0.846628	0.938676	0.913032	0.966908	0.93193	0.569165	0.901923	0.958092	0.966468	0.959687	0.895513	0.955562	0.760851	0.951236	0.928968
TR53465|c2_g1_i1	0.95843	0.993537	0.805847	0.978336	0.873626	0.736448	0.675956	0.829142	0.948012	0.921104	0.758294	0.640849	0.902322	0.973887	0.878047	0.792777	0.990861	0.925002	0.880045	0.83703	0.827961	0.992555	0.849512	0.719045	0.917189	0.8998	0.847278	0.898758	0.78007	0.817798	0.890599	0.902788	0.938127	0.810387	0.871228	0.852926	0.818575	0.921065	0.878058	0.710735	0.81567	0.879521	0.962091	0.890251	0.885619	0.901151	0.882277	0.901599	0.953591
TR49283|c0_g1_i2	0.992867	0.993536	0.796978	0.979495	0.846972	0.587544	0.695083	0.750999	0.987909	0.975366	0.662391	0.601477	0.9673	0.997714	0.952121	0.783444	0.978786	0.961876	0.923462	0.920956	0.889858	0.95161	0.930212	0.640827	0.932455	0.923403	0.921623	0.938251	0.844758	0.889286	0.958922	0.878627	0.946506	0.911123	0.806097	0.903411	0.918906	0.979822	0.952497	0.635462	0.915713	0.957592	0.987303	0.964687	0.933706	0.969252	0.79863	0.968019	0.960736
TR40787|c1_g1_i1	0.983727	0.993371	0.891042	0.942274	0.774877	0.627855	0.56312	0.707381	0.939615	0.916136	0.620627	0.739571	0.905374	0.988459	0.881719	0.880719	0.95632	0.978007	0.834732	0.908614	0.917258	0.952721	0.916904	0.573961	0.858697	0.841814	0.922371	0.856772	0.883938	0.907521	0.890702	0.81405	0.883104	0.835098	0.903201	0.935745	0.860389	0.930109	0.882774	0.564577	0.844521	0.920211	0.941077	0.920168	0.848264	0.913742	0.77795	0.908318	0.905601
TR53448|c0_g1_i1	0.993655	0.993325	0.877846	0.946801	0.776212	0.584517	0.58325	0.692075	0.955474	0.936985	0.600503	0.713395	0.929316	0.995646	0.909	0.867033	0.955711	0.985658	0.856169	0.931763	0.93011	0.941902	0.939325	0.561321	0.8711	0.857284	0.941523	0.876354	0.896159	0.923919	0.916239	0.815163	0.892524	0.869951	0.87505	0.945065	0.893119	0.951028	0.910072	0.553166	0.878636	0.944723	0.952885	0.944558	0.870533	0.937755	0.758568	0.932378	0.913747
TR47586|c0_g1_i1	0.95869	0.993291	0.833566	0.966891	0.848941	0.734602	0.637341	0.808314	0.936837	0.907946	0.736376	0.679172	0.889353	0.973111	0.863351	0.821436	0.982672	0.933212	0.856871	0.840992	0.841983	0.988847	0.852873	0.691136	0.89593	0.876938	0.854332	0.877425	0.79796	0.829927	0.876026	0.880626	0.919377	0.796496	0.89457	0.867376	0.809989	0.911235	0.863604	0.681878	0.803188	0.875281	0.950162	0.883488	0.863886	0.890435	0.867923	0.889446	0.937245
TR54311|c0_g2_i6	0.961878	0.99316	0.776528	0.989307	0.894417	0.719203	0.71652	0.839663	0.963579	0.940465	0.767728	0.597219	0.922847	0.977033	0.901452	0.76247	0.996914	0.92083	0.908087	0.843046	0.82117	0.990517	0.855717	0.736704	0.939772	0.925039	0.848997	0.924458	0.769794	0.814106	0.913153	0.921351	0.957328	0.836366	0.839204	0.844265	0.839196	0.937663	0.901267	0.729715	0.84015	0.892975	0.976565	0.905765	0.912801	0.919816	0.885606	0.921491	0.970224
TR50692|c0_g2_i5	0.966273	0.993152	0.767143	0.992746	0.898082	0.700016	0.730343	0.835395	0.972058	0.951426	0.761441	0.580701	0.93517	0.980329	0.915486	0.752748	0.997646	0.923213	0.920564	0.8529	0.825157	0.986117	0.86532	0.734518	0.947964	0.934804	0.856676	0.935873	0.773017	0.819918	0.926391	0.924601	0.96387	0.853691	0.823667	0.846617	0.854907	0.94824	0.915278	0.728197	0.856969	0.904463	0.983324	0.917514	0.92547	0.93189	0.878705	0.933765	0.975896
TR35722|c0_g1_i1	0.972223	0.993141	0.884104	0.945531	0.791699	0.676297	0.570031	0.7395	0.930291	0.902868	0.658874	0.738875	0.888589	0.98073	0.862602	0.873611	0.96272	0.962991	0.828424	0.879908	0.892198	0.966892	0.889441	0.608577	0.860801	0.841785	0.895688	0.851091	0.856661	0.880022	0.873394	0.829189	0.886559	0.807123	0.9159	0.914211	0.830717	0.914244	0.863456	0.598572	0.816283	0.896205	0.936745	0.898199	0.839951	0.895175	0.809599	0.890788	0.908621
TR46837|c3_g1_i1	0.958876	0.993111	0.788988	0.984463	0.886579	0.73214	0.698638	0.838164	0.95529	0.930026	0.7674	0.616908	0.911503	0.974573	0.888548	0.775364	0.994648	0.920931	0.894449	0.837044	0.821401	0.992777	0.84976	0.732242	0.929522	0.913351	0.84517	0.911952	0.771385	0.812664	0.900829	0.914341	0.948761	0.821347	0.855	0.845724	0.826435	0.928204	0.88843	0.724586	0.825785	0.88408	0.969309	0.896149	0.899337	0.909128	0.887325	0.910355	0.962778
TR50633|c0_g1_i1	0.998376	0.992853	0.838815	0.961438	0.803834	0.561136	0.637324	0.70587	0.976344	0.962949	0.612795	0.655217	0.956861	0.999934	0.940404	0.826684	0.963762	0.980242	0.893654	0.940047	0.921281	0.939095	0.947852	0.584614	0.901235	0.890979	0.944061	0.91071	0.882696	0.919244	0.946494	0.839827	0.918136	0.904859	0.83225	0.933712	0.920893	0.973326	0.941216	0.578226	0.911548	0.962893	0.972256	0.96546	0.906888	0.962833	0.762774	0.959083	0.935939
TR51133|c0_g1_i2	0.957171	0.992821	0.828978	0.968186	0.853202	0.738785	0.642619	0.813457	0.936994	0.908023	0.742238	0.673847	0.889102	0.972054	0.863129	0.816717	0.983819	0.93037	0.85888	0.837526	0.837545	0.990104	0.849589	0.697469	0.898421	0.879455	0.850641	0.879243	0.792849	0.825522	0.875942	0.884398	0.921653	0.795416	0.892259	0.863184	0.808068	0.910651	0.863332	0.688282	0.8019	0.873272	0.950854	0.881981	0.865529	0.889735	0.872161	0.889024	0.939165
TR39935|c0_g1_i1	0.99739	0.992789	0.861376	0.952393	0.785279	0.565472	0.605874	0.692362	0.966024	0.950493	0.599089	0.687385	0.944142	0.998531	0.925955	0.850011	0.957824	0.9855	0.873618	0.9401	0.930204	0.937839	0.947551	0.565445	0.883811	0.871955	0.946949	0.892295	0.894591	0.926287	0.932366	0.823193	0.902981	0.890021	0.853486	0.943417	0.910304	0.963353	0.926947	0.558186	0.897861	0.956633	0.961901	0.957328	0.887823	0.951792	0.754649	0.946959	0.922751
TR47417|c1_g1_i7	0.96251	0.99277	0.862182	0.954462	0.819245	0.716047	0.597759	0.777114	0.928967	0.899534	0.702068	0.715873	0.882327	0.974647	0.855475	0.851013	0.972285	0.945856	0.836507	0.854267	0.863653	0.980101	0.865144	0.652343	0.874519	0.854725	0.869875	0.858603	0.824108	0.850619	0.867646	0.85391	0.8999	0.792435	0.912274	0.888244	0.811584	0.906894	0.856027	0.642391	0.800565	0.879084	0.939864	0.884176	0.845585	0.886174	0.843062	0.883454	0.920213
TR47052|c3_g1_i2	0.956442	0.992567	0.797133	0.980626	0.880628	0.740134	0.686032	0.836417	0.949235	0.922556	0.76643	0.630011	0.903457	0.972465	0.879473	0.783815	0.992533	0.920662	0.884754	0.832786	0.821364	0.993676	0.845515	0.728509	0.92204	0.904918	0.842371	0.903012	0.77232	0.811513	0.892126	0.908956	0.942404	0.810947	0.865205	0.846479	0.817586	0.921426	0.879403	0.720407	0.815831	0.877784	0.963906	0.889336	0.889777	0.901546	0.887749	0.902458	0.957181
TR40190|c0_g1_i2	0.987139	0.992371	0.892635	0.940024	0.767577	0.608248	0.559994	0.694159	0.942282	0.920379	0.605112	0.738839	0.911002	0.990397	0.888292	0.882385	0.952809	0.982759	0.836395	0.918811	0.925971	0.946156	0.926609	0.559945	0.857038	0.841014	0.931747	0.858157	0.893535	0.917208	0.896558	0.807351	0.880877	0.845179	0.89713	0.943058	0.87108	0.935334	0.889424	0.550819	0.854687	0.928601	0.941795	0.927773	0.850688	0.920046	0.764801	0.91423	0.903507
TR51567|c2_g1_i1	0.992249	0.992365	0.790452	0.980538	0.850223	0.584372	0.702088	0.752647	0.98962	0.977748	0.664025	0.592556	0.969858	0.997091	0.955205	0.776743	0.978948	0.959799	0.927648	0.920641	0.887212	0.95039	0.929941	0.643983	0.935727	0.927155	0.920526	0.941988	0.84147	0.88719	0.961865	0.881396	0.949143	0.914604	0.799348	0.900451	0.92134	0.981638	0.95554	0.638865	0.918901	0.958714	0.988884	0.966221	0.937688	0.971429	0.798859	0.970445	0.962866
TR22037|c0_g2_i1	0.959795	0.992325	0.855164	0.956846	0.826847	0.725478	0.606192	0.786968	0.928869	0.899062	0.713353	0.708111	0.881144	0.972856	0.854181	0.843788	0.97465	0.940951	0.839324	0.847556	0.855728	0.983117	0.858784	0.664088	0.878586	0.858692	0.86296	0.861181	0.815033	0.842587	0.866674	0.860688	0.90374	0.789297	0.909879	0.880911	0.807097	0.90528	0.854648	0.654201	0.797103	0.874837	0.940874	0.880803	0.847734	0.884214	0.851562	0.881971	0.923501
TR45676|c0_g1_i1	0.993637	0.992288	0.795854	0.978174	0.844007	0.578094	0.694782	0.745204	0.988841	0.977124	0.655657	0.598967	0.969697	0.997844	0.955043	0.782323	0.97674	0.962939	0.924511	0.924755	0.892553	0.947977	0.933802	0.635066	0.931878	0.923301	0.924906	0.939079	0.847727	0.892515	0.961502	0.875804	0.945544	0.915664	0.801617	0.905429	0.923488	0.981885	0.955444	0.629866	0.920227	0.960887	0.987369	0.967726	0.935035	0.97186	0.792546	0.97051	0.959718
TR47812|c0_g1_i1	0.993972	0.992268	0.880275	0.944352	0.771129	0.578012	0.578259	0.685633	0.954523	0.936337	0.593336	0.716239	0.929107	0.995421	0.908929	0.86958	0.953181	0.987129	0.853865	0.934514	0.933359	0.938883	0.941867	0.554074	0.867965	0.854268	0.94431	0.874124	0.900062	0.927288	0.915958	0.810469	0.889438	0.87104	0.874764	0.947921	0.894871	0.950976	0.910046	0.545913	0.879877	0.946153	0.95128	0.945516	0.868583	0.937955	0.752706	0.932329	0.910911
TR50427|c4_g4_i3	0.988796	0.99226	0.779066	0.985187	0.863169	0.598573	0.716949	0.768617	0.990632	0.978317	0.6821	0.579384	0.969374	0.99505	0.954646	0.764995	0.983387	0.952683	0.933557	0.911103	0.875318	0.955514	0.920955	0.663056	0.943361	0.934728	0.910517	0.947452	0.827655	0.875246	0.961774	0.893015	0.956312	0.911284	0.794969	0.889405	0.915754	0.980355	0.954844	0.658082	0.915032	0.953257	0.991556	0.962187	0.942546	0.969684	0.812512	0.969476	0.969101
TR55395|c1_g1_i3	0.988865	0.991931	0.892038	0.939538	0.765257	0.598632	0.560457	0.688697	0.944224	0.923205	0.598563	0.736534	0.914506	0.991444	0.892354	0.881775	0.95153	0.98474	0.838452	0.923713	0.929617	0.943128	0.931297	0.554447	0.857347	0.841832	0.936082	0.859982	0.897419	0.921434	0.900258	0.805202	0.880777	0.850939	0.892953	0.945987	0.876871	0.938477	0.893511	0.545497	0.860418	0.933027	0.942808	0.931941	0.853049	0.92377	0.759045	0.917833	0.90335
TR47925|c1_g1_i2	0.99829	0.991718	0.82606	0.964983	0.811993	0.55573	0.653092	0.710676	0.981181	0.969144	0.617514	0.637216	0.96338	0.999882	0.947986	0.813542	0.965481	0.977002	0.903652	0.940329	0.916646	0.937945	0.948253	0.592478	0.909404	0.900125	0.942716	0.919786	0.876623	0.915741	0.953808	0.846996	0.925001	0.913134	0.819236	0.928467	0.926955	0.978307	0.948712	0.586595	0.91921	0.9663	0.976869	0.969767	0.916448	0.968534	0.76465	0.965317	0.941748
TR49884|c0_g1_i1	0.990036	0.991584	0.780517	0.983591	0.858976	0.589936	0.714107	0.762033	0.991157	0.979456	0.674514	0.580247	0.971116	0.995618	0.95674	0.766514	0.981362	0.954781	0.933253	0.915406	0.879337	0.952336	0.925023	0.655912	0.941692	0.933376	0.914573	0.947088	0.832198	0.879619	0.963562	0.88916	0.954482	0.914923	0.792971	0.892833	0.919836	0.982029	0.956978	0.651018	0.918756	0.95649	0.991219	0.964995	0.942616	0.971794	0.806172	0.971368	0.967408
TR44411|c0_g1_i1	0.995489	0.991457	0.802466	0.974258	0.834381	0.566144	0.684689	0.732953	0.987851	0.976639	0.641854	0.606493	0.970061	0.998616	0.955599	0.789178	0.972775	0.967253	0.920421	0.931362	0.900418	0.943177	0.939993	0.620881	0.926249	0.917838	0.931684	0.93521	0.856931	0.900549	0.961663	0.867054	0.94011	0.918444	0.802832	0.912564	0.92774	0.982673	0.956095	0.615633	0.923354	0.964704	0.985083	0.970552	0.931691	0.973093	0.781692	0.971211	0.954866
TR53141|c0_g1_i1	0.967563	0.991451	0.754683	0.9953	0.903184	0.6859	0.74507	0.8345	0.978071	0.959517	0.759469	0.561876	0.944194	0.981014	0.926012	0.739924	0.997782	0.921858	0.931435	0.857523	0.8241	0.981989	0.86985	0.736421	0.955517	0.943733	0.859275	0.945678	0.770874	0.820444	0.936329	0.928947	0.969839	0.866454	0.807612	0.844326	0.865666	0.955512	0.925748	0.730731	0.869142	0.911499	0.988261	0.925131	0.936223	0.940369	0.874833	0.94262	0.98084
TR35832|c1_g1_i5	0.986824	0.991359	0.895977	0.937317	0.762455	0.604717	0.553691	0.688805	0.940303	0.918364	0.599357	0.743463	0.909215	0.989727	0.886417	0.885877	0.950368	0.983746	0.832688	0.920026	0.928375	0.943916	0.927664	0.553603	0.853114	0.837001	0.933267	0.85465	0.89663	0.919492	0.894593	0.802633	0.877203	0.843947	0.898778	0.94531	0.870652	0.933909	0.887592	0.544388	0.853656	0.928407	0.939437	0.927118	0.847278	0.918662	0.760301	0.912595	0.900169
TR49146|c2_g1_i1	0.954254	0.991253	0.785441	0.983646	0.889513	0.742951	0.699625	0.844959	0.951375	0.925198	0.775871	0.61509	0.905827	0.97088	0.882354	0.771787	0.994554	0.915391	0.891564	0.82829	0.81345	0.994569	0.841303	0.739951	0.928651	0.911998	0.836865	0.909166	0.762918	0.804145	0.895064	0.91677	0.948158	0.813049	0.856304	0.838605	0.817631	0.922685	0.882183	0.732166	0.817394	0.876529	0.966628	0.88912	0.895922	0.902979	0.893825	0.904483	0.962008
TR55563|c1_g1_i3	0.953721	0.991249	0.789882	0.981902	0.886221	0.745315	0.693381	0.843165	0.948989	0.922254	0.774219	0.621692	0.902721	0.970375	0.878822	0.77638	0.993543	0.916034	0.88727	0.827449	0.814542	0.994755	0.840427	0.737067	0.925148	0.908101	0.836668	0.905225	0.764553	0.804776	0.891653	0.913823	0.945163	0.809169	0.861066	0.839965	0.814573	0.920172	0.878682	0.729084	0.813743	0.874532	0.964385	0.8868	0.891768	0.900165	0.893124	0.901478	0.959405
TR54841|c4_g2_i1	0.994258	0.99124	0.882195	0.942151	0.766591	0.571782	0.574015	0.679736	0.953757	0.93589	0.58676	0.718407	0.929081	0.995201	0.90906	0.8716	0.950855	0.988409	0.851974	0.937086	0.936263	0.936023	0.944246	0.547506	0.865248	0.851688	0.946872	0.872277	0.903539	0.930335	0.915886	0.806267	0.886731	0.872274	0.87414	0.950443	0.896665	0.951055	0.910216	0.539354	0.881235	0.947573	0.949895	0.946519	0.867011	0.938288	0.747271	0.932444	0.908408
TR30564|c0_g1_i2	0.969539	0.990984	0.890969	0.940003	0.783005	0.677451	0.556549	0.733188	0.924061	0.895782	0.65277	0.749951	0.881366	0.977934	0.85471	0.880797	0.958437	0.962722	0.818641	0.877514	0.893339	0.964588	0.88691	0.600362	0.852132	0.832487	0.894414	0.841909	0.859008	0.880403	0.865639	0.82114	0.878754	0.799033	0.922538	0.915678	0.824218	0.908064	0.855629	0.590024	0.808622	0.891376	0.930579	0.892666	0.830489	0.888565	0.805248	0.883781	0.901536
TR48457|c0_g2_i4	0.985189	0.990957	0.766319	0.988743	0.8744	0.607552	0.731734	0.781406	0.991715	0.979418	0.696568	0.56411	0.969756	0.992532	0.955257	0.751883	0.986317	0.945488	0.93978	0.902983	0.864164	0.958264	0.91328	0.679111	0.950434	0.942012	0.90162	0.953083	0.8147	0.864343	0.962669	0.902944	0.962681	0.909987	0.787529	0.878734	0.912145	0.979719	0.955326	0.674382	0.913153	0.949035	0.993859	0.959281	0.947839	0.968886	0.822729	0.969412	0.97447
TR47052|c3_g1_i6	0.964963	0.990936	0.882583	0.943608	0.794635	0.696831	0.567134	0.750035	0.922674	0.893252	0.672244	0.741853	0.877418	0.975051	0.850199	0.872154	0.962611	0.955146	0.820887	0.865433	0.880636	0.970897	0.87544	0.619634	0.857287	0.837133	0.882497	0.844025	0.844647	0.86713	0.861813	0.831595	0.883927	0.790883	0.922751	0.904272	0.814319	0.903837	0.85099	0.609246	0.800081	0.882813	0.931305	0.885418	0.831653	0.883458	0.820589	0.879374	0.906048
TR52188|c0_g1_i2	0.983596	0.990853	0.899573	0.935406	0.761296	0.616243	0.547268	0.692304	0.935291	0.911965	0.604205	0.750864	0.901977	0.987232	0.878248	0.889627	0.949909	0.981272	0.826011	0.913272	0.924599	0.946329	0.921095	0.556327	0.848931	0.83196	0.92765	0.848499	0.893106	0.914718	0.886899	0.801554	0.873865	0.833739	0.906398	0.942499	0.861097	0.927536	0.879422	0.546766	0.843667	0.921143	0.935523	0.919847	0.840388	0.911435	0.764984	0.905335	0.897206
TR19261|c0_g1_i1	0.95272	0.990824	0.789194	0.981662	0.886731	0.747548	0.693448	0.844497	0.948102	0.921171	0.775901	0.621403	0.901462	0.969565	0.87745	0.775689	0.993464	0.914866	0.886565	0.825598	0.81289	0.995084	0.838635	0.738573	0.924869	0.907718	0.83492	0.904546	0.762805	0.803	0.89037	0.914233	0.944948	0.807361	0.861379	0.838487	0.812674	0.918954	0.877299	0.73056	0.811919	0.872907	0.963754	0.885276	0.890956	0.898813	0.894411	0.90018	0.959161
TR20860|c0_g1_i3	0.980959	0.990722	0.758125	0.991991	0.88505	0.624534	0.741823	0.796575	0.990562	0.977309	0.714092	0.555959	0.966395	0.989814	0.951445	0.743444	0.989989	0.938436	0.94212	0.892075	0.852477	0.963715	0.902922	0.696603	0.955287	0.946457	0.890782	0.955263	0.801471	0.852199	0.959455	0.912494	0.967488	0.902962	0.787005	0.868176	0.903454	0.976036	0.951396	0.691853	0.90575	0.941409	0.994583	0.95287	0.949191	0.964452	0.836409	0.965628	0.978636
TR50816|c0_g1_i6	0.997742	0.990552	0.81543	0.96767	0.818711	0.552207	0.665785	0.715023	0.984653	0.973635	0.621936	0.622529	0.968062	0.999437	0.953483	0.8026	0.966758	0.973847	0.911365	0.939747	0.912178	0.937071	0.94779	0.599369	0.915809	0.907278	0.940863	0.926765	0.870961	0.912137	0.959122	0.852873	0.930377	0.919019	0.808794	0.923575	0.931018	0.981764	0.954134	0.593882	0.924595	0.968327	0.980261	0.972559	0.923765	0.97252	0.766609	0.969754	0.946262
TR52530|c0_g1_i3	0.997752	0.990478	0.867185	0.946864	0.77407	0.552702	0.594211	0.67875	0.963391	0.94835	0.584052	0.69456	0.942857	0.997797	0.924856	0.856096	0.952297	0.988477	0.867816	0.945347	0.936905	0.931595	0.952362	0.549967	0.876499	0.864795	0.952415	0.88672	0.90275	0.933127	0.930867	0.812847	0.89588	0.891205	0.853854	0.949379	0.91302	0.962519	0.925945	0.542653	0.899404	0.958927	0.95797	0.958589	0.882769	0.951402	0.742454	0.946021	0.916243
TR53232|c0_g2_i1	0.9974	0.990249	0.811648	0.96879	0.821531	0.552137	0.670452	0.71735	0.985764	0.975011	0.624418	0.617449	0.969424	0.999217	0.955076	0.798703	0.967457	0.972511	0.914018	0.938997	0.910149	0.937191	0.94711	0.602629	0.918197	0.909878	0.939713	0.929178	0.86846	0.910355	0.960693	0.855365	0.932438	0.920543	0.805523	0.921479	0.931868	0.98272	0.955697	0.597267	0.925939	0.968598	0.981457	0.973144	0.926236	0.973599	0.768097	0.971015	0.948012
TR42913|c0_g1_i3	0.951549	0.990167	0.831883	0.963762	0.849572	0.750131	0.633218	0.815222	0.929161	0.89865	0.745642	0.681579	0.878832	0.967199	0.85183	0.819842	0.981063	0.925824	0.849079	0.828278	0.831859	0.990656	0.840511	0.698453	0.891378	0.871454	0.84271	0.87003	0.787624	0.818701	0.865153	0.880848	0.915565	0.781989	0.899451	0.858537	0.795464	0.901376	0.852037	0.688876	0.788737	0.863197	0.944207	0.871825	0.855507	0.879526	0.875273	0.878748	0.933514
TR49531|c2_g1_i3	0.951576	0.990164	0.784528	0.982699	0.8902	0.749173	0.698599	0.848055	0.948635	0.921844	0.779897	0.615625	0.901985	0.968701	0.878139	0.770896	0.994163	0.912508	0.888924	0.823359	0.809405	0.995462	0.836519	0.743285	0.927263	0.910263	0.832324	0.906661	0.758731	0.799689	0.891104	0.917267	0.947032	0.807642	0.858036	0.835062	0.812149	0.919065	0.877947	0.735385	0.811991	0.871957	0.964575	0.884748	0.893034	0.898956	0.897018	0.900562	0.960885
TR54977|c0_g1_i1	0.997288	0.990061	0.871442	0.94462	0.76982	0.552739	0.587572	0.67536	0.961042	0.945628	0.580584	0.700736	0.940129	0.997202	0.921817	0.860513	0.950635	0.989314	0.863519	0.945328	0.938623	0.930784	0.952254	0.545463	0.872617	0.860624	0.952937	0.882733	0.905106	0.934501	0.927867	0.808987	0.892429	0.888212	0.857605	0.951206	0.910892	0.960322	0.922944	0.537986	0.896642	0.957578	0.955554	0.956839	0.878686	0.949029	0.740124	0.94342	0.913184
TR48782|c1_g2_i8	0.992121	0.989977	0.891093	0.937001	0.757872	0.574984	0.559271	0.674033	0.94751	0.928536	0.581326	0.732128	0.921475	0.993024	0.900598	0.880852	0.947234	0.98898	0.841553	0.934805	0.938165	0.934861	0.941844	0.53949	0.856335	0.841978	0.94595	0.862593	0.906744	0.931291	0.907634	0.798307	0.878877	0.863326	0.883229	0.952823	0.889553	0.944707	0.901827	0.530927	0.87279	0.942594	0.943836	0.940771	0.856933	0.931363	0.743914	0.925075	0.901406
TR54930|c0_g1_i4	0.958692	0.989951	0.755046	0.993706	0.907898	0.716887	0.740385	0.850328	0.968175	0.94659	0.779242	0.568934	0.928985	0.974417	0.908901	0.740396	0.998981	0.912417	0.921025	0.838129	0.809347	0.989353	0.85114	0.752515	0.951093	0.937558	0.841894	0.936064	0.755547	0.803663	0.920436	0.933049	0.966838	0.843692	0.820049	0.831988	0.842916	0.941577	0.908555	0.746215	0.846504	0.893401	0.981515	0.907829	0.924781	0.924462	0.891689	0.927092	0.978053
TR53002|c0_g3_i10	0.996795	0.989951	0.806396	0.970523	0.825888	0.553203	0.677103	0.721363	0.987202	0.976723	0.628771	0.61053	0.971038	0.998864	0.956952	0.793287	0.968682	0.970457	0.917635	0.937433	0.906907	0.937793	0.945672	0.607966	0.92164	0.913562	0.937648	0.93248	0.864514	0.907397	0.96258	0.859238	0.935464	0.92212	0.801415	0.918227	0.932481	0.983799	0.957526	0.602759	0.927262	0.968548	0.983124	0.973573	0.929559	0.974783	0.770953	0.972471	0.950604
TR46499|c3_g1_i19	0.993258	0.989949	0.787705	0.978242	0.845452	0.568143	0.702199	0.743002	0.991153	0.980735	0.652828	0.587281	0.97393	0.997031	0.960212	0.773986	0.975348	0.961146	0.929657	0.926752	0.891236	0.943999	0.935707	0.634581	0.934922	0.927196	0.925691	0.943575	0.84589	0.892163	0.966285	0.876802	0.947626	0.922363	0.790977	0.903308	0.929053	0.985069	0.960584	0.629766	0.926584	0.964132	0.988958	0.971255	0.94014	0.975812	0.788569	0.974659	0.961198
TR48776|c0_g1_i3	0.975177	0.989905	0.748757	0.995015	0.896777	0.645346	0.752289	0.814168	0.9881	0.973568	0.734622	0.547229	0.961106	0.985871	0.945521	0.733818	0.993693	0.929512	0.943502	0.878164	0.838071	0.969859	0.889665	0.716831	0.959891	0.950481	0.8771	0.956521	0.785341	0.837135	0.954281	0.922946	0.972142	0.893084	0.787005	0.85519	0.891735	0.970481	0.945334	0.712014	0.895462	0.9312	0.99443	0.944058	0.949402	0.957925	0.852418	0.959848	0.982591
TR46499|c3_g1_i14	0.988557	0.9899	0.771461	0.984998	0.863953	0.587922	0.723608	0.765614	0.992862	0.981866	0.678371	0.568339	0.973596	0.994308	0.959808	0.75722	0.98175	0.951211	0.93838	0.913536	0.874558	0.951262	0.923269	0.661619	0.946	0.93822	0.911763	0.951647	0.826471	0.875453	0.966527	0.893417	0.958012	0.918109	0.784532	0.8878	0.921557	0.983568	0.959983	0.657022	0.921542	0.956736	0.992983	0.96588	0.947378	0.973686	0.807847	0.973638	0.970244
TR43925|c0_g2_i1	0.949211	0.9896	0.798512	0.976493	0.879116	0.756872	0.677913	0.842006	0.94025	0.91162	0.774403	0.636797	0.891221	0.966451	0.865978	0.785381	0.990369	0.913972	0.87438	0.819919	0.812304	0.995634	0.832968	0.733761	0.915348	0.897056	0.830996	0.893262	0.763411	0.801074	0.879344	0.907277	0.936771	0.79431	0.87319	0.838849	0.801481	0.91023	0.865885	0.725216	0.799401	0.864764	0.956691	0.876512	0.878925	0.889127	0.8945	0.890117	0.951889
TR53796|c0_g1_i3	0.988542	0.989526	0.89867	0.933598	0.753785	0.588372	0.54737	0.675835	0.940508	0.919675	0.584567	0.745365	0.911652	0.990183	0.889481	0.888718	0.945912	0.987204	0.831191	0.927513	0.935528	0.93742	0.934702	0.539542	0.84912	0.83357	0.94035	0.853065	0.904845	0.927266	0.89709	0.794613	0.872947	0.849908	0.895013	0.951369	0.877519	0.936266	0.890736	0.530461	0.859794	0.933756	0.938032	0.931632	0.846492	0.921816	0.747865	0.915322	0.896198
TR39802|c1_g1_i1	0.948908	0.989495	0.811937	0.970999	0.867624	0.757903	0.659149	0.833024	0.934389	0.904624	0.765124	0.655698	0.884177	0.965786	0.85799	0.799262	0.986607	0.917451	0.862716	0.820756	0.818251	0.994392	0.833559	0.721381	0.904964	0.885796	0.83344	0.882531	0.771177	0.805989	0.871488	0.896964	0.92768	0.786365	0.885236	0.845147	0.796086	0.904773	0.858007	0.712343	0.792141	0.861741	0.950657	0.872324	0.867893	0.883124	0.888696	0.883447	0.943967
TR40700|c0_g1_i2	0.988884	0.98936	0.771021	0.984409	0.862637	0.583861	0.723413	0.76309	0.99324	0.982595	0.675443	0.567323	0.9746	0.994359	0.961034	0.756783	0.980855	0.951678	0.938789	0.91517	0.875735	0.949694	0.924812	0.659099	0.945714	0.938136	0.91318	0.951964	0.827771	0.876855	0.967607	0.892166	0.957565	0.920032	0.782645	0.888687	0.923506	0.984434	0.961221	0.654571	0.923456	0.95814	0.992988	0.96717	0.947909	0.974785	0.80521	0.974684	0.969778
TR52201|c0_g1_i3	0.986496	0.989322	0.901601	0.932286	0.752786	0.596258	0.542586	0.678038	0.937095	0.915292	0.587657	0.750995	0.9067	0.988622	0.883872	0.891764	0.94563	0.985773	0.826476	0.923113	0.933281	0.939145	0.93042	0.541107	0.846126	0.829971	0.936764	0.848735	0.902814	0.924316	0.891806	0.793707	0.870562	0.842919	0.900618	0.949786	0.871047	0.931947	0.88513	0.531777	0.852974	0.928903	0.935355	0.926742	0.841654	0.916903	0.750966	0.910367	0.894103
TR54537|c1_g3_i7	0.987357	0.989313	0.900681	0.932582	0.752697	0.59248	0.544014	0.676536	0.938377	0.916991	0.585729	0.749036	0.908669	0.989236	0.886117	0.890809	0.945507	0.986501	0.828144	0.925151	0.934509	0.938173	0.932391	0.539779	0.847025	0.831123	0.938482	0.850256	0.904019	0.925836	0.8939	0.793619	0.871223	0.845827	0.898365	0.950711	0.873814	0.933679	0.887377	0.530548	0.85583	0.930993	0.936279	0.9288	0.843405	0.918897	0.749164	0.912353	0.894673
TR48151|c0_g2_i1	0.989392	0.989256	0.897986	0.933442	0.752843	0.583367	0.548051	0.673215	0.941611	0.921263	0.581398	0.743671	0.91359	0.990693	0.891731	0.888016	0.945303	0.988091	0.832503	0.929973	0.937214	0.935848	0.937058	0.536995	0.849499	0.834234	0.942478	0.854234	0.906609	0.929276	0.899149	0.793727	0.873081	0.853033	0.892519	0.952677	0.880595	0.937978	0.892997	0.528018	0.862887	0.936067	0.938661	0.933839	0.847944	0.923841	0.745011	0.917302	0.896273
TR49295|c0_g1_i1	0.964833	0.989244	0.74398	0.996734	0.909496	0.686706	0.755755	0.840325	0.978992	0.960957	0.766036	0.548514	0.94548	0.978719	0.927796	0.728953	0.998303	0.916603	0.936347	0.853242	0.81687	0.981427	0.865776	0.74479	0.960085	0.948752	0.854094	0.950003	0.762468	0.813727	0.938118	0.934344	0.973635	0.867793	0.798893	0.837046	0.865276	0.955819	0.927449	0.739388	0.870021	0.909848	0.989581	0.924318	0.940596	0.940889	0.878513	0.943626	0.983839
TR52037|c1_g1_i4	0.949343	0.989198	0.78332	0.982007	0.89101	0.75407	0.698268	0.850729	0.946517	0.919269	0.783334	0.615431	0.899023	0.966877	0.874908	0.769692	0.993866	0.910001	0.887066	0.819294	0.8059	0.996121	0.832579	0.746261	0.92637	0.909118	0.828524	0.904882	0.755064	0.795887	0.888072	0.917887	0.946308	0.803458	0.858985	0.831948	0.807828	0.916233	0.874695	0.738285	0.80779	0.868292	0.963013	0.881276	0.890957	0.895818	0.89967	0.897525	0.960126
TR49925|c2_g1_i3	0.952482	0.989113	0.764266	0.989295	0.904035	0.739769	0.725067	0.855971	0.957623	0.933142	0.787473	0.586416	0.913881	0.969591	0.891825	0.749986	0.997682	0.908252	0.906318	0.825156	0.802985	0.994067	0.838495	0.756107	0.941478	0.926125	0.831396	0.922534	0.749945	0.795187	0.904314	0.929527	0.959077	0.822613	0.836962	0.827577	0.823505	0.928414	0.891493	0.74905	0.82596	0.878851	0.973092	0.893092	0.909754	0.909538	0.900143	0.912003	0.971209
TR48610|c3_g1_i3	0.948625	0.989111	0.823362	0.96592	0.857121	0.757446	0.642701	0.824333	0.929295	0.898656	0.756059	0.671722	0.878256	0.965102	0.851319	0.811086	0.982937	0.920502	0.852599	0.821885	0.823677	0.992701	0.834443	0.709752	0.895738	0.875874	0.835896	0.873194	0.778229	0.810591	0.864886	0.887503	0.919524	0.779957	0.895006	0.850786	0.791901	0.900184	0.851437	0.700309	0.786325	0.85944	0.945295	0.868975	0.858362	0.878137	0.882723	0.877862	0.936819
TR50143|c1_g1_i8	0.95799	0.989101	0.75006	0.994579	0.910721	0.715669	0.745762	0.852313	0.969252	0.948074	0.781357	0.562311	0.930518	0.973799	0.910769	0.735276	0.999273	0.91055	0.924008	0.837252	0.806824	0.988799	0.850324	0.755676	0.953593	0.940364	0.840483	0.938728	0.752493	0.80149	0.922242	0.935477	0.968898	0.845648	0.815353	0.829313	0.844056	0.94258	0.910389	0.749544	0.848237	0.8937	0.982612	0.908482	0.927566	0.92567	0.892611	0.928509	0.979726
TR43776|c0_g1_i1	0.999557	0.988984	0.847843	0.95242	0.785096	0.53726	0.618876	0.682158	0.972828	0.960535	0.586418	0.665806	0.956063	0.99912	0.940106	0.836149	0.95446	0.985686	0.885127	0.950176	0.933272	0.928014	0.957208	0.557917	0.889663	0.879837	0.954331	0.902461	0.897099	0.931668	0.945427	0.822526	0.906752	0.90882	0.831299	0.944265	0.92731	0.973117	0.941083	0.551505	0.91607	0.968139	0.966333	0.968964	0.899664	0.963543	0.741215	0.958874	0.925481
TR48076|c0_g1_i1	0.954686	0.988829	0.754759	0.992555	0.909284	0.728692	0.738177	0.856114	0.96377	0.941007	0.78662	0.571372	0.922514	0.971298	0.901693	0.740159	0.998923	0.908206	0.916455	0.830046	0.803096	0.991721	0.843319	0.758466	0.94886	0.934645	0.834598	0.931797	0.749096	0.796618	0.913701	0.93418	0.965153	0.834295	0.82448	0.826675	0.83352	0.935598	0.901316	0.751929	0.837154	0.885804	0.978344	0.900541	0.919802	0.917717	0.897852	0.920495	0.976444
TR44153|c0_g1_i2	0.957891	0.988769	0.747921	0.994985	0.911814	0.714435	0.748162	0.852794	0.969936	0.949001	0.781803	0.55932	0.931518	0.973683	0.911957	0.733078	0.999367	0.909967	0.925517	0.837321	0.806083	0.98839	0.850404	0.756653	0.954758	0.941701	0.840278	0.940083	0.75154	0.800946	0.923375	0.936415	0.969843	0.847004	0.81306	0.828452	0.845063	0.943326	0.911563	0.750606	0.849495	0.894241	0.983232	0.909155	0.929015	0.926549	0.892615	0.929468	0.980502
TR46449|c0_g1_i1	0.991339	0.988715	0.895426	0.933586	0.751731	0.572263	0.551104	0.668192	0.944565	0.925378	0.575185	0.738431	0.918482	0.991917	0.897388	0.88538	0.944308	0.989812	0.836385	0.935379	0.940495	0.932524	0.942254	0.532403	0.851219	0.836653	0.94702	0.857723	0.909914	0.933359	0.904375	0.792646	0.874158	0.860617	0.886077	0.955094	0.887864	0.942242	0.898666	0.523694	0.870342	0.941459	0.940583	0.939095	0.852085	0.928841	0.739217	0.922255	0.897124
TR54337|c0_g2_i7	0.997733	0.988694	0.871441	0.942707	0.76591	0.544125	0.585462	0.669129	0.961139	0.946375	0.573494	0.700014	0.941452	0.997033	0.923536	0.860559	0.94822	0.99037	0.863217	0.94864	0.941397	0.92716	0.955353	0.538984	0.870952	0.859314	0.955924	0.88231	0.908302	0.937666	0.929286	0.805304	0.890528	0.891412	0.854435	0.953394	0.914357	0.961481	0.924695	0.531614	0.899878	0.960079	0.954849	0.959001	0.878692	0.950637	0.733904	0.944863	0.911334
TR44735|c1_g1_i1	0.971836	0.988672	0.903324	0.93172	0.764247	0.65643	0.536233	0.710286	0.920777	0.893245	0.62723	0.76472	0.880297	0.978318	0.853869	0.893639	0.950279	0.969757	0.809355	0.888222	0.906868	0.95532	0.896863	0.573804	0.840339	0.820881	0.905614	0.833108	0.87511	0.8941	0.864128	0.804012	0.867441	0.802076	0.925397	0.927978	0.830105	0.907909	0.854966	0.563328	0.812341	0.896765	0.925038	0.896198	0.822559	0.889121	0.785103	0.883339	0.891356
TR50407|c1_g1_i6	0.983843	0.988577	0.905537	0.929871	0.750158	0.604142	0.535424	0.678997	0.932483	0.909577	0.589544	0.758353	0.900401	0.986426	0.876812	0.895872	0.944446	0.984147	0.819978	0.918196	0.931104	0.940288	0.925596	0.541129	0.841518	0.824659	0.932844	0.842718	0.901066	0.921315	0.885089	0.791276	0.866702	0.834469	0.907155	0.948318	0.863379	0.926449	0.878083	0.531497	0.844764	0.923115	0.93148	0.920795	0.835088	0.910748	0.753141	0.904102	0.89065
TR45889|c3_g1_i1	0.958461	0.988557	0.880427	0.941647	0.796925	0.713238	0.564987	0.758508	0.916067	0.885057	0.683096	0.743305	0.867957	0.969849	0.839772	0.870042	0.962077	0.948057	0.814576	0.853037	0.870468	0.973657	0.863434	0.628712	0.854219	0.833167	0.871095	0.83806	0.834074	0.85591	0.852049	0.833394	0.881528	0.777342	0.927478	0.895411	0.800559	0.89494	0.840507	0.61803	0.786545	0.871408	0.926483	0.874547	0.824694	0.873515	0.8293	0.869702	0.903649
TR53166|c3_g1_i10	0.948602	0.988549	0.835541	0.960276	0.84526	0.755003	0.624977	0.81381	0.924117	0.892711	0.744919	0.688543	0.872496	0.96451	0.844862	0.823695	0.978657	0.924134	0.842019	0.824024	0.830213	0.990215	0.836275	0.696054	0.885774	0.865258	0.839356	0.86341	0.786571	0.816351	0.85843	0.876798	0.910634	0.774124	0.904683	0.857408	0.788476	0.895792	0.845092	0.686208	0.781125	0.857776	0.939643	0.866126	0.848476	0.87343	0.875076	0.872486	0.929006
TR52147|c0_g1_i4	0.982234	0.988464	0.906647	0.929383	0.750518	0.610557	0.533388	0.681739	0.930303	0.90671	0.593043	0.761131	0.89707	0.985252	0.873033	0.897031	0.944633	0.982666	0.817301	0.914532	0.928702	0.941874	0.922055	0.543679	0.84013	0.82286	0.92969	0.840265	0.898659	0.918437	0.881566	0.791597	0.865688	0.829549	0.910605	0.946427	0.85863	0.923481	0.874295	0.533891	0.839915	0.919465	0.929921	0.91723	0.832246	0.907345	0.756307	0.900732	0.889759
TR53035|c0_g2_i2	0.954222	0.988456	0.752791	0.992861	0.910491	0.728839	0.740202	0.857217	0.963988	0.941324	0.787855	0.568894	0.922803	0.970913	0.902077	0.73814	0.999057	0.90727	0.917416	0.829298	0.801793	0.991646	0.84261	0.760039	0.949752	0.935622	0.83368	0.932648	0.747571	0.795412	0.914085	0.935218	0.9659	0.834599	0.822873	0.825361	0.833501	0.935704	0.901684	0.753556	0.837372	0.885547	0.978634	0.90044	0.920664	0.917864	0.898556	0.920733	0.977043
TR46612|c0_g1_i1	0.956342	0.988365	0.875355	0.943559	0.802901	0.72136	0.571258	0.766497	0.915867	0.88448	0.692261	0.737853	0.866776	0.968492	0.838445	0.864816	0.964062	0.944281	0.816521	0.847593	0.864259	0.976318	0.858275	0.638099	0.857287	0.836104	0.865563	0.839855	0.826981	0.849557	0.851002	0.838743	0.884474	0.774453	0.926236	0.889722	0.796667	0.893481	0.839114	0.627445	0.783421	0.86785	0.927209	0.871667	0.826111	0.871734	0.836321	0.868287	0.906193
TR48502|c0_g1_i1	0.995049	0.988335	0.792604	0.973936	0.835369	0.552592	0.693198	0.729143	0.990589	0.981057	0.637143	0.592256	0.975331	0.997544	0.962068	0.779099	0.970605	0.965221	0.926503	0.934297	0.89927	0.937682	0.942779	0.619102	0.929558	0.922235	0.933103	0.940489	0.855235	0.900633	0.967613	0.867544	0.942218	0.927022	0.789406	0.910343	0.934998	0.986651	0.962535	0.614336	0.931525	0.968995	0.986807	0.975125	0.937778	0.978075	0.775744	0.976403	0.956256
TR42810|c0_g1_i7	0.99177	0.988276	0.895269	0.933015	0.750325	0.568253	0.550703	0.665598	0.944964	0.926112	0.572169	0.737754	0.919491	0.992065	0.898605	0.885231	0.943456	0.990436	0.836722	0.937134	0.941863	0.931028	0.943916	0.529749	0.850876	0.836498	0.948581	0.857983	0.91143	0.934939	0.905447	0.791326	0.873673	0.862531	0.884443	0.956177	0.889844	0.943137	0.899896	0.521102	0.872258	0.94293	0.940603	0.940434	0.852556	0.929961	0.73656	0.923312	0.896638
TR25384|c0_g1_i1	0.997997	0.988019	0.870741	0.94204	0.764537	0.53967	0.585396	0.666432	0.96152	0.94715	0.57037	0.698648	0.942525	0.997002	0.924862	0.859859	0.947203	0.990744	0.863703	0.95031	0.942519	0.925389	0.956927	0.536338	0.870671	0.859261	0.957342	0.882685	0.909541	0.939044	0.930451	0.803984	0.890057	0.893493	0.852185	0.954197	0.916437	0.962386	0.926031	0.529049	0.901942	0.96154	0.954829	0.960351	0.879302	0.9518	0.731044	0.945976	0.910828
TR49283|c0_g1_i3	0.945929	0.987971	0.817457	0.9669	0.861983	0.763406	0.648482	0.830749	0.928572	0.897721	0.763542	0.665305	0.87684	0.963049	0.849868	0.805036	0.983852	0.916212	0.85411	0.816467	0.817296	0.994011	0.829267	0.717664	0.898063	0.878164	0.830289	0.8745	0.77104	0.804168	0.863646	0.891736	0.921642	0.777271	0.892314	0.84479	0.788203	0.898413	0.849923	0.708285	0.783392	0.855803	0.945339	0.865969	0.859386	0.876153	0.888071	0.876228	0.93851
TR28266|c2_g2_i1	0.969964	0.987942	0.73812	0.99693	0.906118	0.658067	0.762776	0.826939	0.986446	0.971358	0.749545	0.535975	0.95789	0.981961	0.942135	0.722919	0.99564	0.92134	0.945902	0.867379	0.825764	0.972855	0.87936	0.732335	0.964107	0.954538	0.866076	0.958591	0.771513	0.824642	0.95135	0.93111	0.976058	0.88712	0.782912	0.843723	0.88392	0.966687	0.94183	0.727602	0.889053	0.923756	0.994353	0.937815	0.950855	0.953632	0.863297	0.956215	0.98574
TR33872|c0_g1_i1	0.977577	0.987897	0.908734	0.92809	0.751922	0.627933	0.528664	0.689556	0.924389	0.898981	0.602975	0.767537	0.888074	0.981806	0.862867	0.899231	0.945096	0.978157	0.810366	0.904195	0.921551	0.946042	0.912067	0.551192	0.836657	0.81831	0.920663	0.833888	0.891405	0.910039	0.87209	0.79282	0.863164	0.816261	0.91918	0.940655	0.845668	0.915389	0.864098	0.541004	0.826782	0.909373	0.925724	0.907435	0.824824	0.898095	0.7651	0.891607	0.887502
TR50717|c3_g1_i2	0.949603	0.987822	0.852042	0.952605	0.828251	0.747409	0.601227	0.797158	0.918198	0.886149	0.726909	0.710534	0.866496	0.964426	0.838163	0.840771	0.972479	0.930222	0.828782	0.829408	0.841	0.985671	0.841146	0.675036	0.872575	0.851405	0.84628	0.851155	0.799916	0.826348	0.851569	0.86145	0.898713	0.769045	0.916138	0.867987	0.786691	0.891491	0.83856	0.664721	0.776895	0.857772	0.932651	0.864393	0.836326	0.868964	0.862216	0.867054	0.918529
TR49720|c0_g1_i4	0.947553	0.987768	0.770742	0.985195	0.899966	0.754583	0.712979	0.858476	0.94941	0.922932	0.791744	0.598932	0.902573	0.965553	0.87915	0.756751	0.995776	0.904982	0.894973	0.815875	0.798492	0.99636	0.829407	0.757088	0.933601	0.916985	0.823876	0.912027	0.746125	0.789216	0.892279	0.925746	0.952516	0.807315	0.848441	0.824394	0.809496	0.918501	0.878837	0.749497	0.811064	0.868212	0.966281	0.882238	0.898235	0.898425	0.904708	0.900732	0.96533
TR22867|c0_g1_i1	0.963192	0.987675	0.736832	0.997548	0.913288	0.685992	0.762774	0.843411	0.979773	0.96219	0.76948	0.539422	0.946697	0.977278	0.92941	0.721629	0.99842	0.91334	0.939764	0.850987	0.812525	0.980617	0.863629	0.749548	0.963057	0.952085	0.851177	0.953004	0.757384	0.80979	0.939689	0.937555	0.976049	0.86933	0.792598	0.832577	0.865683	0.956348	0.929012	0.744357	0.871254	0.909255	0.990507	0.924241	0.943698	0.941631	0.880153	0.944671	0.985722
TR45097|c0_g1_i1	0.968072	0.98754	0.903575	0.930322	0.764906	0.667151	0.533314	0.715069	0.916404	0.88775	0.633457	0.767715	0.873993	0.975345	0.846855	0.893957	0.949954	0.965979	0.804579	0.880808	0.901352	0.957316	0.889676	0.578596	0.837744	0.81763	0.898987	0.828648	0.869498	0.887817	0.857549	0.804487	0.865402	0.793078	0.929878	0.923329	0.82122	0.902122	0.847928	0.567883	0.803415	0.889618	0.921778	0.889278	0.817438	0.882614	0.790364	0.876937	0.889437
TR42810|c0_g1_i2	0.979246	0.987513	0.909798	0.927021	0.748375	0.618865	0.526913	0.683289	0.925605	0.900909	0.595626	0.767603	0.890646	0.982781	0.86586	0.900336	0.943472	0.980518	0.810999	0.909041	0.925799	0.94304	0.91668	0.544481	0.835767	0.817803	0.925156	0.83441	0.896095	0.91472	0.874752	0.789578	0.862035	0.820887	0.916647	0.944258	0.850626	0.917804	0.867129	0.534404	0.831461	0.913307	0.926028	0.910982	0.825824	0.901001	0.758931	0.894318	0.886458
TR43533|c0_g1_i1	0.978331	0.987474	0.909939	0.926975	0.749066	0.62263	0.526472	0.685285	0.924573	0.899516	0.598079	0.768507	0.888981	0.982137	0.863968	0.900487	0.943755	0.979527	0.809903	0.906863	0.924163	0.94405	0.914585	0.546497	0.835382	0.81721	0.923216	0.83341	0.894383	0.912845	0.873005	0.790199	0.86182	0.818316	0.918226	0.942912	0.848055	0.91629	0.865226	0.536347	0.828905	0.911292	0.925371	0.909064	0.824606	0.899252	0.761053	0.892614	0.886269
TR52530|c0_g1_i1	0.973406	0.987464	0.90851	0.927874	0.755167	0.643826	0.527444	0.698295	0.919973	0.893076	0.613706	0.77038	0.881009	0.978811	0.854877	0.899035	0.946212	0.973499	0.805956	0.894595	0.914045	0.950158	0.90283	0.560199	0.83523	0.816033	0.912006	0.829841	0.883501	0.901553	0.864715	0.795706	0.8624	0.805383	0.925166	0.934364	0.834671	0.908896	0.856061	0.549724	0.815934	0.900636	0.922918	0.899162	0.819861	0.890624	0.774218	0.884361	0.886793
TR26881|c0_g1_i1	0.965838	0.987404	0.901194	0.931242	0.768827	0.676091	0.535935	0.721679	0.914993	0.885685	0.641246	0.766116	0.871273	0.973844	0.843771	0.891512	0.951333	0.962807	0.804171	0.875273	0.896123	0.959967	0.884391	0.585938	0.838816	0.818369	0.893711	0.828286	0.863722	0.882207	0.854793	0.808001	0.866629	0.788334	0.931278	0.918733	0.815968	0.899455	0.844797	0.575147	0.798571	0.885247	0.921315	0.885375	0.816606	0.879483	0.796645	0.874051	0.890495
TR51873|c0_g1_i1	0.954041	0.987355	0.744763	0.99457	0.914773	0.724093	0.74948	0.859099	0.966795	0.945069	0.789572	0.557559	0.926836	0.97066	0.906829	0.729883	0.999563	0.905241	0.923359	0.82979	0.799175	0.990205	0.843141	0.763792	0.95436	0.940888	0.833119	0.938002	0.744138	0.793552	0.918624	0.938916	0.969665	0.840009	0.814207	0.822276	0.837583	0.93876	0.906386	0.757638	0.842408	0.887839	0.981182	0.903234	0.926382	0.921434	0.898621	0.924608	0.980162
TR39410|c0_g2_i2	0.948733	0.987221	0.853737	0.951161	0.826137	0.748255	0.597746	0.79585	0.916423	0.884104	0.72573	0.713414	0.864374	0.96357	0.83584	0.842549	0.971398	0.929946	0.826112	0.828416	0.84098	0.9852	0.840133	0.673261	0.870295	0.848935	0.845606	0.848649	0.800188	0.8261	0.849301	0.859485	0.896674	0.766567	0.918002	0.868093	0.784611	0.889654	0.836251	0.662852	0.774527	0.856195	0.930951	0.862655	0.833716	0.866983	0.861417	0.86498	0.916674
TR47402|c0_g1_i2	0.944377	0.987221	0.816686	0.966285	0.862289	0.766429	0.648032	0.832267	0.927051	0.895904	0.765552	0.665245	0.874778	0.961752	0.847631	0.804274	0.9835	0.91452	0.852717	0.813775	0.815002	0.994286	0.82665	0.719362	0.897289	0.877226	0.827776	0.873162	0.768664	0.801678	0.861536	0.891927	0.920983	0.774437	0.892896	0.842744	0.785302	0.896444	0.847674	0.709931	0.780552	0.853329	0.944168	0.863607	0.857858	0.873988	0.889593	0.874121	0.937836
TR52848|c0_g1_i1	0.999866	0.987217	0.843819	0.951576	0.783761	0.527203	0.621652	0.677551	0.974326	0.963084	0.580961	0.659478	0.95927	0.998846	0.944025	0.832051	0.952565	0.985614	0.887843	0.953378	0.934435	0.924065	0.96024	0.554026	0.890494	0.881314	0.956716	0.904773	0.898229	0.933561	0.948972	0.8211	0.90695	0.91439	0.82413	0.944671	0.932449	0.975687	0.945007	0.547875	0.921485	0.971521	0.966987	0.972297	0.902541	0.966771	0.735707	0.962107	0.925399
TR45399|c0_g1_i6	0.993534	0.987216	0.892278	0.93263	0.748448	0.555391	0.55348	0.65937	0.947761	0.930211	0.564623	0.731917	0.924475	0.992998	0.904446	0.882169	0.941812	0.992035	0.840484	0.942884	0.945317	0.926799	0.949419	0.523991	0.852203	0.838605	0.953382	0.861312	0.914969	0.939282	0.910799	0.789494	0.874289	0.870582	0.877008	0.958651	0.897585	0.947436	0.905755	0.515641	0.880176	0.948569	0.942224	0.945892	0.856621	0.935088	0.7295	0.928374	0.897015
TR53811|c5_g1_i1	0.999516	0.987184	0.828332	0.957751	0.797326	0.528286	0.642912	0.68905	0.980308	0.97015	0.593098	0.638181	0.966222	0.999081	0.951927	0.816046	0.956949	0.98086	0.900481	0.950935	0.926446	0.926002	0.958132	0.569468	0.9021	0.893801	0.952569	0.916393	0.888101	0.926611	0.956811	0.833259	0.91717	0.921824	0.811127	0.936455	0.936942	0.980904	0.952774	0.56384	0.928138	0.973624	0.973402	0.9758	0.914374	0.972471	0.743616	0.968606	0.934286
TR52543|c0_g1_i4	0.999674	0.987033	0.831475	0.956274	0.794086	0.52692	0.638361	0.685911	0.979142	0.968854	0.589712	0.642393	0.965026	0.999038	0.950592	0.8193	0.955766	0.981988	0.897918	0.9519	0.928455	0.925148	0.959001	0.565498	0.899561	0.891132	0.953834	0.91402	0.890598	0.928464	0.955449	0.830334	0.914879	0.920783	0.813341	0.938432	0.93653	0.980036	0.951471	0.559779	0.92726	0.973564	0.972041	0.975413	0.912015	0.971566	0.741203	0.967518	0.932271
TR53471|c2_g3_i1	0.944491	0.986995	0.780649	0.980381	0.892545	0.764198	0.697445	0.85618	0.941908	0.913706	0.790396	0.614918	0.892652	0.962881	0.867975	0.767033	0.993064	0.904583	0.883011	0.810626	0.798409	0.997324	0.82417	0.752365	0.92433	0.906554	0.820408	0.900988	0.747243	0.787774	0.881555	0.919019	0.944619	0.794542	0.860824	0.825271	0.798626	0.910129	0.867721	0.74423	0.798837	0.860451	0.959565	0.873839	0.886442	0.889077	0.905067	0.890996	0.958363
TR38339|c0_g1_i1	0.999894	0.986966	0.841986	0.951963	0.784673	0.525826	0.623787	0.677817	0.97504	0.964039	0.581153	0.656836	0.960312	0.998836	0.945249	0.830165	0.952653	0.985229	0.889273	0.953659	0.933969	0.923655	0.960523	0.554714	0.891566	0.882551	0.956739	0.906062	0.897584	0.933285	0.950136	0.821886	0.907817	0.915817	0.822037	0.944076	0.933574	0.976496	0.94622	0.548644	0.922826	0.972197	0.967613	0.973079	0.90393	0.967716	0.73555	0.963117	0.926117
TR53166|c3_g1_i9	0.99304	0.986619	0.894568	0.930926	0.745458	0.554642	0.549258	0.656742	0.946138	0.92842	0.56191	0.735331	0.922724	0.992382	0.902544	0.88456	0.940413	0.992355	0.837707	0.942876	0.946296	0.925818	0.949341	0.52072	0.849569	0.83583	0.953667	0.858704	0.916364	0.940088	0.908897	0.786741	0.871887	0.868825	0.878771	0.959648	0.896352	0.94598	0.903878	0.512284	0.878555	0.947712	0.940504	0.944774	0.853989	0.933565	0.727482	0.926706	0.894843
TR51198|c0_g1_i4	0.943034	0.986615	0.78982	0.976291	0.885158	0.768794	0.683883	0.851947	0.936505	0.907139	0.786473	0.628727	0.885762	0.961466	0.860195	0.776533	0.990521	0.905655	0.873566	0.808617	0.800504	0.997301	0.822078	0.745845	0.916527	0.897927	0.81976	0.892284	0.750519	0.788903	0.87402	0.91236	0.937883	0.786075	0.870589	0.827915	0.79191	0.904489	0.860006	0.737295	0.790855	0.855954	0.954446	0.868643	0.877298	0.882812	0.903141	0.884321	0.952456
TR53341|c0_g1_i2	0.991391	0.986593	0.898865	0.929286	0.743344	0.561714	0.542955	0.657696	0.94263	0.92393	0.563585	0.742601	0.917733	0.99111	0.896866	0.88901	0.939877	0.991691	0.832358	0.939307	0.945209	0.927325	0.945847	0.520692	0.84587	0.831498	0.950999	0.853803	0.915677	0.938266	0.903519	0.784856	0.868876	0.861946	0.885227	0.959181	0.890231	0.941732	0.898215	0.511979	0.871907	0.943291	0.937614	0.940181	0.84861	0.928733	0.729607	0.921757	0.892227
TR52681|c1_g2_i1	0.944397	0.986541	0.772191	0.983146	0.898751	0.762238	0.708374	0.860583	0.945158	0.917738	0.794897	0.603093	0.896791	0.962924	0.872748	0.758308	0.994707	0.902273	0.88977	0.810237	0.794844	0.997282	0.8239	0.758845	0.930126	0.912934	0.818997	0.907157	0.742639	0.78489	0.886205	0.924525	0.94959	0.799497	0.852788	0.821411	0.802057	0.913275	0.87243	0.751027	0.803377	0.862297	0.962816	0.876348	0.892852	0.892618	0.907518	0.894923	0.962624
TR53450|c0_g1_i3	0.972032	0.98653	0.910551	0.925868	0.752415	0.645228	0.522851	0.696731	0.917434	0.890155	0.612371	0.774045	0.877961	0.977484	0.851549	0.901185	0.944706	0.972876	0.802282	0.892936	0.913687	0.949514	0.90115	0.558061	0.83213	0.812669	0.910777	0.826384	0.883515	0.900879	0.861474	0.793129	0.859624	0.80179	0.927581	0.934198	0.831583	0.906225	0.85275	0.547458	0.812481	0.898243	0.920516	0.896574	0.816248	0.887744	0.773306	0.88137	0.884251
TR41778|c1_g1_i1	0.966601	0.986518	0.73154	0.997836	0.911506	0.665514	0.768901	0.834394	0.985221	0.969806	0.758308	0.529064	0.95574	0.979374	0.939888	0.716185	0.996563	0.91621	0.947125	0.860704	0.818178	0.974407	0.87297	0.741457	0.96641	0.95675	0.859256	0.959611	0.763026	0.816947	0.949373	0.935783	0.978176	0.883344	0.780241	0.836634	0.879031	0.964184	0.939512	0.736775	0.885009	0.919074	0.99407	0.933851	0.951509	0.950835	0.869604	0.953814	0.987393
TR53002|c0_g3_i6	0.983739	0.986501	0.910174	0.925166	0.741014	0.594509	0.525664	0.668221	0.929906	0.907315	0.577731	0.764325	0.898776	0.985492	0.875287	0.90074	0.939823	0.986168	0.814807	0.921793	0.936025	0.935259	0.928855	0.528853	0.835283	0.8185	0.936677	0.837753	0.907168	0.926292	0.883272	0.782815	0.860678	0.834654	0.907691	0.952703	0.864814	0.925227	0.876635	0.51916	0.845244	0.924333	0.927933	0.92119	0.830496	0.909834	0.743545	0.902751	0.885115
TR48449|c0_g1_i1	0.943361	0.986325	0.827231	0.960903	0.851971	0.766611	0.631828	0.824053	0.921408	0.889343	0.757139	0.68048	0.868199	0.960417	0.840287	0.81521	0.979547	0.916691	0.842287	0.813837	0.819325	0.99242	0.826494	0.708401	0.887882	0.867106	0.829166	0.863494	0.774546	0.805153	0.854289	0.88257	0.912634	0.767199	0.902208	0.847334	0.780186	0.89117	0.840423	0.698567	0.773881	0.850131	0.938362	0.859427	0.847954	0.86828	0.883985	0.867854	0.930451
TR45701|c0_g1_i2	0.968908	0.986296	0.908852	0.926441	0.756387	0.657542	0.524196	0.704676	0.914779	0.886475	0.621896	0.774066	0.873382	0.97532	0.84636	0.899452	0.946112	0.96892	0.800317	0.88544	0.907212	0.952955	0.893967	0.566611	0.832337	0.812319	0.903825	0.824592	0.876509	0.893763	0.856749	0.796685	0.860196	0.794341	0.930884	0.928629	0.823739	0.901904	0.847511	0.555842	0.804976	0.891882	0.919137	0.890714	0.813779	0.882725	0.781174	0.876605	0.884728
TR53684|c2_g1_i1	0.953692	0.986239	0.88087	0.938611	0.795413	0.722502	0.559697	0.76116	0.910235	0.8781	0.68717	0.747032	0.860257	0.965771	0.831349	0.870605	0.96019	0.943657	0.807925	0.845087	0.864777	0.974182	0.855659	0.631204	0.84969	0.827963	0.864018	0.831767	0.828517	0.849416	0.844032	0.831779	0.877613	0.767139	0.931695	0.890537	0.790684	0.887847	0.832071	0.620266	0.776466	0.863307	0.921666	0.866541	0.817768	0.86572	0.832625	0.861945	0.899933
TR49179|c0_g1_i2	0.960217	0.986147	0.730823	0.998055	0.917532	0.691256	0.768019	0.849123	0.978694	0.96093	0.776231	0.532973	0.944993	0.974903	0.927691	0.715487	0.99885	0.908857	0.940854	0.845499	0.806103	0.981401	0.858364	0.756739	0.964887	0.953896	0.845497	0.953886	0.750214	0.803341	0.938162	0.941188	0.977667	0.866479	0.789591	0.826504	0.86186	0.954292	0.927233	0.751615	0.868163	0.905447	0.990145	0.921028	0.944322	0.939388	0.884815	0.94276	0.986924
TR42635|c0_g1_i1	0.96921	0.986104	0.909755	0.925795	0.754826	0.655316	0.522701	0.702589	0.914674	0.886486	0.619536	0.775034	0.873549	0.975432	0.846581	0.90039	0.945423	0.969596	0.799766	0.88659	0.90849	0.952064	0.895045	0.564244	0.831479	0.811509	0.904973	0.824062	0.877997	0.895092	0.856895	0.795258	0.859347	0.79497	0.93083	0.929766	0.824585	0.902116	0.847748	0.553476	0.805653	0.892598	0.918799	0.891273	0.813351	0.88303	0.779276	0.876826	0.883961
TR46582|c0_g1_i3	0.988178	0.986093	0.761899	0.98361	0.862887	0.570762	0.730614	0.758873	0.995355	0.986276	0.670375	0.554285	0.979097	0.993031	0.966646	0.747475	0.978357	0.949608	0.94389	0.917762	0.874631	0.944119	0.927249	0.656719	0.948209	0.941639	0.914385	0.956329	0.826228	0.87689	0.972725	0.891978	0.958957	0.927676	0.770051	0.886565	0.929988	0.987755	0.966809	0.652634	0.930737	0.961865	0.994126	0.971116	0.953037	0.979048	0.79906	0.979121	0.970526
TR46435|c0_g1_i1	0.951373	0.986037	0.740644	0.994589	0.917623	0.729095	0.752516	0.863538	0.96532	0.943314	0.794928	0.553558	0.924668	0.968509	0.90455	0.725685	0.999683	0.901557	0.923299	0.824917	0.793946	0.990898	0.838449	0.769244	0.955108	0.941532	0.828228	0.937845	0.738395	0.788195	0.916537	0.941323	0.970347	0.83669	0.812713	0.817404	0.833624	0.936426	0.904065	0.763103	0.838938	0.884133	0.980349	0.899961	0.925957	0.918873	0.902414	0.922285	0.980578
TR55231|c3_g1_i5	0.9998	0.986019	0.83267	0.954393	0.790364	0.521432	0.635107	0.680959	0.978509	0.968529	0.584193	0.64368	0.965066	0.998736	0.950797	0.820571	0.95373	0.982875	0.896478	0.953981	0.93069	0.922586	0.96092	0.560072	0.897371	0.889086	0.955862	0.91259	0.893284	0.93085	0.955473	0.826867	0.912661	0.921945	0.812374	0.940324	0.938106	0.980124	0.951706	0.554375	0.92851	0.974749	0.970879	0.976267	0.910832	0.971889	0.736559	0.967671	0.930197
TR45018|c0_g1_i2	0.943906	0.986017	0.837711	0.95625	0.84165	0.762933	0.616974	0.814279	0.917596	0.885033	0.74662	0.694559	0.864168	0.960355	0.835758	0.82605	0.975913	0.920392	0.833873	0.816783	0.825785	0.989992	0.829143	0.695885	0.879678	0.858437	0.833137	0.855721	0.782578	0.811057	0.849698	0.873275	0.905275	0.763501	0.909907	0.853741	0.778548	0.888243	0.835996	0.685739	0.770718	0.849757	0.933976	0.857998	0.840189	0.865187	0.876622	0.864169	0.924004
TR49445|c0_g1_i2	0.997073	0.985864	0.801034	0.967023	0.81985	0.531902	0.677991	0.709038	0.988587	0.980054	0.61459	0.601731	0.975759	0.997809	0.962951	0.78789	0.963391	0.970901	0.920143	0.944177	0.910633	0.928788	0.951988	0.596329	0.920465	0.913539	0.943065	0.934365	0.868649	0.91241	0.967816	0.8533	0.933268	0.931653	0.789008	0.920431	0.941749	0.98757	0.963563	0.591551	0.93664	0.974676	0.982669	0.979296	0.932569	0.979817	0.75751	0.977345	0.948111
TR47468|c0_g1_i1	0.963302	0.985854	0.728639	0.998312	0.915597	0.676465	0.77118	0.841991	0.982758	0.966491	0.767416	0.527433	0.951607	0.976979	0.935272	0.713226	0.997677	0.911885	0.945747	0.853343	0.811397	0.977217	0.865911	0.749905	0.966928	0.956823	0.852277	0.958317	0.755648	0.809653	0.94517	0.939391	0.978927	0.876671	0.782025	0.830652	0.871806	0.960167	0.934841	0.74511	0.878231	0.913019	0.99279	0.928336	0.949617	0.946222	0.876877	0.949483	0.987966
TR22006|c0_g1_i1	0.948199	0.985847	0.86391	0.945237	0.814447	0.744011	0.581384	0.784918	0.91131	0.878459	0.714139	0.727622	0.859013	0.962411	0.829958	0.853116	0.966566	0.932754	0.81623	0.8304	0.846721	0.981709	0.8418	0.659568	0.860669	0.838817	0.84868	0.83943	0.807623	0.831242	0.843356	0.848834	0.887932	0.761557	0.925336	0.873783	0.781758	0.885449	0.830474	0.648831	0.770076	0.854664	0.925261	0.860014	0.824497	0.8626	0.852975	0.859979	0.908876
TR47596|c1_g1_i2	0.970997	0.9858	0.912082	0.924321	0.750277	0.646148	0.519356	0.695452	0.915517	0.887961	0.611253	0.77679	0.875681	0.976476	0.849063	0.902798	0.943528	0.972418	0.799504	0.891732	0.913455	0.948968	0.899928	0.556348	0.829764	0.810111	0.909892	0.823769	0.883568	0.900414	0.85905	0.791128	0.857499	0.799128	0.929344	0.9341	0.829305	0.904225	0.850279	0.545651	0.809926	0.896475	0.918691	0.894653	0.813522	0.885595	0.772519	0.879134	0.882303
TR51198|c0_g1_i1	0.941056	0.985772	0.799548	0.971376	0.876634	0.773381	0.6687	0.846857	0.930198	0.899577	0.781737	0.643594	0.877864	0.959516	0.851338	0.786628	0.987287	0.906473	0.862848	0.806134	0.802515	0.996808	0.819494	0.738288	0.907569	0.888079	0.818758	0.882368	0.753852	0.789864	0.865423	0.904626	0.930083	0.776519	0.880885	0.830507	0.784277	0.897952	0.851222	0.729288	0.781831	0.85071	0.94843	0.862623	0.866913	0.875606	0.90056	0.876661	0.945559
TR46629|c0_g1_i2	0.977381	0.985753	0.914264	0.922942	0.741933	0.618384	0.517544	0.678133	0.921329	0.896153	0.590504	0.774805	0.885878	0.980757	0.860702	0.905024	0.940154	0.98035	0.80431	0.907768	0.926813	0.940881	0.915285	0.538037	0.829634	0.8113	0.924586	0.828103	0.897976	0.915282	0.869643	0.783592	0.856444	0.815803	0.920531	0.945409	0.846638	0.913707	0.862018	0.527753	0.826667	0.910296	0.921687	0.907454	0.819389	0.89668	0.755077	0.889709	0.881352
TR48390|c2_g4_i2	0.955578	0.985642	0.731833	0.997277	0.92	0.708841	0.764884	0.857879	0.973257	0.953748	0.787154	0.537883	0.936529	0.971524	0.918119	0.716573	0.999704	0.90404	0.934877	0.834992	0.798386	0.985797	0.848233	0.765471	0.962314	0.950305	0.83618	0.948397	0.742232	0.794447	0.92928	0.943371	0.975946	0.853732	0.797308	0.820158	0.849224	0.946609	0.91762	0.759984	0.855515	0.895523	0.986465	0.911506	0.937796	0.930575	0.89429	0.934132	0.985375
TR52482|c0_g1_i1	0.982136	0.985626	0.913037	0.922928	0.737933	0.597204	0.519985	0.666869	0.926805	0.903656	0.57673	0.769331	0.894901	0.984003	0.871008	0.903738	0.938282	0.985492	0.810236	0.919561	0.935536	0.934943	0.926617	0.526743	0.83158	0.814421	0.935036	0.83348	0.907119	0.925355	0.879134	0.779954	0.857424	0.829895	0.911311	0.952516	0.860696	0.921862	0.872377	0.516873	0.840667	0.921216	0.925078	0.917847	0.825982	0.906156	0.743057	0.898941	0.882166
TR20860|c0_g1_i2	0.971348	0.985606	0.730766	0.996562	0.905136	0.640534	0.769454	0.819883	0.990289	0.977135	0.740918	0.524012	0.964838	0.982329	0.950401	0.715394	0.993289	0.921784	0.952222	0.873797	0.828203	0.966662	0.885497	0.726677	0.966992	0.958623	0.870937	0.964146	0.773744	0.828446	0.958946	0.929919	0.977745	0.898296	0.770035	0.844802	0.894176	0.972412	0.950096	0.722434	0.899914	0.930763	0.996699	0.944811	0.957434	0.960556	0.854476	0.963188	0.986868
TR52111|c0_g3_i1	0.995934	0.985584	0.885272	0.933021	0.747939	0.536919	0.56101	0.65223	0.952721	0.937238	0.555692	0.719834	0.932765	0.994294	0.914134	0.874974	0.940083	0.993457	0.847967	0.950703	0.948885	0.920922	0.956937	0.518204	0.855989	0.843669	0.959541	0.867995	0.918303	0.944312	0.919769	0.788811	0.876812	0.883391	0.863992	0.960761	0.909452	0.954439	0.915447	0.510373	0.89266	0.956989	0.945556	0.954285	0.864405	0.943373	0.720547	0.9367	0.898968
TR37022|c0_g1_i1	0.989238	0.985557	0.904803	0.925635	0.737763	0.566049	0.532662	0.654947	0.937644	0.917983	0.561309	0.752274	0.911453	0.989094	0.889876	0.895195	0.937454	0.991318	0.824537	0.936304	0.945352	0.926999	0.942812	0.516418	0.839492	0.82446	0.949054	0.846534	0.916658	0.937628	0.896757	0.779737	0.863311	0.854226	0.892162	0.959819	0.883744	0.936388	0.891267	0.507386	0.864533	0.938568	0.932981	0.934999	0.840945	0.92286	0.728504	0.915614	0.887248
TR52940|c0_g1_i4	0.961626	0.985539	0.90225	0.928546	0.767385	0.685181	0.53064	0.724249	0.909618	0.879202	0.645135	0.770382	0.864076	0.970285	0.835852	0.89269	0.949781	0.959035	0.79784	0.868024	0.891155	0.960776	0.877306	0.588227	0.834551	0.813432	0.887339	0.822327	0.858913	0.876445	0.847268	0.806503	0.862989	0.778701	0.935908	0.91456	0.806716	0.892883	0.836869	0.577176	0.789075	0.877766	0.916906	0.877958	0.810033	0.872222	0.799957	0.866809	0.88708
TR43869|c1_g1_i1	0.963798	0.985497	0.905717	0.92695	0.762137	0.675648	0.526218	0.716359	0.91047	0.88066	0.635983	0.773494	0.866228	0.971648	0.838319	0.896265	0.947835	0.962514	0.79717	0.873813	0.897035	0.957684	0.882807	0.579305	0.832407	0.811574	0.892981	0.82168	0.865528	0.882646	0.849395	0.801777	0.860781	0.782944	0.935241	0.919792	0.811704	0.895103	0.839394	0.568299	0.793479	0.882	0.916735	0.881599	0.809862	0.874895	0.792664	0.869168	0.885144
TR15259|c0_g1_i1	0.981799	0.985491	0.91351	0.922576	0.737519	0.598006	0.519047	0.666856	0.926219	0.902946	0.576817	0.770217	0.89413	0.983711	0.87015	0.904233	0.938072	0.985294	0.80941	0.919	0.935304	0.934998	0.926063	0.526612	0.830962	0.813722	0.934592	0.832711	0.906948	0.925029	0.878313	0.779568	0.856893	0.828894	0.912045	0.95236	0.859798	0.921187	0.871521	0.516706	0.839697	0.920531	0.924568	0.917135	0.825154	0.905408	0.743194	0.898176	0.881687
TR40652|c0_g1_i1	0.945952	0.98548	0.750827	0.990124	0.912859	0.749956	0.736477	0.867634	0.955281	0.930519	0.801297	0.571837	0.910374	0.96429	0.888357	0.736256	0.998241	0.898454	0.908764	0.813537	0.789164	0.995186	0.827335	0.771036	0.945323	0.929997	0.819281	0.924492	0.73452	0.781378	0.901222	0.937024	0.962401	0.816889	0.82965	0.814425	0.815652	0.924085	0.887898	0.76415	0.819707	0.870848	0.972204	0.886361	0.911217	0.904874	0.909456	0.908053	0.973609
TR38665|c0_g1_i2	0.974245	0.985451	0.914602	0.922609	0.743998	0.630459	0.515966	0.684441	0.917807	0.891464	0.598305	0.777654	0.880309	0.978497	0.854399	0.905399	0.940892	0.97698	0.800582	0.900564	0.921376	0.943977	0.908347	0.544423	0.828208	0.8092	0.918153	0.824684	0.892303	0.909067	0.86381	0.785429	0.855566	0.807315	0.925515	0.940904	0.838153	0.908629	0.855683	0.533903	0.818227	0.903606	0.919376	0.901075	0.815266	0.890842	0.761788	0.884017	0.880559
TR40227|c0_g1_i3	0.9481	0.985211	0.868553	0.942512	0.808947	0.741408	0.573932	0.779544	0.909126	0.876093	0.708384	0.73399	0.856825	0.961978	0.827569	0.857938	0.964286	0.934204	0.811866	0.831675	0.849631	0.979921	0.842915	0.652922	0.856301	0.834258	0.850416	0.835355	0.811324	0.833918	0.840912	0.843823	0.883941	0.759686	0.928428	0.876619	0.780877	0.883765	0.828135	0.642047	0.768458	0.854295	0.922748	0.859118	0.820459	0.860875	0.848723	0.857962	0.905314
TR45446|c0_g1_i1	0.942074	0.985104	0.83686	0.955461	0.841887	0.766363	0.616314	0.815921	0.915768	0.88286	0.748829	0.694563	0.861717	0.958813	0.833102	0.825213	0.975434	0.918423	0.832163	0.813658	0.823146	0.990247	0.826102	0.697721	0.878682	0.857248	0.830226	0.854078	0.779858	0.808188	0.847186	0.873385	0.904417	0.760165	0.910595	0.851387	0.775149	0.885906	0.833326	0.687513	0.767378	0.846858	0.932548	0.85522	0.838327	0.862623	0.878285	0.861668	0.923135
TR54801|c1_g1_i2	0.942222	0.985073	0.763624	0.984704	0.90455	0.764302	0.717408	0.866343	0.945987	0.918883	0.801384	0.592472	0.89772	0.961197	0.874016	0.749516	0.995607	0.897959	0.89388	0.806352	0.788657	0.997493	0.820217	0.766689	0.934172	0.917289	0.814435	0.910812	0.735431	0.779056	0.887525	0.929553	0.953052	0.800168	0.846323	0.815276	0.801291	0.913441	0.873625	0.759086	0.803672	0.860667	0.964093	0.875449	0.896479	0.892884	0.911549	0.895607	0.965435
TR53637|c2_g1_i1	0.997519	0.985055	0.877162	0.935427	0.751984	0.527342	0.571673	0.651997	0.957576	0.943541	0.554633	0.707155	0.939722	0.995449	0.922133	0.866603	0.940799	0.993196	0.856145	0.954611	0.948815	0.918633	0.960782	0.519835	0.861841	0.850477	0.962038	0.87544	0.917458	0.945349	0.927357	0.792357	0.881568	0.892945	0.853328	0.959832	0.917624	0.960185	0.923407	0.51244	0.901808	0.962582	0.949647	0.96028	0.872513	0.949959	0.718279	0.943543	0.903023
TR49915|c1_g1_i5	0.964622	0.985032	0.725438	0.99837	0.914947	0.666682	0.774542	0.837892	0.98524	0.970032	0.762346	0.521715	0.955819	0.977698	0.940195	0.70994	0.996667	0.912822	0.949357	0.857592	0.813565	0.974086	0.86999	0.746397	0.968614	0.959158	0.855699	0.961536	0.757755	0.812563	0.949714	0.938693	0.979988	0.883257	0.775569	0.832056	0.877984	0.963753	0.93977	0.74186	0.88467	0.917448	0.994397	0.932709	0.953412	0.95047	0.87193	0.953728	0.988766
TR39502|c0_g1_i1	0.940719	0.984966	0.773246	0.980812	0.897512	0.770436	0.703651	0.862932	0.940425	0.912008	0.798419	0.607019	0.890421	0.959831	0.865728	0.759473	0.993402	0.898996	0.88416	0.803836	0.790496	0.998093	0.817647	0.760923	0.926369	0.908573	0.813385	0.901883	0.738434	0.779828	0.879539	0.923241	0.946398	0.790938	0.857041	0.817776	0.793847	0.90747	0.865402	0.752871	0.794944	0.855683	0.958947	0.869788	0.887027	0.886194	0.910544	0.888514	0.959637
TR52995|c0_g1_i6	0.998001	0.984762	0.807271	0.962948	0.810777	0.522612	0.667794	0.69829	0.986703	0.978432	0.602662	0.609386	0.974785	0.997866	0.962022	0.794372	0.959477	0.974161	0.91525	0.948905	0.916926	0.924539	0.956366	0.583761	0.914538	0.907644	0.948109	0.929743	0.876196	0.918714	0.966597	0.845019	0.927633	0.932449	0.790954	0.926199	0.94396	0.987097	0.962719	0.578892	0.937777	0.97681	0.979774	0.980535	0.928315	0.979626	0.748175	0.976671	0.943048
TR50134|c1_g1_i1	0.998502	0.98464	0.811912	0.96089	0.805985	0.519932	0.661292	0.693381	0.985292	0.976899	0.597293	0.615421	0.973452	0.998022	0.96053	0.79917	0.957782	0.976091	0.911804	0.950827	0.920265	0.923181	0.958132	0.577622	0.910988	0.903944	0.950422	0.926555	0.880257	0.921872	0.965037	0.840704	0.924414	0.931514	0.793956	0.929435	0.943945	0.986214	0.961274	0.572634	0.937077	0.977205	0.978004	0.980432	0.925192	0.978735	0.744306	0.975503	0.940229
TR47586|c0_g1_i2	0.984188	0.98455	0.748268	0.987218	0.874652	0.580213	0.746157	0.772317	0.996332	0.987271	0.685615	0.538017	0.979329	0.990196	0.96712	0.73346	0.981304	0.941821	0.950321	0.908991	0.862655	0.946887	0.918949	0.67364	0.955545	0.949199	0.904792	0.962132	0.812353	0.865178	0.973501	0.902358	0.965547	0.92613	0.762055	0.875103	0.925992	0.986908	0.967147	0.669815	0.928574	0.957218	0.996398	0.967862	0.958481	0.97803	0.809772	0.97888	0.976055
TR45445|c0_g1_i3	0.984573	0.984535	0.912971	0.921284	0.732797	0.581335	0.518808	0.656844	0.929101	0.907303	0.564931	0.767029	0.899657	0.985294	0.876598	0.903697	0.935493	0.988697	0.812224	0.927328	0.941717	0.929527	0.93401	0.516397	0.830817	0.814416	0.942019	0.835167	0.913868	0.932394	0.88414	0.775191	0.8561	0.838286	0.905254	0.957548	0.869363	0.926165	0.878018	0.506773	0.849069	0.927846	0.925838	0.923946	0.828523	0.911365	0.732819	0.903892	0.880849
TR37644|c0_g1_i1	0.998748	0.9845	0.814444	0.959667	0.80321	0.518227	0.657619	0.690491	0.984473	0.976028	0.594134	0.618715	0.972705	0.998062	0.959704	0.801791	0.956748	0.977143	0.909853	0.951927	0.922138	0.922306	0.95914	0.574052	0.908949	0.90183	0.951731	0.924744	0.882541	0.923653	0.964167	0.838196	0.92255	0.931033	0.795509	0.931237	0.943978	0.985712	0.960476	0.569001	0.936727	0.977441	0.976968	0.980385	0.923426	0.978238	0.741991	0.97485	0.938587
TR54543|c1_g2_i4	0.942454	0.984463	0.847797	0.950178	0.830493	0.761776	0.600259	0.80498	0.911502	0.878112	0.737063	0.709319	0.857303	0.958509	0.828188	0.836539	0.9712	0.922197	0.823004	0.816786	0.829975	0.987221	0.828898	0.68388	0.869657	0.847754	0.83442	0.845587	0.788392	0.814451	0.842185	0.863086	0.89627	0.756236	0.918378	0.858119	0.773422	0.88265	0.828522	0.673348	0.764019	0.846402	0.927624	0.853622	0.829875	0.859222	0.869892	0.857629	0.915955
TR51224|c1_g1_i2	0.992845	0.984384	0.776186	0.97522	0.841642	0.542492	0.709075	0.731096	0.993936	0.986184	0.638937	0.570049	0.98102	0.995184	0.969129	0.76228	0.969647	0.959655	0.935792	0.933536	0.892781	0.933134	0.942069	0.624732	0.936322	0.930246	0.930378	0.948653	0.847325	0.895561	0.974261	0.872679	0.947384	0.935412	0.771721	0.902949	0.940913	0.990499	0.969505	0.62059	0.939214	0.971491	0.989659	0.978535	0.946635	0.982907	0.774231	0.981799	0.960196
TR38596|c0_g1_i4	0.93857	0.984375	0.785343	0.975309	0.887764	0.777034	0.685571	0.857563	0.933036	0.903024	0.793536	0.625385	0.880969	0.957779	0.855065	0.772007	0.989995	0.900186	0.871414	0.800775	0.792952	0.998134	0.814487	0.752539	0.915903	0.896985	0.81216	0.890132	0.742446	0.780968	0.869223	0.914444	0.937369	0.779268	0.870138	0.821	0.784496	0.899695	0.854824	0.743926	0.783918	0.849347	0.951989	0.862542	0.874661	0.877557	0.908245	0.879341	0.951708
TR43728|c2_g1_i1	0.975347	0.984311	0.9176	0.919765	0.737436	0.620171	0.510215	0.675373	0.917427	0.891682	0.588046	0.780652	0.881238	0.978763	0.855639	0.908533	0.93774	0.979543	0.798573	0.905444	0.926519	0.939761	0.912918	0.534338	0.82473	0.805999	0.922926	0.822708	0.89829	0.914509	0.864702	0.779393	0.852042	0.810403	0.924272	0.945384	0.842055	0.909657	0.856985	0.523858	0.821492	0.906765	0.917955	0.903594	0.81377	0.892326	0.753358	0.885167	0.877326
TR52199|c0_g1_i5	0.963722	0.984305	0.722554	0.998585	0.916475	0.666961	0.777175	0.839365	0.985279	0.970192	0.764045	0.518208	0.955928	0.976921	0.940425	0.70699	0.996661	0.911272	0.950434	0.856249	0.811487	0.973836	0.868702	0.748546	0.969631	0.960285	0.854133	0.962463	0.755378	0.810607	0.949951	0.939977	0.980811	0.88335	0.773258	0.829976	0.877628	0.963614	0.939978	0.744081	0.884644	0.916785	0.994555	0.932265	0.954343	0.950377	0.872847	0.953763	0.989382
TR55341|c2_g3_i1	0.995243	0.984239	0.889348	0.929587	0.741716	0.533391	0.553082	0.646031	0.949954	0.934344	0.549114	0.725685	0.930091	0.993229	0.911299	0.879239	0.937054	0.994355	0.843064	0.951609	0.951385	0.918311	0.957665	0.510803	0.850982	0.838505	0.960879	0.863359	0.921642	0.946609	0.916855	0.783065	0.872151	0.881194	0.866315	0.96314	0.908245	0.952244	0.912663	0.502847	0.890713	0.956196	0.94241	0.952945	0.859838	0.941175	0.715425	0.934203	0.894725
TR42393|c1_g1_i6	0.995515	0.984192	0.888219	0.929954	0.742294	0.531966	0.554618	0.645972	0.950691	0.935294	0.548925	0.723887	0.931139	0.993433	0.912499	0.878072	0.937175	0.994367	0.84427	0.952237	0.951436	0.91799	0.958281	0.511005	0.851843	0.839506	0.961301	0.864459	0.921584	0.946822	0.917994	0.783575	0.872854	0.882628	0.864792	0.963064	0.909484	0.953117	0.913858	0.503111	0.89209	0.957059	0.94303	0.953862	0.861037	0.942172	0.715077	0.935235	0.895328
TR47249|c1_g3_i5	0.967981	0.984181	0.914669	0.921268	0.746952	0.651296	0.51258	0.694951	0.91084	0.882446	0.61151	0.782316	0.869747	0.973772	0.842551	0.905544	0.941447	0.970347	0.793273	0.887195	0.911168	0.948718	0.895438	0.555135	0.824954	0.80476	0.90615	0.817912	0.881721	0.897483	0.852786	0.787963	0.853274	0.791651	0.933754	0.932329	0.822499	0.89893	0.84378	0.544203	0.802647	0.891098	0.914543	0.889102	0.807258	0.879809	0.772988	0.87324	0.878409
TR54481|c2_g1_i4	0.97353	0.984154	0.728675	0.995249	0.901077	0.623968	0.770441	0.810535	0.993049	0.981428	0.729826	0.518994	0.970274	0.983384	0.956818	0.713275	0.990582	0.92427	0.955443	0.881305	0.833437	0.960951	0.892651	0.717479	0.967231	0.959754	0.877434	0.966932	0.779339	0.834691	0.964745	0.926078	0.977238	0.907585	0.761996	0.848812	0.903413	0.977174	0.95655	0.713554	0.909124	0.937597	0.997911	0.95125	0.961133	0.966319	0.84448	0.968775	0.986212
TR39868|c2_g5_i17	0.998236	0.984112	0.872468	0.935957	0.752911	0.519551	0.576781	0.64996	0.960002	0.946945	0.55193	0.6998	0.943647	0.99576	0.926743	0.861782	0.94026	0.993069	0.860311	0.957409	0.949284	0.916116	0.963485	0.518788	0.864351	0.853614	0.963969	0.879165	0.917625	0.946535	0.931658	0.793061	0.883405	0.898828	0.846359	0.959662	0.922815	0.963393	0.928005	0.511664	0.907475	0.966078	0.951433	0.963903	0.876723	0.953756	0.71511	0.947436	0.904484
TR47058|c2_g5_i3	0.987784	0.984025	0.757162	0.982688	0.862106	0.562268	0.733753	0.75536	0.996323	0.988175	0.666264	0.547435	0.98153	0.992195	0.969728	0.742654	0.976468	0.948649	0.946303	0.91964	0.874524	0.940424	0.929002	0.654102	0.949016	0.943034	0.91549	0.958341	0.82599	0.877441	0.975494	0.891016	0.959155	0.932099	0.7629	0.88582	0.933873	0.989554	0.969886	0.650265	0.934983	0.964147	0.994433	0.97344	0.955526	0.98142	0.79456	0.981547	0.970405
TR52424|c0_g1_i1	0.939993	0.984016	0.762294	0.983937	0.905231	0.768733	0.717101	0.868751	0.9439	0.916382	0.804514	0.59208	0.894861	0.959349	0.870916	0.74819	0.995195	0.895459	0.892079	0.802432	0.785229	0.997955	0.816412	0.769415	0.933255	0.916146	0.81075	0.909076	0.73185	0.775359	0.884607	0.930045	0.952281	0.796192	0.846998	0.812207	0.797172	0.91069	0.870506	0.761745	0.799676	0.857135	0.962522	0.872101	0.89447	0.889855	0.91391	0.892677	0.964623
TR43566|c1_g2_i1	0.937871	0.984001	0.783991	0.975383	0.888672	0.7782	0.686696	0.858807	0.932753	0.902699	0.795016	0.62395	0.880545	0.957213	0.854636	0.770627	0.990055	0.899155	0.871611	0.799515	0.791492	0.998279	0.813277	0.754113	0.916268	0.897345	0.81086	0.890283	0.740822	0.7795	0.868837	0.915215	0.937688	0.778586	0.869458	0.819619	0.7836	0.899194	0.854382	0.745515	0.783184	0.848458	0.951867	0.861784	0.874754	0.877013	0.909257	0.878871	0.951935
TR43627|c0_g1_i3	0.984785	0.98398	0.913613	0.920249	0.730627	0.577712	0.517073	0.653792	0.92891	0.907339	0.561493	0.767604	0.899937	0.985227	0.877003	0.904378	0.934322	0.989343	0.811596	0.928818	0.943208	0.927952	0.935397	0.513078	0.829663	0.813374	0.943443	0.83453	0.915622	0.934007	0.884423	0.773173	0.854905	0.839327	0.904474	0.958806	0.870634	0.926447	0.878443	0.503478	0.850157	0.928814	0.925296	0.924716	0.828055	0.911815	0.729918	0.90424	0.879729
TR47798|c0_g1_i3	0.998989	0.983933	0.86544	0.93847	0.757742	0.5153	0.586347	0.652327	0.963632	0.951486	0.554035	0.689375	0.948473	0.996433	0.932259	0.85452	0.941597	0.992021	0.866906	0.958814	0.94764	0.915516	0.964932	0.522857	0.86963	0.85953	0.964349	0.885201	0.915161	0.945632	0.936968	0.797363	0.887877	0.904978	0.838647	0.957566	0.927694	0.967282	0.933475	0.516049	0.913269	0.969239	0.954793	0.967548	0.883117	0.958143	0.715764	0.952113	0.908345
TR43672|c1_g1_i2	0.957535	0.983898	0.721747	0.998778	0.922294	0.691684	0.776399	0.853545	0.978985	0.961646	0.781303	0.521829	0.945585	0.972575	0.928692	0.7062	0.998833	0.904132	0.944423	0.841574	0.799795	0.980521	0.854604	0.763283	0.968179	0.957558	0.84084	0.956971	0.742968	0.797448	0.939166	0.945189	0.980326	0.867129	0.782142	0.820153	0.861099	0.954083	0.928167	0.758395	0.868438	0.903648	0.990765	0.919909	0.947447	0.939354	0.887471	0.943122	0.988928
TR48579|c1_g1_i1	0.989532	0.983847	0.906421	0.922613	0.731742	0.556434	0.527737	0.64667	0.936825	0.917747	0.552044	0.75383	0.911858	0.988653	0.890603	0.896927	0.934095	0.992796	0.822525	0.939972	0.949089	0.92262	0.946208	0.507438	0.836118	0.82137	0.952568	0.844506	0.921112	0.941669	0.897164	0.774119	0.859838	0.856626	0.890047	0.962944	0.886771	0.936814	0.892045	0.498461	0.867062	0.940819	0.931241	0.936717	0.839359	0.92372	0.720645	0.916201	0.883983
TR51871|c0_g1_i2	0.993764	0.983649	0.779623	0.972771	0.835913	0.534985	0.703332	0.723694	0.993294	0.985892	0.630613	0.573913	0.981253	0.995451	0.969513	0.765855	0.96711	0.961969	0.933451	0.937354	0.897211	0.930008	0.945639	0.61628	0.932992	0.927049	0.934249	0.946414	0.852529	0.90013	0.974397	0.867442	0.944128	0.937171	0.771887	0.906917	0.94349	0.990937	0.969944	0.612125	0.941162	0.973715	0.988226	0.980187	0.944728	0.983639	0.767572	0.982227	0.957255
TR46978|c0_g1_i6	0.975229	0.983623	0.919148	0.918206	0.734479	0.61734	0.506947	0.671998	0.91648	0.890804	0.584371	0.782713	0.880546	0.978395	0.854959	0.910159	0.936239	0.98012	0.796762	0.906431	0.927994	0.938195	0.913801	0.530469	0.822634	0.803908	0.924013	0.820973	0.900149	0.91598	0.863938	0.776654	0.850032	0.810224	0.9246	0.94671	0.84229	0.909112	0.856329	0.519962	0.821412	0.90698	0.916722	0.903546	0.812139	0.891861	0.750385	0.884562	0.87548
TR44861|c0_g2_i3	0.965989	0.983602	0.914661	0.920613	0.747473	0.657069	0.511261	0.697656	0.908589	0.879604	0.614993	0.783711	0.86647	0.97221	0.838903	0.905566	0.941346	0.968299	0.790874	0.883223	0.908152	0.949835	0.891591	0.557885	0.823713	0.803177	0.902581	0.815672	0.878629	0.894067	0.849371	0.788371	0.852317	0.786934	0.936039	0.929776	0.817812	0.895912	0.840118	0.546831	0.797961	0.887317	0.912893	0.885459	0.804666	0.87641	0.775914	0.869906	0.877503
TR49298|c0_g2_i1	0.979307	0.983507	0.735806	0.991105	0.887563	0.595969	0.76071	0.789002	0.996028	0.986367	0.704755	0.524211	0.977226	0.986888	0.964858	0.72064	0.985115	0.933146	0.955118	0.897342	0.848827	0.951741	0.907897	0.693645	0.962421	0.955933	0.892756	0.966496	0.796545	0.851197	0.971778	0.913837	0.972001	0.920759	0.757448	0.862263	0.918269	0.984031	0.964737	0.689945	0.922637	0.949829	0.997972	0.96198	0.962129	0.974584	0.824067	0.976259	0.981541
TR7816|c0_g1_i1	0.937591	0.983503	0.821998	0.959514	0.855051	0.777635	0.633364	0.831206	0.916715	0.883747	0.766179	0.676952	0.861704	0.955659	0.833304	0.80993	0.978834	0.909748	0.839081	0.803638	0.809721	0.993607	0.816618	0.716819	0.886752	0.865517	0.819356	0.860329	0.764324	0.795	0.847752	0.885015	0.911706	0.757995	0.90224	0.83859	0.770288	0.884743	0.833376	0.70688	0.764534	0.841407	0.935	0.851323	0.844135	0.861219	0.890602	0.861128	0.929266
TR51567|c1_g1_i1	0.971809	0.983468	0.724891	0.995937	0.904299	0.627977	0.774219	0.814798	0.992605	0.980835	0.73479	0.514888	0.96936	0.982088	0.955874	0.709396	0.991238	0.921511	0.956444	0.877777	0.829298	0.961882	0.889283	0.722707	0.968781	0.961275	0.873791	0.967803	0.774671	0.830518	0.963944	0.928892	0.978658	0.905818	0.760339	0.844931	0.90099	0.976036	0.955566	0.718822	0.907197	0.935232	0.997975	0.949297	0.961815	0.965035	0.848056	0.967719	0.987357
TR46005|c0_g1_i1	0.937993	0.983466	0.768306	0.980913	0.900663	0.774784	0.707516	0.8674	0.939176	0.910584	0.803775	0.601871	0.888623	0.957603	0.863898	0.754433	0.993477	0.895087	0.884626	0.799028	0.78502	0.99853	0.81302	0.766587	0.927488	0.909658	0.808451	0.902192	0.732376	0.774306	0.877873	0.925895	0.947364	0.788162	0.854605	0.8126	0.790306	0.905408	0.863524	0.758581	0.79198	0.8522	0.9583	0.866781	0.887113	0.883962	0.914187	0.886549	0.960275
TR48906|c0_g1_i3	0.999943	0.983391	0.837165	0.948969	0.779699	0.508034	0.624706	0.667605	0.9761	0.966735	0.569423	0.649111	0.964163	0.997784	0.950179	0.82531	0.948144	0.985359	0.891375	0.959064	0.936792	0.916029	0.965576	0.54515	0.890589	0.882547	0.961017	0.907629	0.900724	0.937193	0.954429	0.816969	0.90597	0.923684	0.811396	0.945628	0.941178	0.979531	0.951178	0.539444	0.930552	0.97715	0.96715	0.977713	0.906436	0.971808	0.72435	0.967088	0.924002
TR50968|c4_g1_i2	0.960602	0.983379	0.908935	0.92297	0.757185	0.679146	0.517732	0.713986	0.905208	0.874611	0.634214	0.779904	0.859865	0.968628	0.831394	0.899682	0.944842	0.960615	0.789939	0.869706	0.895401	0.956465	0.878691	0.575993	0.826426	0.805065	0.889708	0.814855	0.864535	0.880377	0.842671	0.797091	0.855418	0.775337	0.939617	0.918587	0.804972	0.889444	0.832496	0.564742	0.786119	0.876658	0.911847	0.875948	0.802691	0.868795	0.791448	0.86289	0.880191
TR53545|c0_g1_i4	0.956589	0.983366	0.719825	0.99888	0.923535	0.693129	0.778008	0.855194	0.978635	0.961255	0.783261	0.51975	0.945067	0.971804	0.92818	0.704238	0.998897	0.902723	0.944754	0.839905	0.797814	0.980667	0.853	0.765398	0.96871	0.958092	0.8391	0.957233	0.74076	0.795469	0.938708	0.946241	0.980782	0.866296	0.781093	0.818267	0.859964	0.953449	0.927637	0.760534	0.86753	0.902492	0.990622	0.918933	0.947638	0.938672	0.888785	0.942542	0.989253
TR52940|c0_g1_i1	0.958404	0.983348	0.719056	0.999036	0.922343	0.685184	0.779403	0.851216	0.980857	0.964264	0.778347	0.517249	0.948647	0.973063	0.932263	0.703434	0.998314	0.904589	0.947286	0.844326	0.800959	0.978498	0.857255	0.761489	0.969719	0.959563	0.84298	0.959536	0.744016	0.799145	0.942482	0.945156	0.981399	0.871796	0.777363	0.820798	0.865388	0.956665	0.931737	0.756792	0.872978	0.906683	0.992067	0.922956	0.950405	0.942396	0.884447	0.94619	0.989779
TR53065|c0_g1_i7	0.939427	0.983321	0.841637	0.95128	0.835899	0.769156	0.606324	0.812379	0.910535	0.87682	0.745711	0.702806	0.855428	0.956236	0.826213	0.830227	0.972324	0.917457	0.824383	0.810527	0.822838	0.988956	0.822918	0.692861	0.87209	0.850095	0.828024	0.846775	0.780374	0.807206	0.840475	0.86781	0.898531	0.752766	0.916013	0.851469	0.76888	0.880441	0.826478	0.682378	0.760291	0.842078	0.92757	0.849992	0.830705	0.856723	0.876197	0.855512	0.917772
TR55215|c1_g3_i5	0.986252	0.983259	0.912762	0.919496	0.728072	0.567838	0.517382	0.648084	0.930608	0.909935	0.554714	0.765073	0.903219	0.986008	0.880855	0.903518	0.932765	0.991068	0.813438	0.933509	0.946631	0.924633	0.939871	0.507372	0.829737	0.813965	0.947559	0.836132	0.919294	0.938018	0.887907	0.770779	0.854557	0.844905	0.900009	0.961501	0.876236	0.929359	0.88232	0.497952	0.855703	0.933023	0.926056	0.928663	0.830201	0.915317	0.723894	0.907622	0.879319
TR41562|c0_g1_i1	0.949729	0.983237	0.886719	0.932415	0.78672	0.725024	0.546004	0.755507	0.902846	0.869721	0.682037	0.757466	0.851612	0.96184	0.821963	0.876777	0.955351	0.941978	0.797187	0.840804	0.864167	0.971631	0.851281	0.623855	0.840377	0.817951	0.860924	0.821637	0.829055	0.847958	0.834845	0.823633	0.869196	0.757247	0.938075	0.890376	0.782297	0.88026	0.822741	0.612568	0.766985	0.856762	0.914536	0.859371	0.807262	0.857612	0.828856	0.853484	0.8922
TR41669|c0_g1_i1	0.994852	0.983104	0.784744	0.969897	0.829051	0.527708	0.695603	0.715423	0.992188	0.985006	0.621367	0.580041	0.980886	0.995846	0.969188	0.771162	0.964345	0.964875	0.929975	0.941457	0.9025	0.926934	0.949466	0.606551	0.928675	0.922763	0.938587	0.943149	0.858788	0.905439	0.97384	0.861213	0.940033	0.938218	0.77358	0.911784	0.945646	0.990957	0.969687	0.602327	0.942476	0.975792	0.98631	0.981562	0.941762	0.983889	0.760414	0.982097	0.953611
TR54190|c1_g1_i2	0.998399	0.983078	0.810227	0.95942	0.803571	0.5127	0.661085	0.688928	0.985451	0.97769	0.592229	0.612731	0.97471	0.997464	0.9622	0.797486	0.955746	0.976125	0.912237	0.952927	0.921461	0.919955	0.960082	0.573354	0.91021	0.903537	0.952109	0.926795	0.881635	0.923479	0.966453	0.838341	0.923316	0.934378	0.789882	0.930125	0.946768	0.987182	0.962959	0.568501	0.939901	0.979016	0.977543	0.982083	0.925803	0.980117	0.739533	0.976819	0.939052
TR46489|c0_g1_i3	0.936807	0.983064	0.822289	0.958848	0.854469	0.778879	0.6321	0.831274	0.915651	0.882501	0.766447	0.677853	0.860355	0.954962	0.831833	0.810251	0.978369	0.90911	0.837771	0.802447	0.808971	0.993541	0.815445	0.716795	0.885767	0.864418	0.818325	0.85909	0.763641	0.794113	0.84634	0.884443	0.910836	0.756283	0.903022	0.83796	0.768681	0.883514	0.831906	0.70681	0.762854	0.840099	0.934073	0.849999	0.842801	0.85988	0.890833	0.85978	0.928449
TR43743|c0_g1_i7	0.953895	0.983008	0.898286	0.927185	0.772063	0.706116	0.530498	0.736412	0.902419	0.870121	0.660305	0.77024	0.853394	0.964247	0.824053	0.888721	0.950017	0.950093	0.791682	0.852657	0.877983	0.96487	0.862468	0.601511	0.832349	0.810196	0.87304	0.816502	0.84499	0.862064	0.836296	0.810433	0.861486	0.762933	0.940833	0.903008	0.790369	0.882732	0.824986	0.590145	0.773234	0.864136	0.911989	0.865147	0.802982	0.860806	0.812063	0.855815	0.885444
TR43806|c0_g1_i1	0.998837	0.982916	0.815057	0.957235	0.798576	0.510097	0.654243	0.683888	0.983885	0.975977	0.586739	0.619067	0.97319	0.997556	0.960501	0.802482	0.95396	0.978053	0.908542	0.954779	0.924827	0.918563	0.961776	0.567035	0.906449	0.899607	0.954384	0.923377	0.885752	0.92664	0.96469	0.833839	0.919909	0.933223	0.793083	0.933399	0.946575	0.986141	0.961309	0.562053	0.938993	0.979281	0.975623	0.981834	0.92244	0.979053	0.735587	0.975468	0.936063
TR50388|c0_g2_i2	0.946743	0.982764	0.727596	0.995625	0.925134	0.732846	0.764344	0.871634	0.964914	0.943226	0.804343	0.538132	0.924173	0.964619	0.904463	0.712338	0.999918	0.893897	0.927601	0.817437	0.783451	0.99048	0.831277	0.780436	0.959596	0.946384	0.819881	0.941522	0.726474	0.778105	0.916574	0.947674	0.974057	0.835531	0.803218	0.807085	0.830415	0.934894	0.903871	0.774577	0.837246	0.879876	0.980731	0.896772	0.929513	0.917401	0.908048	0.921426	0.983358
TR25224|c0_g1_i1	0.946532	0.982736	0.879788	0.934721	0.794585	0.736266	0.55413	0.76627	0.90219	0.868512	0.694455	0.750188	0.84956	0.959698	0.819686	0.869646	0.957805	0.936569	0.799396	0.833005	0.855437	0.975098	0.843872	0.636511	0.844186	0.821557	0.853043	0.823656	0.819146	0.839001	0.832962	0.830644	0.872864	0.752799	0.936459	0.882378	0.776509	0.877857	0.820375	0.625251	0.762224	0.851492	0.915169	0.855018	0.808746	0.854746	0.838335	0.851114	0.895333
TR42405|c0_g1_i1	0.955191	0.982695	0.902338	0.925043	0.7665	0.699055	0.52466	0.729245	0.902035	0.870043	0.652193	0.774779	0.853824	0.964898	0.824598	0.892914	0.947838	0.952843	0.789453	0.856786	0.882838	0.962174	0.86635	0.59318	0.829194	0.807142	0.877265	0.814405	0.850631	0.867024	0.836606	0.805396	0.858445	0.764805	0.941656	0.907425	0.793114	0.88341	0.825589	0.581786	0.775311	0.866616	0.910829	0.86704	0.8012	0.861752	0.805729	0.856445	0.882748
TR54747|c0_g1_i1	0.934996	0.98268	0.796873	0.968612	0.877122	0.784379	0.666213	0.851927	0.924077	0.892331	0.788645	0.643782	0.869718	0.954387	0.842518	0.784003	0.985548	0.900029	0.857036	0.795928	0.793951	0.997477	0.809557	0.743951	0.904078	0.883957	0.809266	0.876784	0.745057	0.780544	0.857071	0.904715	0.927053	0.765513	0.883156	0.822864	0.7731	0.890193	0.842362	0.734747	0.770822	0.841172	0.943596	0.853462	0.86062	0.867108	0.905732	0.868361	0.942508
TR48323|c0_g1_i1	0.991329	0.982593	0.903456	0.92195	0.729322	0.542488	0.530174	0.639619	0.939593	0.921894	0.543568	0.747951	0.916964	0.98954	0.896611	0.893899	0.932116	0.994516	0.826191	0.946117	0.952889	0.917914	0.952079	0.500817	0.837183	0.823257	0.957729	0.847726	0.925055	0.946404	0.902645	0.771774	0.860166	0.86503	0.882238	0.96569	0.894906	0.941217	0.898075	0.49215	0.875339	0.946738	0.932732	0.942409	0.843368	0.929007	0.712772	0.921399	0.884082
TR51699|c5_g3_i2	0.992053	0.982553	0.770756	0.974928	0.84245	0.536857	0.71347	0.729924	0.994836	0.987828	0.637505	0.562611	0.982999	0.994179	0.971655	0.756738	0.968503	0.957953	0.938505	0.933979	0.891251	0.930524	0.942471	0.624697	0.937863	0.932283	0.930106	0.95097	0.84546	0.894589	0.976573	0.873175	0.948347	0.938765	0.765046	0.900971	0.943539	0.991841	0.97201	0.620784	0.94235	0.972759	0.990188	0.980004	0.949289	0.984686	0.771941	0.983715	0.960777
TR17007|c0_g1_i1	0.982636	0.98254	0.91797	0.916674	0.725375	0.580029	0.508314	0.650614	0.924467	0.9022	0.558649	0.774965	0.894594	0.983123	0.87114	0.908944	0.931677	0.98869	0.80488	0.926312	0.943174	0.926873	0.93284	0.508712	0.82396	0.807183	0.941749	0.828236	0.91632	0.933388	0.878709	0.768297	0.849819	0.833049	0.909306	0.959101	0.865362	0.921829	0.872616	0.498869	0.844156	0.924836	0.921055	0.920333	0.82149	0.906824	0.728032	0.899017	0.87511
TR51535|c3_g1_i3	0.949804	0.982405	0.89134	0.929417	0.780569	0.720714	0.538302	0.748987	0.900801	0.867632	0.674957	0.763614	0.849816	0.961458	0.820052	0.881582	0.952685	0.943699	0.792913	0.842821	0.867674	0.969193	0.853097	0.616026	0.835814	0.813275	0.863326	0.817622	0.833424	0.851318	0.832819	0.818013	0.864955	0.756151	0.940511	0.893689	0.782229	0.878928	0.820886	0.604625	0.766147	0.856999	0.912	0.859021	0.803373	0.856331	0.823444	0.851882	0.888392
TR54005|c1_g2_i7	0.995165	0.982397	0.786011	0.968396	0.82586	0.522921	0.69278	0.711119	0.991805	0.984893	0.616537	0.581366	0.981098	0.995775	0.969541	0.772496	0.962711	0.965873	0.92884	0.943507	0.904695	0.924831	0.951372	0.601792	0.926874	0.921087	0.940594	0.94203	0.861383	0.907766	0.974034	0.858259	0.938214	0.939419	0.77291	0.913677	0.947226	0.991218	0.970067	0.597585	0.943759	0.977036	0.985453	0.982509	0.940861	0.984357	0.756404	0.98241	0.951927
TR47663|c0_g1_i2	0.968806	0.982386	0.719005	0.997012	0.909598	0.635549	0.780007	0.822171	0.991567	0.979441	0.743418	0.508753	0.967371	0.979845	0.953761	0.703365	0.992373	0.916852	0.957652	0.87151	0.822254	0.963695	0.883294	0.731602	0.971091	0.96347	0.867422	0.96884	0.766771	0.82334	0.962103	0.933527	0.980824	0.902182	0.758279	0.838392	0.896324	0.973745	0.953386	0.727753	0.903316	0.930845	0.997863	0.945591	0.96248	0.962435	0.854394	0.965492	0.989099
TR52577|c0_g1_i1	0.959375	0.982374	0.910725	0.920956	0.75432	0.679558	0.5134	0.711966	0.902908	0.872032	0.632322	0.783085	0.857227	0.967385	0.828545	0.901574	0.943226	0.960119	0.786589	0.8685	0.895308	0.955507	0.877446	0.573442	0.82346	0.801898	0.888856	0.811688	0.864814	0.880038	0.839871	0.794404	0.852719	0.772393	0.94144	0.918607	0.802504	0.887127	0.829665	0.562088	0.783304	0.874719	0.909594	0.873801	0.799425	0.866335	0.79001	0.860314	0.877705
TR53880|c1_g4_i4	0.966281	0.982332	0.716959	0.99793	0.91373	0.646155	0.782239	0.829571	0.989734	0.976785	0.752177	0.507872	0.963944	0.978164	0.949857	0.701265	0.993917	0.91341	0.956705	0.865161	0.81651	0.96685	0.877227	0.739682	0.971944	0.963887	0.861455	0.967995	0.76047	0.8171	0.958591	0.937243	0.981924	0.89633	0.760603	0.83341	0.89	0.970458	0.949433	0.735715	0.89738	0.925676	0.997134	0.940914	0.961068	0.958576	0.861568	0.961886	0.990059
TR45710|c4_g1_i1	0.997791	0.982247	0.875968	0.932022	0.745619	0.512407	0.568863	0.641605	0.957589	0.944728	0.542848	0.704513	0.941892	0.994701	0.925035	0.865468	0.93644	0.994294	0.855858	0.959703	0.952712	0.912095	0.965523	0.509278	0.859167	0.84846	0.966485	0.874886	0.921982	0.94997	0.929741	0.78629	0.878411	0.898373	0.846845	0.962709	0.923344	0.961977	0.926357	0.502096	0.907254	0.966512	0.948314	0.963702	0.872706	0.952548	0.707694	0.945892	0.899876
TR44567|c0_g1_i6	0.938302	0.982228	0.847189	0.947633	0.829478	0.768757	0.596677	0.807161	0.906774	0.872558	0.740412	0.711119	0.851171	0.954915	0.821538	0.83601	0.969479	0.918174	0.817928	0.810113	0.824854	0.987289	0.822371	0.686138	0.866185	0.843796	0.828359	0.840743	0.783311	0.808748	0.835845	0.861922	0.893215	0.748204	0.920794	0.853618	0.765525	0.876916	0.821857	0.67543	0.75605	0.839773	0.923701	0.847118	0.824549	0.852966	0.872435	0.851435	0.912996
TR44832|c0_g1_i2	0.98177	0.9822	0.919236	0.91576	0.724287	0.582127	0.505846	0.650575	0.922943	0.900351	0.558869	0.777315	0.892585	0.982373	0.868905	0.910269	0.931138	0.988193	0.802721	0.924863	0.942591	0.92703	0.931409	0.508356	0.822344	0.805356	0.940607	0.826226	0.915901	0.932558	0.876569	0.767285	0.848435	0.83044	0.911252	0.958718	0.863023	0.920073	0.870387	0.498421	0.841628	0.923058	0.919728	0.918485	0.819324	0.904877	0.72839	0.897026	0.873861
TR55384|c3_g2_i1	0.952656	0.982187	0.899258	0.925752	0.770379	0.707465	0.527589	0.735681	0.900493	0.867912	0.659817	0.772341	0.851063	0.963085	0.821522	0.889761	0.948933	0.949279	0.789111	0.851038	0.87722	0.964424	0.86085	0.600486	0.830239	0.807898	0.871712	0.81407	0.844438	0.861074	0.833841	0.808827	0.85959	0.760134	0.942287	0.902405	0.787858	0.880641	0.822464	0.589035	0.770517	0.862117	0.910212	0.863032	0.800421	0.858555	0.811717	0.853508	0.883683
TR42943|c4_g1_i1	0.992562	0.982167	0.900244	0.922562	0.729772	0.53502	0.534171	0.63723	0.942094	0.925285	0.540436	0.742394	0.920871	0.990337	0.901126	0.890588	0.931791	0.995191	0.829941	0.949508	0.954327	0.915783	0.955357	0.499091	0.83937	0.826	0.960375	0.851115	0.926315	0.948482	0.906862	0.772114	0.861787	0.870811	0.87662	0.966521	0.900202	0.944538	0.902586	0.490654	0.880961	0.950537	0.934573	0.946245	0.847218	0.932871	0.709526	0.925307	0.885426
TR42392|c1_g1_i2	0.936039	0.982144	0.760923	0.982183	0.905595	0.776625	0.715194	0.872343	0.939792	0.91146	0.80936	0.592764	0.889306	0.956041	0.864866	0.746859	0.994193	0.891302	0.888053	0.795578	0.779616	0.99868	0.809743	0.773322	0.930881	0.91331	0.804427	0.905232	0.726098	0.769197	0.878889	0.930162	0.95026	0.788601	0.849064	0.807249	0.789514	0.905441	0.86443	0.765499	0.792097	0.850682	0.959311	0.865891	0.890123	0.884076	0.91765	0.887021	0.962614
TR51718|c0_g1_i3	0.997502	0.982096	0.801874	0.961474	0.809149	0.511627	0.670862	0.69324	0.98767	0.980548	0.596815	0.601536	0.977594	0.996773	0.965623	0.788891	0.95684	0.973138	0.917774	0.951427	0.917146	0.919688	0.958713	0.579687	0.915044	0.908864	0.949715	0.931797	0.876345	0.919735	0.969798	0.843222	0.927416	0.937797	0.782337	0.925608	0.94875	0.989169	0.966319	0.575113	0.942933	0.979645	0.979872	0.98336	0.930972	0.982413	0.742018	0.979492	0.942482
TR48453|c1_g2_i5	0.999795	0.982085	0.850027	0.942036	0.765488	0.502502	0.604818	0.654116	0.970308	0.96033	0.555022	0.666778	0.958144	0.996828	0.94354	0.838651	0.942516	0.989338	0.879673	0.962172	0.944456	0.911947	0.968284	0.528203	0.87911	0.870485	0.96544	0.896739	0.910475	0.94415	0.947694	0.804065	0.895565	0.9182	0.820557	0.953195	0.938361	0.974923	0.944672	0.5221	0.925758	0.975906	0.960593	0.975088	0.895575	0.967009	0.713939	0.961519	0.914766
TR34245|c0_g1_i1	0.978834	0.982077	0.731983	0.9907	0.887692	0.590953	0.763596	0.787443	0.99671	0.987656	0.702905	0.518871	0.978822	0.986189	0.966889	0.716743	0.984045	0.932099	0.957037	0.898088	0.848108	0.949485	0.908588	0.692859	0.963344	0.95725	0.892956	0.96812	0.795638	0.85092	0.973622	0.913773	0.972487	0.923554	0.75236	0.861156	0.920581	0.985156	0.966758	0.689334	0.925283	0.951062	0.998295	0.963316	0.964043	0.976073	0.821719	0.977825	0.981761
TR51247|c1_g1_i2	0.934197	0.982066	0.779698	0.974693	0.891108	0.784526	0.688778	0.863511	0.930122	0.899616	0.800886	0.620329	0.876933	0.954166	0.850806	0.766276	0.989642	0.894519	0.870299	0.793144	0.785114	0.998821	0.807113	0.759843	0.916096	0.896966	0.804604	0.888925	0.733958	0.77287	0.86526	0.91718	0.93754	0.773442	0.868394	0.813724	0.777857	0.895504	0.850506	0.751219	0.777904	0.843232	0.95004	0.857009	0.87303	0.872988	0.9134	0.875094	0.951547
TR35260|c0_g1_i1	0.978692	0.98201	0.921537	0.914791	0.724893	0.594532	0.501749	0.655797	0.918706	0.894778	0.565546	0.782881	0.886117	0.980131	0.861563	0.912669	0.93149	0.985398	0.797466	0.917828	0.938042	0.930106	0.92461	0.513172	0.81959	0.8018	0.934573	0.821413	0.91136	0.927081	0.869721	0.767828	0.846415	0.820895	0.918052	0.95516	0.853834	0.914321	0.863029	0.502931	0.832226	0.916014	0.916691	0.911594	0.81376	0.898281	0.734464	0.890485	0.87209
TR40455|c0_g1_i2	0.933738	0.981947	0.803998	0.96484	0.870396	0.786348	0.654945	0.847298	0.919628	0.887079	0.784121	0.654489	0.864316	0.953049	0.836485	0.791399	0.982911	0.900892	0.849321	0.794767	0.795953	0.996623	0.80829	0.737484	0.897415	0.876706	0.809124	0.869632	0.74808	0.78185	0.851177	0.898602	0.92119	0.759212	0.890173	0.825192	0.768235	0.88575	0.836386	0.727971	0.764912	0.837883	0.939226	0.849556	0.853197	0.862254	0.902926	0.863151	0.93731
TR51469|c0_g2_i1	0.945054	0.981918	0.879908	0.933649	0.793877	0.738645	0.552353	0.766727	0.900363	0.866372	0.695307	0.751291	0.847222	0.9584	0.817146	0.869806	0.957062	0.935241	0.797293	0.830702	0.853806	0.975036	0.841612	0.636906	0.842665	0.819846	0.850993	0.821657	0.817582	0.837143	0.830531	0.829916	0.87152	0.749791	0.937573	0.880968	0.773616	0.875697	0.817833	0.625573	0.759255	0.849095	0.913612	0.852632	0.806574	0.852394	0.839	0.848765	0.894053
TR49779|c0_g1_i1	0.954035	0.981907	0.90334	0.923638	0.764791	0.700208	0.521779	0.728415	0.900193	0.867937	0.651577	0.776866	0.851611	0.963804	0.822198	0.893983	0.946764	0.952119	0.786962	0.85532	0.882202	0.961699	0.864881	0.592048	0.827125	0.804896	0.876079	0.812048	0.85021	0.866175	0.834273	0.803772	0.856581	0.762175	0.943057	0.906934	0.790773	0.881432	0.823197	0.580572	0.772762	0.864739	0.909114	0.865061	0.798726	0.859625	0.80528	0.85426	0.88102
TR50968|c2_g1_i1	0.934852	0.981841	0.825288	0.956101	0.850738	0.781391	0.625603	0.829378	0.91203	0.878292	0.764923	0.683229	0.855932	0.953108	0.826983	0.813403	0.976372	0.90821	0.832523	0.799927	0.808361	0.992853	0.812908	0.714076	0.881422	0.859673	0.816445	0.854164	0.763542	0.793024	0.841632	0.880958	0.906973	0.75097	0.906727	0.837657	0.764086	0.879645	0.82708	0.7039	0.757743	0.836563	0.930692	0.846198	0.837627	0.855687	0.889883	0.855433	0.924924
TR42452|c0_g1_i3	0.950334	0.981763	0.716906	0.998276	0.928203	0.712253	0.778212	0.866511	0.972813	0.953734	0.797206	0.520157	0.936108	0.967064	0.918205	0.701307	0.999734	0.89539	0.939779	0.826779	0.786668	0.984955	0.840351	0.77762	0.967289	0.955733	0.826942	0.952572	0.728924	0.783233	0.929477	0.950269	0.980006	0.852743	0.78612	0.808581	0.845917	0.944984	0.917587	0.772467	0.85392	0.890917	0.986839	0.908088	0.941876	0.929065	0.900106	0.933306	0.988375
TR20600|c0_g1_i1	0.982942	0.981669	0.918899	0.915082	0.722064	0.574461	0.505692	0.645944	0.924171	0.902254	0.553391	0.775781	0.895023	0.983002	0.871766	0.909934	0.929872	0.989651	0.80393	0.928575	0.945426	0.924443	0.934947	0.503646	0.8222	0.805597	0.943907	0.827269	0.91897	0.935829	0.879146	0.765215	0.847992	0.834649	0.908062	0.960993	0.867307	0.922258	0.87327	0.493841	0.845826	0.926309	0.920221	0.921506	0.820785	0.90751	0.723585	0.89955	0.873395
TR51587|c0_g1_i2	0.936529	0.981637	0.750647	0.985562	0.912647	0.771851	0.728666	0.876381	0.94439	0.917232	0.813222	0.577933	0.895383	0.956522	0.871853	0.736253	0.996007	0.889168	0.896922	0.796522	0.776382	0.997994	0.810779	0.779851	0.938132	0.921398	0.803986	0.913328	0.72166	0.766938	0.885634	0.936415	0.956408	0.796242	0.838371	0.803473	0.795318	0.910223	0.871346	0.772456	0.799229	0.854218	0.963668	0.870164	0.89865	0.889485	0.919254	0.892867	0.967888
TR53304|c3_g2_i1	0.998938	0.981614	0.865059	0.935434	0.752239	0.504162	0.583136	0.643997	0.963105	0.951773	0.54468	0.688251	0.949485	0.995608	0.933769	0.854209	0.937946	0.992784	0.865874	0.962406	0.950617	0.910389	0.968249	0.514256	0.866895	0.857238	0.967547	0.884016	0.918709	0.949093	0.938099	0.792134	0.884848	0.908369	0.83428	0.959804	0.931431	0.968094	0.935026	0.507582	0.916708	0.971763	0.953262	0.969636	0.882469	0.959519	0.707443	0.953277	0.90538
TR55395|c1_g1_i1	0.99082	0.98157	0.764712	0.976079	0.846375	0.537268	0.719989	0.733448	0.995753	0.98907	0.641408	0.554895	0.984164	0.993186	0.973123	0.750531	0.969096	0.955233	0.94175	0.931896	0.88739	0.930426	0.940507	0.629679	0.940862	0.935557	0.927478	0.953867	0.8409	0.891045	0.978037	0.876578	0.950886	0.940003	0.760076	0.897067	0.943765	0.992427	0.97343	0.625939	0.943319	0.97222	0.991314	0.979953	0.952228	0.985408	0.774213	0.984719	0.96285
TR55514|c3_g6_i1	0.959143	0.981527	0.711894	0.999344	0.923141	0.672959	0.786512	0.847539	0.98408	0.968973	0.773667	0.506202	0.954162	0.973163	0.938816	0.696093	0.99702	0.904144	0.953059	0.848342	0.801529	0.974229	0.861113	0.759286	0.972965	0.963756	0.845701	0.964648	0.74419	0.800794	0.948558	0.945632	0.983637	0.880332	0.766643	0.820388	0.872925	0.961113	0.938274	0.754997	0.881199	0.911653	0.994298	0.928087	0.956258	0.947742	0.879094	0.951667	0.991464
TR49445|c0_g1_i1	0.976523	0.981523	0.923193	0.913608	0.724392	0.601542	0.498244	0.658121	0.915611	0.89086	0.568731	0.786757	0.881682	0.978427	0.856584	0.914409	0.931152	0.983581	0.793535	0.913449	0.935351	0.931473	0.920352	0.515145	0.817163	0.798871	0.930848	0.817776	0.908774	0.923805	0.865031	0.767333	0.844468	0.814657	0.922247	0.953054	0.847918	0.91037	0.858045	0.504705	0.826102	0.911435	0.914281	0.907047	0.809675	0.89382	0.737412	0.886025	0.870336
TR47132|c0_g2_i1	0.967187	0.981239	0.922121	0.914294	0.733883	0.640459	0.497403	0.680655	0.906145	0.877871	0.596055	0.792513	0.865874	0.971978	0.838601	0.913356	0.934925	0.972718	0.784529	0.89079	0.917317	0.942289	0.898601	0.538534	0.81529	0.795005	0.910341	0.809582	0.889587	0.90348	0.848535	0.775878	0.844106	0.789632	0.936363	0.937948	0.822396	0.895828	0.839939	0.527434	0.801097	0.891223	0.908736	0.888068	0.799282	0.876941	0.760635	0.869749	0.870019
TR46778|c0_g1_i2	0.932115	0.981149	0.797003	0.966653	0.875995	0.789334	0.662996	0.853134	0.920575	0.888205	0.790653	0.645807	0.865185	0.951883	0.837584	0.784206	0.984234	0.897384	0.85306	0.791323	0.790631	0.997514	0.805044	0.745074	0.901276	0.88078	0.805151	0.873008	0.741835	0.776776	0.85236	0.903531	0.924594	0.759611	0.885352	0.819993	0.767393	0.886001	0.837421	0.735727	0.764991	0.836448	0.940651	0.84878	0.856494	0.862529	0.907318	0.863799	0.940163
TR41751|c0_g1_i1	0.993373	0.981108	0.775676	0.97088	0.833249	0.524172	0.704619	0.717842	0.993812	0.987444	0.623921	0.568031	0.983493	0.994428	0.97245	0.761868	0.96423	0.961427	0.934937	0.94009	0.898152	0.92516	0.948177	0.611049	0.932587	0.927271	0.93623	0.947525	0.853575	0.901768	0.976948	0.864732	0.943131	0.941856	0.764579	0.907082	0.947873	0.992601	0.972891	0.607139	0.945723	0.976384	0.987857	0.98273	0.946413	0.985963	0.760938	0.984517	0.956028
TR46107|c5_g5_i1	0.935107	0.980995	0.7505	0.984836	0.912559	0.774846	0.727551	0.877548	0.942779	0.915291	0.814843	0.57867	0.893204	0.955332	0.869467	0.736131	0.995601	0.887758	0.8952	0.794044	0.774486	0.998289	0.808365	0.781048	0.937056	0.920129	0.801744	0.911697	0.719752	0.764812	0.883376	0.936265	0.955495	0.793281	0.839471	0.80183	0.792393	0.908196	0.868953	0.773584	0.796289	0.8518	0.962387	0.867809	0.896824	0.887248	0.920555	0.89066	0.967008
TR50468|c3_g2_i4	0.999114	0.98095	0.862036	0.935718	0.752977	0.5001	0.586278	0.643171	0.964351	0.953556	0.543549	0.683723	0.951533	0.995594	0.9362	0.851108	0.937628	0.992399	0.868228	0.963598	0.950451	0.908988	0.9694	0.514079	0.868368	0.85906	0.968241	0.88611	0.918331	0.949326	0.940368	0.792709	0.885932	0.911444	0.830167	0.959302	0.93406	0.96972	0.937446	0.50756	0.919648	0.973445	0.954194	0.971424	0.884819	0.961463	0.705919	0.955295	0.906227
TR65491|c0_g1_i1	0.998307	0.980937	0.871142	0.932113	0.745927	0.50368	0.573522	0.638768	0.959759	0.947935	0.539286	0.697032	0.945674	0.994752	0.929539	0.860524	0.935425	0.994049	0.859721	0.96259	0.953249	0.909007	0.968292	0.50742	0.86125	0.851201	0.968482	0.878297	0.922278	0.951256	0.933906	0.786394	0.879803	0.904297	0.839443	0.962553	0.92861	0.965031	0.930851	0.500518	0.912968	0.969996	0.949769	0.967274	0.876641	0.956233	0.703729	0.949655	0.900898
TR59160|c0_g1_i1	0.963066	0.980919	0.710859	0.99865	0.918586	0.653025	0.787749	0.836372	0.98847	0.975212	0.760199	0.501517	0.961815	0.975668	0.947635	0.695026	0.994663	0.908581	0.957685	0.858883	0.809421	0.968198	0.871212	0.748019	0.973935	0.965789	0.855053	0.968791	0.752561	0.809903	0.956621	0.941441	0.98375	0.892691	0.758125	0.826784	0.885343	0.968012	0.947146	0.744099	0.893496	0.921223	0.996745	0.93712	0.961523	0.955854	0.867318	0.959528	0.991459
TR30012|c0_g1_i1	0.995314	0.980844	0.786187	0.966178	0.821622	0.514678	0.690071	0.704792	0.991468	0.985139	0.609415	0.581071	0.981888	0.995335	0.970681	0.772732	0.960069	0.966715	0.927978	0.946409	0.907246	0.92113	0.954065	0.595162	0.924762	0.919286	0.943237	0.941077	0.864395	0.910657	0.974893	0.85426	0.935913	0.941967	0.770057	0.915683	0.950095	0.991896	0.971241	0.591043	0.94636	0.979055	0.984356	0.984173	0.940304	0.985445	0.750166	0.983324	0.949704
TR35341|c0_g1_i1	0.991153	0.980831	0.9051	0.918879	0.723617	0.534652	0.525037	0.632282	0.938254	0.920968	0.535465	0.749897	0.916548	0.988759	0.896411	0.895662	0.928864	0.995485	0.823637	0.948712	0.955807	0.913987	0.95444	0.492793	0.833606	0.819866	0.960281	0.845201	0.928654	0.949513	0.902194	0.766436	0.85657	0.866179	0.880838	0.968133	0.896679	0.940893	0.89792	0.484148	0.876624	0.947997	0.930652	0.943183	0.841181	0.929004	0.705909	0.921147	0.880703
TR50073|c2_g1_i4	0.9354	0.980797	0.844767	0.946833	0.830816	0.774249	0.597139	0.810569	0.904324	0.869641	0.744757	0.709635	0.847806	0.952511	0.817916	0.833572	0.969043	0.914746	0.816131	0.805024	0.82014	0.987838	0.817439	0.690127	0.865441	0.842811	0.823488	0.838981	0.778318	0.803745	0.832447	0.862962	0.892591	0.743477	0.920974	0.849337	0.760492	0.873608	0.818204	0.679359	0.751262	0.83536	0.921911	0.842995	0.822457	0.849335	0.875622	0.84796	0.912262
TR44768|c0_g1_i2	0.941317	0.980769	0.725719	0.994007	0.927086	0.746488	0.762643	0.87872	0.95943	0.936427	0.813413	0.539232	0.91632	0.960277	0.895811	0.710496	0.999477	0.887963	0.922395	0.8071	0.774943	0.992769	0.821266	0.788045	0.957081	0.943128	0.810364	0.936599	0.71762	0.768727	0.908473	0.949211	0.972092	0.824288	0.807077	0.799662	0.818977	0.927502	0.895172	0.781945	0.826003	0.870384	0.976734	0.887731	0.923764	0.909141	0.915316	0.913396	0.981387
TR39654|c0_g2_i5	0.963877	0.980753	0.710767	0.998401	0.917435	0.648705	0.78777	0.833823	0.989316	0.976445	0.757152	0.500707	0.963354	0.976167	0.949415	0.694933	0.994074	0.909548	0.958515	0.861142	0.811168	0.966846	0.873372	0.745413	0.973989	0.966063	0.857073	0.969528	0.754434	0.811901	0.958238	0.940382	0.983634	0.895239	0.756397	0.828211	0.887934	0.969406	0.948938	0.741566	0.896038	0.923225	0.997168	0.938991	0.962499	0.957504	0.864674	0.961116	0.99133
TR49929|c1_g1_i1	0.962709	0.980751	0.919892	0.914825	0.739016	0.657375	0.498801	0.691332	0.902214	0.872506	0.608921	0.79279	0.859268	0.968817	0.831139	0.911091	0.936638	0.967166	0.781454	0.880312	0.908346	0.946859	0.888548	0.550001	0.815235	0.794164	0.900642	0.80676	0.879925	0.893605	0.841714	0.780452	0.844574	0.77906	0.941011	0.930232	0.811324	0.889606	0.832411	0.538663	0.790458	0.882233	0.906562	0.879748	0.795521	0.869747	0.771256	0.862894	0.870376
TR50892|c0_g1_i2	0.988872	0.980745	0.756549	0.978343	0.85323	0.541502	0.729542	0.740786	0.996829	0.990297	0.649636	0.544834	0.985041	0.991823	0.974233	0.742133	0.970834	0.951035	0.946115	0.927572	0.880928	0.931768	0.936433	0.639086	0.945491	0.940401	0.922568	0.95782	0.833325	0.884836	0.979271	0.882631	0.955002	0.940165	0.754726	0.8908	0.942459	0.992598	0.974463	0.635529	0.943106	0.970307	0.993019	0.978839	0.956051	0.985568	0.779868	0.985328	0.966321
TR50546|c0_g1_i2	0.931728	0.980691	0.81079	0.960534	0.863378	0.788998	0.643147	0.842774	0.914382	0.880939	0.779867	0.66518	0.857959	0.951028	0.829443	0.798474	0.979831	0.901013	0.840807	0.792567	0.797088	0.995538	0.805999	0.731173	0.890139	0.86879	0.808009	0.861701	0.750246	0.782225	0.844309	0.892166	0.914756	0.751748	0.897224	0.826722	0.76221	0.880391	0.8294	0.721333	0.757842	0.833567	0.934157	0.844641	0.844941	0.856425	0.900242	0.856978	0.931542
TR48455|c2_g2_i5	0.972357	0.980585	0.718372	0.99454	0.902041	0.611388	0.778695	0.807148	0.995076	0.985033	0.72573	0.504596	0.974645	0.98167	0.962329	0.702759	0.988117	0.921455	0.960882	0.883111	0.831299	0.955385	0.894334	0.716211	0.970113	0.963669	0.877786	0.971582	0.776629	0.833717	0.969782	0.926495	0.978955	0.914999	0.748612	0.845686	0.909478	0.980281	0.962029	0.712752	0.916128	0.940837	0.999049	0.954812	0.966525	0.970363	0.838942	0.97305	0.987201
TR52573|c2_g3_i3	0.93897	0.980487	0.729837	0.992134	0.925169	0.755313	0.756036	0.880541	0.955193	0.931033	0.816208	0.54673	0.91029	0.958446	0.888987	0.714773	0.998867	0.886554	0.916324	0.802209	0.772793	0.994563	0.816491	0.788936	0.953013	0.938327	0.806487	0.931018	0.715834	0.765725	0.90202	0.947475	0.968787	0.815932	0.814082	0.798273	0.811365	0.922281	0.888358	0.782525	0.817881	0.864733	0.973304	0.88196	0.917597	0.903224	0.918346	0.907387	0.978482
TR54184|c1_g1_i3	0.930799	0.980455	0.792215	0.967705	0.879657	0.791537	0.668229	0.857074	0.920968	0.888691	0.79511	0.639983	0.865478	0.950893	0.838016	0.779288	0.984985	0.894808	0.855324	0.7887	0.786804	0.998038	0.80256	0.750206	0.903678	0.883307	0.802195	0.875034	0.737391	0.773094	0.852858	0.906735	0.9267	0.759527	0.882129	0.816268	0.766479	0.885892	0.837809	0.740965	0.764693	0.835175	0.941394	0.847955	0.858451	0.862419	0.910296	0.863942	0.941902
TR32210|c0_g3_i1	0.962206	0.980433	0.920305	0.914256	0.738354	0.657996	0.497619	0.691079	0.901428	0.871598	0.608772	0.793672	0.858307	0.96835	0.830092	0.911531	0.936216	0.966834	0.780403	0.879632	0.908024	0.94671	0.88787	0.549626	0.814384	0.793233	0.900084	0.805768	0.879687	0.893187	0.840701	0.779822	0.843813	0.777892	0.941644	0.929979	0.810274	0.888746	0.831367	0.538252	0.789324	0.881393	0.905843	0.878871	0.794472	0.868817	0.771162	0.861943	0.86967
TR13989|c0_g1_i1	0.977629	0.98042	0.924646	0.911432	0.719246	0.591392	0.494686	0.650257	0.915878	0.891836	0.559738	0.787611	0.883356	0.978756	0.858665	0.915945	0.928486	0.985697	0.79285	0.918115	0.939714	0.927494	0.924743	0.506661	0.814904	0.796978	0.935233	0.81702	0.913762	0.928572	0.866758	0.762571	0.842023	0.818536	0.919715	0.956732	0.852312	0.911967	0.860174	0.496313	0.830078	0.914845	0.913552	0.90996	0.80942	0.895921	0.729822	0.887874	0.868047
TR36704|c0_g1_i1	0.993776	0.980416	0.896776	0.921456	0.727101	0.521145	0.536387	0.630084	0.944321	0.928872	0.531957	0.736136	0.925393	0.99067	0.906544	0.887061	0.929387	0.996304	0.833143	0.954972	0.957469	0.910715	0.960553	0.492462	0.840025	0.827469	0.964864	0.853865	0.9296	0.952545	0.911763	0.769487	0.861704	0.878578	0.868459	0.968629	0.907674	0.948353	0.908025	0.484334	0.888595	0.955808	0.935562	0.951305	0.850741	0.937557	0.701518	0.929915	0.885099
TR50105|c0_g1_i1	0.97994	0.980246	0.923497	0.911493	0.717494	0.580541	0.496456	0.644746	0.918736	0.895761	0.552973	0.784151	0.888056	0.980313	0.864048	0.914752	0.927546	0.988085	0.796132	0.92397	0.943848	0.924412	0.930371	0.501258	0.816124	0.798823	0.940354	0.819992	0.918055	0.933425	0.871722	0.76096	0.842708	0.825844	0.914552	0.960033	0.85952	0.916173	0.86558	0.491136	0.837317	0.920378	0.915358	0.915262	0.81302	0.900816	0.723819	0.892667	0.868609
TR50105|c1_g2_i2	0.9992	0.980237	0.859566	0.935718	0.753202	0.496193	0.588558	0.641994	0.965263	0.954942	0.542075	0.680022	0.953172	0.995483	0.938173	0.84858	0.937114	0.992088	0.869995	0.964706	0.950444	0.907527	0.97046	0.513407	0.869335	0.860331	0.968932	0.88766	0.918191	0.949665	0.94219	0.792819	0.88657	0.914041	0.826599	0.958985	0.936322	0.97101	0.939413	0.507021	0.92214	0.97488	0.954797	0.972918	0.886604	0.963039	0.704184	0.956919	0.906681
TR50717|c3_g1_i3	0.930457	0.980207	0.800878	0.963921	0.871927	0.791948	0.6558	0.850955	0.916982	0.883978	0.788793	0.652245	0.860747	0.950302	0.832677	0.788253	0.982324	0.896959	0.847543	0.789173	0.790615	0.997007	0.802865	0.741875	0.896705	0.87577	0.803713	0.86786	0.742408	0.776238	0.847598	0.899777	0.920567	0.754252	0.889825	0.820296	0.762877	0.882193	0.832543	0.732314	0.759867	0.8331	0.937279	0.84511	0.851088	0.858375	0.906249	0.859457	0.936533
TR32210|c0_g4_i1	0.962	0.980158	0.708025	0.998811	0.920151	0.653856	0.790226	0.83809	0.988305	0.975109	0.762213	0.498199	0.961621	0.974764	0.947524	0.692129	0.994658	0.906867	0.958529	0.85719	0.807096	0.968068	0.869586	0.750407	0.97483	0.966759	0.853179	0.969502	0.749931	0.80766	0.956539	0.942755	0.984481	0.892343	0.756073	0.8245	0.884556	0.967598	0.947012	0.746545	0.893034	0.92022	0.996754	0.936346	0.962204	0.955449	0.86851	0.959255	0.99199
TR38789|c0_g1_i1	0.989742	0.980124	0.909132	0.916391	0.719765	0.537355	0.518052	0.630275	0.934921	0.917004	0.53375	0.756424	0.912376	0.987423	0.89177	0.899861	0.927191	0.995291	0.818378	0.946807	0.956008	0.913694	0.952507	0.489746	0.829283	0.815107	0.95908	0.840311	0.929431	0.949198	0.897699	0.762904	0.852789	0.861085	0.885454	0.968652	0.892425	0.937348	0.893308	0.480889	0.871765	0.944908	0.927535	0.939775	0.836036	0.925114	0.705014	0.91707	0.87732
TR38925|c0_g1_i1	0.930214	0.9801	0.784866	0.970196	0.885647	0.792196	0.677686	0.862276	0.923273	0.891462	0.800678	0.630113	0.868174	0.9506	0.84113	0.771708	0.986688	0.89221	0.860693	0.78706	0.782687	0.9987	0.801078	0.757253	0.908639	0.888655	0.799798	0.879941	0.732303	0.76943	0.855954	0.912064	0.931039	0.762375	0.876053	0.812071	0.767978	0.887803	0.84086	0.748246	0.767184	0.83562	0.943934	0.849048	0.863435	0.864533	0.91385	0.866426	0.945628
TR50165|c0_g2_i2	0.970073	0.980061	0.714285	0.995612	0.906493	0.618615	0.783039	0.813607	0.994207	0.98376	0.733268	0.500554	0.972824	0.980055	0.960326	0.698564	0.989358	0.917902	0.96164	0.877903	0.825708	0.957396	0.889366	0.723777	0.971963	0.965351	0.872591	0.972254	0.770359	0.827936	0.968038	0.930437	0.980765	0.911596	0.747916	0.840584	0.905311	0.978297	0.959972	0.720316	0.912549	0.937099	0.999011	0.951619	0.966837	0.968058	0.844693	0.971039	0.988711
TR49786|c0_g1_i1	0.999042	0.980034	0.861668	0.934609	0.75104	0.49592	0.585298	0.640157	0.964178	0.9537	0.540164	0.683018	0.951948	0.995239	0.936813	0.850761	0.936268	0.992581	0.867949	0.964866	0.951425	0.907047	0.97057	0.511017	0.867439	0.858308	0.969342	0.88576	0.919494	0.950493	0.940838	0.790856	0.884875	0.912756	0.828339	0.959996	0.935466	0.970038	0.938072	0.504554	0.920968	0.974367	0.95365	0.972199	0.884673	0.961998	0.702864	0.955761	0.905178
TR53776|c1_g1_i1	0.956765	0.979955	0.915189	0.916023	0.746951	0.679074	0.502827	0.70616	0.89767	0.866246	0.626639	0.79069	0.851408	0.964624	0.822289	0.906287	0.939152	0.959362	0.778755	0.866457	0.895816	0.95277	0.875274	0.566294	0.81629	0.794311	0.887598	0.804271	0.866281	0.880032	0.833678	0.787509	0.846145	0.766179	0.945395	0.919282	0.797476	0.882044	0.82346	0.554712	0.777404	0.870783	0.904318	0.86931	0.791851	0.860994	0.785607	0.854665	0.871653
TR53146|c0_g2_i13	0.957431	0.979914	0.916258	0.915493	0.745267	0.676015	0.501419	0.703633	0.897921	0.866692	0.623711	0.791644	0.852076	0.965032	0.823059	0.90739	0.938508	0.960441	0.778529	0.868277	0.89766	0.951759	0.877002	0.563445	0.815592	0.793706	0.889369	0.80405	0.868358	0.88198	0.834339	0.785989	0.845425	0.767516	0.945145	0.920918	0.799048	0.882732	0.824248	0.551877	0.778792	0.87211	0.904243	0.870449	0.791783	0.861826	0.783265	0.855399	0.871018
TR49787|c2_g1_i1	0.999694	0.979908	0.842525	0.942049	0.766511	0.492156	0.611657	0.651393	0.972691	0.964014	0.551583	0.655818	0.962485	0.996241	0.94881	0.830976	0.94109	0.98798	0.884655	0.964658	0.943752	0.90793	0.970658	0.52704	0.881943	0.874162	0.966746	0.901099	0.909327	0.944404	0.952564	0.804704	0.897466	0.92509	0.810307	0.951662	0.944221	0.978261	0.949919	0.521312	0.932332	0.979469	0.962193	0.978875	0.90056	0.971123	0.709558	0.965798	0.916109
TR25653|c0_g1_i1	0.929765	0.979802	0.780725	0.971474	0.888894	0.792605	0.682835	0.865133	0.924419	0.892858	0.80376	0.624619	0.869521	0.95032	0.842704	0.767441	0.987539	0.890649	0.863539	0.786	0.780275	0.998998	0.800106	0.761142	0.911279	0.891503	0.798325	0.882533	0.729355	0.767262	0.857522	0.914941	0.933337	0.763787	0.872655	0.80962	0.768643	0.88872	0.842399	0.752264	0.768399	0.835713	0.945221	0.849502	0.866065	0.865556	0.915795	0.867655	0.947587
TR39423|c1_g1_i1	0.945654	0.979716	0.893802	0.92502	0.775765	0.725519	0.529751	0.747323	0.894691	0.860614	0.674157	0.769565	0.84237	0.957613	0.811978	0.884243	0.949373	0.940726	0.785003	0.837213	0.864655	0.967921	0.847518	0.613588	0.829427	0.806298	0.858612	0.810126	0.830986	0.847585	0.825003	0.813395	0.859218	0.747117	0.9448	0.891208	0.773996	0.8722	0.812832	0.601927	0.757345	0.850314	0.906434	0.852098	0.795445	0.849081	0.822878	0.844493	0.883036
TR38638|c0_g1_i2	0.982039	0.979707	0.734964	0.986024	0.875934	0.565564	0.756311	0.768616	0.998217	0.991022	0.681223	0.51986	0.983948	0.987468	0.973104	0.719893	0.978007	0.937553	0.956549	0.910139	0.859006	0.939942	0.919971	0.672681	0.958804	0.953691	0.904183	0.96739	0.807954	0.862913	0.978937	0.902905	0.967387	0.934272	0.745415	0.870309	0.932411	0.989974	0.973084	0.669421	0.936198	0.960252	0.997305	0.971346	0.964596	0.982197	0.803366	0.983361	0.976974
TR45234|c0_g1_i1	0.988248	0.979698	0.75332	0.978239	0.853971	0.539019	0.732195	0.740624	0.997214	0.991051	0.649419	0.540542	0.985932	0.991136	0.975403	0.738836	0.970288	0.949831	0.947593	0.927389	0.879665	0.930498	0.936246	0.639617	0.946425	0.941588	0.922005	0.95908	0.831833	0.883856	0.980346	0.883167	0.955625	0.941672	0.751087	0.889334	0.94352	0.993136	0.975617	0.636183	0.944484	0.970674	0.993269	0.979355	0.957463	0.986316	0.779054	0.986171	0.966716
TR52437|c0_g1_i1	0.943941	0.979518	0.890039	0.926372	0.7802	0.731887	0.534286	0.753389	0.894378	0.859984	0.681145	0.765617	0.841266	0.956491	0.810743	0.88037	0.950816	0.937786	0.786266	0.832914	0.859854	0.969943	0.843438	0.620693	0.831597	0.808348	0.854274	0.811289	0.825528	0.842652	0.823989	0.817358	0.861315	0.744659	0.944017	0.886822	0.770797	0.870907	0.811546	0.609044	0.754714	0.84742	0.906844	0.849714	0.796305	0.847525	0.828242	0.843212	0.88484
TR50801|c2_g1_i1	0.93032	0.979509	0.820688	0.955046	0.853284	0.789471	0.6273	0.8349	0.908514	0.874145	0.771888	0.679745	0.851116	0.949346	0.82184	0.808754	0.975759	0.902666	0.830351	0.792054	0.800748	0.993573	0.805284	0.720697	0.880754	0.858697	0.808802	0.851985	0.755409	0.78504	0.836816	0.882976	0.906406	0.744172	0.906119	0.830672	0.756671	0.874817	0.821885	0.710462	0.750812	0.82993	0.928179	0.840071	0.834971	0.850407	0.894873	0.850429	0.924117
TR50235|c0_g1_i1	0.934323	0.979506	0.7376	0.988001	0.920641	0.770722	0.742812	0.882836	0.946846	0.920573	0.82025	0.560919	0.898705	0.954685	0.875942	0.722855	0.99708	0.883822	0.904394	0.793164	0.768938	0.997205	0.807631	0.789419	0.944703	0.92867	0.799339	0.920006	0.712762	0.760298	0.889637	0.943325	0.961906	0.800197	0.826866	0.795783	0.797107	0.912223	0.875338	0.782431	0.802601	0.854077	0.966375	0.871014	0.905532	0.891902	0.92296	0.895863	0.972376
TR46856|c0_g1_i1	0.998845	0.979497	0.863516	0.933145	0.748289	0.494178	0.581845	0.637338	0.963066	0.952551	0.537146	0.685599	0.950911	0.994861	0.935716	0.852691	0.934965	0.993091	0.865888	0.965444	0.952678	0.905888	0.971065	0.507656	0.865293	0.856103	0.970098	0.883813	0.921121	0.951669	0.939699	0.788323	0.882874	0.911978	0.829328	0.96118	0.935128	0.969206	0.936999	0.501142	0.920301	0.974184	0.952348	0.971768	0.882769	0.961177	0.700518	0.954805	0.903362
TR53542|c0_g1_i7	0.929369	0.979329	0.770391	0.974984	0.896963	0.791823	0.696263	0.871507	0.928117	0.897371	0.810438	0.610413	0.874051	0.950209	0.847922	0.756778	0.989798	0.887472	0.871549	0.7847	0.775265	0.99947	0.79899	0.770086	0.918396	0.899256	0.795858	0.889853	0.723022	0.762994	0.86265	0.922116	0.939507	0.768941	0.863449	0.804367	0.771911	0.892085	0.847534	0.761569	0.773046	0.837255	0.949076	0.851906	0.873593	0.86931	0.919808	0.871907	0.952888
TR51978|c0_g1_i1	0.960546	0.979276	0.704707	0.999025	0.92221	0.655761	0.793098	0.840638	0.987897	0.974689	0.765218	0.49448	0.961027	0.973568	0.946976	0.688738	0.994753	0.904623	0.959305	0.854687	0.803966	0.968186	0.867182	0.753753	0.975837	0.967806	0.850516	0.970144	0.74642	0.804571	0.95606	0.944499	0.985333	0.891348	0.754031	0.821489	0.883039	0.966778	0.946435	0.749945	0.891907	0.918578	0.996644	0.935001	0.962759	0.954585	0.870462	0.958559	0.992612
TR42817|c0_g1_i1	0.980331	0.979223	0.730184	0.987389	0.880511	0.570488	0.761792	0.774299	0.99825	0.99092	0.687723	0.514413	0.983464	0.986282	0.972617	0.714978	0.979263	0.934447	0.958514	0.906212	0.854135	0.941416	0.916246	0.679613	0.961374	0.956259	0.900053	0.969168	0.802365	0.858043	0.978616	0.906959	0.969756	0.932789	0.743225	0.865737	0.930048	0.989162	0.972544	0.676418	0.934499	0.957875	0.997951	0.969509	0.966159	0.98123	0.808119	0.982692	0.978973
TR52242|c3_g1_i2	0.928948	0.979168	0.809496	0.959149	0.863395	0.793535	0.64193	0.844756	0.911572	0.877654	0.782646	0.665145	0.854295	0.94864	0.825495	0.797205	0.978882	0.898079	0.838138	0.788045	0.793272	0.995618	0.801588	0.733427	0.888452	0.866837	0.803791	0.859126	0.746344	0.778088	0.840558	0.892008	0.913263	0.746882	0.898023	0.823294	0.757272	0.876888	0.825435	0.723502	0.752975	0.829317	0.931893	0.840549	0.842066	0.852612	0.90226	0.853248	0.930038
TR45339|c0_g1_i3	0.982156	0.979079	0.922876	0.909982	0.712863	0.56525	0.49588	0.635366	0.921007	0.899364	0.541917	0.781229	0.892721	0.981443	0.869546	0.914141	0.924883	0.99091	0.798314	0.931254	0.949445	0.919152	0.937304	0.4917	0.815629	0.799084	0.946833	0.821851	0.924139	0.939878	0.876656	0.756642	0.841631	0.834025	0.908246	0.964518	0.867877	0.920349	0.871124	0.481832	0.845484	0.926701	0.916164	0.921116	0.815706	0.90588	0.714121	0.897506	0.867497
TR36745|c0_g1_i1	0.929931	0.979019	0.825726	0.952383	0.848101	0.788839	0.619478	0.830506	0.905902	0.871155	0.767321	0.686931	0.848167	0.948752	0.818563	0.813981	0.973728	0.903838	0.825434	0.792421	0.803086	0.992425	0.80553	0.714974	0.876204	0.853839	0.80977	0.847419	0.758519	0.787009	0.833559	0.878271	0.902337	0.741071	0.910297	0.833086	0.754599	0.872473	0.818654	0.704558	0.747983	0.828685	0.925421	0.838331	0.83033	0.847896	0.891718	0.847639	0.920509
TR53186|c3_g2_i1	0.927969	0.978845	0.799614	0.962725	0.872034	0.796007	0.654857	0.852802	0.914512	0.88109	0.791357	0.652067	0.85752	0.948169	0.829203	0.787007	0.981505	0.894304	0.845244	0.785116	0.78715	0.997089	0.79891	0.743992	0.895277	0.874109	0.799915	0.865637	0.738851	0.772494	0.8443	0.899718	0.919301	0.749955	0.890448	0.817176	0.758496	0.879099	0.829053	0.734359	0.755564	0.829318	0.935299	0.841477	0.848599	0.855006	0.908104	0.856169	0.935249
TR42898|c1_g1_i1	0.939466	0.978831	0.879632	0.9299	0.791848	0.747672	0.546656	0.768994	0.893755	0.858637	0.699093	0.75445	0.838734	0.95352	0.807941	0.869659	0.954468	0.930011	0.78996	0.821904	0.847281	0.974898	0.832988	0.639127	0.83748	0.813988	0.843068	0.81467	0.811205	0.82981	0.821734	0.827746	0.866937	0.738797	0.941162	0.875263	0.762922	0.867802	0.808613	0.627541	0.748376	0.840159	0.908044	0.843801	0.798947	0.843796	0.841884	0.840215	0.889651
TR52192|c2_g3_i13	0.951505	0.978746	0.702726	0.999714	0.931562	0.692182	0.793173	0.862154	0.979048	0.96259	0.791284	0.498673	0.94628	0.967264	0.930238	0.686754	0.998252	0.89394	0.951233	0.833058	0.786412	0.97818	0.84642	0.776295	0.974406	0.964549	0.830823	0.962779	0.727691	0.784919	0.940712	0.952885	0.985247	0.867989	0.766424	0.806668	0.859067	0.95313	0.929575	0.771895	0.868527	0.89946	0.991496	0.917107	0.953343	0.93877	0.892435	0.943349	0.992499
TR48273|c0_g1_i2	0.974901	0.97869	0.718417	0.991738	0.894666	0.591128	0.776095	0.793765	0.997221	0.988841	0.710145	0.502145	0.979852	0.982753	0.968557	0.702861	0.983944	0.925135	0.962439	0.892455	0.838865	0.948017	0.903191	0.702342	0.96825	0.962731	0.886205	0.972789	0.785009	0.842324	0.975276	0.919622	0.97643	0.92478	0.741048	0.851814	0.919705	0.984975	0.968326	0.699177	0.925947	0.948573	0.999252	0.961828	0.968796	0.976182	0.825393	0.978518	0.984725
TR53483|c0_g1_i2	0.948131	0.978664	0.904509	0.919117	0.761439	0.709858	0.513772	0.729862	0.892616	0.859049	0.654593	0.782242	0.841924	0.958608	0.811652	0.895336	0.943649	0.946998	0.777996	0.84615	0.875978	0.961444	0.855869	0.593079	0.820563	0.797529	0.868002	0.803547	0.844337	0.858987	0.824173	0.800398	0.850794	0.749745	0.948157	0.901613	0.778934	0.87254	0.812648	0.581284	0.760528	0.85501	0.902616	0.855318	0.789517	0.849933	0.80772	0.844546	0.875549
TR47311|c0_g1_i1	0.982816	0.978552	0.922637	0.909306	0.711075	0.559813	0.495495	0.631934	0.921657	0.900478	0.537905	0.780234	0.89421	0.98172	0.871323	0.913909	0.923811	0.991809	0.798909	0.93371	0.951339	0.917185	0.939634	0.488199	0.815289	0.799007	0.949015	0.822336	0.92622	0.942068	0.878235	0.754966	0.841093	0.83675	0.906	0.966022	0.870676	0.921673	0.872917	0.478418	0.848208	0.928795	0.916299	0.923037	0.816481	0.907513	0.710588	0.899057	0.86695
TR36867|c2_g1_i1	0.985442	0.978482	0.742886	0.980933	0.862638	0.545004	0.744085	0.750171	0.998214	0.992176	0.660194	0.527885	0.986562	0.989123	0.976288	0.728109	0.97238	0.944169	0.952755	0.921347	0.871027	0.932233	0.930535	0.651803	0.952056	0.947452	0.915266	0.963736	0.821779	0.875492	0.981415	0.890802	0.960636	0.941234	0.744487	0.880995	0.941222	0.9929	0.976401	0.648588	0.943572	0.967709	0.995137	0.977417	0.961913	0.986022	0.786486	0.986454	0.970913
TR46291|c1_g1_i1	0.927132	0.978444	0.785282	0.967965	0.884159	0.797413	0.673836	0.863308	0.919408	0.886915	0.802552	0.632659	0.863197	0.947907	0.83571	0.772211	0.985176	0.889467	0.856197	0.782192	0.779292	0.99867	0.796301	0.758122	0.90541	0.88501	0.795484	0.875677	0.729055	0.765539	0.850772	0.910543	0.9282	0.755938	0.878612	0.809156	0.761805	0.883222	0.835436	0.748954	0.760838	0.830535	0.940652	0.843981	0.858797	0.859532	0.915353	0.861427	0.942935
TR49447|c0_g1_i3	0.991642	0.978406	0.766056	0.97113	0.83638	0.518257	0.713211	0.718605	0.995206	0.989841	0.624644	0.555259	0.986206	0.992611	0.975939	0.75203	0.963223	0.957819	0.939704	0.939189	0.89405	0.922156	0.947301	0.613935	0.935939	0.931325	0.934227	0.951653	0.848694	0.89846	0.980202	0.867206	0.945579	0.946103	0.754262	0.902468	0.950723	0.994274	0.976328	0.610378	0.949573	0.9773	0.988977	0.984158	0.95093	0.988191	0.759731	0.987064	0.957779
TR53376|c0_g1_i2	0.929479	0.978361	0.831962	0.949015	0.841528	0.78768	0.609721	0.824806	0.902688	0.867501	0.761366	0.695788	0.844589	0.948021	0.814596	0.820452	0.971121	0.905343	0.819351	0.793031	0.806107	0.990853	0.80598	0.707619	0.870513	0.847784	0.811108	0.841765	0.762514	0.789593	0.829604	0.872298	0.897231	0.737388	0.915329	0.836175	0.7522	0.869635	0.814747	0.696982	0.744638	0.827265	0.921988	0.836285	0.824602	0.844872	0.887549	0.844262	0.915975
TR42725|c1_g1_i1	0.965983	0.978268	0.705634	0.99689	0.913447	0.627358	0.791284	0.822893	0.992967	0.982194	0.744136	0.49123	0.97055	0.976909	0.957991	0.689706	0.99056	0.911505	0.963639	0.869817	0.816261	0.959211	0.881632	0.735244	0.975176	0.968504	0.864244	0.973959	0.759745	0.818416	0.966016	0.936472	0.983685	0.907443	0.743991	0.831707	0.899693	0.975516	0.957546	0.731873	0.908039	0.931594	0.998901	0.94703	0.968123	0.964957	0.852433	0.968446	0.991012
TR50077|c0_g1_i1	0.927065	0.978182	0.77214	0.972866	0.894847	0.796192	0.691546	0.87162	0.924662	0.893263	0.811179	0.614342	0.869594	0.948182	0.843019	0.758637	0.988418	0.88579	0.867031	0.781066	0.773284	0.999506	0.795407	0.769729	0.915011	0.895455	0.792818	0.885611	0.721321	0.760519	0.85795	0.92009	0.936558	0.763223	0.866779	0.802804	0.766646	0.888095	0.842638	0.761034	0.767466	0.83309	0.94607	0.847646	0.869022	0.864932	0.920606	0.867467	0.950169
TR46016|c0_g1_i2	0.998943	0.978156	0.821856	0.947958	0.780564	0.486466	0.637227	0.661009	0.979912	0.973162	0.561417	0.627152	0.971939	0.995769	0.959818	0.809679	0.944278	0.981997	0.900269	0.963468	0.934945	0.907009	0.969731	0.541665	0.895144	0.888791	0.963085	0.915283	0.898095	0.937255	0.963251	0.817083	0.908671	0.936672	0.790393	0.942094	0.952177	0.985321	0.960777	0.536704	0.942923	0.983537	0.969352	0.984498	0.915358	0.979169	0.714481	0.974754	0.925609
TR49815|c1_g1_i8	0.989234	0.978083	0.911349	0.912731	0.713192	0.5296	0.511608	0.622304	0.932921	0.915336	0.525043	0.759354	0.911205	0.9863	0.890752	0.902228	0.923466	0.996153	0.814839	0.949095	0.958953	0.909484	0.95455	0.480922	0.824826	0.810778	0.96143	0.836855	0.93317	0.952262	0.896443	0.756754	0.848394	0.861399	0.884614	0.971152	0.89351	0.936365	0.892342	0.472056	0.872253	0.945633	0.924802	0.939949	0.832892	0.924413	0.697695	0.916082	0.873208
TR45929|c0_g1_i2	0.927885	0.978082	0.821081	0.953093	0.85175	0.79301	0.623976	0.835221	0.905401	0.87053	0.772818	0.681814	0.847199	0.947175	0.817594	0.809223	0.974352	0.900564	0.826678	0.788407	0.798265	0.993275	0.801694	0.720854	0.877999	0.855632	0.805583	0.848492	0.753083	0.782184	0.832739	0.881438	0.903951	0.739223	0.907985	0.828531	0.751965	0.871212	0.817639	0.710496	0.745941	0.826033	0.925473	0.836158	0.831209	0.846497	0.895587	0.846506	0.921788
TR52111|c0_g1_i9	0.97593	0.978071	0.928954	0.906595	0.711283	0.587315	0.484624	0.642594	0.911682	0.887442	0.551758	0.794302	0.879189	0.976647	0.854282	0.92049	0.924184	0.985909	0.786137	0.918186	0.941797	0.923824	0.924607	0.497645	0.808169	0.790029	0.935855	0.81063	0.916868	0.930375	0.862298	0.755146	0.835718	0.814842	0.922139	0.958705	0.849797	0.908386	0.855851	0.487141	0.826683	0.912881	0.90896	0.907352	0.803083	0.892308	0.723431	0.883912	0.862235
TR40522|c0_g1_i3	0.927113	0.97807	0.811005	0.957162	0.861141	0.796111	0.637716	0.844069	0.908723	0.874339	0.782371	0.668386	0.850761	0.946959	0.821638	0.798812	0.97745	0.896846	0.834339	0.785463	0.79201	0.995217	0.799022	0.732307	0.885428	0.863509	0.801667	0.855543	0.74537	0.776461	0.836833	0.889861	0.910576	0.742531	0.900448	0.822308	0.753338	0.873728	0.821588	0.722246	0.748745	0.826184	0.929316	0.837292	0.838263	0.849183	0.902153	0.849746	0.927552
TR42903|c1_g8_i1	0.967841	0.978041	0.929604	0.906854	0.718697	0.622113	0.482062	0.661828	0.902892	0.8754	0.575193	0.801545	0.864639	0.971085	0.837698	0.921201	0.927367	0.976857	0.777128	0.898372	0.926621	0.933518	0.905576	0.517256	0.80563	0.785626	0.918122	0.802443	0.90085	0.913057	0.847049	0.76185	0.834659	0.792	0.93613	0.946168	0.826784	0.89513	0.839169	0.506112	0.803932	0.894842	0.903632	0.890286	0.792912	0.876917	0.743624	0.868985	0.861343
TR7157|c0_g1_i1	0.9888	0.978026	0.912427	0.912252	0.712554	0.531214	0.509943	0.622403	0.932007	0.914185	0.52531	0.761179	0.909938	0.98595	0.889318	0.903346	0.923258	0.995983	0.813448	0.948232	0.958712	0.909772	0.953701	0.480768	0.823828	0.809626	0.96079	0.835576	0.933041	0.951842	0.895079	0.756179	0.847566	0.85969	0.886176	0.971058	0.891999	0.935284	0.890913	0.471834	0.870604	0.944535	0.924029	0.9388	0.831499	0.923192	0.698092	0.914828	0.872481
TR47356|c0_g2_i2	0.996338	0.978009	0.793362	0.959336	0.807254	0.496508	0.675812	0.686641	0.988829	0.983328	0.58921	0.589484	0.98131	0.994829	0.970471	0.780245	0.953032	0.971044	0.921425	0.954281	0.916603	0.912761	0.961343	0.57467	0.915898	0.910739	0.951237	0.93475	0.875614	0.920332	0.974097	0.841009	0.927211	0.94501	0.769584	0.923946	0.955048	0.99179	0.971158	0.570527	0.949841	0.983148	0.979874	0.98692	0.934757	0.986033	0.733707	0.983201	0.941726
TR45507|c0_g1_i3	0.938107	0.977967	0.880109	0.928614	0.790599	0.749321	0.544336	0.768739	0.891893	0.856498	0.699139	0.755946	0.836449	0.952276	0.805469	0.87019	0.953501	0.928938	0.787655	0.820006	0.846113	0.974552	0.831108	0.638705	0.835659	0.81199	0.841428	0.812479	0.810178	0.828428	0.819347	0.826526	0.8653	0.735992	0.942309	0.87427	0.760315	0.865716	0.806144	0.627044	0.745631	0.838012	0.906374	0.841608	0.796617	0.841546	0.841911	0.837938	0.888109
TR9965|c0_g1_i1	0.998907	0.977936	0.859024	0.93279	0.748127	0.486194	0.58555	0.63444	0.964551	0.954954	0.533637	0.67887	0.953828	0.994504	0.939273	0.848103	0.933641	0.992521	0.868855	0.967652	0.952853	0.902754	0.973162	0.505643	0.866686	0.858077	0.971529	0.886381	0.921115	0.952502	0.942953	0.787978	0.883658	0.916815	0.82253	0.960737	0.939399	0.971485	0.940549	0.499376	0.924955	0.976874	0.953198	0.974525	0.885802	0.964016	0.696626	0.957709	0.903821
TR43925|c0_g2_i3	0.997736	0.977893	0.873163	0.927155	0.73704	0.491282	0.565724	0.627315	0.957501	0.946347	0.526675	0.699463	0.944885	0.993245	0.929111	0.862725	0.930147	0.995186	0.855719	0.966329	0.957389	0.902631	0.971671	0.495007	0.855625	0.845888	0.972119	0.874315	0.92745	0.955716	0.933082	0.778042	0.874115	0.905981	0.836753	0.965942	0.931207	0.964346	0.930491	0.488152	0.914846	0.971728	0.946362	0.968275	0.873193	0.956064	0.692928	0.949112	0.895519
TR42913|c0_g1_i1	0.977578	0.977708	0.721871	0.98882	0.886547	0.57482	0.770284	0.781119	0.998354	0.991107	0.695543	0.504586	0.98327	0.984136	0.972612	0.706453	0.980259	0.929563	0.96178	0.901006	0.847025	0.942197	0.911289	0.688484	0.965023	0.960079	0.894336	0.97205	0.794215	0.851128	0.978752	0.912197	0.97294	0.931781	0.737861	0.858859	0.927638	0.988318	0.972463	0.685454	0.933133	0.954969	0.998727	0.967374	0.968878	0.980337	0.813329	0.982235	0.981538
TR54314|c0_g1_i2	0.928773	0.977686	0.745487	0.982728	0.914777	0.785924	0.727889	0.884099	0.93727	0.908808	0.823345	0.575757	0.885802	0.950014	0.861524	0.731098	0.994273	0.880429	0.890948	0.783269	0.764589	0.99904	0.797903	0.788767	0.934988	0.917551	0.791447	0.907527	0.709333	0.754302	0.875893	0.937879	0.953693	0.783086	0.83977	0.792824	0.781614	0.900938	0.860951	0.781173	0.785981	0.842324	0.958232	0.858905	0.891973	0.879318	0.926695	0.88304	0.964995
TR40160|c1_g1_i2	0.959999	0.977666	0.925686	0.90845	0.728915	0.654084	0.485301	0.68234	0.896143	0.865975	0.599757	0.802143	0.852887	0.965715	0.824347	0.917203	0.93115	0.966936	0.772023	0.879242	0.91023	0.942605	0.887251	0.53923	0.806166	0.784699	0.900431	0.797808	0.883117	0.894988	0.834902	0.771023	0.836167	0.772804	0.945109	0.932128	0.806624	0.884083	0.825692	0.527645	0.784604	0.878569	0.900174	0.875286	0.786519	0.864052	0.764015	0.856763	0.862634
TR51421|c0_g2_i1	0.934708	0.97763	0.720245	0.992336	0.930404	0.759577	0.763835	0.886902	0.953868	0.929757	0.823782	0.535941	0.908591	0.954843	0.887469	0.704982	0.998669	0.880121	0.918337	0.795323	0.764061	0.994285	0.80986	0.797558	0.955514	0.940985	0.799107	0.932629	0.706076	0.757158	0.90066	0.951834	0.970816	0.813332	0.807733	0.789805	0.807308	0.919917	0.88676	0.791314	0.814908	0.860195	0.972728	0.878224	0.919014	0.900788	0.923001	0.90541	0.979857
TR54517|c0_g1_i1	0.972917	0.977612	0.713109	0.992516	0.898464	0.594327	0.781295	0.798256	0.997019	0.988641	0.715342	0.496017	0.979374	0.98119	0.968168	0.697422	0.984495	0.921803	0.964226	0.888754	0.834047	0.94854	0.899657	0.708141	0.970381	0.964939	0.882217	0.974347	0.77953	0.837594	0.974996	0.922904	0.97829	0.923666	0.737801	0.847182	0.917708	0.984108	0.967887	0.70507	0.92461	0.946339	0.999527	0.960093	0.970221	0.975252	0.828882	0.97787	0.986198
TR48475|c3_g1_i3	0.926295	0.977578	0.765923	0.974576	0.899419	0.796453	0.699004	0.875554	0.926241	0.895231	0.815428	0.606126	0.87151	0.947641	0.845284	0.752237	0.989481	0.8834	0.871116	0.779492	0.769699	0.999716	0.793957	0.775193	0.918747	0.899511	0.790625	0.889314	0.716965	0.757307	0.860196	0.924118	0.93978	0.765302	0.861558	0.799143	0.767628	0.889368	0.844853	0.766693	0.769253	0.833191	0.947831	0.848269	0.872795	0.866378	0.923186	0.869213	0.952888
TR44341|c0_g1_i2	0.969416	0.977571	0.930828	0.905609	0.714888	0.613035	0.479931	0.655357	0.903919	0.877119	0.567645	0.801886	0.867	0.97196	0.840464	0.922476	0.925598	0.97919	0.777479	0.903142	0.930885	0.930421	0.910108	0.510293	0.804483	0.784847	0.922568	0.802699	0.905591	0.917736	0.849487	0.758363	0.833295	0.796399	0.933741	0.949794	0.831559	0.897361	0.841975	0.499251	0.808396	0.898632	0.903748	0.89367	0.79364	0.87963	0.737302	0.871492	0.860084
TR50968|c3_g1_i1	0.962915	0.977478	0.92846	0.906879	0.723154	0.640617	0.481752	0.672567	0.898023	0.86886	0.588287	0.803665	0.856743	0.967557	0.828779	0.920062	0.928845	0.971127	0.77263	0.887024	0.91741	0.938353	0.894667	0.528527	0.804544	0.7836	0.907779	0.798311	0.891064	0.902762	0.838841	0.765812	0.834268	0.7797	0.942339	0.938357	0.814187	0.887806	0.830188	0.517077	0.791625	0.88474	0.900659	0.880801	0.787727	0.868482	0.754608	0.860855	0.860944
TR39813|c0_g1_i1	0.939814	0.977383	0.889015	0.924129	0.779772	0.739246	0.531442	0.756176	0.889874	0.854662	0.685144	0.766847	0.83534	0.952962	0.804312	0.879407	0.949363	0.933634	0.781621	0.826096	0.854443	0.970249	0.836783	0.623676	0.828576	0.804853	0.848029	0.806851	0.820076	0.836674	0.817878	0.816733	0.858679	0.736775	0.946207	0.882046	0.762953	0.865335	0.805095	0.611861	0.746869	0.840811	0.903188	0.843285	0.791376	0.841428	0.831286	0.837207	0.882259
TR45246|c2_g2_i1	0.999204	0.977332	0.849139	0.935892	0.754788	0.481784	0.598285	0.638312	0.968758	0.960262	0.537377	0.66471	0.959412	0.994807	0.945714	0.837907	0.935269	0.990315	0.877138	0.96832	0.949572	0.902043	0.97392	0.511904	0.873465	0.865644	0.970889	0.89393	0.916687	0.950137	0.949171	0.793869	0.889394	0.923845	0.812328	0.956953	0.944677	0.975841	0.946921	0.506041	0.9315	0.980017	0.957197	0.978374	0.89375	0.968959	0.698178	0.963071	0.908723
TR53417|c1_g1_i2	0.926352	0.97714	0.755532	0.978125	0.907173	0.79388	0.712657	0.880988	0.930448	0.900427	0.820946	0.591495	0.876853	0.947854	0.851424	0.741513	0.991621	0.880712	0.879667	0.779248	0.765484	0.999722	0.793857	0.783186	0.926065	0.907564	0.7891	0.89713	0.711462	0.75395	0.866176	0.931012	0.946069	0.771701	0.851608	0.794547	0.77214	0.893474	0.850914	0.775081	0.775137	0.835711	0.952017	0.851606	0.880922	0.870985	0.926199	0.874296	0.958296
TR49769|c0_g1_i3	0.979936	0.977129	0.72633	0.986076	0.878902	0.561876	0.763667	0.770069	0.998848	0.992389	0.682857	0.508785	0.985476	0.985408	0.975225	0.711071	0.977085	0.933748	0.960168	0.908226	0.854486	0.937568	0.918116	0.676052	0.961477	0.956899	0.901393	0.97048	0.802713	0.858994	0.980913	0.905252	0.969328	0.936774	0.736797	0.865459	0.933668	0.990641	0.975155	0.673075	0.938352	0.960026	0.99786	0.971618	0.967937	0.983256	0.803111	0.984725	0.978304
TR47261|c0_g1_i3	0.954348	0.977126	0.696443	0.999801	0.93002	0.671862	0.799812	0.853468	0.984182	0.969906	0.780558	0.487252	0.954994	0.968845	0.94041	0.680304	0.996154	0.896069	0.958577	0.842028	0.791159	0.971716	0.855032	0.768751	0.977769	0.969244	0.838108	0.969331	0.732352	0.791188	0.950099	0.951273	0.987338	0.881628	0.753321	0.809833	0.871914	0.960575	0.939761	0.764877	0.881874	0.90872	0.994801	0.926222	0.961088	0.947584	0.882061	0.95214	0.994075
TR50585|c2_g1_i1	0.946893	0.977093	0.698406	0.999488	0.935671	0.703941	0.79556	0.870234	0.975518	0.958139	0.801153	0.495826	0.940918	0.963674	0.924369	0.682369	0.998703	0.888111	0.949123	0.823915	0.777824	0.980502	0.837613	0.785517	0.974389	0.964063	0.82207	0.960728	0.718427	0.77578	0.935298	0.956393	0.985449	0.859842	0.767401	0.798959	0.85023	0.947849	0.923642	0.781006	0.860242	0.891846	0.989301	0.910124	0.950631	0.932841	0.900029	0.937755	0.992459
TR53684|c2_g1_i3	0.994003	0.977088	0.89553	0.917359	0.719508	0.503859	0.532803	0.617884	0.944167	0.930059	0.51815	0.733315	0.927715	0.989713	0.909699	0.88589	0.924215	0.997544	0.832563	0.96079	0.961984	0.903065	0.965961	0.48003	0.836705	0.824895	0.969961	0.852989	0.934872	0.957881	0.91432	0.762252	0.857844	0.884654	0.861083	0.971971	0.914125	0.95026	0.911236	0.472142	0.894702	0.960224	0.933851	0.955116	0.850723	0.940378	0.689137	0.932449	0.881267
TR52543|c0_g1_i5	0.998275	0.977062	0.866034	0.928827	0.74052	0.484769	0.574341	0.62783	0.96077	0.950676	0.526744	0.688888	0.94964	0.993549	0.934646	0.855383	0.930542	0.994124	0.861811	0.968249	0.956199	0.900834	0.973575	0.497159	0.860083	0.851061	0.972954	0.879824	0.925577	0.955352	0.938337	0.781052	0.877718	0.912522	0.828154	0.964157	0.936568	0.968138	0.935989	0.490642	0.921046	0.975152	0.949165	0.972086	0.879162	0.96046	0.691754	0.953751	0.898532
TR51558|c3_g2_i3	0.960589	0.97706	0.927727	0.906759	0.725038	0.648606	0.481627	0.6772	0.895761	0.865877	0.593968	0.804356	0.853169	0.965845	0.824766	0.919331	0.929349	0.968428	0.770583	0.881892	0.913183	0.940313	0.889727	0.533436	0.803979	0.782632	0.903075	0.796415	0.88658	0.898068	0.835137	0.767466	0.833997	0.774214	0.944833	0.934737	0.808552	0.884468	0.826147	0.521856	0.78613	0.880174	0.899228	0.876511	0.785373	0.864664	0.759318	0.857175	0.860657
TR50983|c0_g1_i2	0.971156	0.977008	0.931842	0.904308	0.710857	0.602779	0.477974	0.648274	0.905182	0.879189	0.559362	0.801779	0.869793	0.972924	0.843738	0.923536	0.923666	0.981691	0.778128	0.90845	0.935499	0.926932	0.915154	0.502746	0.803416	0.784216	0.927473	0.803217	0.910697	0.922843	0.852387	0.754665	0.831951	0.801508	0.930727	0.953681	0.837027	0.899968	0.84529	0.491831	0.81356	0.902933	0.903989	0.897542	0.794697	0.882793	0.730306	0.874439	0.858827
TR46499|c3_g1_i11	0.954349	0.977002	0.696038	0.999794	0.930055	0.671249	0.800174	0.853285	0.984315	0.970114	0.78033	0.486653	0.955242	0.968816	0.940711	0.679889	0.996065	0.896005	0.95885	0.842186	0.791141	0.971478	0.855183	0.768651	0.977916	0.969439	0.8382	0.969569	0.732311	0.791224	0.950375	0.951289	0.987433	0.882025	0.752747	0.809765	0.872257	0.960767	0.94006	0.764798	0.882254	0.908932	0.994887	0.926444	0.961362	0.94782	0.881787	0.952384	0.99414
TR53638|c1_g1_i2	0.994357	0.976932	0.780186	0.963261	0.817807	0.499562	0.691876	0.696597	0.991862	0.986978	0.600109	0.572399	0.984676	0.993514	0.974447	0.766674	0.955762	0.965496	0.929832	0.949756	0.908049	0.914088	0.95714	0.587927	0.923992	0.919396	0.945517	0.942393	0.865329	0.912437	0.978124	0.850347	0.934301	0.948151	0.759463	0.915409	0.955815	0.993859	0.975019	0.584156	0.95236	0.982363	0.983533	0.987327	0.942415	0.988327	0.740819	0.986172	0.947748
TR46095|c0_g1_i1	0.985674	0.976901	0.91952	0.908083	0.706721	0.539336	0.497716	0.620897	0.925497	0.906269	0.524709	0.773201	0.901416	0.983201	0.879787	0.910733	0.92078	0.99486	0.803589	0.943099	0.957662	0.91031	0.948598	0.477495	0.816217	0.80108	0.957076	0.826435	0.932898	0.949693	0.885931	0.750831	0.841037	0.848763	0.895584	0.970816	0.882504	0.927971	0.881424	0.468131	0.860091	0.937539	0.918231	0.931349	0.821724	0.915075	0.698603	0.906434	0.866655
TR53736|c0_g1_i1	0.999187	0.976881	0.84588	0.936576	0.756459	0.47959	0.602057	0.638921	0.969957	0.961865	0.537887	0.660062	0.961151	0.994742	0.94776	0.834554	0.935444	0.989558	0.879608	0.968667	0.948624	0.901379	0.974276	0.513268	0.875345	0.867804	0.970793	0.896156	0.915416	0.949512	0.95112	0.795309	0.890921	0.926207	0.808707	0.955796	0.946502	0.977175	0.948948	0.507544	0.93371	0.981078	0.958263	0.979632	0.896138	0.970518	0.698044	0.964749	0.909987
TR51999|c0_g1_i1	0.934568	0.976876	0.715228	0.993316	0.93294	0.756406	0.769523	0.887898	0.955576	0.932063	0.824659	0.52886	0.911091	0.954644	0.890425	0.699824	0.99889	0.878849	0.921988	0.79567	0.762466	0.993269	0.810227	0.799715	0.958302	0.944191	0.798793	0.93591	0.703985	0.756043	0.903477	0.954013	0.973074	0.816732	0.802246	0.787906	0.809889	0.921806	0.889685	0.793678	0.818077	0.86164	0.974257	0.879974	0.922531	0.903007	0.922867	0.907814	0.981715
TR45962|c0_g2_i2	0.970327	0.976864	0.932118	0.904057	0.711081	0.605662	0.477196	0.649572	0.904157	0.877863	0.56102	0.802775	0.868255	0.972299	0.842006	0.92383	0.923705	0.980879	0.77695	0.906669	0.93424	0.927588	0.913431	0.504007	0.802814	0.783436	0.925907	0.802129	0.909418	0.921377	0.85077	0.754853	0.831505	0.799255	0.932095	0.952652	0.834821	0.898577	0.843553	0.493026	0.81133	0.9012	0.903252	0.895862	0.793434	0.881209	0.731757	0.872878	0.858422
TR45280|c0_g1_i1	0.948275	0.976861	0.911821	0.913701	0.750445	0.700542	0.500806	0.71765	0.889275	0.855816	0.641257	0.791819	0.839321	0.957853	0.808975	0.902958	0.938625	0.949945	0.770987	0.850195	0.882261	0.956456	0.859534	0.578716	0.812717	0.7896	0.872573	0.796917	0.852119	0.865141	0.821228	0.790311	0.843396	0.748781	0.951104	0.907425	0.779687	0.870631	0.810069	0.566769	0.759985	0.855982	0.898269	0.855257	0.783207	0.848232	0.797278	0.842286	0.868856
TR51269|c1_g2_i3	0.998122	0.976828	0.867371	0.927981	0.738931	0.484307	0.572088	0.626394	0.959996	0.949817	0.525241	0.690806	0.948811	0.993322	0.933739	0.856774	0.929854	0.99442	0.860396	0.968393	0.95687	0.900355	0.973679	0.495358	0.858727	0.849632	0.973253	0.8785	0.926476	0.955933	0.937426	0.779598	0.876488	0.911709	0.829161	0.96483	0.936045	0.96747	0.935096	0.488795	0.920309	0.974826	0.948327	0.971614	0.877831	0.959759	0.690657	0.952968	0.897429
TR38412|c0_g1_i1	0.984426	0.976817	0.921733	0.907169	0.705849	0.544351	0.494276	0.622097	0.923252	0.903384	0.526457	0.777239	0.898172	0.982249	0.876105	0.91303	0.920556	0.99409	0.800378	0.940393	0.956437	0.91141	0.945962	0.478205	0.814121	0.798581	0.954923	0.82349	0.931851	0.948	0.882457	0.750048	0.839357	0.844212	0.899447	0.970017	0.878341	0.925165	0.877746	0.468672	0.855663	0.934456	0.916443	0.928214	0.818451	0.911881	0.700449	0.903197	0.865186
TR47318|c1_g7_i7	0.995031	0.976809	0.78453	0.961307	0.813093	0.496121	0.685815	0.691463	0.990755	0.985842	0.594434	0.577884	0.983793	0.993797	0.973469	0.771165	0.954074	0.967542	0.926815	0.952076	0.911582	0.912546	0.959293	0.581627	0.920708	0.91602	0.948151	0.939599	0.869565	0.915856	0.977046	0.846101	0.931289	0.947862	0.761914	0.918775	0.956396	0.993367	0.974088	0.57776	0.952289	0.9832	0.981997	0.987669	0.939733	0.987883	0.73664	0.985455	0.945108
TR46617|c0_g1_i5	0.931553	0.976809	0.861116	0.935073	0.810494	0.771634	0.567388	0.793631	0.892477	0.856369	0.727509	0.734329	0.834629	0.947988	0.803535	0.850631	0.959641	0.916553	0.796132	0.803728	0.826126	0.98185	0.815708	0.668667	0.846921	0.823154	0.824408	0.820234	0.78716	0.808351	0.818161	0.844264	0.875812	0.729648	0.934583	0.855641	0.75034	0.862614	0.803988	0.65724	0.738404	0.828233	0.909633	0.834102	0.803396	0.837704	0.863056	0.835341	0.897115
TR50516|c0_g2_i1	0.959575	0.976755	0.92762	0.906451	0.725364	0.651486	0.481081	0.678606	0.894655	0.864483	0.595768	0.804919	0.851557	0.965049	0.822975	0.919237	0.929308	0.967362	0.769443	0.879879	0.911615	0.940867	0.887778	0.534889	0.803412	0.781899	0.901253	0.795349	0.884963	0.896307	0.833462	0.767726	0.833563	0.771887	0.945886	0.9334	0.806222	0.882975	0.824348	0.523252	0.783814	0.878282	0.898425	0.874696	0.784133	0.862984	0.760812	0.855532	0.860241
TR50559|c2_g1_i1	0.998776	0.976745	0.822739	0.945675	0.776395	0.4803	0.633706	0.655501	0.978989	0.972593	0.555322	0.628129	0.97177	0.995138	0.959844	0.810643	0.941806	0.982619	0.89856	0.965434	0.937024	0.903941	0.971522	0.535718	0.892601	0.886418	0.964973	0.91357	0.900657	0.939512	0.963077	0.813166	0.906077	0.937751	0.788938	0.943792	0.953673	0.985179	0.960835	0.530789	0.944089	0.984565	0.967856	0.985179	0.913918	0.979293	0.709253	0.974702	0.923153
TR53310|c3_g2_i2	0.924005	0.976719	0.78766	0.964856	0.880854	0.80252	0.667153	0.862824	0.914669	0.881347	0.802842	0.637955	0.85721	0.945097	0.829152	0.774747	0.983026	0.887253	0.849964	0.777531	0.776841	0.998338	0.791688	0.756971	0.900591	0.879658	0.791605	0.869809	0.727031	0.762452	0.844462	0.907383	0.923954	0.748414	0.882837	0.807219	0.754928	0.877858	0.828892	0.747571	0.753506	0.825066	0.936448	0.838348	0.852522	0.853681	0.915807	0.855476	0.939009
TR43792|c0_g1_i1	0.991789	0.976687	0.904073	0.913545	0.713359	0.51161	0.519923	0.615861	0.93822	0.922702	0.516843	0.746837	0.919806	0.987793	0.900759	0.894745	0.922131	0.997582	0.822843	0.956884	0.962358	0.903978	0.962057	0.475927	0.829162	0.8164	0.967527	0.84404	0.936259	0.957141	0.905743	0.756707	0.851441	0.874447	0.871523	0.97312	0.905527	0.943642	0.902347	0.467589	0.884955	0.954185	0.928516	0.948526	0.841165	0.932965	0.689351	0.924702	0.875649
TR51224|c2_g1_i4	0.994664	0.976587	0.782204	0.961957	0.814893	0.49658	0.688596	0.693143	0.991262	0.986463	0.596276	0.574874	0.984368	0.993542	0.974154	0.768771	0.954511	0.966555	0.928262	0.951286	0.910083	0.91273	0.958556	0.583886	0.92209	0.917504	0.947149	0.940911	0.867767	0.914475	0.977738	0.847688	0.932494	0.948412	0.7601	0.917275	0.956532	0.993713	0.974754	0.580086	0.952731	0.983057	0.982609	0.987733	0.941051	0.988272	0.737822	0.985962	0.946126
TR49453|c1_g2_i1	0.996855	0.976561	0.878746	0.923151	0.729747	0.488672	0.555701	0.620588	0.953919	0.942439	0.51963	0.707564	0.941135	0.992007	0.925049	0.868547	0.926804	0.996284	0.849358	0.966902	0.96022	0.90013	0.972056	0.486711	0.849447	0.839414	0.973346	0.868342	0.931298	0.958182	0.928987	0.771342	0.86846	0.902419	0.840735	0.96875	0.928911	0.961277	0.926491	0.479663	0.911612	0.97022	0.942459	0.966114	0.867211	0.952884	0.68765	0.945571	0.890414
TR54599|c0_g1_i6	0.990434	0.976545	0.759946	0.971098	0.83811	0.51426	0.718415	0.718812	0.995938	0.991217	0.624816	0.547191	0.987795	0.991332	0.978024	0.745786	0.962394	0.955461	0.942538	0.938584	0.89144	0.920054	0.946704	0.615474	0.937853	0.933688	0.932926	0.954083	0.845616	0.896355	0.982133	0.868528	0.946922	0.948707	0.747632	0.899521	0.952462	0.995209	0.978383	0.612141	0.95193	0.977801	0.989517	0.984969	0.953615	0.989485	0.758702	0.988553	0.958687
TR48898|c2_g1_i2	0.942001	0.976535	0.899273	0.918707	0.766636	0.725828	0.516353	0.740504	0.887733	0.85288	0.667627	0.779183	0.834522	0.953843	0.803529	0.89003	0.944217	0.939365	0.774804	0.83394	0.864709	0.96463	0.844104	0.605121	0.820244	0.796542	0.85638	0.80047	0.83222	0.846935	0.816669	0.804832	0.850821	0.738545	0.950018	0.891545	0.7669	0.865309	0.804442	0.593156	0.749167	0.844721	0.899529	0.845837	0.785536	0.841806	0.817832	0.836846	0.875294
TR52560|c2_g1_i2	0.925198	0.976452	0.821965	0.950684	0.849532	0.796654	0.6196	0.835056	0.901767	0.866325	0.773286	0.684707	0.842681	0.944746	0.812694	0.810208	0.972586	0.898395	0.822217	0.784521	0.795816	0.992775	0.797853	0.720386	0.874547	0.851821	0.802211	0.844257	0.750883	0.779302	0.828018	0.879262	0.900867	0.733598	0.910339	0.826451	0.746703	0.867085	0.812743	0.709878	0.740427	0.821712	0.922255	0.831768	0.826682	0.842031	0.895962	0.841996	0.918884
TR50725|c1_g1_i2	0.923559	0.976397	0.796166	0.961042	0.873178	0.803019	0.654804	0.856794	0.91062	0.876566	0.79664	0.650059	0.852402	0.944414	0.823737	0.783552	0.980335	0.88927	0.842167	0.77785	0.780481	0.997284	0.791845	0.748764	0.893618	0.87212	0.792965	0.862613	0.731863	0.765423	0.83913	0.900465	0.917815	0.74304	0.890438	0.811082	0.751208	0.874076	0.823548	0.739047	0.748576	0.822871	0.932285	0.835396	0.845133	0.849549	0.911825	0.850911	0.933626
TR51890|c1_g1_i1	0.952261	0.976371	0.920147	0.909421	0.738088	0.681074	0.489322	0.700265	0.88992	0.857562	0.621308	0.800149	0.842473	0.960149	0.81266	0.911561	0.93384	0.957046	0.767875	0.861688	0.894559	0.949657	0.870409	0.558874	0.806762	0.784126	0.883958	0.793957	0.866145	0.87797	0.824236	0.779141	0.83746	0.756093	0.950865	0.918444	0.788812	0.874106	0.813884	0.546963	0.767705	0.863843	0.896817	0.861774	0.781181	0.852566	0.781465	0.845904	0.863606
TR47510|c1_g2_i1	0.999059	0.976347	0.847297	0.935284	0.754015	0.477553	0.599217	0.636242	0.969096	0.961028	0.534986	0.661989	0.960446	0.994425	0.94704	0.836038	0.934235	0.990026	0.877984	0.969367	0.949803	0.900186	0.974895	0.510153	0.873546	0.865989	0.971604	0.89461	0.916916	0.950662	0.950344	0.793051	0.889215	0.925851	0.809209	0.956874	0.946507	0.976615	0.948249	0.504397	0.933442	0.981126	0.957192	0.979461	0.89466	0.970002	0.695731	0.964116	0.908428
TR30554|c1_g1_i2	0.991626	0.976265	0.904582	0.912771	0.712013	0.510254	0.518508	0.614316	0.937725	0.922249	0.515175	0.747558	0.919438	0.987519	0.900406	0.895287	0.92137	0.997708	0.822008	0.957221	0.962881	0.903171	0.962348	0.474197	0.828188	0.815435	0.967898	0.843231	0.936947	0.95767	0.90535	0.755446	0.850494	0.874325	0.871488	0.97357	0.905572	0.943328	0.902004	0.465851	0.884872	0.954198	0.927893	0.948429	0.840406	0.932691	0.687959	0.92437	0.874766
TR47544|c0_g1_i4	0.960837	0.976229	0.696297	0.998175	0.921414	0.639442	0.799869	0.834312	0.990829	0.979452	0.757598	0.481711	0.966848	0.972977	0.954064	0.680153	0.991996	0.903806	0.964973	0.859456	0.804806	0.961823	0.87171	0.749051	0.978326	0.971444	0.853766	0.97504	0.746975	0.806713	0.962532	0.943394	0.986635	0.901072	0.740788	0.821073	0.891733	0.971369	0.953514	0.745726	0.901291	0.924143	0.998253	0.940641	0.968598	0.9603	0.862261	0.964372	0.99331
TR49416|c3_g2_i2	0.924293	0.976228	0.81579	0.952909	0.855167	0.799362	0.627584	0.840722	0.903289	0.868048	0.779511	0.67676	0.844187	0.944243	0.814434	0.803838	0.974314	0.895709	0.826338	0.782002	0.791457	0.994003	0.795517	0.727643	0.87871	0.856201	0.79917	0.848034	0.74564	0.7752	0.829824	0.884292	0.904588	0.734731	0.906057	0.822183	0.746673	0.868001	0.814423	0.717296	0.74126	0.821084	0.924185	0.831753	0.830405	0.842989	0.900282	0.843299	0.922093
TR47180|c1_g3_i2	0.955299	0.976134	0.924853	0.907001	0.730422	0.666872	0.483049	0.688664	0.891121	0.859683	0.607865	0.804253	0.845621	0.961997	0.816296	0.91642	0.930868	0.961941	0.766957	0.870055	0.902962	0.944948	0.878354	0.545837	0.803642	0.781447	0.892076	0.793052	0.875605	0.886869	0.827366	0.772214	0.834216	0.762357	0.949492	0.925881	0.796122	0.877322	0.817603	0.534005	0.774192	0.869986	0.896512	0.867064	0.780987	0.856462	0.770673	0.849352	0.860738
TR35316|c0_g1_i2	0.944768	0.976074	0.907723	0.914501	0.75546	0.711771	0.504499	0.726127	0.887051	0.852794	0.651334	0.788651	0.835454	0.955311	0.804679	0.898767	0.939959	0.945095	0.77033	0.842395	0.874684	0.959365	0.852063	0.588342	0.813931	0.790419	0.865049	0.796276	0.843791	0.857109	0.817349	0.794733	0.844755	0.742351	0.951971	0.90065	0.772493	0.866765	0.805708	0.576314	0.753395	0.84982	0.897287	0.849743	0.781969	0.843789	0.805176	0.838187	0.86994
TR54589|c0_g1_i1	0.988073	0.976073	0.750071	0.974561	0.847741	0.521975	0.730818	0.729679	0.997379	0.992657	0.637002	0.535167	0.988641	0.989864	0.979043	0.735609	0.965356	0.950167	0.948111	0.93249	0.882876	0.922869	0.94098	0.628928	0.944136	0.940133	0.926207	0.959187	0.835563	0.88799	0.983389	0.87712	0.952646	0.948139	0.742102	0.891364	0.950021	0.99524	0.979297	0.625788	0.950892	0.974897	0.991955	0.983139	0.958438	0.989374	0.767512	0.989037	0.963609
TR47058|c1_g1_i4	0.962703	0.976053	0.697295	0.997405	0.918255	0.630542	0.798582	0.828391	0.992336	0.981681	0.75059	0.481589	0.969716	0.974161	0.957363	0.681182	0.990646	0.906291	0.965984	0.864443	0.809109	0.959057	0.876472	0.742723	0.977804	0.971316	0.858377	0.975929	0.751677	0.811464	0.965501	0.940525	0.985858	0.905983	0.738239	0.824732	0.896933	0.974058	0.956849	0.739515	0.906244	0.928296	0.998857	0.94443	0.969965	0.963484	0.856395	0.967373	0.992601
TR51361|c0_g1_i1	0.934785	0.97603	0.879977	0.926232	0.789106	0.754188	0.540741	0.769681	0.887923	0.851891	0.700936	0.757841	0.831428	0.949338	0.80004	0.870138	0.951784	0.925878	0.783211	0.814943	0.842392	0.974236	0.826137	0.639595	0.83242	0.808367	0.836873	0.808237	0.806578	0.824245	0.814144	0.824966	0.86241	0.729585	0.944289	0.871005	0.75411	0.861044	0.800709	0.627788	0.739297	0.832806	0.902976	0.836442	0.792017	0.836479	0.843231	0.832887	0.885333
TR52644|c0_g3_i4	0.926434	0.975912	0.840098	0.942602	0.831362	0.788991	0.593943	0.817399	0.895475	0.859291	0.754184	0.708838	0.836223	0.944836	0.805448	0.828964	0.966162	0.905135	0.807957	0.790352	0.807566	0.988201	0.803139	0.697964	0.860412	0.836949	0.80974	0.831077	0.76539	0.790167	0.820614	0.862896	0.888142	0.728022	0.923161	0.838012	0.744705	0.862493	0.805676	0.686937	0.735776	0.821722	0.914842	0.829913	0.81359	0.83723	0.882449	0.836151	0.907734
TR48532|c0_g1_i2	0.967217	0.975875	0.701608	0.995123	0.90961	0.610252	0.793244	0.813677	0.995269	0.98613	0.7333	0.484003	0.975632	0.977051	0.964144	0.685624	0.987258	0.912738	0.966971	0.876307	0.820074	0.95273	0.887784	0.726583	0.975426	0.969726	0.869589	0.976763	0.763801	0.823324	0.97154	0.932718	0.983067	0.916484	0.73417	0.834261	0.908451	0.979777	0.963727	0.723576	0.916936	0.937719	0.999681	0.952859	0.971864	0.97027	0.842248	0.973645	0.990129
TR47822|c0_g1_i3	0.931209	0.97587	0.717246	0.991356	0.931996	0.766022	0.764446	0.890933	0.950937	0.926282	0.828929	0.534031	0.904588	0.951935	0.883168	0.701962	0.998108	0.87598	0.916218	0.789237	0.75839	0.994875	0.803961	0.802304	0.954632	0.939824	0.793269	0.930544	0.700067	0.751152	0.896623	0.953064	0.970067	0.807727	0.807818	0.784644	0.801325	0.915971	0.882422	0.795992	0.809227	0.854928	0.970579	0.873307	0.916542	0.896463	0.926749	0.901275	0.97897
TR50889|c0_g1_i1	0.998589	0.975766	0.857358	0.930493	0.744371	0.476918	0.584299	0.628217	0.964311	0.95547	0.526637	0.676208	0.954938	0.993588	0.940869	0.84646	0.930701	0.992557	0.868708	0.970209	0.954498	0.898418	0.975514	0.499517	0.865052	0.856876	0.973632	0.886028	0.923083	0.954623	0.944229	0.784336	0.881674	0.91994	0.81775	0.96175	0.94259	0.972297	0.942168	0.493401	0.928061	0.978877	0.952159	0.976268	0.88591	0.965333	0.690132	0.958911	0.901788
TR43379|c1_g6_i1	0.948826	0.97561	0.91719	0.909794	0.742114	0.692134	0.491493	0.707867	0.88731	0.854084	0.630449	0.79852	0.838166	0.957629	0.807861	0.908549	0.934868	0.95259	0.766347	0.854145	0.887628	0.952417	0.863169	0.567335	0.807161	0.784071	0.876809	0.792517	0.858619	0.870514	0.819855	0.782679	0.8381	0.749211	0.952654	0.912324	0.781381	0.869923	0.809031	0.555307	0.760719	0.857604	0.895407	0.856078	0.779134	0.847776	0.788747	0.841399	0.864069
TR46205|c0_g1_i1	0.922342	0.975604	0.770564	0.970276	0.894361	0.803949	0.688632	0.874584	0.919636	0.887378	0.815481	0.615152	0.863063	0.944109	0.835964	0.757124	0.986647	0.880979	0.861978	0.773438	0.767088	0.999595	0.787957	0.772998	0.911685	0.891636	0.785779	0.88076	0.71506	0.753731	0.851236	0.919362	0.933619	0.754612	0.868694	0.797283	0.758028	0.881912	0.835559	0.764136	0.758883	0.825749	0.941962	0.840519	0.863649	0.858196	0.923776	0.860843	0.947265
TR47470|c0_g1_i2	0.973449	0.97552	0.710433	0.990672	0.89493	0.581747	0.781735	0.79095	0.99811	0.990878	0.70688	0.491303	0.982444	0.980914	0.971983	0.694728	0.981605	0.922495	0.96586	0.893171	0.836733	0.943452	0.903815	0.701143	0.969825	0.965058	0.885866	0.975629	0.78248	0.841035	0.978357	0.919464	0.977151	0.929593	0.730863	0.848963	0.923526	0.98664	0.971727	0.698319	0.930458	0.950327	0.999507	0.963818	0.972173	0.978529	0.820981	0.981038	0.984906
TR35257|c0_g1_i3	0.998952	0.975479	0.838709	0.937532	0.759296	0.473622	0.609658	0.639211	0.972273	0.965135	0.537875	0.64988	0.964789	0.99432	0.952109	0.827193	0.935246	0.987829	0.884606	0.969602	0.946732	0.899239	0.975202	0.515167	0.8789	0.872009	0.97074	0.900611	0.912899	0.948362	0.955222	0.797675	0.893688	0.931433	0.800346	0.953375	0.950616	0.979923	0.953261	0.509754	0.938615	0.983424	0.960193	0.98235	0.900998	0.973806	0.696735	0.968272	0.912195
TR48450|c0_g1_i1	0.98857	0.975422	0.913679	0.908183	0.705104	0.519485	0.503982	0.612305	0.930543	0.913434	0.514101	0.762392	0.909951	0.984853	0.889735	0.904734	0.918766	0.997116	0.810696	0.952016	0.962522	0.904053	0.957161	0.469952	0.819441	0.805594	0.964368	0.832782	0.937699	0.956028	0.895111	0.749169	0.843036	0.862107	0.883029	0.974131	0.895117	0.93529	0.891387	0.461095	0.873161	0.946677	0.921479	0.940326	0.829236	0.923726	0.688415	0.91505	0.868171
TR52955|c1_g4_i1	0.925	0.975408	0.835686	0.943772	0.835298	0.792638	0.598937	0.822079	0.895641	0.859408	0.759516	0.703682	0.83605	0.943819	0.80532	0.824428	0.967168	0.902455	0.809887	0.787171	0.803425	0.989257	0.800124	0.703778	0.862745	0.839323	0.806329	0.832818	0.760618	0.786075	0.820606	0.866371	0.890258	0.727134	0.9208	0.834081	0.74302	0.861992	0.805502	0.692825	0.734689	0.819909	0.915485	0.828568	0.815181	0.836637	0.886258	0.835819	0.909508
TR48744|c0_g2_i2	0.98983	0.975388	0.756975	0.970736	0.838329	0.511159	0.720536	0.718007	0.996207	0.991879	0.623888	0.543215	0.988637	0.990612	0.979155	0.742761	0.961587	0.954396	0.943756	0.938655	0.890491	0.918485	0.946751	0.615278	0.938452	0.934548	0.932624	0.955092	0.844506	0.895699	0.98315	0.868582	0.947217	0.950285	0.74399	0.898334	0.953665	0.995718	0.979503	0.612066	0.953395	0.978285	0.989588	0.985554	0.954803	0.990225	0.757309	0.989363	0.958782
TR35609|c0_g1_i2	0.959256	0.975365	0.930702	0.903328	0.719512	0.646119	0.474529	0.672021	0.892676	0.862617	0.58862	0.809082	0.85004	0.964254	0.821464	0.922473	0.926326	0.968422	0.76574	0.881668	0.914419	0.937807	0.889366	0.527322	0.799193	0.777676	0.903259	0.791806	0.888525	0.899085	0.831797	0.762305	0.829527	0.771325	0.946642	0.935925	0.806485	0.881763	0.822886	0.515626	0.783451	0.878546	0.895905	0.874444	0.780779	0.861913	0.755037	0.854186	0.856534
TR45832|c0_g1_i1	0.934456	0.975235	0.883486	0.923757	0.784405	0.751783	0.534553	0.765061	0.88592	0.849758	0.696018	0.762768	0.82945	0.948728	0.797914	0.873795	0.949657	0.926809	0.779472	0.815789	0.844544	0.972485	0.826848	0.63398	0.828647	0.804452	0.83808	0.804721	0.809383	0.826217	0.811966	0.820654	0.858931	0.727913	0.946492	0.873083	0.753234	0.859464	0.798623	0.622067	0.737827	0.832311	0.900693	0.835516	0.788542	0.834878	0.839496	0.831049	0.882195
TR53166|c3_g1_i3	0.945605	0.975181	0.912832	0.911171	0.747974	0.703872	0.496177	0.717168	0.885592	0.851577	0.641373	0.794863	0.834789	0.955414	0.804067	0.904075	0.936736	0.94785	0.766408	0.846443	0.879974	0.955811	0.855818	0.57789	0.809107	0.785637	0.869338	0.792569	0.850115	0.862427	0.81649	0.787902	0.840157	0.743205	0.953453	0.905489	0.774508	0.866499	0.805167	0.565793	0.754528	0.851729	0.89497	0.850912	0.778579	0.843772	0.797366	0.837771	0.865811
TR48937|c0_g1_i4	0.923739	0.975156	0.828736	0.946293	0.841883	0.796732	0.607875	0.829049	0.897098	0.860996	0.767243	0.694927	0.837319	0.943087	0.806792	0.81726	0.969215	0.899154	0.814272	0.783738	0.798053	0.990934	0.796921	0.712555	0.867371	0.844138	0.802369	0.836839	0.754223	0.78093	0.822192	0.872251	0.894429	0.727734	0.916384	0.828891	0.742302	0.862632	0.806904	0.701765	0.734953	0.818664	0.917507	0.828044	0.819083	0.837262	0.891738	0.836846	0.913106
TR39067|c0_g1_i3	0.921871	0.975127	0.762968	0.972691	0.900144	0.803517	0.698259	0.879224	0.92213	0.890445	0.82038	0.604816	0.866127	0.94386	0.839517	0.749292	0.988173	0.87849	0.867606	0.772249	0.763242	0.99987	0.786905	0.779518	0.916705	0.897106	0.783757	0.885891	0.710255	0.75041	0.854731	0.924488	0.937959	0.758085	0.861997	0.793275	0.760132	0.884139	0.839051	0.770915	0.761988	0.826626	0.944592	0.842027	0.868919	0.860693	0.926703	0.863703	0.950974
TR54126|c0_g1_i1	0.922847	0.975003	0.822653	0.948578	0.847606	0.799732	0.61585	0.834886	0.898615	0.862688	0.773662	0.687116	0.838776	0.942615	0.808465	0.810983	0.971027	0.896481	0.81837	0.781147	0.793664	0.992296	0.794519	0.719969	0.871561	0.848529	0.799274	0.840602	0.748944	0.776781	0.823942	0.877369	0.898191	0.728753	0.912286	0.824613	0.742163	0.863512	0.808517	0.709334	0.735675	0.81797	0.919458	0.827969	0.822777	0.838168	0.896246	0.838099	0.91636
TR51684|c0_g1_i2	0.977472	0.974987	0.931649	0.901167	0.699614	0.565606	0.476254	0.625349	0.911362	0.888591	0.53221	0.796003	0.881809	0.97655	0.857748	0.923378	0.917763	0.989668	0.783753	0.927267	0.95037	0.914721	0.933101	0.479121	0.802506	0.785122	0.944381	0.808104	0.926821	0.939777	0.865018	0.744279	0.829679	0.822107	0.916447	0.965839	0.858188	0.910865	0.859418	0.468803	0.834162	0.919224	0.906547	0.912625	0.801606	0.895842	0.706789	0.886903	0.856536
TR47889|c0_g1_i1	0.942453	0.974968	0.692686	0.99916	0.939611	0.712615	0.799153	0.877085	0.972615	0.954659	0.809528	0.490767	0.93673	0.960082	0.919909	0.676555	0.998698	0.882274	0.948106	0.815817	0.769567	0.981691	0.829802	0.793778	0.974862	0.964278	0.814082	0.95963	0.709452	0.767214	0.931175	0.959687	0.985925	0.853611	0.766027	0.791342	0.843135	0.94352	0.919117	0.789243	0.853813	0.885395	0.987476	0.904309	0.949051	0.928075	0.906069	0.933338	0.992589
TR52546|c1_g1_i1	0.939609	0.974968	0.900186	0.916351	0.764259	0.728506	0.512095	0.739833	0.884415	0.849083	0.667462	0.781903	0.830483	0.951636	0.799166	0.891041	0.942421	0.937516	0.77066	0.830681	0.862751	0.963911	0.84087	0.604129	0.816924	0.792916	0.853575	0.79653	0.830533	0.844607	0.812448	0.802519	0.847826	0.733635	0.952018	0.889881	0.762359	0.861625	0.800087	0.592033	0.744366	0.840979	0.896526	0.841999	0.781361	0.837843	0.817676	0.832827	0.872476
TR45054|c0_g1_i1	0.929679	0.974802	0.713809	0.991368	0.933764	0.767347	0.76717	0.893054	0.950448	0.925825	0.831466	0.530155	0.903992	0.950627	0.882646	0.698455	0.997967	0.87369	0.916913	0.786834	0.755318	0.99468	0.801645	0.805228	0.955471	0.940727	0.790683	0.931093	0.696638	0.748147	0.89615	0.954524	0.970732	0.806852	0.805469	0.781653	0.799935	0.915134	0.881872	0.798979	0.808219	0.853345	0.97034	0.872003	0.91703	0.895611	0.92826	0.900582	0.979402
TR27913|c0_g1_i1	0.986501	0.974776	0.743569	0.975487	0.851601	0.522309	0.737396	0.733172	0.998041	0.993653	0.640922	0.526995	0.989556	0.988544	0.980272	0.728942	0.965708	0.947056	0.951209	0.930031	0.878587	0.922523	0.938643	0.633967	0.946989	0.943271	0.923185	0.961923	0.830557	0.884026	0.984615	0.880426	0.95502	0.949128	0.73674	0.887031	0.949955	0.995551	0.980476	0.631007	0.9516	0.974036	0.992842	0.982785	0.961213	0.989826	0.769692	0.989783	0.965496
TR54122|c0_g1_i9	0.928633	0.974738	0.716592	0.99024	0.932253	0.771601	0.763017	0.89344	0.948187	0.922953	0.832286	0.534833	0.900818	0.949803	0.879041	0.701339	0.997533	0.873304	0.913445	0.784653	0.754723	0.995522	0.799505	0.80497	0.95302	0.93788	0.789074	0.927911	0.696317	0.747091	0.892729	0.95317	0.968717	0.802527	0.809529	0.781437	0.79611	0.912434	0.878279	0.798545	0.804045	0.850583	0.968448	0.869118	0.913555	0.892551	0.929405	0.89744	0.977645
TR43262|c0_g1_i1	0.997937	0.974716	0.814246	0.946339	0.779379	0.473849	0.642004	0.655831	0.981042	0.975681	0.55542	0.616408	0.975238	0.994129	0.964092	0.80194	0.941208	0.980078	0.903689	0.965757	0.934224	0.901257	0.971844	0.537933	0.896195	0.890722	0.964209	0.918088	0.897153	0.93752	0.967065	0.815588	0.908793	0.942909	0.779315	0.940431	0.957558	0.98765	0.96504	0.533349	0.948881	0.986508	0.96953	0.987559	0.918865	0.982348	0.70776	0.978032	0.92523
TR46617|c0_g1_i2	0.935072	0.974697	0.700679	0.996101	0.939405	0.74331	0.786208	0.888581	0.961489	0.94007	0.824521	0.507613	0.919938	0.95469	0.900818	0.684861	0.999157	0.876196	0.933526	0.798909	0.759577	0.989232	0.813432	0.803703	0.966622	0.953926	0.799888	0.946289	0.699765	0.754781	0.913317	0.959526	0.979698	0.829118	0.784827	0.78384	0.819932	0.928744	0.900004	0.798336	0.829786	0.867843	0.979259	0.886944	0.933817	0.91114	0.920182	0.916429	0.987164
TR54712|c1_g2_i4	0.940445	0.974684	0.693282	0.998671	0.940379	0.719912	0.797474	0.880522	0.97018	0.951478	0.813867	0.493094	0.933015	0.958592	0.915717	0.67719	0.998919	0.88026	0.945349	0.81139	0.766393	0.983431	0.825527	0.797154	0.973544	0.962522	0.810179	0.957092	0.706203	0.763533	0.927272	0.960355	0.984984	0.848101	0.76939	0.788744	0.837715	0.940157	0.91491	0.792459	0.848356	0.881142	0.985768	0.900202	0.946076	0.924233	0.909856	0.929561	0.991738
TR51335|c0_g1_i4	0.997676	0.974663	0.867465	0.924994	0.733803	0.475637	0.568388	0.619279	0.9589	0.949287	0.517363	0.690696	0.948835	0.992265	0.934099	0.856951	0.926489	0.994804	0.858637	0.970813	0.9591	0.896006	0.975873	0.487902	0.855734	0.846934	0.975455	0.876668	0.929252	0.958477	0.937502	0.774727	0.873332	0.913521	0.826141	0.96651	0.938251	0.967419	0.935492	0.481417	0.922192	0.976216	0.946456	0.972608	0.876395	0.960114	0.683695	0.953128	0.894378
TR51499|c0_g1_i4	0.925738	0.974643	0.72689	0.986189	0.926049	0.783818	0.748066	0.893011	0.940884	0.913727	0.833017	0.551417	0.890732	0.947468	0.867576	0.712001	0.995747	0.872935	0.901709	0.778759	0.754194	0.997771	0.793683	0.802111	0.944374	0.927962	0.785071	0.917147	0.69688	0.745083	0.881802	0.947618	0.96153	0.789036	0.82318	0.782041	0.78448	0.903966	0.866865	0.795106	0.791099	0.842371	0.962154	0.860351	0.901912	0.88297	0.931679	0.88751	0.971391
TR19841|c0_g1_i1	0.941819	0.974543	0.907321	0.91276	0.754857	0.717007	0.502005	0.727869	0.883697	0.848831	0.65393	0.789987	0.831062	0.952778	0.799905	0.89842	0.938821	0.942224	0.766731	0.837567	0.870982	0.959538	0.847345	0.59014	0.811516	0.787647	0.860668	0.792847	0.840106	0.85298	0.812805	0.79402	0.842645	0.736548	0.953814	0.897407	0.766782	0.862664	0.800922	0.577983	0.747637	0.845044	0.894529	0.845066	0.778184	0.839302	0.807179	0.833747	0.8679
TR54083|c1_g3_i2	0.959288	0.974371	0.932977	0.901048	0.715005	0.641154	0.469795	0.666623	0.891505	0.861626	0.58268	0.811953	0.849379	0.96386	0.820867	0.924861	0.924063	0.969499	0.763303	0.883598	0.916958	0.935294	0.891125	0.521186	0.796186	0.774721	0.905288	0.789463	0.891646	0.901668	0.831047	0.758137	0.826612	0.771612	0.946811	0.938182	0.807383	0.881289	0.822328	0.509465	0.783881	0.8793	0.894234	0.874789	0.778635	0.861606	0.750208	0.853661	0.853856
TR54005|c1_g2_i6	0.976846	0.97431	0.71561	0.9867	0.884035	0.561244	0.77332	0.774487	0.999231	0.993361	0.687927	0.495516	0.986377	0.982656	0.976664	0.700107	0.976767	0.928322	0.964375	0.904047	0.847414	0.936067	0.914104	0.682945	0.965174	0.961081	0.896305	0.974098	0.794587	0.852467	0.982315	0.909517	0.972244	0.937995	0.727577	0.858258	0.933254	0.990572	0.976518	0.680262	0.939134	0.958255	0.998524	0.970606	0.97166	0.983455	0.805441	0.985371	0.980452
TR53174|c0_g1_i1	0.920404	0.974173	0.80966	0.952802	0.859089	0.805994	0.631967	0.846775	0.901154	0.865562	0.786844	0.670716	0.841141	0.941065	0.811264	0.797594	0.974304	0.890358	0.82628	0.775103	0.783963	0.994723	0.788868	0.735183	0.879722	0.857092	0.792209	0.847818	0.737416	0.767556	0.826909	0.887575	0.905476	0.730154	0.903532	0.815163	0.741163	0.864689	0.811191	0.724866	0.736459	0.815853	0.922929	0.827137	0.829834	0.839383	0.90537	0.840035	0.922588
TR9043|c0_g1_i1	0.972239	0.974159	0.935725	0.898759	0.69922	0.584225	0.468249	0.632212	0.903954	0.879074	0.541309	0.805559	0.870932	0.972557	0.84548	0.927646	0.917492	0.985166	0.774397	0.916144	0.943425	0.918796	0.922313	0.485171	0.797043	0.778378	0.934899	0.799482	0.920048	0.931344	0.853507	0.74386	0.825421	0.806514	0.927255	0.960419	0.843324	0.901189	0.847133	0.474353	0.818837	0.907778	0.900949	0.90132	0.791821	0.884847	0.71516	0.875943	0.852736
TR52642|c2_g3_i1	0.986026	0.974148	0.741548	0.975464	0.852216	0.521252	0.739082	0.733378	0.9982	0.994	0.64115	0.524382	0.989953	0.988065	0.980817	0.726878	0.965445	0.946194	0.95206	0.929664	0.877596	0.921891	0.938285	0.634617	0.947587	0.944003	0.922606	0.962647	0.829406	0.883185	0.985119	0.880901	0.955441	0.949796	0.734651	0.88595	0.950337	0.995742	0.98101	0.631726	0.952188	0.974048	0.992965	0.982906	0.962006	0.990119	0.769497	0.990144	0.965774
TR24277|c0_g1_i1	0.965208	0.974144	0.695646	0.995265	0.912339	0.610354	0.798291	0.81623	0.995132	0.986262	0.736292	0.476807	0.975686	0.975265	0.96446	0.679534	0.986937	0.909454	0.968916	0.873533	0.815814	0.951879	0.885111	0.730506	0.977198	0.971732	0.866356	0.978399	0.758965	0.819324	0.971856	0.934958	0.984437	0.916589	0.729236	0.829971	0.907665	0.979325	0.964	0.727649	0.916803	0.936271	0.999753	0.951837	0.973526	0.96993	0.843675	0.973555	0.991082
TR44768|c0_g1_i1	0.984845	0.974105	0.922314	0.903176	0.698058	0.529285	0.489199	0.610474	0.922717	0.903909	0.513355	0.77698	0.899696	0.981579	0.878261	0.913725	0.915802	0.995818	0.798807	0.945878	0.961324	0.904729	0.951059	0.465974	0.810264	0.795287	0.959946	0.821763	0.937599	0.953501	0.884098	0.742714	0.835168	0.848952	0.894442	0.973906	0.883698	0.926501	0.879963	0.456597	0.860508	0.938279	0.914508	0.931375	0.817451	0.913964	0.68903	0.904951	0.861155
TR40692|c0_g1_i4	0.993884	0.973989	0.778415	0.959952	0.812335	0.48717	0.689495	0.687919	0.991292	0.987379	0.590384	0.569502	0.98587	0.992228	0.976257	0.764951	0.951658	0.965636	0.929177	0.953173	0.910432	0.908209	0.960274	0.579259	0.921395	0.917348	0.948387	0.941497	0.868213	0.915421	0.97951	0.845069	0.931283	0.952011	0.753477	0.916961	0.959855	0.994711	0.976864	0.575672	0.956218	0.984898	0.981889	0.989472	0.942125	0.989836	0.731893	0.987502	0.944706
TR53886|c0_g1_i3	0.96365	0.973971	0.936075	0.898957	0.706992	0.620413	0.465748	0.652291	0.894717	0.866465	0.565788	0.812734	0.855708	0.966608	0.828151	0.928055	0.920714	0.975519	0.765029	0.89532	0.927365	0.928776	0.902306	0.505711	0.794403	0.773808	0.91622	0.790956	0.903089	0.913065	0.837567	0.75087	0.824304	0.782664	0.941539	0.947105	0.819256	0.887288	0.829701	0.494235	0.795071	0.888855	0.895327	0.88343	0.78123	0.868731	0.736183	0.86032	0.851774
TR54647|c2_g2_i11	0.951475	0.973943	0.686052	0.999778	0.933731	0.668514	0.808469	0.855756	0.98456	0.97106	0.783207	0.47417	0.956262	0.966105	0.942324	0.669691	0.99506	0.89113	0.962531	0.83901	0.785173	0.969095	0.852108	0.773358	0.980798	0.972854	0.834108	0.972677	0.72548	0.785853	0.951881	0.954215	0.989537	0.8838	0.743379	0.803536	0.872587	0.960852	0.941611	0.769802	0.883632	0.907775	0.995198	0.925904	0.96467	0.948262	0.882331	0.953198	0.995546
TR52136|c0_g1_i1	0.952658	0.973924	0.686204	0.999608	0.932375	0.663313	0.808465	0.852682	0.985737	0.972702	0.7795	0.473448	0.958279	0.966903	0.944627	0.669843	0.994487	0.892533	0.963628	0.841972	0.787544	0.967599	0.854948	0.770163	0.980951	0.973269	0.836791	0.973668	0.728013	0.788523	0.953987	0.952988	0.989494	0.887041	0.741506	0.805517	0.875905	0.962707	0.943931	0.766693	0.886873	0.910394	0.995854	0.928354	0.965953	0.950426	0.879175	0.955279	0.995501
TR55202|c3_g1_i7	0.95133	0.973898	0.685895	0.999788	0.933896	0.668918	0.808584	0.856051	0.984459	0.970929	0.783562	0.474053	0.9561	0.965995	0.942146	0.669531	0.995091	0.890937	0.962486	0.838708	0.784883	0.969186	0.851818	0.773696	0.980822	0.972863	0.833817	0.972632	0.725163	0.785545	0.951718	0.954358	0.989567	0.883544	0.743404	0.803275	0.872305	0.960691	0.941431	0.770136	0.883371	0.907531	0.995143	0.925683	0.964604	0.94808	0.882605	0.953028	0.995566
TR54991|c1_g2_i1	0.997618	0.973865	0.865914	0.924521	0.733168	0.471954	0.569235	0.617498	0.959259	0.950022	0.515294	0.688363	0.949806	0.991998	0.935325	0.855376	0.925643	0.99462	0.859434	0.9718	0.959372	0.894436	0.976797	0.486391	0.855859	0.84729	0.976153	0.87732	0.929522	0.959008	0.938593	0.774057	0.87323	0.915343	0.823464	0.96651	0.939921	0.968162	0.93672	0.479999	0.923959	0.977256	0.946514	0.973627	0.877249	0.961093	0.681589	0.954108	0.894176
TR45941|c0_g1_i1	0.938593	0.973834	0.691358	0.998398	0.941717	0.723716	0.798392	0.883195	0.968788	0.949797	0.817179	0.491638	0.931027	0.957092	0.913577	0.675242	0.998847	0.87794	0.944556	0.808001	0.763117	0.983962	0.822253	0.800304	0.973438	0.962273	0.806896	0.956298	0.70268	0.760087	0.925282	0.96146	0.984926	0.845198	0.769286	0.785756	0.834534	0.938166	0.912746	0.795581	0.845394	0.878326	0.984834	0.897617	0.945065	0.922035	0.912298	0.927488	0.991574
TR55051|c0_g1_i2	0.960067	0.973771	0.689678	0.997495	0.921633	0.630629	0.804904	0.831559	0.992069	0.981755	0.754323	0.47243	0.969692	0.971807	0.95767	0.673403	0.990151	0.902044	0.968357	0.860841	0.803631	0.957896	0.872998	0.747635	0.97996	0.973768	0.854195	0.97791	0.745475	0.806315	0.965808	0.943282	0.987505	0.906024	0.731926	0.819216	0.895847	0.973391	0.957101	0.744616	0.905984	0.926369	0.998856	0.943043	0.971978	0.96296	0.858134	0.967165	0.993719
TR55232|c1_g1_i2	0.934318	0.973708	0.696556	0.996442	0.941189	0.741656	0.79016	0.889575	0.962119	0.941067	0.825582	0.502195	0.921012	0.953962	0.902187	0.680639	0.999006	0.874568	0.935651	0.798219	0.757558	0.988342	0.812775	0.805635	0.968275	0.955846	0.798755	0.948151	0.697365	0.753065	0.914615	0.961004	0.980986	0.830662	0.780726	0.78166	0.820846	0.929387	0.901347	0.800409	0.831154	0.868021	0.979853	0.887378	0.935803	0.911976	0.920326	0.917419	0.988146
TR7696|c0_g1_i1	0.9966	0.973626	0.80032	0.950503	0.789903	0.474044	0.659212	0.664682	0.985058	0.980635	0.564894	0.59777	0.98011	0.993274	0.969788	0.787592	0.943854	0.975061	0.913392	0.962763	0.926569	0.901848	0.96912	0.55023	0.905	0.900286	0.95977	0.926914	0.887743	0.930748	0.972696	0.824893	0.91641	0.94827	0.767441	0.932563	0.960429	0.991041	0.970621	0.546094	0.953578	0.987306	0.973902	0.98953	0.927881	0.986164	0.713528	0.982522	0.931706
TR47052|c2_g1_i1	0.997789	0.973566	0.862541	0.925448	0.735138	0.469697	0.573447	0.618302	0.960743	0.951941	0.515974	0.683452	0.95187	0.992117	0.937718	0.8519	0.926019	0.993985	0.862282	0.972349	0.958516	0.893901	0.977359	0.487991	0.85807	0.849803	0.976224	0.879905	0.928308	0.958501	0.940884	0.775784	0.875063	0.918068	0.819704	0.96543	0.942068	0.969791	0.939093	0.481747	0.926521	0.978586	0.947856	0.97517	0.880009	0.962963	0.681598	0.956107	0.895726
TR46017|c0_g1_i1	0.99171	0.973533	0.903379	0.909487	0.706034	0.496499	0.515794	0.604674	0.937565	0.923164	0.504273	0.745072	0.921253	0.986669	0.902891	0.894141	0.917217	0.99856	0.821577	0.961729	0.966307	0.897033	0.966532	0.464418	0.825573	0.813422	0.971817	0.842554	0.940958	0.961757	0.90736	0.749737	0.847438	0.879127	0.865445	0.976063	0.910644	0.944797	0.904533	0.456266	0.889692	0.95763	0.926503	0.951394	0.840412	0.934891	0.678137	0.926349	0.871717
TR49239|c0_g1_i4	0.940407	0.973494	0.688115	0.999102	0.941835	0.71416	0.802687	0.87973	0.971938	0.954038	0.812707	0.485605	0.935939	0.958316	0.919224	0.671893	0.998427	0.879237	0.948987	0.812681	0.765536	0.981323	0.826775	0.797484	0.975905	0.965413	0.810697	0.960315	0.70496	0.76328	0.930549	0.961508	0.986732	0.852492	0.762826	0.787405	0.841342	0.942407	0.918396	0.793033	0.85252	0.883325	0.987111	0.902599	0.949666	0.926951	0.907907	0.932422	0.993089
TR50729|c0_g1_i3	0.920326	0.973405	0.823676	0.946144	0.845184	0.802819	0.611365	0.834339	0.895107	0.858652	0.773671	0.690083	0.834468	0.940306	0.803799	0.812109	0.969204	0.894527	0.813982	0.777631	0.791554	0.991652	0.791034	0.719077	0.868085	0.844717	0.796252	0.836435	0.747113	0.774265	0.819435	0.875013	0.89507	0.723467	0.914542	0.822831	0.737268	0.859589	0.803859	0.708299	0.730506	0.813955	0.916305	0.823858	0.818348	0.833936	0.896253	0.833809	0.913428
TR47179|c1_g1_i2	0.958881	0.973323	0.68769	0.997756	0.923384	0.633523	0.806692	0.834159	0.991516	0.981042	0.757399	0.47047	0.968751	0.970904	0.956662	0.67137	0.990472	0.900307	0.96854	0.858436	0.80104	0.958531	0.870693	0.750747	0.98059	0.974336	0.851785	0.978047	0.742596	0.80365	0.964907	0.944803	0.988107	0.904437	0.731369	0.816824	0.893921	0.972368	0.95607	0.747732	0.904318	0.924599	0.998652	0.941507	0.971967	0.961808	0.860404	0.966141	0.994184
TR70791|c0_g2_i1	0.992833	0.973309	0.772323	0.961527	0.816889	0.488279	0.696604	0.692171	0.992502	0.988884	0.59506	0.56166	0.987259	0.991465	0.977933	0.758684	0.952682	0.962989	0.932821	0.951041	0.906472	0.908578	0.958282	0.585018	0.924868	0.921084	0.945708	0.94479	0.863486	0.911767	0.981202	0.849073	0.934295	0.953346	0.748701	0.912994	0.96012	0.995508	0.978489	0.581602	0.957272	0.984435	0.983366	0.98954	0.945435	0.990746	0.734851	0.988715	0.947233
TR46163|c3_g2_i2	0.919119	0.973271	0.812587	0.950479	0.855568	0.807182	0.626219	0.844496	0.898354	0.862335	0.784735	0.675553	0.837806	0.939782	0.807605	0.800657	0.972566	0.890074	0.821971	0.773705	0.784153	0.993951	0.787429	0.732105	0.876014	0.853081	0.791327	0.843781	0.7381	0.767382	0.823335	0.884313	0.902163	0.726286	0.906628	0.815544	0.737966	0.861821	0.807558	0.721634	0.732775	0.813461	0.920225	0.824467	0.825638	0.83629	0.90394	0.836783	0.919583
TR40108|c1_g1_i2	0.961095	0.973215	0.689317	0.996803	0.919509	0.623458	0.804714	0.827201	0.993148	0.983464	0.749183	0.470968	0.971898	0.972329	0.960271	0.673045	0.988911	0.90334	0.969423	0.864238	0.806215	0.955429	0.876231	0.74321	0.979766	0.973933	0.857208	0.97882	0.748279	0.809304	0.968144	0.941298	0.987032	0.909882	0.728909	0.821278	0.899775	0.975362	0.959723	0.740312	0.909832	0.929334	0.999251	0.945793	0.973277	0.965348	0.853611	0.969452	0.993224
TR56365|c0_g1_i1	0.950085	0.973204	0.683635	0.999824	0.935316	0.670861	0.81034	0.858061	0.983887	0.970281	0.785974	0.471694	0.955284	0.964974	0.941317	0.667226	0.995112	0.889155	0.962697	0.836526	0.782392	0.969366	0.849717	0.776251	0.981324	0.973352	0.831575	0.972771	0.722409	0.783035	0.950963	0.955552	0.989998	0.88229	0.742272	0.800918	0.870703	0.959753	0.940581	0.772714	0.882031	0.90595	0.994843	0.924318	0.964642	0.947067	0.884238	0.952136	0.995848
TR51212|c0_g3_i3	0.953294	0.973142	0.684142	0.999313	0.93153	0.656706	0.810182	0.84962	0.987041	0.97469	0.775809	0.469865	0.960713	0.967132	0.947519	0.667737	0.993517	0.892992	0.965587	0.844588	0.788882	0.965275	0.857445	0.767455	0.981657	0.974391	0.838889	0.975382	0.729356	0.790334	0.956629	0.952126	0.989805	0.891047	0.737258	0.806353	0.879685	0.964753	0.946828	0.764148	0.890793	0.91305	0.996575	0.930949	0.968044	0.952903	0.875598	0.957742	0.995658
TR52642|c2_g2_i1	0.983096	0.973104	0.925855	0.900502	0.694218	0.531999	0.48235	0.608528	0.919149	0.899717	0.511758	0.78301	0.895284	0.979926	0.87339	0.91743	0.913927	0.995218	0.793441	0.943565	0.961056	0.904234	0.948724	0.463088	0.805846	0.790441	0.958319	0.81675	0.937881	0.952725	0.879377	0.739156	0.831272	0.843604	0.898671	0.973962	0.879137	0.922689	0.875119	0.453506	0.85538	0.934856	0.911181	0.927658	0.812178	0.909809	0.688128	0.900624	0.857631
TR47058|c2_g5_i2	0.97754	0.973084	0.715822	0.98488	0.880054	0.552249	0.771196	0.768031	0.999542	0.994356	0.680538	0.494931	0.987981	0.9827	0.978682	0.700366	0.974418	0.929667	0.964235	0.907767	0.85057	0.932437	0.9176	0.676192	0.963594	0.959873	0.899685	0.973836	0.798183	0.856035	0.984016	0.905785	0.970421	0.941574	0.724428	0.860797	0.93712	0.992009	0.97857	0.67362	0.942753	0.961115	0.997985	0.973106	0.971851	0.985364	0.799015	0.987103	0.978688
TR24971|c0_g1_i1	0.995004	0.973034	0.787088	0.955091	0.801352	0.477811	0.67621	0.675559	0.98865	0.984834	0.576737	0.580438	0.983988	0.992392	0.974275	0.773944	0.947227	0.969743	0.922519	0.958394	0.918046	0.903807	0.965095	0.564474	0.913861	0.909711	0.95418	0.935264	0.877395	0.922889	0.977249	0.835093	0.924251	0.951816	0.757491	0.924087	0.961518	0.993592	0.974988	0.560716	0.956483	0.986848	0.978172	0.990319	0.936227	0.988925	0.721491	0.985989	0.938448
TR45725|c2_g1_i1	0.920376	0.972969	0.830476	0.94282	0.838189	0.800587	0.601285	0.827851	0.892249	0.855433	0.76675	0.699393	0.83141	0.939976	0.800393	0.819153	0.966589	0.896675	0.808072	0.779177	0.795495	0.989913	0.792388	0.710792	0.862378	0.838684	0.798502	0.830956	0.752102	0.777814	0.815999	0.868686	0.889938	0.72056	0.919624	0.826761	0.735729	0.857277	0.800519	0.6998	0.727955	0.8133	0.9131	0.822508	0.812856	0.831494	0.89137	0.830978	0.908902
TR39819|c0_g1_i3	0.929383	0.972959	0.878656	0.922909	0.787829	0.762471	0.536549	0.772278	0.881944	0.844935	0.704995	0.759403	0.823771	0.944623	0.791778	0.868909	0.949427	0.920559	0.77696	0.806467	0.835705	0.974013	0.81784	0.6424	0.828093	0.80347	0.829106	0.802242	0.799915	0.816871	0.806255	0.823471	0.858557	0.719651	0.946684	0.865061	0.744282	0.853832	0.792426	0.630392	0.729423	0.824457	0.897984	0.828269	0.785444	0.828648	0.84618	0.825146	0.881566
TR46913|c0_g1_i3	0.939312	0.972948	0.907989	0.910471	0.752732	0.720038	0.498016	0.727542	0.88035	0.84499	0.654164	0.792449	0.826952	0.95049	0.795464	0.89918	0.937094	0.940185	0.762657	0.834045	0.868728	0.958919	0.84386	0.589558	0.808316	0.784135	0.857596	0.78897	0.838083	0.850348	0.808518	0.79193	0.839764	0.731492	0.955742	0.89547	0.762048	0.858895	0.796486	0.577271	0.742678	0.841124	0.891539	0.841079	0.774054	0.83524	0.807323	0.829646	0.865177
TR30047|c0_g1_i1	0.918194	0.972926	0.757246	0.972207	0.903136	0.80853	0.701888	0.883928	0.920011	0.888077	0.826174	0.599134	0.863313	0.940764	0.836634	0.743474	0.987725	0.873554	0.867345	0.76615	0.756553	0.999963	0.78101	0.785569	0.917271	0.897602	0.777568	0.885472	0.702956	0.743625	0.852047	0.926918	0.938386	0.754087	0.859218	0.786953	0.755312	0.881063	0.836115	0.777005	0.75779	0.821952	0.943188	0.837874	0.868222	0.857399	0.930523	0.860702	0.951046
TR49416|c3_g4_i1	0.949621	0.972805	0.926969	0.901967	0.725814	0.675144	0.473642	0.688579	0.88337	0.850665	0.609162	0.810747	0.835903	0.956896	0.80573	0.918753	0.927255	0.957379	0.757383	0.861679	0.897741	0.944127	0.870085	0.545066	0.796307	0.773316	0.884834	0.78398	0.870913	0.880692	0.817201	0.767702	0.827694	0.750167	0.954891	0.921483	0.784727	0.868469	0.807046	0.532903	0.762246	0.860678	0.889685	0.857613	0.771264	0.846854	0.771782	0.839652	0.854614
TR46204|c0_g1_i4	0.9722	0.972801	0.93737	0.896236	0.694404	0.577778	0.463789	0.62606	0.902869	0.878315	0.534505	0.807508	0.870597	0.97201	0.84531	0.929394	0.914841	0.986128	0.772213	0.918421	0.946039	0.915614	0.924393	0.478388	0.794025	0.775502	0.937163	0.797336	0.923247	0.934102	0.853131	0.73937	0.822406	0.807465	0.926345	0.962643	0.844831	0.900953	0.847003	0.467581	0.819911	0.908892	0.899244	0.902016	0.789953	0.884872	0.709451	0.87575	0.849921
TR48826|c0_g1_i1	0.996133	0.97275	0.878238	0.918159	0.721236	0.473125	0.550131	0.608375	0.952332	0.941927	0.506063	0.706384	0.941618	0.990211	0.926184	0.868162	0.921039	0.996843	0.846896	0.971246	0.963946	0.892465	0.97601	0.474067	0.844704	0.835247	0.977215	0.865697	0.935902	0.962527	0.929604	0.76323	0.863357	0.906149	0.834724	0.971472	0.933209	0.96154	0.927685	0.467185	0.915432	0.972931	0.939495	0.968179	0.865292	0.953903	0.675544	0.946275	0.885435
TR55494|c0_g1_i1	0.983936	0.972686	0.733617	0.97677	0.8574	0.522986	0.747265	0.73851	0.99886	0.994958	0.646947	0.51458	0.990721	0.986378	0.981901	0.718742	0.966142	0.942155	0.955728	0.926047	0.871866	0.921947	0.93485	0.641667	0.951181	0.947884	0.918365	0.965895	0.822751	0.877783	0.986246	0.885377	0.958495	0.950354	0.728608	0.880261	0.94958	0.995806	0.982028	0.638975	0.952401	0.972484	0.994026	0.982008	0.965235	0.990282	0.773039	0.990688	0.968231
TR40601|c0_g2_i1	0.959261	0.972654	0.68644	0.997309	0.922384	0.628588	0.807418	0.831583	0.992246	0.982253	0.754356	0.468249	0.970293	0.970971	0.958521	0.6701	0.989569	0.900657	0.969612	0.860323	0.802113	0.956689	0.872484	0.748356	0.980763	0.974796	0.853329	0.97896	0.743724	0.805047	0.966582	0.943818	0.988019	0.907128	0.728457	0.817531	0.896511	0.973662	0.957936	0.74545	0.906962	0.926411	0.998945	0.943243	0.973153	0.963409	0.857526	0.967714	0.994011
TR41850|c0_g1_i4	0.973754	0.972627	0.936717	0.896149	0.692977	0.570203	0.46472	0.622055	0.904725	0.8809	0.529626	0.805333	0.873721	0.973032	0.848897	0.928719	0.914083	0.987791	0.774286	0.922464	0.948956	0.9134	0.928273	0.474416	0.794679	0.77658	0.940717	0.799206	0.926303	0.937506	0.856428	0.738056	0.822706	0.812396	0.922877	0.964984	0.849727	0.903755	0.850608	0.46376	0.824803	0.912654	0.900365	0.9056	0.792255	0.888146	0.705146	0.878944	0.85015
TR53174|c3_g2_i4	0.921898	0.972523	0.846385	0.935737	0.821882	0.792104	0.578907	0.811389	0.887197	0.849894	0.748804	0.720227	0.826506	0.940364	0.7949	0.835605	0.960813	0.903079	0.796034	0.785328	0.806607	0.985428	0.79802	0.690125	0.850121	0.825874	0.806039	0.819825	0.765676	0.788257	0.8103	0.853999	0.878845	0.71685	0.930192	0.837573	0.73517	0.853945	0.795188	0.67871	0.725052	0.814252	0.906889	0.821773	0.801903	0.828087	0.878499	0.82663	0.899182
TR54318|c10_g2_i4	0.997887	0.972482	0.821949	0.940186	0.767148	0.463263	0.627767	0.642198	0.977219	0.97201	0.540554	0.626564	0.972274	0.99308	0.961071	0.809983	0.935455	0.983088	0.895907	0.970067	0.940928	0.895492	0.97573	0.521994	0.887444	0.881901	0.969069	0.910707	0.905503	0.944103	0.963738	0.804338	0.900511	0.941814	0.782159	0.946596	0.958326	0.985424	0.962125	0.517252	0.948242	0.987456	0.964584	0.987377	0.91185	0.98037	0.696025	0.975443	0.917708
TR53342|c3_g6_i7	0.988226	0.972437	0.749618	0.969729	0.838758	0.503513	0.725629	0.715949	0.996738	0.993372	0.62154	0.533425	0.990568	0.988725	0.981796	0.73527	0.959494	0.951671	0.946613	0.93871	0.88806	0.914533	0.946743	0.614721	0.939796	0.936531	0.931767	0.957437	0.841686	0.893981	0.985511	0.868601	0.947818	0.954023	0.734995	0.895317	0.956484	0.996833	0.982118	0.611804	0.956857	0.979344	0.989636	0.986858	0.957585	0.991907	0.753807	0.991217	0.958891
TR52441|c0_g3_i6	0.971217	0.972424	0.938224	0.895443	0.693693	0.580193	0.461806	0.626455	0.901381	0.876501	0.535216	0.809367	0.868598	0.97118	0.84309	0.930296	0.914405	0.985397	0.770257	0.9167	0.945087	0.915871	0.922705	0.478572	0.792644	0.773916	0.935726	0.795511	0.9224	0.932909	0.851017	0.738691	0.821235	0.804805	0.92806	0.961909	0.842365	0.899174	0.844785	0.467681	0.817312	0.906971	0.897996	0.900068	0.787959	0.882896	0.71016	0.873753	0.848852
TR30554|c1_g1_i3	0.987794	0.972423	0.915694	0.903306	0.696544	0.508201	0.496225	0.601532	0.928084	0.911548	0.502299	0.764989	0.908785	0.983221	0.888869	0.906928	0.913652	0.997998	0.80651	0.955173	0.9662	0.898031	0.959984	0.458242	0.813829	0.800239	0.967481	0.828638	0.942372	0.959964	0.893891	0.741118	0.837403	0.863156	0.880759	0.977138	0.897061	0.934261	0.890586	0.449414	0.874404	0.947903	0.91798	0.940857	0.825565	0.923148	0.678313	0.914116	0.862847
TR52794|c0_g1_i4	0.935082	0.972419	0.688917	0.997672	0.943721	0.731919	0.798789	0.88817	0.96571	0.946006	0.823418	0.490608	0.926593	0.954278	0.908734	0.672785	0.998701	0.873804	0.94215	0.801383	0.757202	0.98529	0.815855	0.805908	0.97258	0.961034	0.800647	0.953985	0.696407	0.753722	0.920766	0.963103	0.984296	0.838763	0.770492	0.780477	0.827762	0.933881	0.907864	0.80108	0.8389	0.872546	0.982686	0.892211	0.942269	0.917262	0.917108	0.922914	0.990839
TR53262|c0_g1_i1	0.957955	0.97235	0.936368	0.897003	0.708296	0.637082	0.461599	0.659933	0.88816	0.858186	0.575659	0.81717	0.846175	0.962143	0.81753	0.928444	0.920394	0.96974	0.757927	0.883944	0.918848	0.932011	0.891286	0.513404	0.790662	0.769062	0.90604	0.784331	0.894389	0.903374	0.82762	0.751875	0.821406	0.768964	0.948406	0.939928	0.805694	0.878534	0.819041	0.501568	0.781473	0.877955	0.890498	0.8729	0.773585	0.858868	0.744526	0.850631	0.849045
TR20908|c0_g2_i1	0.973162	0.972159	0.705079	0.988208	0.89129	0.566447	0.783666	0.782738	0.999092	0.99333	0.69744	0.483158	0.985876	0.979722	0.976402	0.689316	0.977734	0.922003	0.968178	0.897343	0.838356	0.936773	0.907705	0.69377	0.969446	0.965568	0.888966	0.977419	0.78425	0.84365	0.982226	0.915773	0.975936	0.936502	0.720697	0.849482	0.930019	0.989261	0.976162	0.691292	0.937195	0.954392	0.999218	0.9677	0.974781	0.982087	0.81168	0.984544	0.983372
TR49799|c1_g2_i1	0.976656	0.971709	0.712278	0.984466	0.88049	0.549277	0.773701	0.767488	0.999693	0.994909	0.679936	0.490316	0.988696	0.98173	0.9797	0.696756	0.973533	0.928207	0.965521	0.907442	0.849118	0.930775	0.917261	0.676388	0.964274	0.960827	0.898956	0.974888	0.796519	0.854889	0.984926	0.906007	0.970768	0.942995	0.720364	0.859115	0.938086	0.992351	0.979573	0.673947	0.944041	0.961325	0.997972	0.973458	0.973075	0.985938	0.797786	0.987771	0.978798
TR53650|c0_g1_i2	0.954721	0.971644	0.935433	0.896631	0.710527	0.64758	0.46111	0.665846	0.884949	0.854009	0.58297	0.818213	0.841215	0.959717	0.811981	0.927518	0.920868	0.966062	0.754941	0.87702	0.913187	0.934446	0.884613	0.519659	0.789652	0.767509	0.899702	0.781554	0.888416	0.897083	0.822481	0.753811	0.820797	0.761472	0.951724	0.935073	0.798033	0.873904	0.813456	0.507647	0.773977	0.871731	0.888385	0.867027	0.7702	0.853597	0.75057	0.845536	0.848428
TR50468|c3_g2_i1	0.997997	0.971489	0.841176	0.931121	0.748009	0.45826	0.599646	0.62483	0.969171	0.962844	0.52209	0.652977	0.96348	0.99221	0.951234	0.829891	0.928465	0.989032	0.879299	0.973975	0.951675	0.891151	0.979127	0.499588	0.871613	0.865095	0.97501	0.895335	0.919147	0.953685	0.953861	0.787054	0.886338	0.933163	0.797006	0.957397	0.9535	0.978759	0.95247	0.494227	0.940592	0.98527	0.955677	0.98328	0.896377	0.973272	0.683188	0.96727	0.905238
TR54543|c1_g2_i1	0.927841	0.971362	0.882396	0.919323	0.782104	0.761384	0.528511	0.767452	0.878351	0.84099	0.70013	0.765385	0.819861	0.942899	0.787572	0.872839	0.946441	0.92049	0.77131	0.805648	0.836764	0.971906	0.816902	0.636475	0.822804	0.797898	0.828851	0.796904	0.801735	0.81758	0.802066	0.818147	0.853703	0.715625	0.949685	0.866188	0.741196	0.850473	0.788262	0.624301	0.725642	0.822115	0.894272	0.825467	0.780032	0.825135	0.842447	0.82138	0.877123
TR47499|c1_g3_i3	0.937991	0.971036	0.912408	0.906164	0.745404	0.716465	0.488578	0.720517	0.876625	0.841057	0.64682	0.799117	0.823224	0.948787	0.791515	0.903822	0.933313	0.940686	0.756491	0.834353	0.870977	0.955763	0.843975	0.581197	0.802157	0.77776	0.858442	0.783122	0.841297	0.852319	0.804504	0.785127	0.83403	0.728166	0.958408	0.897628	0.759857	0.855741	0.792594	0.568754	0.739641	0.839496	0.887447	0.838839	0.768247	0.832043	0.801541	0.826114	0.859922
TR54716|c1_g1_i4	0.925042	0.970867	0.874735	0.9219	0.790211	0.770914	0.537733	0.777764	0.878416	0.840716	0.711913	0.756779	0.818865	0.941054	0.786498	0.864951	0.948937	0.915329	0.774552	0.798747	0.828445	0.974973	0.810366	0.648838	0.827271	0.802296	0.821685	0.799868	0.792183	0.80919	0.801315	0.825372	0.857892	0.712675	0.946776	0.858457	0.736781	0.848981	0.787097	0.636749	0.722339	0.817858	0.89547	0.822141	0.782571	0.823312	0.851265	0.820065	0.880708
TR41973|c0_g3_i3	0.919909	0.970668	0.714617	0.986034	0.932309	0.78933	0.757457	0.900867	0.938708	0.911575	0.842474	0.537819	0.888024	0.942491	0.865074	0.699485	0.995131	0.864403	0.903715	0.769542	0.742751	0.997151	0.78479	0.812835	0.947067	0.93083	0.775265	0.918657	0.684165	0.733818	0.879512	0.952767	0.963646	0.785123	0.815113	0.770955	0.778746	0.90044	0.864261	0.806031	0.786721	0.836087	0.960955	0.855076	0.903155	0.879334	0.937402	0.884451	0.97269
TR47562|c0_g1_i2	0.996978	0.970617	0.813067	0.941237	0.770951	0.45791	0.636852	0.643586	0.979403	0.975175	0.541833	0.614401	0.975744	0.992092	0.965296	0.800873	0.935262	0.980291	0.901382	0.969912	0.937579	0.893302	0.975609	0.525396	0.891528	0.886673	0.967823	0.915561	0.901344	0.941539	0.967738	0.807517	0.903713	0.946752	0.772603	0.942752	0.961885	0.987874	0.966299	0.520999	0.95279	0.989134	0.966499	0.989569	0.917085	0.98336	0.6955	0.978749	0.920231
TR53895|c0_g2_i2	0.997697	0.970601	0.845776	0.92808	0.742107	0.455294	0.591808	0.619031	0.966724	0.960226	0.515902	0.659375	0.961058	0.991553	0.948616	0.834679	0.925872	0.990341	0.87462	0.975157	0.954532	0.889044	0.980139	0.492501	0.8669	0.860196	0.976659	0.890946	0.922835	0.956309	0.951181	0.781652	0.882005	0.931115	0.799949	0.960164	0.952473	0.976849	0.949905	0.487002	0.938805	0.984741	0.952876	0.982202	0.892036	0.971331	0.678532	0.965026	0.901343
TR51610|c1_g1_i5	0.928716	0.970509	0.890011	0.915041	0.772528	0.753556	0.516799	0.756806	0.875914	0.8386	0.688403	0.775068	0.818025	0.942964	0.785624	0.880737	0.942571	0.92398	0.765342	0.809991	0.843264	0.968137	0.820904	0.623703	0.816142	0.791124	0.833721	0.791319	0.809604	0.823928	0.799889	0.809447	0.847499	0.715176	0.953362	0.87229	0.742377	0.849322	0.786405	0.611372	0.725598	0.823605	0.890931	0.825999	0.774719	0.824142	0.833531	0.819863	0.871601
TR48335|c0_g1_i6	0.957113	0.970462	0.67977	0.997109	0.924688	0.627018	0.812673	0.833233	0.992129	0.982565	0.756327	0.460051	0.970631	0.968953	0.95923	0.663295	0.988751	0.8972	0.971749	0.85788	0.797898	0.955039	0.870114	0.75149	0.982437	0.976803	0.850308	0.980727	0.738946	0.801202	0.967233	0.94562	0.989197	0.907891	0.722316	0.813168	0.896328	0.9734	0.958603	0.748773	0.907466	0.925297	0.998904	0.942539	0.975033	0.963361	0.857916	0.967914	0.994732
TR49320|c1_g1_i1	0.92083	0.970458	0.858606	0.928081	0.807216	0.786827	0.558502	0.797749	0.880494	0.842525	0.734405	0.737517	0.819478	0.938537	0.787227	0.848316	0.954515	0.90613	0.783486	0.787329	0.813265	0.980822	0.799631	0.673129	0.837916	0.813058	0.809391	0.808091	0.774431	0.794168	0.802551	0.840596	0.867728	0.710235	0.938981	0.844174	0.731204	0.848341	0.787644	0.66131	0.719124	0.811922	0.899491	0.81808	0.790162	0.822257	0.867909	0.820042	0.889223
TR53594|c1_g2_i4	0.988501	0.970454	0.750935	0.966454	0.832326	0.492646	0.720679	0.706906	0.995948	0.993275	0.611404	0.534502	0.991192	0.988185	0.982815	0.7367	0.955783	0.95315	0.944681	0.942738	0.891997	0.909595	0.950472	0.605009	0.936292	0.933376	0.935568	0.955456	0.846371	0.898294	0.986166	0.862579	0.94416	0.95692	0.732166	0.898554	0.96	0.997427	0.983189	0.602172	0.959876	0.981907	0.987818	0.988862	0.956109	0.993007	0.745126	0.992033	0.955425
TR52267|c0_g1_i2	0.985866	0.970311	0.92038	0.898657	0.68908	0.506271	0.485973	0.595051	0.923555	0.906619	0.495717	0.772451	0.903937	0.981025	0.883675	0.911857	0.909725	0.997961	0.799372	0.954339	0.967693	0.895132	0.958987	0.450366	0.807056	0.793134	0.967336	0.821883	0.94485	0.961043	0.8887	0.734172	0.831163	0.858283	0.884313	0.978679	0.893387	0.930095	0.885447	0.441337	0.869843	0.945102	0.913252	0.937456	0.818745	0.918819	0.673206	0.909457	0.857126
TR51978|c1_g1_i1	0.933069	0.97028	0.903698	0.90895	0.755865	0.733874	0.498405	0.735778	0.874815	0.838237	0.664576	0.790646	0.819104	0.945433	0.786917	0.89487	0.936572	0.932906	0.758252	0.822531	0.858448	0.960932	0.832716	0.598876	0.806555	0.781721	0.846721	0.784724	0.827217	0.839297	0.800527	0.794446	0.838395	0.720241	0.957659	0.886274	0.750237	0.851306	0.787873	0.586406	0.731332	0.831007	0.88759	0.831592	0.768985	0.826821	0.815283	0.82156	0.863631
TR38662|c0_g1_i1	0.997656	0.970243	0.836306	0.931379	0.749372	0.453553	0.604301	0.624367	0.970474	0.964824	0.521382	0.646123	0.965749	0.991699	0.954001	0.824903	0.927929	0.987768	0.88234	0.974639	0.950455	0.889256	0.979766	0.500183	0.873602	0.867538	0.975003	0.898008	0.917561	0.95298	0.956443	0.78812	0.88779	0.93663	0.791108	0.955782	0.956257	0.980429	0.955217	0.495035	0.943851	0.986787	0.956665	0.985013	0.89935	0.975334	0.681669	0.969472	0.906324
TR52157|c2_g3_i4	0.91889	0.970126	0.713994	0.985607	0.932482	0.791063	0.757242	0.901753	0.937744	0.910444	0.843664	0.537602	0.886749	0.941626	0.863702	0.698865	0.994849	0.86328	0.902871	0.767845	0.741261	0.997229	0.783139	0.813861	0.946582	0.930254	0.773665	0.917838	0.682619	0.732218	0.878213	0.952861	0.96322	0.7834	0.815302	0.769609	0.776966	0.899209	0.862881	0.80703	0.784989	0.834541	0.960201	0.853604	0.902226	0.87799	0.938266	0.883147	0.972246
TR50856|c0_g1_i7	0.939694	0.970083	0.919247	0.901999	0.735421	0.704565	0.477945	0.708012	0.875351	0.840254	0.632779	0.807042	0.823264	0.949408	0.79172	0.910916	0.929148	0.944943	0.751985	0.840814	0.878835	0.950845	0.850015	0.566692	0.796161	0.771905	0.865119	0.778861	0.850541	0.860317	0.80432	0.776043	0.828261	0.730584	0.959852	0.90477	0.763806	0.856244	0.792896	0.554188	0.742421	0.843075	0.884883	0.841402	0.764498	0.832973	0.790506	0.826499	0.854761
TR51274|c0_g1_i1	0.913241	0.970051	0.753571	0.970064	0.903928	0.815785	0.70135	0.887794	0.915525	0.882909	0.831427	0.597119	0.85752	0.936497	0.830462	0.739802	0.986148	0.868008	0.863652	0.758218	0.749336	0.999875	0.773283	0.790241	0.915093	0.895064	0.769993	0.881844	0.695443	0.735969	0.846189	0.927299	0.936405	0.746397	0.859153	0.780345	0.747264	0.87539	0.829904	0.781582	0.750032	0.814817	0.939627	0.831106	0.864124	0.851262	0.934138	0.854766	0.948935
TR36411|c0_g1_i2	0.948091	0.970011	0.932466	0.89603	0.715532	0.668175	0.461257	0.677999	0.878743	0.845969	0.597936	0.818838	0.831631	0.954711	0.801298	0.924541	0.921827	0.958299	0.749598	0.863015	0.90134	0.939126	0.871119	0.532751	0.788135	0.764978	0.886746	0.776556	0.875839	0.884059	0.812599	0.75814	0.819981	0.746943	0.95728	0.924798	0.782993	0.864863	0.802694	0.520425	0.759392	0.859366	0.884368	0.855438	0.764017	0.843325	0.762755	0.835658	0.847514
TR49956|c0_g1_i8	0.962031	0.969988	0.683887	0.99447	0.915059	0.60353	0.807211	0.816552	0.995487	0.987718	0.73673	0.461794	0.977471	0.972024	0.96711	0.667544	0.984764	0.904173	0.973158	0.8712	0.809962	0.947574	0.882808	0.733358	0.979924	0.975236	0.862806	0.981913	0.752269	0.81434	0.974253	0.936889	0.986147	0.920049	0.716877	0.823564	0.909533	0.979938	0.96659	0.730896	0.919811	0.935981	0.999852	0.952134	0.977456	0.971153	0.841728	0.975146	0.991991
TR54598|c0_g1_i2	0.990675	0.969974	0.761925	0.961246	0.819507	0.481094	0.705168	0.692139	0.993594	0.99109	0.594945	0.547966	0.98985	0.989161	0.981379	0.748066	0.951039	0.958926	0.937442	0.950032	0.90207	0.904744	0.957277	0.587233	0.927881	0.924869	0.943514	0.948724	0.858321	0.908233	0.984373	0.85101	0.936334	0.957733	0.73729	0.907999	0.963061	0.996989	0.981883	0.584199	0.961244	0.985248	0.984101	0.990858	0.949816	0.992853	0.732734	0.991143	0.948541
TR53773|c4_g1_i1	0.915658	0.969869	0.832198	0.938193	0.833544	0.80582	0.592983	0.826547	0.885733	0.847984	0.766442	0.704646	0.823487	0.935624	0.791838	0.821066	0.963052	0.893009	0.799961	0.772757	0.79161	0.98848	0.786016	0.708875	0.855878	0.831586	0.792967	0.823241	0.748743	0.773205	0.807721	0.864162	0.884071	0.710933	0.923483	0.823451	0.726816	0.850044	0.791977	0.697627	0.718538	0.805945	0.907205	0.814969	0.80468	0.823716	0.891063	0.823092	0.903376
TR50665|c1_g3_i1	0.996601	0.969807	0.865023	0.919364	0.724656	0.456473	0.563739	0.60535	0.957452	0.949286	0.501846	0.686815	0.950052	0.989926	0.936226	0.854606	0.919709	0.994832	0.856847	0.975773	0.962694	0.886615	0.980387	0.473889	0.851013	0.843023	0.979642	0.874539	0.933703	0.96295	0.938983	0.765915	0.868012	0.918808	0.817176	0.968838	0.943916	0.968171	0.937678	0.467667	0.927504	0.979654	0.943353	0.975399	0.875186	0.961855	0.669498	0.954567	0.889063
TR39122|c0_g1_i6	0.978303	0.96976	0.934441	0.892799	0.683134	0.536485	0.464162	0.601721	0.909669	0.888821	0.505667	0.797813	0.883975	0.975222	0.861024	0.926447	0.908123	0.993498	0.779343	0.938077	0.960632	0.901642	0.943127	0.453894	0.793809	0.777412	0.954488	0.803506	0.938974	0.951108	0.867312	0.728831	0.820493	0.830409	0.908219	0.974205	0.867996	0.912856	0.862829	0.44382	0.842751	0.926342	0.902113	0.918315	0.798382	0.899219	0.683943	0.88956	0.847798
TR45704|c0_g1_i2	0.938423	0.969747	0.917918	0.902157	0.736976	0.70839	0.478986	0.710786	0.874467	0.839086	0.636105	0.806098	0.821806	0.948464	0.790106	0.909561	0.929506	0.943249	0.751587	0.838085	0.876234	0.951769	0.847397	0.569835	0.796417	0.772017	0.862501	0.778476	0.847703	0.857549	0.802851	0.777404	0.828578	0.728241	0.960213	0.902447	0.761225	0.854801	0.791262	0.557299	0.74003	0.840869	0.884423	0.839406	0.763906	0.831327	0.793109	0.824965	0.854995
TR48540|c0_g1_i1	0.917328	0.969554	0.846994	0.931725	0.818379	0.797326	0.572382	0.810992	0.88133	0.843194	0.74942	0.72385	0.819333	0.936193	0.787178	0.836362	0.957736	0.899215	0.789086	0.778941	0.802291	0.984227	0.791705	0.689408	0.844672	0.819905	0.800392	0.813191	0.761716	0.78331	0.802844	0.850515	0.873914	0.708046	0.933067	0.833803	0.72685	0.847322	0.787469	0.67778	0.716398	0.807283	0.901657	0.814725	0.794834	0.820966	0.878819	0.819461	0.894489
TR45099|c1_g1_i1	0.985741	0.969551	0.920543	0.897556	0.687138	0.503094	0.484503	0.592387	0.923151	0.906416	0.492764	0.772569	0.903939	0.980672	0.883793	0.912053	0.908495	0.998169	0.79868	0.95528	0.968598	0.893554	0.959843	0.447547	0.805916	0.792097	0.968208	0.821171	0.945969	0.962057	0.888715	0.732335	0.829972	0.858938	0.883314	0.979384	0.894206	0.93008	0.88558	0.438544	0.870529	0.945637	0.912559	0.937836	0.818177	0.91895	0.670623	0.909511	0.855982
TR46039|c0_g1_i1	0.940606	0.969548	0.672999	0.999705	0.944611	0.693729	0.817254	0.874914	0.977282	0.962012	0.806437	0.463327	0.945222	0.95756	0.930385	0.656409	0.996102	0.876783	0.959693	0.817969	0.764272	0.973733	0.831853	0.795854	0.982285	0.973502	0.813576	0.969752	0.70273	0.763962	0.94091	0.963491	0.991214	0.866866	0.742284	0.784482	0.853575	0.949637	0.929507	0.792164	0.866242	0.89091	0.9909	0.910676	0.960359	0.935746	0.899692	0.941568	0.996424
TR35963|c0_g1_i5	0.921555	0.969534	0.868829	0.92267	0.795372	0.77935	0.543047	0.785393	0.876808	0.838648	0.720936	0.75093	0.816132	0.938393	0.783574	0.858912	0.949872	0.910211	0.775129	0.791691	0.820815	0.97681	0.803606	0.657986	0.829149	0.803997	0.814606	0.800305	0.783705	0.801351	0.798702	0.829855	0.85968	0.70806	0.945061	0.851408	0.73116	0.845999	0.784104	0.645911	0.717488	0.812678	0.894885	0.817653	0.782578	0.819956	0.857912	0.817087	0.882088
TR52111|c0_g1_i2	0.962842	0.969512	0.684082	0.99368	0.912877	0.597703	0.806338	0.812642	0.996131	0.988832	0.732172	0.4613	0.978991	0.972407	0.968916	0.667758	0.983592	0.905345	0.973573	0.873989	0.812279	0.945496	0.885454	0.729269	0.979359	0.974931	0.865341	0.982236	0.754835	0.816949	0.975848	0.934866	0.985403	0.922884	0.714852	0.825467	0.912521	0.981325	0.968417	0.726887	0.922664	0.938271	0.99993	0.954204	0.978085	0.97286	0.837803	0.976745	0.991272
TR52291|c0_g1_i4	0.943754	0.96938	0.92829	0.897132	0.72183	0.683741	0.465139	0.689142	0.875721	0.841771	0.611186	0.816256	0.82628	0.951658	0.795285	0.92027	0.923784	0.952416	0.748226	0.852912	0.891917	0.943399	0.861448	0.545143	0.789402	0.765639	0.877141	0.775284	0.865515	0.87394	0.807166	0.763738	0.82155	0.738022	0.959737	0.916496	0.773234	0.85964	0.796603	0.532667	0.750308	0.851206	0.883014	0.848071	0.761909	0.837273	0.773377	0.830021	0.848806
TR7844|c1_g1_i1	0.99736	0.969371	0.844616	0.926875	0.74032	0.450711	0.591366	0.616039	0.966512	0.960397	0.512558	0.657688	0.961516	0.990934	0.949326	0.833525	0.924332	0.990121	0.874554	0.976197	0.95506	0.8868	0.981083	0.489629	0.866099	0.859619	0.977456	0.890765	0.923499	0.957082	0.951733	0.779896	0.881013	0.932567	0.797313	0.960381	0.953915	0.977138	0.950624	0.484211	0.940236	0.985568	0.952284	0.982921	0.892082	0.971873	0.675351	0.965522	0.900307
TR50706|c0_g1_i6	0.997332	0.969225	0.832679	0.931451	0.750228	0.449906	0.607607	0.623853	0.971345	0.966204	0.520681	0.641049	0.96735	0.991239	0.955976	0.821192	0.927412	0.986783	0.884481	0.975108	0.949538	0.887726	0.980213	0.500447	0.874948	0.869223	0.974975	0.899876	0.916389	0.952449	0.958275	0.788758	0.888738	0.939146	0.786672	0.954566	0.958259	0.981589	0.957176	0.495457	0.946215	0.987861	0.957292	0.986238	0.901445	0.976789	0.680379	0.971027	0.907005
TR55200|c0_g1_i5	0.972027	0.969121	0.941048	0.889712	0.682086	0.560579	0.452759	0.61009	0.900176	0.876541	0.516827	0.811762	0.869951	0.970503	0.845145	0.933329	0.9079	0.988442	0.766876	0.924345	0.952623	0.907151	0.929806	0.46091	0.786416	0.768311	0.942977	0.792057	0.931307	0.941118	0.852412	0.727858	0.814747	0.810273	0.923312	0.968176	0.848996	0.900496	0.846937	0.450156	0.823013	0.911907	0.894915	0.903971	0.785423	0.885129	0.694509	0.875461	0.842735
TR46713|c0_g1_i1	0.996629	0.968945	0.814453	0.938406	0.765869	0.451258	0.632181	0.63719	0.978013	0.974116	0.534812	0.616149	0.975114	0.991232	0.964836	0.802367	0.932302	0.980953	0.898915	0.971907	0.939916	0.889815	0.977404	0.518406	0.888221	0.883512	0.969803	0.913126	0.904282	0.944022	0.967069	0.802749	0.900403	0.94743	0.771426	0.944694	0.963115	0.987338	0.965879	0.514022	0.953589	0.989956	0.964487	0.989969	0.91493	0.983088	0.689531	0.97826	0.917115
TR54746|c3_g1_i11	0.910857	0.968896	0.793004	0.952866	0.869511	0.821115	0.644573	0.861882	0.896509	0.86026	0.805035	0.653578	0.834538	0.933232	0.804512	0.780613	0.97435	0.876861	0.827358	0.758371	0.765127	0.996133	0.772754	0.754312	0.883122	0.860339	0.775104	0.848388	0.716634	0.748514	0.820734	0.896317	0.908396	0.720117	0.895519	0.797383	0.728574	0.857233	0.804278	0.744136	0.7258	0.803563	0.920368	0.81645	0.829616	0.831318	0.91774	0.832866	0.924416
TR42810|c0_g1_i4	0.971713	0.968854	0.94148	0.889194	0.681352	0.560639	0.451672	0.609557	0.899596	0.875895	0.516323	0.812537	0.869293	0.970182	0.844436	0.933786	0.907479	0.988311	0.766036	0.924048	0.952599	0.906888	0.929499	0.460245	0.785665	0.767512	0.942767	0.791261	0.931378	0.941035	0.851714	0.727168	0.814061	0.809548	0.923739	0.968178	0.848388	0.899916	0.846233	0.449467	0.822319	0.911426	0.894343	0.903437	0.784604	0.884516	0.694118	0.874818	0.842101
TR53767|c0_g1_i3	0.967056	0.96885	0.943672	0.888634	0.684092	0.58077	0.447708	0.619417	0.893792	0.868072	0.528553	0.819242	0.860023	0.966927	0.833872	0.936074	0.908829	0.983606	0.759328	0.912811	0.944707	0.912313	0.918678	0.469864	0.782842	0.763501	0.932939	0.78515	0.923245	0.931775	0.841933	0.72966	0.812261	0.795395	0.933405	0.961849	0.83448	0.891602	0.835627	0.458652	0.808311	0.900691	0.890504	0.893106	0.777314	0.874903	0.704956	0.865382	0.840555
TR55302|c2_g1_i2	0.954263	0.968719	0.673699	0.997337	0.928319	0.630694	0.817685	0.837877	0.991148	0.981532	0.761849	0.453358	0.969262	0.966591	0.957924	0.657096	0.988796	0.892927	0.972901	0.85304	0.791987	0.955195	0.865459	0.757587	0.984068	0.978486	0.845203	0.981643	0.73235	0.795343	0.966063	0.948674	0.990563	0.905728	0.718667	0.807494	0.893225	0.971637	0.957243	0.75496	0.905066	0.922014	0.998492	0.939798	0.975773	0.961498	0.861493	0.966357	0.995683
TR27486|c0_g1_i1	0.974034	0.968678	0.939764	0.889477	0.680069	0.549723	0.454222	0.604406	0.902696	0.880111	0.509928	0.808279	0.874287	0.971762	0.850154	0.932008	0.906688	0.990551	0.769803	0.929871	0.956486	0.903846	0.935105	0.455345	0.787312	0.769822	0.947788	0.794678	0.935349	0.945685	0.857006	0.725978	0.815119	0.817192	0.91806	0.971216	0.855826	0.90435	0.85197	0.444813	0.829865	0.917087	0.896396	0.908916	0.788663	0.889662	0.688342	0.87989	0.842987
TR47824|c1_g1_i2	0.910137	0.96866	0.777731	0.9587	0.882743	0.822805	0.665136	0.873372	0.901958	0.8667	0.817258	0.632814	0.840815	0.933136	0.811675	0.764839	0.978499	0.871827	0.839316	0.755369	0.756815	0.998039	0.770094	0.769683	0.89421	0.872248	0.770483	0.859366	0.706225	0.741171	0.827863	0.908154	0.918159	0.726696	0.882959	0.788904	0.732277	0.86184	0.811307	0.760005	0.731618	0.80503	0.926315	0.819305	0.840759	0.836353	0.925736	0.838692	0.932878
TR48648|c0_g1_i2	0.918871	0.968612	0.701461	0.98854	0.939427	0.783523	0.77211	0.904822	0.942459	0.916657	0.84643	0.519755	0.893427	0.941482	0.871525	0.685965	0.995864	0.860331	0.912541	0.768928	0.737391	0.995124	0.784283	0.819866	0.954109	0.938831	0.773071	0.926574	0.677451	0.729558	0.885695	0.958892	0.969408	0.792285	0.801699	0.76499	0.78375	0.904338	0.870627	0.813558	0.793283	0.838475	0.96449	0.858332	0.911547	0.883941	0.938463	0.889577	0.977414
TR39919|c0_g1_i1	0.923808	0.968533	0.687623	0.993624	0.946196	0.761573	0.792075	0.902057	0.953317	0.930585	0.841465	0.496593	0.908904	0.945264	0.889157	0.671642	0.997486	0.862106	0.929287	0.779762	0.7404	0.990363	0.794892	0.820262	0.965717	0.952422	0.781071	0.941901	0.679173	0.73487	0.902396	0.964912	0.978849	0.813624	0.781246	0.76607	0.802665	0.917468	0.888208	0.814825	0.813889	0.852061	0.973448	0.872486	0.92836	0.898889	0.931971	0.90491	0.985593
TR55247|c2_g1_i1	0.997084	0.968475	0.83078	0.931196	0.750204	0.447276	0.608975	0.622962	0.97166	0.966829	0.519634	0.638396	0.968136	0.990869	0.956983	0.819257	0.926822	0.986264	0.885399	0.975511	0.949212	0.886531	0.980585	0.499934	0.875352	0.869828	0.975103	0.900647	0.915978	0.952347	0.959185	0.788644	0.888922	0.940555	0.784095	0.954038	0.959435	0.98214	0.958179	0.495032	0.947552	0.988489	0.957416	0.98691	0.902366	0.977526	0.679098	0.9718	0.907059
TR49683|c2_g1_i1	0.945649	0.968463	0.93337	0.893707	0.713259	0.671161	0.457031	0.677527	0.87538	0.842103	0.598005	0.821592	0.827501	0.952477	0.796827	0.925543	0.920085	0.956381	0.745419	0.859601	0.899256	0.93851	0.867737	0.531967	0.784833	0.761356	0.883801	0.772587	0.874013	0.881588	0.808281	0.755923	0.817015	0.741871	0.959389	0.92303	0.778282	0.861095	0.79823	0.519505	0.754428	0.855494	0.881351	0.85148	0.759795	0.839261	0.7628	0.831543	0.844724
TR46670|c1_g1_i1	0.996994	0.968357	0.828016	0.932146	0.752368	0.447041	0.612582	0.62466	0.972668	0.968058	0.521409	0.634587	0.969371	0.990853	0.958405	0.816406	0.927433	0.98543	0.887562	0.975189	0.94789	0.886658	0.980311	0.502319	0.87727	0.871918	0.974466	0.902624	0.914303	0.951226	0.960581	0.790569	0.890585	0.941965	0.781622	0.952649	0.96034	0.983062	0.959578	0.497515	0.948826	0.988927	0.958463	0.987579	0.904401	0.978555	0.680163	0.972961	0.908489
TR50793|c0_g1_i1	0.992162	0.968326	0.772215	0.95476	0.805015	0.466792	0.68861	0.675156	0.990486	0.988337	0.576116	0.560677	0.988098	0.989286	0.979654	0.758753	0.944878	0.964186	0.929419	0.957449	0.912129	0.898172	0.964141	0.567279	0.918314	0.915311	0.951489	0.941162	0.870398	0.918264	0.982207	0.837797	0.927275	0.958679	0.740876	0.917262	0.966311	0.996083	0.980296	0.564082	0.962749	0.988481	0.979421	0.992656	0.94281	0.992359	0.718078	0.989873	0.94042
TR51791|c0_g1_i1	0.989681	0.968271	0.907449	0.900759	0.691217	0.479585	0.501312	0.587031	0.932328	0.918626	0.485157	0.750897	0.917772	0.983334	0.899737	0.898546	0.908375	0.999495	0.813087	0.965682	0.971734	0.887221	0.969954	0.445039	0.815154	0.80327	0.97592	0.834237	0.948127	0.967425	0.903698	0.735797	0.837149	0.878821	0.863039	0.980544	0.911986	0.941718	0.901488	0.436869	0.889758	0.958204	0.919717	0.950786	0.832753	0.93241	0.661861	0.923258	0.862026
TR54157|c0_g1_i1	0.917544	0.968231	0.703106	0.987449	0.938368	0.787418	0.76896	0.905494	0.940283	0.913957	0.847572	0.522983	0.890438	0.940391	0.868178	0.687686	0.995347	0.85943	0.909558	0.766449	0.73616	0.995709	0.781855	0.820149	0.952038	0.936429	0.771052	0.923809	0.676394	0.72794	0.882516	0.957904	0.96768	0.788245	0.804671	0.764104	0.780042	0.901711	0.867284	0.813702	0.789347	0.835649	0.962684	0.855452	0.908516	0.880999	0.939668	0.886596	0.975862
TR45195|c0_g1_i2	0.982284	0.968015	0.928196	0.89262	0.680113	0.510645	0.470777	0.589758	0.915951	0.897777	0.491009	0.785518	0.894722	0.977537	0.873535	0.920035	0.905332	0.996988	0.787773	0.950055	0.967755	0.89351	0.954619	0.442966	0.797265	0.782477	0.964484	0.811029	0.946181	0.960071	0.878829	0.725868	0.822465	0.847374	0.893032	0.979336	0.884242	0.922159	0.875371	0.43351	0.859422	0.938257	0.90602	0.92991	0.807406	0.910217	0.670192	0.900451	0.849248
TR53242|c0_g2_i3	0.919341	0.968008	0.869443	0.920478	0.793179	0.781456	0.539304	0.78465	0.873811	0.835252	0.720634	0.753106	0.812536	0.936332	0.779709	0.859612	0.948151	0.908464	0.771446	0.788772	0.818999	0.975999	0.800705	0.656993	0.826154	0.800747	0.81207	0.79679	0.782129	0.799224	0.794954	0.827711	0.856956	0.703748	0.946577	0.849835	0.727159	0.8427	0.780245	0.644807	0.713268	0.80934	0.892151	0.814231	0.778867	0.816425	0.857594	0.813509	0.87951
TR50403|c1_g1_i4	0.99695	0.967949	0.832407	0.929831	0.747606	0.445309	0.605855	0.62018	0.970708	0.965878	0.516632	0.640624	0.967313	0.990544	0.95613	0.820959	0.92557	0.986781	0.883595	0.976205	0.950467	0.885342	0.981194	0.496665	0.873402	0.867845	0.975935	0.898936	0.917582	0.953555	0.958278	0.786248	0.887087	0.940057	0.784806	0.955202	0.959336	0.981488	0.957347	0.491723	0.947152	0.988475	0.956256	0.986662	0.900715	0.976908	0.676733	0.971054	0.905389
TR52358|c0_g1_i3	0.996165	0.96792	0.811263	0.938303	0.76647	0.448188	0.634844	0.636688	0.978556	0.975081	0.534179	0.611792	0.976259	0.99066	0.966293	0.799109	0.931711	0.979935	0.900538	0.972089	0.938949	0.888394	0.977568	0.518579	0.889192	0.884765	0.969573	0.91452	0.903105	0.943374	0.968408	0.80316	0.90104	0.949331	0.767592	0.94348	0.96458	0.988112	0.967323	0.514328	0.955361	0.990648	0.964835	0.99079	0.91651	0.984107	0.688369	0.979365	0.917525
TR53474|c0_g1_i1	0.988277	0.967847	0.750736	0.962962	0.826108	0.480849	0.716718	0.697789	0.995086	0.993244	0.601215	0.533689	0.991926	0.987137	0.984051	0.736589	0.951685	0.953883	0.943154	0.94639	0.895135	0.904009	0.953828	0.595541	0.933003	0.930533	0.938845	0.953788	0.850161	0.901915	0.987005	0.856674	0.94059	0.960144	0.727735	0.90092	0.96365	0.997987	0.984471	0.592833	0.963167	0.984335	0.985894	0.990799	0.955001	0.994148	0.73609	0.992936	0.95195
TR47936|c0_g1_i1	0.987863	0.967817	0.748764	0.963738	0.828137	0.482456	0.719309	0.700061	0.995452	0.99361	0.603749	0.531261	0.99217	0.986905	0.98433	0.734554	0.952357	0.952866	0.944363	0.94521	0.893444	0.904647	0.952724	0.598335	0.934355	0.931919	0.937536	0.954901	0.848162	0.900266	0.987333	0.858492	0.941828	0.960098	0.726649	0.899313	0.96322	0.998064	0.984729	0.595667	0.963025	0.983811	0.986463	0.990495	0.956057	0.994197	0.737942	0.993106	0.953024
TR42149|c0_g1_i2	0.958241	0.96774	0.944851	0.887247	0.689037	0.613433	0.442534	0.636004	0.883726	0.854799	0.54921	0.827499	0.844362	0.960478	0.816186	0.937375	0.910414	0.974305	0.748509	0.893012	0.929904	0.920403	0.899589	0.486569	0.77832	0.757119	0.915293	0.775199	0.907879	0.91482	0.825528	0.734019	0.809273	0.771791	0.947153	0.949586	0.810974	0.877328	0.81786	0.474701	0.784861	0.882137	0.883723	0.87535	0.765443	0.858547	0.722741	0.8494	0.837834
TR42494|c1_g1_i1	0.94535	0.967534	0.666545	0.999188	0.940328	0.663274	0.823877	0.860217	0.98438	0.972196	0.78853	0.450069	0.957522	0.96031	0.944705	0.649787	0.992609	0.881194	0.968945	0.832241	0.773138	0.96409	0.845533	0.782151	0.985739	0.978801	0.825609	0.977994	0.711813	0.774935	0.954066	0.959357	0.992999	0.886456	0.725167	0.791015	0.872482	0.960333	0.943873	0.77916	0.885529	0.904854	0.995178	0.924166	0.970355	0.94841	0.883093	0.95406	0.997671
TR44409|c1_g1_i4	0.961035	0.967359	0.946008	0.886065	0.684297	0.599522	0.440883	0.626928	0.886088	0.858312	0.538462	0.826813	0.848868	0.962221	0.821385	0.938571	0.908294	0.977977	0.75024	0.900635	0.936351	0.91603	0.906866	0.476951	0.777642	0.757072	0.922295	0.776717	0.914912	0.921987	0.830211	0.7297	0.808167	0.779496	0.942831	0.955025	0.81907	0.881519	0.823112	0.465276	0.792616	0.888547	0.884688	0.881221	0.767712	0.86352	0.713673	0.854103	0.836806
TR52518|c0_g1_i1	0.994731	0.96723	0.87682	0.911228	0.709853	0.452147	0.542936	0.592042	0.949938	0.941	0.487977	0.704005	0.94202	0.987386	0.927486	0.8669	0.913033	0.997051	0.84353	0.976582	0.968329	0.881872	0.98083	0.457305	0.838264	0.829603	0.981872	0.862056	0.941423	0.967765	0.930212	0.75233	0.856395	0.910922	0.826021	0.974504	0.938661	0.961599	0.929063	0.450661	0.920302	0.976189	0.935272	0.970605	0.862627	0.954987	0.659241	0.946961	0.878599
TR47318|c1_g7_i1	0.996581	0.967163	0.825826	0.931407	0.751632	0.442944	0.613604	0.622704	0.972808	0.968619	0.519189	0.631536	0.970184	0.990226	0.959511	0.814187	0.926269	0.984818	0.888302	0.975874	0.947733	0.884692	0.980932	0.500756	0.877277	0.872188	0.974815	0.903189	0.914122	0.951361	0.961541	0.789759	0.890323	0.943709	0.778277	0.952195	0.961869	0.9836	0.960683	0.496061	0.950496	0.989734	0.958291	0.988385	0.905185	0.979355	0.677784	0.973777	0.908093
TR42311|c0_g1_i4	0.923483	0.967107	0.680319	0.994605	0.949174	0.755866	0.799801	0.902564	0.955587	0.933792	0.84171	0.48629	0.912459	0.944777	0.893416	0.664145	0.997322	0.860247	0.93429	0.780503	0.738308	0.988289	0.795632	0.822414	0.969319	0.956665	0.780827	0.946359	0.676435	0.733512	0.906417	0.967401	0.981662	0.818709	0.772874	0.763468	0.806613	0.920129	0.892428	0.817287	0.818648	0.854261	0.975362	0.875077	0.933209	0.902079	0.930858	0.908344	0.987839
TR55324|c3_g1_i1	0.939048	0.967031	0.665112	0.999504	0.946551	0.688002	0.823785	0.874745	0.978197	0.963798	0.806169	0.452882	0.947321	0.955871	0.933149	0.648355	0.994843	0.873787	0.963287	0.817377	0.761066	0.970759	0.831258	0.797387	0.984606	0.976424	0.812068	0.972818	0.698951	0.761432	0.943455	0.96492	0.992784	0.870395	0.733521	0.780805	0.856007	0.950883	0.932233	0.793991	0.869454	0.891687	0.991516	0.911829	0.963781	0.937484	0.897933	0.943545	0.997438
TR53899|c0_g1_i4	0.955048	0.966987	0.670739	0.996084	0.925688	0.618779	0.819144	0.831502	0.992719	0.984246	0.754359	0.44815	0.972772	0.966622	0.962186	0.654095	0.986463	0.893684	0.975238	0.857468	0.794519	0.950641	0.869652	0.751632	0.984256	0.979356	0.848824	0.983605	0.735038	0.798642	0.969886	0.946087	0.990138	0.911995	0.711699	0.809149	0.899274	0.974564	0.961523	0.749262	0.911228	0.926217	0.999009	0.943803	0.978388	0.96516	0.854417	0.969945	0.995064
TR54439|c0_g1_i3	0.995651	0.966952	0.80743	0.938541	0.767819	0.445608	0.638478	0.636972	0.979326	0.976282	0.534406	0.606595	0.977605	0.990094	0.967969	0.795184	0.931413	0.978654	0.902682	0.971985	0.937498	0.88723	0.977471	0.519716	0.890712	0.886585	0.969003	0.916398	0.901334	0.942263	0.969981	0.80425	0.902183	0.951355	0.763382	0.941803	0.966035	0.989026	0.968979	0.515612	0.957223	0.991281	0.965468	0.991628	0.918561	0.985261	0.687847	0.980646	0.918383
TR49358|c1_g1_i1	0.907278	0.966915	0.779414	0.955824	0.879719	0.826645	0.659437	0.872642	0.897783	0.861863	0.817174	0.636925	0.835647	0.930525	0.806054	0.766655	0.976397	0.869731	0.833937	0.751328	0.754576	0.997408	0.766086	0.76844	0.88996	0.867572	0.767073	0.854279	0.704355	0.738419	0.822437	0.905242	0.914368	0.720324	0.886095	0.78707	0.726433	0.857174	0.805697	0.758578	0.725401	0.800306	0.922564	0.81444	0.835348	0.831301	0.925755	0.833555	0.929344
TR52322|c5_g2_i1	0.933188	0.96691	0.667401	0.998829	0.95011	0.712759	0.81926	0.887043	0.971056	0.954193	0.821411	0.460634	0.935933	0.951751	0.920186	0.650753	0.996485	0.867781	0.955176	0.803376	0.751075	0.977373	0.817776	0.809482	0.981261	0.971635	0.799768	0.965421	0.688625	0.749777	0.931457	0.96814	0.990669	0.853007	0.745069	0.772733	0.838859	0.940635	0.919217	0.805564	0.852228	0.878394	0.986804	0.899061	0.954936	0.925647	0.911356	0.931943	0.995605
TR45692|c0_g1_i1	0.995238	0.966906	0.87065	0.913216	0.713827	0.448267	0.551036	0.593873	0.952918	0.944776	0.489582	0.694928	0.946051	0.987814	0.93212	0.860532	0.914001	0.996021	0.849066	0.977705	0.966824	0.881158	0.981984	0.460615	0.842645	0.834539	0.982107	0.867107	0.939224	0.966904	0.934663	0.755847	0.860075	0.91613	0.819212	0.972597	0.942778	0.964819	0.933658	0.454244	0.925204	0.978805	0.938007	0.973633	0.867993	0.958644	0.659591	0.950865	0.881751
TR54387|c0_g2_i1	0.995836	0.966788	0.8111	0.936834	0.764067	0.444069	0.633184	0.633352	0.977969	0.974768	0.530502	0.611514	0.976205	0.990048	0.966405	0.798982	0.930051	0.979965	0.899697	0.973094	0.939829	0.886259	0.978469	0.515126	0.887764	0.883483	0.970463	0.913635	0.90423	0.944408	0.968386	0.800865	0.899525	0.950124	0.765988	0.944098	0.965535	0.988009	0.967451	0.510915	0.956181	0.9912	0.963888	0.991166	0.915813	0.984199	0.685074	0.979371	0.916047
TR44259|c1_g1_i2	0.964868	0.966775	0.946484	0.884805	0.678592	0.580113	0.440052	0.615016	0.88977	0.86368	0.52426	0.824309	0.855618	0.964625	0.829172	0.939066	0.905593	0.982729	0.753515	0.911078	0.944758	0.910006	0.916849	0.464566	0.777474	0.75785	0.931749	0.779621	0.923986	0.931473	0.837272	0.724481	0.807301	0.790757	0.935822	0.962004	0.830669	0.887704	0.830963	0.453198	0.803891	0.897616	0.886447	0.889637	0.771683	0.870833	0.701514	0.861097	0.835953
TR48347|c1_g2_i1	0.983691	0.966731	0.924859	0.89209	0.678321	0.498222	0.4736	0.583802	0.918454	0.901545	0.48383	0.779418	0.899336	0.978159	0.878986	0.916625	0.90357	0.998171	0.791329	0.955252	0.970674	0.889246	0.959583	0.437556	0.798475	0.78445	0.968745	0.81415	0.949157	0.963857	0.88381	0.724086	0.822969	0.854939	0.885492	0.981311	0.891459	0.926085	0.880837	0.428394	0.866845	0.943416	0.907407	0.934917	0.811234	0.914945	0.663367	0.90513	0.849497
TR46094|c1_g1_i1	0.91048	0.966708	0.830041	0.935065	0.832533	0.812678	0.589844	0.828836	0.880309	0.841768	0.770059	0.704844	0.816669	0.931057	0.784544	0.818975	0.960685	0.887747	0.794596	0.764892	0.785083	0.987867	0.778313	0.711555	0.852123	0.82738	0.785645	0.818049	0.742177	0.766127	0.800742	0.862892	0.880662	0.702204	0.924614	0.817547	0.718059	0.843534	0.784659	0.700156	0.709828	0.798347	0.902646	0.807574	0.799001	0.816698	0.893491	0.816183	0.899982
TR51791|c0_g4_i2	0.993655	0.966569	0.786371	0.946576	0.786917	0.451986	0.666539	0.655054	0.985768	0.983713	0.553996	0.578735	0.984516	0.989256	0.975867	0.773441	0.937464	0.970589	0.918091	0.965469	0.924194	0.890946	0.971518	0.543207	0.905677	0.902466	0.960495	0.93055	0.885037	0.930045	0.977988	0.821337	0.915492	0.957717	0.747632	0.928576	0.968403	0.993783	0.976681	0.539717	0.962543	0.991143	0.973004	0.993519	0.932709	0.99036	0.701212	0.98689	0.929913
TR53003|c0_g1_i4	0.977109	0.966552	0.937156	0.887382	0.673858	0.525991	0.45502	0.590697	0.906427	0.886004	0.493715	0.801655	0.881815	0.973211	0.859059	0.929374	0.90265	0.994184	0.774016	0.940619	0.964135	0.895584	0.945337	0.44175	0.787292	0.771053	0.957138	0.798296	0.943575	0.954752	0.865032	0.720114	0.814069	0.830217	0.906883	0.977122	0.868856	0.910962	0.860933	0.431659	0.842798	0.926746	0.897903	0.917972	0.79358	0.897692	0.673803	0.887647	0.841758
TR54548|c0_g1_i1	0.924824	0.966503	0.897477	0.906812	0.759832	0.750892	0.499274	0.746083	0.867662	0.829607	0.677654	0.787425	0.80911	0.938682	0.776088	0.888615	0.93562	0.923239	0.752755	0.807678	0.844967	0.963072	0.818332	0.61071	0.804317	0.778703	0.832609	0.779386	0.812954	0.824887	0.790387	0.797583	0.836593	0.706045	0.959255	0.874129	0.735242	0.841571	0.776959	0.598032	0.716989	0.81803	0.882429	0.819441	0.762631	0.816073	0.825105	0.811253	0.86156
TR45585|c1_g3_i1	0.994998	0.966487	0.800398	0.940759	0.773328	0.446029	0.647309	0.641709	0.981399	0.978808	0.539485	0.597189	0.98007	0.989706	0.970837	0.787936	0.932879	0.976111	0.907652	0.970389	0.933555	0.887694	0.976019	0.526204	0.895274	0.891519	0.966685	0.920928	0.896484	0.938754	0.972827	0.809134	0.906151	0.954	0.757502	0.937772	0.967408	0.990745	0.971788	0.522324	0.95953	0.991638	0.967751	0.992591	0.923172	0.98718	0.691021	0.982913	0.921771
TR51886|c0_g1_i2	0.907647	0.966425	0.805928	0.944518	0.85534	0.82311	0.622115	0.851466	0.887151	0.849472	0.794774	0.673418	0.823556	0.929777	0.792393	0.794076	0.968098	0.877824	0.811754	0.755828	0.768579	0.99314	0.769967	0.740441	0.869324	0.845477	0.774461	0.833829	0.72214	0.750694	0.808832	0.883322	0.896082	0.707738	0.907769	0.80136	0.718972	0.848049	0.792274	0.729695	0.71417	0.7968	0.911046	0.808453	0.814607	0.821421	0.910769	0.822268	0.913366
TR52607|c0_g1_i1	0.989497	0.966387	0.758033	0.957949	0.814925	0.46856	0.704539	0.684241	0.992977	0.991554	0.586137	0.542494	0.991091	0.987237	0.983337	0.744177	0.946771	0.95792	0.937474	0.952531	0.902996	0.898488	0.959525	0.579828	0.92588	0.923508	0.945295	0.948402	0.859551	0.909859	0.985902	0.846453	0.933765	0.961696	0.729483	0.908069	0.966894	0.997705	0.983862	0.577032	0.965123	0.987319	0.982468	0.992684	0.950119	0.994274	0.724187	0.992471	0.945799
TR35225|c0_g2_i1	0.951611	0.966351	0.943845	0.886197	0.692976	0.635255	0.440365	0.647711	0.876782	0.845783	0.563782	0.830922	0.833724	0.955495	0.804268	0.936418	0.911227	0.966997	0.741653	0.878819	0.918648	0.925432	0.885898	0.498756	0.775633	0.753252	0.902414	0.768835	0.896092	0.902195	0.814466	0.737424	0.807499	0.755854	0.954855	0.940022	0.794852	0.867477	0.805876	0.486492	0.76896	0.869142	0.879038	0.863008	0.757801	0.847334	0.734928	0.838507	0.83612
TR36520|c0_g2_i2	0.940747	0.966321	0.932285	0.891534	0.713637	0.681832	0.454107	0.682228	0.870084	0.835687	0.604324	0.823344	0.820243	0.948418	0.788878	0.924522	0.918964	0.951329	0.740013	0.850878	0.892338	0.93975	0.859254	0.536931	0.781658	0.757536	0.875836	0.767457	0.866957	0.873907	0.800778	0.756026	0.814355	0.731872	0.962806	0.916996	0.768284	0.854301	0.79025	0.524247	0.744471	0.847184	0.877234	0.843453	0.753988	0.831743	0.767822	0.824167	0.842125
TR40222|c0_g1_i1	0.981221	0.966217	0.930197	0.88942	0.674893	0.506469	0.464912	0.584208	0.913523	0.895393	0.485131	0.788647	0.892585	0.976126	0.871378	0.922172	0.902297	0.997058	0.783974	0.950561	0.969192	0.890543	0.954968	0.436694	0.793151	0.778334	0.965203	0.807366	0.948252	0.961449	0.876564	0.720967	0.818518	0.845913	0.893357	0.980582	0.883446	0.920286	0.873252	0.427182	0.858121	0.937522	0.90321	0.928765	0.803866	0.908429	0.665289	0.898446	0.845563
TR55231|c3_g1_i1	0.980076	0.966213	0.9324	0.888612	0.674129	0.511434	0.461634	0.585464	0.911411	0.892656	0.486918	0.792613	0.889495	0.975272	0.867859	0.924456	0.902163	0.996371	0.780923	0.947978	0.968046	0.8917	0.952454	0.437468	0.791191	0.77598	0.963158	0.804574	0.947275	0.959848	0.87325	0.720291	0.816964	0.841537	0.897183	0.979855	0.879446	0.917621	0.869736	0.42779	0.853866	0.93458	0.901547	0.925775	0.800753	0.905385	0.667175	0.895362	0.844216
TR55026|c0_g1_i3	0.987958	0.966136	0.7501	0.960884	0.822633	0.473843	0.714782	0.69258	0.994546	0.99322	0.595408	0.532587	0.99235	0.986346	0.984795	0.735994	0.949209	0.954024	0.942397	0.948308	0.896622	0.900605	0.955579	0.590241	0.931184	0.928999	0.940501	0.952921	0.851987	0.903711	0.987514	0.853342	0.938571	0.962052	0.724673	0.901947	0.965735	0.998264	0.985239	0.587622	0.965094	0.985637	0.984742	0.991846	0.954469	0.994781	0.730832	0.993448	0.949951
TR52689|c2_g4_i2	0.979672	0.966072	0.717129	0.974559	0.859028	0.508744	0.758545	0.735537	0.999345	0.997333	0.643675	0.493166	0.993869	0.981691	0.986473	0.701958	0.961733	0.935282	0.961432	0.92452	0.865131	0.913904	0.933248	0.642103	0.954028	0.952011	0.914961	0.970516	0.815067	0.872473	0.990302	0.886024	0.959793	0.956863	0.709565	0.872432	0.954006	0.997228	0.986533	0.640021	0.958297	0.973371	0.993717	0.98353	0.97067	0.992797	0.766898	0.99363	0.968436
TR45339|c0_g1_i5	0.961867	0.965986	0.947784	0.883408	0.678464	0.589243	0.43639	0.618496	0.885862	0.858752	0.528912	0.828259	0.850009	0.962259	0.8229	0.940452	0.905215	0.979979	0.748846	0.905096	0.940721	0.911743	0.91104	0.467793	0.77472	0.754484	0.92654	0.775285	0.91999	0.92672	0.831374	0.724289	0.805106	0.782823	0.94056	0.958719	0.823013	0.882641	0.824679	0.456192	0.796066	0.891587	0.883457	0.883716	0.766772	0.865129	0.70563	0.855433	0.833944
TR52016|c1_g1_i4	0.915415	0.965936	0.692924	0.988511	0.94341	0.785206	0.778904	0.909153	0.941599	0.91602	0.851604	0.509851	0.892562	0.93846	0.870933	0.677254	0.995327	0.855045	0.91461	0.763847	0.730455	0.994164	0.77938	0.826166	0.956245	0.941208	0.767446	0.928246	0.669677	0.722884	0.885166	0.962148	0.971048	0.791103	0.795249	0.758136	0.781307	0.90282	0.86997	0.820039	0.79177	0.835334	0.964091	0.855833	0.913159	0.882481	0.941249	0.888491	0.978473
TR54648|c7_g3_i3	0.927044	0.965882	0.906375	0.902245	0.74841	0.738424	0.486436	0.732133	0.866177	0.828521	0.661988	0.797903	0.808923	0.939707	0.775987	0.897824	0.931208	0.928533	0.747244	0.81509	0.854329	0.958066	0.825274	0.594257	0.797321	0.771776	0.840398	0.774229	0.823952	0.834306	0.789884	0.787247	0.829964	0.708314	0.962228	0.882758	0.73939	0.842031	0.776974	0.581466	0.71971	0.82201	0.879539	0.822226	0.757995	0.816939	0.813042	0.811471	0.855696
TR46676|c0_g1_i3	0.90622	0.965844	0.747809	0.967067	0.905197	0.825425	0.701141	0.893172	0.909357	0.875862	0.838727	0.593459	0.849627	0.930421	0.822097	0.734031	0.983854	0.860041	0.858808	0.747124	0.739024	0.999514	0.762475	0.79688	0.912256	0.891774	0.759321	0.877047	0.68467	0.725101	0.838242	0.927952	0.933781	0.735979	0.858349	0.770843	0.736256	0.867594	0.821481	0.788113	0.739494	0.804947	0.934722	0.821778	0.858702	0.84286	0.939035	0.846665	0.946082
TR48687|c2_g1_i5	0.94993	0.965736	0.66411	0.997368	0.933299	0.634643	0.825262	0.843932	0.989713	0.980162	0.769096	0.442595	0.967488	0.962897	0.95634	0.647313	0.98842	0.886466	0.974767	0.846186	0.7833	0.954717	0.858852	0.765887	0.986385	0.980967	0.837854	0.983107	0.722662	0.786828	0.964628	0.95279	0.992405	0.903112	0.712214	0.799054	0.889172	0.9692	0.95558	0.763427	0.902081	0.91746	0.99778	0.936029	0.977055	0.959002	0.865855	0.96431	0.996878
TR51567|c2_g1_i5	0.935208	0.965639	0.66176	0.999197	0.949723	0.697721	0.825411	0.881244	0.975153	0.959974	0.814143	0.450848	0.942744	0.952869	0.928136	0.644957	0.995126	0.869009	0.961317	0.809816	0.754054	0.972632	0.823969	0.804773	0.984387	0.975802	0.804856	0.970912	0.691414	0.753947	0.938821	0.967615	0.992768	0.863502	0.73452	0.774524	0.84859	0.9464	0.92717	0.801277	0.862459	0.885319	0.989572	0.905962	0.961324	0.932456	0.904086	0.938783	0.997242
TR47381|c0_g1_i3	0.933718	0.965538	0.662092	0.999027	0.950662	0.703663	0.82449	0.884277	0.97342	0.95766	0.8179	0.452452	0.939998	0.951805	0.925022	0.645312	0.995497	0.86744	0.959425	0.806345	0.751495	0.974179	0.820627	0.807806	0.983633	0.97471	0.801778	0.96918	0.688755	0.750997	0.935938	0.968456	0.992296	0.859318	0.737112	0.772425	0.844432	0.94391	0.924041	0.80419	0.858306	0.882064	0.988431	0.902848	0.959245	0.929589	0.907349	0.935981	0.996823
TR55190|c8_g1_i1	0.968327	0.965514	0.687747	0.986333	0.894134	0.554509	0.795948	0.781636	0.999315	0.995292	0.69635	0.461008	0.988443	0.97466	0.980314	0.671663	0.97375	0.914251	0.973979	0.894369	0.830166	0.929442	0.904726	0.696324	0.972752	0.970082	0.884155	0.982133	0.774938	0.836803	0.985705	0.917511	0.977712	0.94192	0.701814	0.840357	0.933179	0.990088	0.979993	0.694445	0.941963	0.9542	0.998895	0.968285	0.980192	0.983896	0.80727	0.986855	0.98399
TR46640|c0_g1_i2	0.938155	0.965302	0.931153	0.890764	0.714605	0.688022	0.453513	0.685529	0.867542	0.832559	0.608549	0.823524	0.816633	0.946328	0.784915	0.923401	0.918711	0.948455	0.737687	0.846022	0.888254	0.940719	0.85455	0.540531	0.780549	0.7561	0.871334	0.765247	0.862694	0.869438	0.797066	0.756783	0.813479	0.726723	0.964326	0.913404	0.763009	0.850879	0.786264	0.527743	0.739312	0.842766	0.875379	0.839258	0.751403	0.827931	0.771157	0.820469	0.841229
TR54536|c1_g1_i2	0.934777	0.965298	0.925452	0.893273	0.722851	0.702493	0.460703	0.697745	0.866326	0.830449	0.622705	0.818236	0.813467	0.944196	0.781295	0.917525	0.921709	0.942987	0.738951	0.837104	0.879065	0.945398	0.846077	0.554419	0.784026	0.759164	0.862598	0.76645	0.852339	0.859785	0.79396	0.764201	0.817018	0.720396	0.964968	0.905193	0.755478	0.847565	0.782552	0.541576	0.73272	0.836319	0.875727	0.833745	0.751887	0.823942	0.782375	0.816976	0.84432
TR45020|c0_g1_i2	0.979045	0.965281	0.934242	0.886664	0.671211	0.51136	0.457387	0.583205	0.909316	0.89033	0.484715	0.795732	0.887148	0.974186	0.865329	0.926397	0.90057	0.996084	0.777775	0.94714	0.968251	0.890664	0.951567	0.434663	0.78833	0.772945	0.962643	0.801598	0.947862	0.959839	0.87075	0.717563	0.814349	0.839006	0.898855	0.980135	0.877394	0.915577	0.867227	0.424891	0.851462	0.932984	0.899446	0.923957	0.797708	0.903229	0.665487	0.893083	0.841812
TR50330|c1_g1_i4	0.948225	0.965277	0.943303	0.885172	0.694089	0.644619	0.438711	0.652342	0.873148	0.841219	0.56971	0.832531	0.828449	0.952825	0.798416	0.935911	0.911057	0.963402	0.737972	0.872156	0.913396	0.927182	0.879448	0.503581	0.77381	0.750895	0.896363	0.765383	0.890665	0.89632	0.808991	0.738311	0.806097	0.748252	0.958117	0.935516	0.787216	0.862574	0.799997	0.491134	0.761385	0.862914	0.876397	0.85704	0.753781	0.841825	0.739812	0.833126	0.834762
TR45540|c1_g4_i1	0.913002	0.965229	0.859486	0.921077	0.80099	0.795063	0.547317	0.796639	0.870471	0.831138	0.73497	0.743459	0.807328	0.931347	0.774177	0.84945	0.949056	0.899523	0.771641	0.776605	0.805998	0.978456	0.789015	0.671489	0.828517	0.802805	0.799895	0.796764	0.76779	0.78586	0.789933	0.834407	0.859186	0.695449	0.943507	0.837793	0.717243	0.837103	0.774601	0.65932	0.704589	0.800174	0.890497	0.806182	0.778127	0.810208	0.867996	0.807904	0.88108
TR43669|c1_g1_i1	0.915943	0.965158	0.873402	0.915208	0.785933	0.782252	0.528577	0.7795	0.867834	0.828604	0.715836	0.760507	0.805747	0.932898	0.772412	0.863822	0.943845	0.906837	0.762971	0.785435	0.818361	0.973297	0.797273	0.650613	0.81861	0.79272	0.809587	0.78875	0.782406	0.797992	0.787775	0.820877	0.85005	0.696231	0.950635	0.849471	0.720782	0.836677	0.772993	0.63818	0.706058	0.804227	0.886293	0.808618	0.770588	0.810061	0.853824	0.806867	0.873111
TR39410|c0_g2_i1	0.910242	0.965152	0.844821	0.927028	0.816132	0.806349	0.566889	0.813296	0.873567	0.834314	0.753482	0.725185	0.809653	0.929893	0.776812	0.834309	0.954157	0.892265	0.781047	0.768384	0.793838	0.983136	0.781346	0.692037	0.838844	0.813426	0.790657	0.805438	0.753335	0.774062	0.792901	0.847993	0.868624	0.695791	0.935158	0.826193	0.714719	0.838149	0.777079	0.68018	0.704211	0.796828	0.895029	0.804464	0.786418	0.811086	0.881498	0.809684	0.88929
TR49833|c1_g2_i1	0.939467	0.965127	0.659259	0.999197	0.946333	0.676774	0.82889	0.870629	0.980524	0.96741	0.80114	0.443885	0.951667	0.955683	0.938384	0.642371	0.993187	0.873378	0.967579	0.820877	0.761761	0.966557	0.834596	0.794422	0.986673	0.979301	0.814491	0.976565	0.699414	0.763045	0.948262	0.964478	0.994013	0.877453	0.724329	0.780625	0.862317	0.954356	0.937461	0.791368	0.876268	0.895799	0.992926	0.916011	0.968186	0.941743	0.892482	0.947881	0.998234
TR54610|c0_g1_i1	0.949838	0.96509	0.662648	0.997071	0.933008	0.631853	0.826224	0.842744	0.990041	0.980792	0.767705	0.440455	0.968294	0.962656	0.957356	0.645825	0.987812	0.886207	0.975539	0.846852	0.783336	0.953522	0.859476	0.764973	0.986631	0.981403	0.838273	0.983751	0.722663	0.787076	0.965541	0.952447	0.992457	0.904572	0.709943	0.79888	0.890469	0.969806	0.956595	0.762592	0.903486	0.91824	0.997888	0.936816	0.977856	0.959794	0.86436	0.965117	0.996832
TR54787|c2_g2_i2	0.904394	0.96501	0.756032	0.962757	0.897837	0.829372	0.688081	0.88879	0.903831	0.869257	0.834669	0.606114	0.842729	0.928627	0.814375	0.742569	0.980988	0.860606	0.849519	0.744844	0.7406	0.999011	0.76011	0.790404	0.904488	0.883242	0.758312	0.868445	0.687378	0.725774	0.830744	0.921262	0.927006	0.727648	0.867093	0.772921	0.729566	0.861861	0.813821	0.781251	0.731616	0.800308	0.929454	0.816477	0.849694	0.83655	0.936793	0.839969	0.940077
TR50968|c4_g2_i2	0.95398	0.964958	0.94761	0.882611	0.683855	0.618273	0.433403	0.634059	0.877352	0.847481	0.548137	0.833924	0.83661	0.956516	0.80778	0.940347	0.906916	0.971325	0.740182	0.88731	0.926941	0.919028	0.893909	0.483768	0.771561	0.749742	0.910532	0.767311	0.905549	0.911112	0.817384	0.729051	0.8032	0.762419	0.951722	0.947174	0.80247	0.870341	0.809476	0.471626	0.775739	0.875251	0.877894	0.868195	0.757112	0.851019	0.721978	0.841715	0.832172
TR52049|c0_g1_i1	0.95736	0.964871	0.948845	0.881763	0.67921	0.603269	0.432233	0.624599	0.880379	0.851784	0.53683	0.832968	0.841995	0.958759	0.813935	0.94161	0.905006	0.975573	0.742624	0.89591	0.934139	0.914598	0.90214	0.473753	0.771351	0.750237	0.918421	0.769506	0.913332	0.919117	0.822976	0.72485	0.8025	0.771294	0.947015	0.95327	0.81172	0.875351	0.815687	0.461829	0.784655	0.882624	0.879401	0.875008	0.760131	0.85689	0.712474	0.847307	0.831537
TR36873|c0_g2_i1	0.905409	0.964864	0.808371	0.941548	0.851513	0.825184	0.615786	0.84938	0.883367	0.845149	0.793072	0.678149	0.819038	0.92763	0.787486	0.796667	0.965824	0.876578	0.806488	0.753097	0.767634	0.992092	0.767217	0.737639	0.864891	0.840677	0.772324	0.828856	0.72169	0.749305	0.804053	0.879709	0.892091	0.70242	0.910861	0.800694	0.714317	0.84404	0.787389	0.726718	0.709036	0.79311	0.907485	0.804514	0.809405	0.817116	0.909541	0.81782	0.909681
TR27941|c0_g1_i1	0.908238	0.964844	0.713846	0.979137	0.929815	0.811221	0.746827	0.908074	0.925156	0.895469	0.853145	0.544315	0.870147	0.932519	0.845582	0.698953	0.99078	0.853175	0.888912	0.750138	0.728158	0.998282	0.765833	0.820094	0.937193	0.919445	0.757762	0.904596	0.669688	0.717425	0.860974	0.949877	0.955083	0.761377	0.823543	0.758272	0.755477	0.883823	0.844725	0.812736	0.763186	0.816771	0.949855	0.836125	0.887617	0.861103	0.945826	0.866393	0.96446
TR45791|c3_g1_i2	0.992051	0.964842	0.776575	0.94823	0.792547	0.450296	0.676967	0.659297	0.987632	0.986306	0.558586	0.565885	0.987152	0.987868	0.979118	0.763385	0.938042	0.966685	0.923684	0.96328	0.918881	0.890006	0.969466	0.549766	0.910459	0.90781	0.957305	0.935535	0.878673	0.925375	0.981144	0.826175	0.919444	0.961012	0.738683	0.923021	0.970096	0.995409	0.979862	0.546592	0.965404	0.991292	0.974978	0.99438	0.93789	0.992343	0.703392	0.989292	0.933112
TR37522|c0_g1_i1	0.921097	0.964825	0.672736	0.994665	0.952275	0.754877	0.806127	0.905099	0.955569	0.934212	0.844678	0.476982	0.912858	0.942594	0.894206	0.6564	0.996713	0.856296	0.936896	0.77752	0.733326	0.986822	0.792751	0.826667	0.971511	0.959209	0.777206	0.948551	0.670761	0.72892	0.907166	0.969908	0.983305	0.819428	0.766175	0.758366	0.80622	0.919852	0.893167	0.821748	0.819065	0.852883	0.975502	0.874202	0.935494	0.902009	0.931947	0.908573	0.988953
TR46582|c0_g1_i2	0.956699	0.964765	0.668415	0.993842	0.920407	0.600734	0.819112	0.820722	0.994807	0.987942	0.741768	0.443012	0.977691	0.967055	0.968132	0.651764	0.982791	0.895806	0.977672	0.86489	0.799703	0.943863	0.876683	0.740975	0.983543	0.979572	0.85522	0.985595	0.740699	0.804873	0.975174	0.941057	0.988661	0.921036	0.702973	0.81303	0.908338	0.978809	0.967513	0.738932	0.920204	0.932768	0.99944	0.94989	0.981346	0.970462	0.843018	0.975037	0.993455
TR36389|c0_g1_i1	0.952721	0.964662	0.947487	0.88234	0.684462	0.62226	0.432844	0.636114	0.875996	0.845738	0.550719	0.834662	0.834569	0.955556	0.805498	0.940237	0.906999	0.969969	0.738803	0.884674	0.924881	0.919903	0.891363	0.485891	0.770957	0.748916	0.908149	0.766029	0.903407	0.908794	0.815259	0.729567	0.802772	0.759401	0.953188	0.945427	0.799436	0.868455	0.807182	0.473672	0.772733	0.872807	0.876951	0.865862	0.755594	0.848879	0.724141	0.83963	0.831763
TR51575|c0_g2_i2	0.994862	0.964573	0.806063	0.935868	0.763744	0.437346	0.636383	0.630907	0.978411	0.975985	0.527705	0.604661	0.977823	0.988774	0.96858	0.79386	0.928249	0.97832	0.901674	0.973753	0.938676	0.882964	0.979049	0.513669	0.888463	0.884683	0.970437	0.915239	0.902878	0.943815	0.970317	0.800299	0.899671	0.953308	0.759277	0.942441	0.968131	0.989036	0.969614	0.509681	0.959181	0.992416	0.963859	0.992494	0.917791	0.985694	0.681636	0.980956	0.915862
TR54624|c2_g1_i3	0.903882	0.964532	0.792781	0.947433	0.865577	0.829881	0.636472	0.862704	0.888072	0.850584	0.807515	0.65755	0.824087	0.92696	0.793264	0.780572	0.970245	0.870571	0.817817	0.748231	0.757758	0.994794	0.762766	0.754963	0.875894	0.852357	0.765988	0.839256	0.709606	0.740231	0.809912	0.892286	0.901871	0.707063	0.899196	0.790876	0.71601	0.847499	0.793022	0.744495	0.71291	0.792953	0.912999	0.805856	0.819802	0.820826	0.91938	0.822376	0.918148
TR33634|c0_g2_i1	0.965124	0.96442	0.948693	0.880664	0.670471	0.567524	0.433269	0.604002	0.888493	0.863148	0.511966	0.826541	0.855921	0.963916	0.829883	0.941431	0.901038	0.984587	0.750606	0.915756	0.949605	0.904161	0.921167	0.452599	0.772807	0.753543	0.93625	0.776703	0.9298	0.936702	0.837567	0.716898	0.802523	0.793654	0.933144	0.966057	0.83442	0.888056	0.831742	0.441298	0.806965	0.900385	0.883967	0.891694	0.769337	0.871743	0.691087	0.861642	0.831461
TR42968|c0_g1_i2	0.910897	0.964338	0.855514	0.921585	0.804235	0.799725	0.550947	0.801202	0.869643	0.830095	0.740347	0.739338	0.80591	0.929724	0.772689	0.845387	0.949592	0.896353	0.772283	0.772443	0.80132	0.979412	0.785029	0.677058	0.829847	0.804069	0.795658	0.797289	0.762568	0.781103	0.788615	0.837218	0.860414	0.693007	0.941962	0.833429	0.714131	0.835481	0.77307	0.664916	0.701987	0.797217	0.890256	0.803661	0.778419	0.808397	0.871874	0.806334	0.88203
TR22942|c0_g2_i1	0.995426	0.964305	0.818321	0.930556	0.751977	0.433811	0.619141	0.619999	0.973898	0.970829	0.516006	0.621213	0.972942	0.988683	0.963079	0.806537	0.924178	0.982527	0.891806	0.976869	0.945962	0.88042	0.981835	0.499574	0.878966	0.874609	0.974784	0.906131	0.91197	0.950413	0.964769	0.789712	0.891186	0.948644	0.768569	0.949719	0.965858	0.985464	0.964228	0.495209	0.955142	0.991714	0.958748	0.990585	0.908655	0.981885	0.673553	0.976468	0.908442
TR52104|c0_g3_i1	0.964726	0.964294	0.948954	0.880414	0.670323	0.56863	0.432626	0.604321	0.887932	0.862452	0.512428	0.827183	0.855143	0.963592	0.829015	0.941708	0.900928	0.984256	0.7499	0.915007	0.949142	0.904334	0.920437	0.452858	0.772347	0.753	0.93561	0.776046	0.929361	0.936142	0.836745	0.716752	0.802143	0.792584	0.933812	0.965689	0.833408	0.887359	0.830873	0.441524	0.805916	0.899593	0.883517	0.890904	0.768607	0.870963	0.691512	0.860861	0.831114
TR43546|c0_g1_i1	0.919254	0.964293	0.673345	0.993816	0.952236	0.760243	0.804061	0.907185	0.953233	0.931281	0.847468	0.479132	0.909525	0.94113	0.890487	0.657058	0.996454	0.854573	0.93416	0.773905	0.730824	0.987799	0.78924	0.828639	0.9699	0.957242	0.774035	0.946004	0.668273	0.726003	0.903668	0.969819	0.982014	0.814727	0.768833	0.756307	0.801662	0.916829	0.88944	0.823585	0.814423	0.849269	0.973712	0.870661	0.932609	0.898611	0.934382	0.905204	0.987761
TR35609|c0_g1_i3	0.96443	0.964219	0.949127	0.880262	0.670278	0.569543	0.432208	0.604642	0.887529	0.861945	0.512864	0.827635	0.854567	0.963359	0.828371	0.941891	0.900883	0.983997	0.749403	0.914418	0.948762	0.904506	0.919864	0.453143	0.772045	0.752634	0.935103	0.775585	0.92899	0.935688	0.836139	0.716705	0.8019	0.791775	0.934322	0.965384	0.832634	0.886842	0.830228	0.441785	0.805119	0.898987	0.883205	0.890306	0.768088	0.870381	0.691906	0.860281	0.830893
TR52631|c0_g2_i1	0.955788	0.964217	0.666438	0.993941	0.92162	0.601948	0.820777	0.822263	0.994512	0.98763	0.743594	0.440825	0.977269	0.966304	0.967731	0.649745	0.98283	0.894428	0.978076	0.863327	0.797786	0.943936	0.875181	0.74299	0.984103	0.98015	0.85357	0.985922	0.738555	0.802974	0.974817	0.942081	0.989134	0.920354	0.701789	0.81119	0.907347	0.978257	0.967094	0.740977	0.919443	0.931717	0.99933	0.949017	0.981615	0.969878	0.844209	0.974553	0.993792
TR50590|c0_g1_i3	0.976067	0.964205	0.939091	0.883451	0.667282	0.519041	0.448368	0.58308	0.903897	0.883722	0.485509	0.804526	0.879963	0.971626	0.857311	0.931462	0.898731	0.994477	0.769985	0.942056	0.966349	0.891361	0.946548	0.433338	0.78252	0.766362	0.95869	0.794363	0.946566	0.957029	0.863081	0.713927	0.809391	0.829634	0.906142	0.978961	0.869025	0.909323	0.859232	0.423225	0.842387	0.926675	0.89474	0.917381	0.789905	0.89628	0.666837	0.885965	0.837358
TR48742|c0_g1_i1	0.916181	0.964155	0.679156	0.991515	0.949953	0.772938	0.795203	0.910149	0.947576	0.923996	0.851799	0.489595	0.901333	0.938799	0.88118	0.663083	0.995916	0.852754	0.925989	0.767171	0.727883	0.990626	0.782678	0.830314	0.964555	0.95087	0.768713	0.938515	0.665803	0.72187	0.894888	0.967779	0.977735	0.803228	0.778782	0.754446	0.791175	0.909762	0.880145	0.824828	0.803244	0.841535	0.969206	0.862782	0.924292	0.89056	0.939017	0.897036	0.984033
TR45018|c0_g1_i1	0.913295	0.964071	0.686371	0.988714	0.946418	0.785124	0.78453	0.911887	0.941551	0.91629	0.854792	0.501883	0.892762	0.936571	0.871434	0.670558	0.995	0.851521	0.916861	0.760954	0.725888	0.993208	0.776593	0.830406	0.958264	0.943496	0.764032	0.930151	0.664477	0.718619	0.885659	0.964622	0.972614	0.791409	0.789747	0.75352	0.780631	0.902453	0.870424	0.824448	0.791813	0.833895	0.964252	0.85486	0.915105	0.88225	0.942735	0.888534	0.979579
TR52724|c3_g2_i1	0.987755	0.964054	0.910604	0.893827	0.679729	0.46732	0.48979	0.573696	0.927858	0.914606	0.470801	0.755652	0.914506	0.980459	0.896666	0.901967	0.901443	0.999871	0.806058	0.9681	0.975458	0.879731	0.971979	0.43036	0.806809	0.795079	0.978521	0.827368	0.953198	0.971272	0.900269	0.724975	0.82895	0.877798	0.861515	0.983604	0.912253	0.938807	0.8985	0.422156	0.88903	0.958017	0.914138	0.949701	0.82634	0.929904	0.649627	0.920286	0.854302
TR51875|c2_g1_i2	0.933791	0.963971	0.9277	0.890617	0.718537	0.700297	0.455269	0.693607	0.864005	0.828021	0.618407	0.821777	0.811158	0.942992	0.77887	0.919901	0.919341	0.943025	0.735288	0.837062	0.880104	0.943375	0.845924	0.549566	0.780355	0.755379	0.862852	0.762959	0.853928	0.860674	0.791495	0.760172	0.813578	0.718338	0.966218	0.906174	0.75405	0.84557	0.78016	0.536638	0.730822	0.835187	0.873196	0.832269	0.748424	0.821929	0.778915	0.814777	0.841143
TR44637|c0_g1_i1	0.965641	0.963936	0.948876	0.879888	0.66857	0.562922	0.43234	0.600787	0.888831	0.863844	0.508253	0.826258	0.856934	0.964097	0.831113	0.941636	0.89998	0.985424	0.75072	0.917835	0.951366	0.902421	0.923131	0.449224	0.772167	0.753099	0.938145	0.776752	0.931777	0.938682	0.838632	0.715128	0.801754	0.795691	0.931582	0.967497	0.836598	0.888978	0.832989	0.437983	0.809022	0.902035	0.883862	0.893162	0.769622	0.872911	0.687883	0.86272	0.830721
TR49873|c0_g1_i4	0.901964	0.963681	0.767741	0.956412	0.886829	0.833566	0.669292	0.881602	0.896103	0.860109	0.827788	0.623961	0.833261	0.926138	0.803807	0.754731	0.976604	0.86166	0.836391	0.742244	0.743368	0.997769	0.757355	0.7802	0.893286	0.871016	0.757457	0.856269	0.691816	0.72733	0.820444	0.911243	0.91717	0.71646	0.879009	0.776302	0.720748	0.854015	0.803346	0.770518	0.721078	0.794235	0.921958	0.809412	0.837015	0.827963	0.932642	0.830808	0.931342
TR54991|c1_g1_i2	0.912621	0.963667	0.685628	0.988502	0.946702	0.786044	0.784771	0.912534	0.941037	0.915707	0.855628	0.501267	0.892098	0.935993	0.870736	0.669808	0.994831	0.850703	0.916556	0.759869	0.724809	0.993192	0.77554	0.831222	0.958135	0.943336	0.762966	0.929837	0.663328	0.7175	0.885	0.96483	0.972488	0.790512	0.789503	0.752514	0.779642	0.901775	0.86972	0.82526	0.790895	0.832983	0.963862	0.854016	0.914735	0.881522	0.943291	0.887843	0.979414
TR74365|c0_g1_i1	0.983419	0.963633	0.924184	0.888117	0.671316	0.484224	0.469499	0.57329	0.917604	0.901713	0.47206	0.777846	0.900411	0.976923	0.880686	0.916039	0.898826	0.998911	0.789877	0.95953	0.974181	0.882662	0.963518	0.426738	0.794897	0.781428	0.972528	0.812502	0.953378	0.967969	0.885036	0.717413	0.819019	0.858989	0.879854	0.983894	0.895932	0.926903	0.882586	0.417745	0.870952	0.946366	0.905306	0.937324	0.810257	0.916469	0.652849	0.906393	0.845622
TR50837|c2_g1_i1	0.903274	0.96357	0.806578	0.940633	0.851896	0.828043	0.615755	0.850988	0.881504	0.843027	0.795259	0.676976	0.816663	0.925778	0.784973	0.79487	0.965114	0.87415	0.805041	0.749744	0.7645	0.991953	0.763949	0.739638	0.864039	0.839694	0.769092	0.82742	0.718414	0.746008	0.801665	0.879904	0.891299	0.699295	0.910555	0.797801	0.711007	0.841689	0.784859	0.728687	0.705873	0.790133	0.906	0.801702	0.807783	0.814586	0.910994	0.815382	0.908817
TR39122|c0_g1_i8	0.942755	0.963536	0.655486	0.998288	0.942266	0.654717	0.832199	0.859218	0.985103	0.974141	0.787392	0.435617	0.959928	0.957499	0.948041	0.638512	0.990252	0.876712	0.973294	0.831161	0.768515	0.959359	0.844432	0.783492	0.988282	0.982182	0.823273	0.981616	0.706467	0.771249	0.957084	0.960602	0.994508	0.890934	0.712729	0.785714	0.875494	0.961573	0.947158	0.780906	0.889581	0.905553	0.99545	0.925348	0.974485	0.950346	0.879925	0.95631	0.998424
TR52707|c0_g1_i1	0.911553	0.963506	0.864913	0.916635	0.793402	0.792983	0.536765	0.789936	0.866248	0.826513	0.728071	0.751682	0.802808	0.92959	0.769299	0.855128	0.945357	0.900086	0.764599	0.776398	0.808216	0.975777	0.788631	0.663233	0.821808	0.795754	0.800403	0.790131	0.771044	0.787656	0.785049	0.827396	0.853039	0.690952	0.947602	0.840043	0.714032	0.833305	0.769783	0.650853	0.700427	0.797869	0.886027	0.80323	0.771441	0.806251	0.862777	0.80359	0.875494
TR24968|c0_g1_i1	0.986615	0.963453	0.745254	0.959223	0.821327	0.466428	0.716891	0.689147	0.994394	0.993843	0.591595	0.526163	0.993409	0.984652	0.986405	0.731088	0.946747	0.952197	0.943565	0.948836	0.895508	0.896684	0.956002	0.587698	0.931039	0.929347	0.940384	0.953738	0.850784	0.903142	0.988864	0.851839	0.937902	0.964775	0.717913	0.900303	0.967976	0.998777	0.986842	0.585291	0.967659	0.986517	0.984065	0.992772	0.955676	0.995772	0.726507	0.994494	0.948992
TR1191|c0_g1_i1	0.9275	0.963435	0.65858	0.99797	0.954533	0.72017	0.824716	0.894034	0.967744	0.950519	0.830055	0.451869	0.93159	0.946935	0.91575	0.641787	0.995667	0.860183	0.954705	0.794058	0.740841	0.977354	0.808763	0.818536	0.982021	0.972297	0.790303	0.964703	0.67747	0.739406	0.927318	0.971705	0.991208	0.846904	0.740672	0.763044	0.831504	0.935887	0.914701	0.814682	0.845819	0.871234	0.984567	0.892691	0.953804	0.920576	0.916988	0.927318	0.995602
TR46852|c0_g1_i3	0.911801	0.963373	0.686109	0.987962	0.94636	0.788155	0.783472	0.913102	0.939897	0.914305	0.856476	0.502499	0.890535	0.935316	0.869001	0.670319	0.994565	0.850019	0.915131	0.758376	0.723876	0.993476	0.774082	0.831676	0.957185	0.942226	0.761686	0.928507	0.662445	0.716378	0.883355	0.964492	0.971694	0.78839	0.790767	0.751763	0.777634	0.900371	0.867984	0.825651	0.788812	0.831401	0.962935	0.852436	0.913264	0.879957	0.944065	0.886275	0.978685
TR54851|c3_g12_i2	0.981105	0.963343	0.929748	0.885651	0.668104	0.492893	0.460888	0.573995	0.912804	0.89566	0.473675	0.787329	0.893736	0.975066	0.87313	0.921812	0.897788	0.99795	0.782619	0.954885	0.972792	0.884249	0.958957	0.426143	0.78973	0.775448	0.969054	0.805828	0.952556	0.965634	0.877855	0.714514	0.814744	0.849954	0.888053	0.983285	0.887919	0.921198	0.875053	0.416791	0.862224	0.94053	0.901268	0.931235	0.802981	0.910026	0.655098	0.899782	0.841871
TR46888|c0_g1_i3	0.957349	0.963242	0.666798	0.992348	0.917287	0.590443	0.819027	0.814528	0.995743	0.98979	0.734584	0.439834	0.980228	0.967024	0.971255	0.650144	0.980484	0.896704	0.978858	0.86879	0.802321	0.939805	0.880362	0.734904	0.982953	0.979512	0.858534	0.986522	0.743585	0.808086	0.977925	0.93806	0.98763	0.925906	0.697772	0.814911	0.913202	0.980953	0.97066	0.733049	0.925031	0.936195	0.999447	0.953063	0.982819	0.973205	0.836443	0.977668	0.992339
TR52482|c0_g1_i2	0.994364	0.963174	0.865258	0.910297	0.709861	0.43368	0.552305	0.585725	0.953198	0.946424	0.480344	0.687089	0.948617	0.986094	0.935608	0.855097	0.909782	0.994997	0.850595	0.981031	0.967824	0.874357	0.98504	0.453295	0.841667	0.834389	0.984444	0.868142	0.9404	0.968823	0.937636	0.751821	0.858318	0.92196	0.80933	0.972565	0.94823	0.96663	0.937161	0.447248	0.930875	0.981988	0.937103	0.976634	0.869789	0.961331	0.650418	0.953501	0.879695
TR51542|c2_g1_i1	0.964533	0.9631	0.950038	0.87835	0.666555	0.563638	0.429171	0.599549	0.88696	0.861732	0.507177	0.828518	0.854746	0.963014	0.828748	0.942873	0.898764	0.98482	0.748117	0.916581	0.950965	0.901765	0.921861	0.447633	0.769927	0.750691	0.93717	0.774288	0.931631	0.938077	0.83632	0.713224	0.79972	0.793174	0.932959	0.967212	0.834413	0.887031	0.830636	0.43631	0.806597	0.900288	0.882074	0.891283	0.767061	0.870836	0.687061	0.86057	0.828837
TR47634|c0_g1_i1	0.986546	0.963061	0.914016	0.891179	0.675484	0.467741	0.483242	0.57055	0.924915	0.91126	0.46773	0.76108	0.911105	0.979182	0.892947	0.905535	0.899391	0.999849	0.801371	0.96709	0.976154	0.878612	0.970899	0.426273	0.802635	0.790605	0.97805	0.822972	0.954486	0.971607	0.89661	0.721052	0.825192	0.874012	0.864746	0.984447	0.909249	0.935912	0.894813	0.417909	0.885455	0.955807	0.911208	0.947141	0.821817	0.926808	0.647441	0.916993	0.850897
TR47245|c3_g1_i3	0.902309	0.963032	0.734705	0.96871	0.913209	0.828328	0.71393	0.90128	0.909855	0.876809	0.847991	0.577516	0.850243	0.927184	0.823205	0.720606	0.984553	0.853001	0.864166	0.740661	0.729235	0.999268	0.756308	0.808124	0.917563	0.897526	0.751879	0.881733	0.673405	0.715815	0.839431	0.934805	0.938231	0.736191	0.848425	0.761143	0.73435	0.86709	0.822482	0.799671	0.739151	0.801785	0.935905	0.819691	0.863335	0.842495	0.944578	0.846917	0.949568
TR39811|c0_g1_i2	0.948534	0.963031	0.657423	0.996419	0.933573	0.627322	0.829869	0.841829	0.990255	0.98161	0.766688	0.433642	0.96936	0.961216	0.958877	0.640505	0.986456	0.884068	0.977417	0.846422	0.781239	0.951001	0.859023	0.765141	0.987594	0.982775	0.837243	0.985284	0.720261	0.785435	0.966897	0.952701	0.992925	0.906712	0.703896	0.796433	0.891944	0.97032	0.958094	0.762956	0.90543	0.918583	0.997846	0.937362	0.979649	0.960658	0.862435	0.966117	0.996951
TR51365|c0_g3_i4	0.945387	0.96299	0.945373	0.881392	0.689334	0.645715	0.431608	0.649248	0.868689	0.836264	0.56699	0.837017	0.823345	0.950028	0.792952	0.938147	0.907954	0.961658	0.731985	0.869089	0.912145	0.925261	0.876336	0.499788	0.768567	0.745307	0.893881	0.75968	0.889985	0.894643	0.803631	0.733777	0.801283	0.742509	0.960591	0.934497	0.782175	0.857975	0.794557	0.487173	0.755833	0.858767	0.872102	0.852605	0.747881	0.836963	0.737578	0.828104	0.83026
TR18387|c0_g1_i1	0.990618	0.962978	0.895675	0.898121	0.686973	0.449429	0.509247	0.573019	0.936712	0.926138	0.468586	0.732324	0.927258	0.982513	0.911343	0.886561	0.902619	0.999368	0.820999	0.975325	0.975369	0.875355	0.979082	0.433102	0.817436	0.807473	0.983145	0.840959	0.9517	0.973227	0.914183	0.731308	0.837558	0.89538	0.841793	0.981916	0.927309	0.94933	0.913108	0.425702	0.905868	0.968306	0.921563	0.960715	0.841164	0.941984	0.645213	0.932833	0.861625
TR48183|c0_g1_i6	0.901992	0.962952	0.802146	0.941644	0.855409	0.830478	0.620624	0.854882	0.881806	0.843382	0.799675	0.671643	0.816812	0.924827	0.785229	0.790318	0.965875	0.871683	0.807082	0.747119	0.7608	0.992571	0.761462	0.744643	0.866277	0.842029	0.766178	0.829249	0.714129	0.742421	0.801997	0.882984	0.893277	0.699003	0.907722	0.794225	0.70994	0.841476	0.785073	0.733784	0.705384	0.788785	0.906665	0.800781	0.809526	0.81435	0.914004	0.815386	0.910456
TR50396|c0_g1_i1	0.983722	0.962951	0.922919	0.887663	0.670372	0.479558	0.47021	0.570865	0.918257	0.902822	0.469202	0.775661	0.901831	0.976934	0.882407	0.914755	0.897938	0.999174	0.790875	0.961247	0.975119	0.880886	0.965146	0.424504	0.795046	0.781849	0.973918	0.813346	0.954364	0.969214	0.886585	0.716477	0.818918	0.861494	0.877034	0.984487	0.898332	0.928083	0.884314	0.415615	0.87341	0.948026	0.905548	0.938916	0.811359	0.917941	0.650124	0.907841	0.845435
TR52543|c0_g1_i3	0.982218	0.962938	0.726124	0.966473	0.840826	0.482571	0.741599	0.711273	0.99748	0.99686	0.616369	0.502837	0.995202	0.982066	0.988491	0.711354	0.953063	0.941983	0.954771	0.936817	0.878694	0.902826	0.94473	0.614887	0.943776	0.942363	0.927172	0.964042	0.830996	0.886677	0.991448	0.869286	0.94957	0.963592	0.707615	0.884348	0.9631	0.998991	0.98872	0.612849	0.965554	0.980839	0.989185	0.989235	0.965383	0.995659	0.744613	0.995566	0.959087
TR15951|c0_g1_i1	0.909355	0.962938	0.858308	0.918647	0.799819	0.799579	0.544531	0.797769	0.866493	0.826599	0.736995	0.744056	0.802385	0.928098	0.768891	0.848332	0.947188	0.895939	0.767539	0.771207	0.801656	0.977843	0.783718	0.672797	0.82553	0.799491	0.794909	0.792804	0.763484	0.781119	0.78486	0.833093	0.856467	0.689212	0.944485	0.833875	0.711062	0.832412	0.769302	0.660514	0.698384	0.794833	0.887093	0.800941	0.773833	0.805163	0.869306	0.802912	0.878403
TR50779|c0_g1_i8	0.908923	0.962936	0.692774	0.984894	0.942392	0.798563	0.772991	0.913871	0.934011	0.906907	0.85835	0.513919	0.882387	0.932988	0.85979	0.677238	0.993221	0.848782	0.906276	0.752695	0.722133	0.995306	0.7685	0.83088	0.950853	0.934913	0.75742	0.920357	0.661393	0.713493	0.874596	0.960901	0.966439	0.777399	0.800608	0.75096	0.767878	0.893395	0.858801	0.824423	0.778191	0.824272	0.957969	0.845	0.904387	0.872089	0.946699	0.878206	0.974063
TR53166|c3_g1_i8	0.924533	0.962933	0.911666	0.896243	0.738885	0.734926	0.473887	0.723512	0.860559	0.822515	0.653169	0.806436	0.803084	0.936803	0.769793	0.90341	0.925997	0.928336	0.738519	0.814239	0.856166	0.953926	0.824202	0.583992	0.788858	0.762967	0.84032	0.765937	0.827015	0.835702	0.783653	0.778351	0.822096	0.70269	0.965795	0.884576	0.73521	0.836972	0.770848	0.57098	0.714458	0.81873	0.873588	0.818195	0.74968	0.811745	0.806029	0.805868	0.848443
TR40419|c0_g1_i1	0.942414	0.962923	0.65387	0.998115	0.942439	0.653163	0.833377	0.858872	0.985241	0.974483	0.786993	0.433468	0.960358	0.957105	0.948622	0.636866	0.989846	0.876112	0.973953	0.831143	0.767953	0.958558	0.844404	0.78348	0.988627	0.982662	0.823058	0.982163	0.705811	0.770839	0.957607	0.960682	0.994691	0.891735	0.710798	0.785031	0.876087	0.961824	0.947733	0.780959	0.89032	0.905771	0.995492	0.925625	0.975123	0.950716	0.87926	0.956721	0.998497
TR48250|c1_g1_i1	0.902889	0.962888	0.814042	0.936736	0.844141	0.8265	0.604277	0.844181	0.877849	0.838871	0.788113	0.687484	0.812613	0.925046	0.780474	0.802611	0.962098	0.876087	0.797981	0.750686	0.768266	0.990121	0.764699	0.730856	0.857403	0.832638	0.770884	0.820865	0.723335	0.74927	0.797173	0.872868	0.885348	0.69517	0.916506	0.801632	0.708405	0.838509	0.780431	0.719647	0.702148	0.788663	0.902064	0.799484	0.801153	0.811198	0.906	0.811573	0.903545
TR41215|c0_g1_i1	0.927211	0.962846	0.918246	0.893306	0.730349	0.723045	0.465198	0.712054	0.860654	0.823188	0.640069	0.813471	0.804626	0.938399	0.771577	0.910201	0.922902	0.933288	0.735735	0.821675	0.864558	0.949801	0.831233	0.570672	0.784424	0.758751	0.847834	0.763336	0.836637	0.844331	0.78503	0.770667	0.817794	0.706725	0.966925	0.892208	0.740606	0.838862	0.772724	0.557637	0.718809	0.823564	0.872363	0.822089	0.747631	0.814117	0.795848	0.807735	0.844677
TR48366|c2_g5_i2	0.947086	0.962846	0.947052	0.880405	0.685836	0.6377	0.429399	0.64338	0.869749	0.837918	0.560115	0.837981	0.825576	0.951088	0.795521	0.939879	0.906538	0.964132	0.732268	0.873686	0.916407	0.9227	0.880715	0.493357	0.76753	0.744578	0.898227	0.759904	0.894712	0.899255	0.805908	0.730611	0.800086	0.746543	0.95897	0.938195	0.786616	0.860132	0.797165	0.480821	0.759945	0.862391	0.872333	0.855833	0.748523	0.839539	0.73194	0.830476	0.829192
TR47396|c1_g1_i2	0.992422	0.962846	0.883504	0.902682	0.695293	0.44078	0.526198	0.576564	0.943572	0.934713	0.471496	0.713928	0.936424	0.984081	0.921791	0.873977	0.905013	0.998052	0.833041	0.978701	0.973231	0.87411	0.982502	0.439589	0.826934	0.818153	0.984649	0.851994	0.948152	0.972467	0.924221	0.738736	0.845589	0.907167	0.827921	0.978888	0.93688	0.956811	0.923479	0.432765	0.917029	0.97469	0.927819	0.967912	0.852901	0.950415	0.645735	0.941753	0.868584
TR46794|c0_g1_i2	0.951825	0.962812	0.950004	0.878849	0.678501	0.61712	0.426216	0.629602	0.873517	0.843347	0.543752	0.838364	0.832494	0.954225	0.80342	0.942909	0.903666	0.970395	0.734715	0.885728	0.926955	0.916564	0.892228	0.478506	0.766425	0.74437	0.909427	0.762093	0.90622	0.910826	0.813042	0.723994	0.798419	0.758199	0.953594	0.947251	0.799013	0.866674	0.80515	0.466229	0.771718	0.872404	0.873985	0.864972	0.751823	0.847221	0.718383	0.837714	0.827717
TR46569|c0_g1_i3	0.933121	0.962765	0.65315	0.998831	0.951906	0.692522	0.832261	0.881532	0.97571	0.961373	0.814468	0.439715	0.944403	0.950717	0.930453	0.636171	0.99371	0.865346	0.964766	0.808421	0.749989	0.969571	0.822594	0.806925	0.986662	0.978669	0.802538	0.973815	0.686713	0.750545	0.940941	0.969221	0.994276	0.866457	0.725374	0.77003	0.850357	0.947178	0.929442	0.803727	0.865076	0.885449	0.989914	0.906525	0.96455	0.933701	0.902682	0.940301	0.998153
TR45277|c0_g1_i2	0.959303	0.962765	0.951591	0.877631	0.669578	0.584619	0.425443	0.610016	0.880724	0.853415	0.520181	0.834694	0.844908	0.959272	0.817585	0.944515	0.899995	0.979411	0.741162	0.904398	0.942131	0.907208	0.910122	0.458006	0.767017	0.746564	0.926413	0.767923	0.922493	0.927839	0.825976	0.715931	0.797837	0.778242	0.942437	0.960009	0.819642	0.878138	0.819425	0.446246	0.79179	0.888762	0.877916	0.880222	0.759465	0.860597	0.698426	0.850543	0.827173
TR39954|c0_g1_i2	0.961699	0.962693	0.672489	0.989014	0.90668	0.56907	0.811156	0.797862	0.997836	0.993354	0.715216	0.444196	0.985328	0.969629	0.977165	0.656025	0.976179	0.903501	0.978306	0.880997	0.814147	0.9327	0.891959	0.716413	0.979007	0.976301	0.870229	0.985905	0.756838	0.82074	0.983068	0.928448	0.983386	0.935737	0.694521	0.825264	0.924371	0.986013	0.976684	0.714719	0.935136	0.945412	0.99931	0.961108	0.983288	0.97933	0.820698	0.983182	0.988551
TR45399|c0_g1_i4	0.91106	0.962665	0.868342	0.91414	0.788815	0.791055	0.53058	0.785597	0.864093	0.824185	0.723501	0.756613	0.8006	0.928855	0.766916	0.858704	0.943245	0.900826	0.76073	0.776907	0.810081	0.974129	0.789018	0.657924	0.817995	0.791775	0.801299	0.786495	0.773545	0.789314	0.782633	0.82318	0.849536	0.688934	0.949924	0.841871	0.712797	0.831507	0.767439	0.64543	0.69861	0.797076	0.883644	0.802026	0.767816	0.804403	0.859324	0.801514	0.872329
TR36097|c0_g1_i2	0.900486	0.962663	0.780619	0.949962	0.87466	0.835193	0.64958	0.872443	0.888982	0.851745	0.818546	0.642774	0.824777	0.924371	0.794313	0.768085	0.972002	0.864008	0.823448	0.741607	0.748081	0.995953	0.756486	0.767715	0.881839	0.858631	0.758514	0.844284	0.698386	0.730931	0.811121	0.900216	0.907066	0.706847	0.890914	0.781444	0.713703	0.847166	0.793962	0.757518	0.712156	0.789716	0.914774	0.80374	0.824665	0.820503	0.926686	0.822688	0.922414
TR49771|c0_g2_i1	0.905794	0.962625	0.840567	0.925562	0.817806	0.813124	0.567813	0.817644	0.869944	0.830134	0.75913	0.722063	0.804893	0.926111	0.771763	0.830023	0.953097	0.886992	0.778564	0.761068	0.786823	0.983282	0.77424	0.697359	0.837684	0.811991	0.78356	0.802951	0.745909	0.766711	0.788136	0.849204	0.867559	0.689319	0.934367	0.819724	0.707733	0.83339	0.771986	0.685448	0.697627	0.790532	0.892281	0.798593	0.783514	0.805933	0.885394	0.804765	0.888022
TR46486|c0_g1_i4	0.899979	0.962451	0.767308	0.95503	0.886057	0.836114	0.667516	0.882139	0.893857	0.857535	0.828813	0.62458	0.830462	0.924368	0.800803	0.754337	0.975558	0.859761	0.833993	0.739299	0.741077	0.997453	0.754463	0.780784	0.891525	0.869061	0.754763	0.853963	0.68957	0.724804	0.81756	0.910409	0.915575	0.712927	0.879755	0.774253	0.717281	0.851379	0.800337	0.771031	0.717572	0.79127	0.920028	0.806486	0.834519	0.825122	0.933325	0.827986	0.929788
TR53811|c4_g1_i1	0.972498	0.962306	0.944154	0.879059	0.66167	0.525248	0.437612	0.581156	0.897546	0.876216	0.484429	0.813858	0.871958	0.96837	0.848485	0.93678	0.89574	0.992586	0.760938	0.936874	0.964573	0.890898	0.941384	0.430068	0.775332	0.758408	0.954681	0.785895	0.945578	0.954342	0.854567	0.708681	0.803084	0.819681	0.913138	0.977843	0.860244	0.902307	0.85044	0.419604	0.832772	0.919927	0.888984	0.910255	0.780914	0.888605	0.66653	0.878063	0.831617
TR36004|c0_g1_i3	0.9163	0.962302	0.66853	0.993208	0.954263	0.763177	0.80692	0.910279	0.95156	0.929502	0.851342	0.474202	0.907458	0.938572	0.888427	0.652166	0.995792	0.850636	0.93401	0.769344	0.72566	0.987394	0.784818	0.832834	0.970232	0.957572	0.769341	0.945698	0.662649	0.720822	0.90173	0.971405	0.982187	0.811952	0.766014	0.751361	0.798227	0.914512	0.88734	0.827832	0.811483	0.8458	0.972518	0.867585	0.932137	0.89618	0.936723	0.902998	0.987641
TR49773|c1_g1_i4	0.971631	0.962256	0.945164	0.878647	0.66154	0.528768	0.435964	0.582391	0.896205	0.874469	0.486064	0.815931	0.869958	0.967728	0.846214	0.93783	0.895746	0.991899	0.759155	0.934924	0.963458	0.891737	0.939494	0.431097	0.774287	0.757114	0.953055	0.784262	0.944513	0.952938	0.852438	0.708565	0.80228	0.816791	0.915377	0.977017	0.857522	0.90055	0.848167	0.420534	0.829941	0.917872	0.887975	0.908212	0.779061	0.886597	0.668089	0.876053	0.830914
TR52727|c1_g1_i3	0.993394	0.962153	0.87236	0.906119	0.702138	0.432994	0.540665	0.579323	0.948984	0.941623	0.473767	0.697459	0.943848	0.984856	0.930341	0.862478	0.906561	0.9963	0.843039	0.981045	0.970773	0.872506	0.984884	0.444996	0.83472	0.826974	0.985358	0.861103	0.944478	0.971211	0.932413	0.744775	0.852086	0.916888	0.815336	0.975652	0.944652	0.962754	0.93196	0.438678	0.926199	0.979663	0.932716	0.973597	0.862619	0.957189	0.645817	0.948958	0.874132
TR29848|c0_g1_i1	0.986573	0.962114	0.912862	0.890336	0.674047	0.462971	0.483319	0.567726	0.92516	0.911934	0.464493	0.759194	0.912089	0.978909	0.894212	0.904376	0.898157	0.999934	0.801838	0.968569	0.976987	0.876563	0.972281	0.423588	0.802286	0.79051	0.97924	0.823305	0.955421	0.972722	0.897706	0.719642	0.824622	0.876068	0.862012	0.984941	0.911258	0.936692	0.896087	0.415317	0.887479	0.957127	0.911041	0.948364	0.8224	0.927868	0.644382	0.918013	0.850266
TR34671|c0_g1_i1	0.91475	0.962107	0.67063	0.992206	0.953505	0.76895	0.803396	0.911878	0.949014	0.926243	0.853598	0.478289	0.903782	0.937379	0.884269	0.654351	0.995545	0.849534	0.930516	0.766063	0.723958	0.988622	0.781626	0.833974	0.968002	0.954898	0.766658	0.942485	0.661106	0.718605	0.897811	0.970713	0.980403	0.806781	0.770083	0.750146	0.793432	0.911298	0.883183	0.828789	0.806435	0.842191	0.970512	0.86395	0.928551	0.89253	0.938975	0.899318	0.986067
TR44693|c1_g1_i3	0.927491	0.962096	0.653633	0.998108	0.955396	0.713572	0.829393	0.892462	0.969404	0.953026	0.828024	0.444623	0.934518	0.946621	0.919284	0.636722	0.994861	0.859314	0.958106	0.795684	0.740352	0.974854	0.810321	0.818004	0.98403	0.974857	0.791151	0.967693	0.676669	0.739545	0.930594	0.972307	0.992603	0.851472	0.733988	0.762022	0.835376	0.93815	0.918218	0.814395	0.850175	0.873605	0.985728	0.895223	0.957199	0.923344	0.914312	0.9302	0.996625
TR50883|c0_g1_i1	0.899518	0.962067	0.779454	0.949676	0.875114	0.836438	0.650039	0.873384	0.888281	0.850957	0.819755	0.641747	0.823877	0.92354	0.793376	0.766907	0.971764	0.862812	0.823085	0.740065	0.746506	0.995906	0.754988	0.768921	0.88171	0.858465	0.756984	0.843901	0.6967	0.729309	0.810237	0.900554	0.906929	0.705635	0.890451	0.779967	0.712342	0.846236	0.793014	0.758723	0.710909	0.788442	0.914247	0.80257	0.824206	0.819507	0.927474	0.82175	0.922215
TR47052|c3_g1_i4	0.982977	0.962026	0.924368	0.885862	0.667522	0.478271	0.466573	0.568201	0.916626	0.901102	0.466461	0.778011	0.900177	0.976059	0.880666	0.916289	0.896343	0.999101	0.788359	0.961064	0.975677	0.879557	0.964893	0.421376	0.792561	0.779279	0.973941	0.810948	0.955283	0.969661	0.884824	0.71381	0.816592	0.859962	0.877897	0.98502	0.897215	0.926643	0.882593	0.412428	0.871985	0.94713	0.903798	0.937798	0.808968	0.916478	0.647912	0.906257	0.843284
TR33809|c0_g1_i1	0.899383	0.962017	0.777062	0.950573	0.877175	0.836734	0.653233	0.875187	0.889107	0.851935	0.821679	0.638509	0.824826	0.923505	0.794461	0.764436	0.972401	0.862003	0.824926	0.739562	0.74518	0.996201	0.754539	0.771332	0.883423	0.860304	0.756231	0.845591	0.695047	0.728132	0.811318	0.902396	0.908438	0.706622	0.888497	0.778618	0.712881	0.846926	0.794078	0.761211	0.711778	0.788637	0.915154	0.802982	0.82592	0.820261	0.928733	0.822628	0.92352
TR54080|c0_g1_i2	0.966685	0.962007	0.949629	0.876861	0.661995	0.548988	0.42841	0.590457	0.889096	0.865134	0.49647	0.825961	0.859167	0.96412	0.833957	0.942478	0.896189	0.987602	0.750096	0.923611	0.956435	0.896728	0.928551	0.438326	0.769352	0.750832	0.943447	0.775969	0.937592	0.944358	0.840989	0.708979	0.798603	0.800958	0.927075	0.971621	0.842396	0.891003	0.835889	0.42724	0.814376	0.906349	0.882804	0.896879	0.769532	0.875651	0.677704	0.865163	0.827701
TR48303|c0_g1_i1	0.902133	0.961996	0.819782	0.933265	0.837702	0.8255	0.594767	0.838688	0.874453	0.835035	0.782433	0.695827	0.808833	0.92404	0.776312	0.80858	0.959374	0.877198	0.791864	0.750873	0.770796	0.988441	0.764737	0.723817	0.851708	0.826583	0.771781	0.81516	0.7268	0.751368	0.79303	0.866988	0.880217	0.691243	0.921196	0.804244	0.705699	0.835442	0.776325	0.712395	0.698543	0.786918	0.898487	0.797147	0.795364	0.807939	0.901962	0.807981	0.898958
TR53551|c0_g1_i1	0.916656	0.961971	0.893446	0.902755	0.759931	0.763927	0.495923	0.751843	0.859488	0.820076	0.685736	0.786986	0.798482	0.931655	0.764656	0.88465	0.932801	0.914579	0.745076	0.794467	0.833733	0.963196	0.805446	0.617319	0.799461	0.77309	0.820254	0.771964	0.801449	0.812739	0.779522	0.797156	0.832277	0.691963	0.961297	0.864011	0.720914	0.831389	0.765476	0.604401	0.702891	0.805656	0.875835	0.807537	0.754346	0.805	0.830917	0.800431	0.857194
TR48348|c3_g5_i3	0.990849	0.961913	0.773005	0.945709	0.789379	0.441085	0.676947	0.653704	0.987038	0.986529	0.552387	0.561058	0.987935	0.986145	0.980454	0.759806	0.934765	0.965478	0.923789	0.96469	0.918992	0.885227	0.970702	0.54469	0.909062	0.906905	0.958143	0.935348	0.878951	0.926024	0.982165	0.822969	0.917589	0.963794	0.732363	0.922502	0.972688	0.995754	0.981208	0.541707	0.968098	0.992524	0.973664	0.995478	0.938161	0.993216	0.697201	0.990124	0.931086
TR49033|c1_g7_i9	0.994296	0.961902	0.858841	0.911119	0.712215	0.42764	0.559108	0.585571	0.955416	0.949559	0.479838	0.677861	0.952131	0.985809	0.939797	0.84851	0.909518	0.99362	0.855208	0.982247	0.966429	0.87223	0.986231	0.454569	0.844863	0.8382	0.984738	0.872254	0.938467	0.968132	0.941578	0.75377	0.860781	0.927059	0.80158	0.970645	0.952341	0.969324	0.941319	0.448812	0.935686	0.984424	0.938907	0.97938	0.874302	0.964551	0.64882	0.95692	0.881656
TR48758|c1_g1_i1	0.974401	0.961855	0.941727	0.879278	0.660718	0.514783	0.440619	0.576492	0.900423	0.880194	0.478636	0.808863	0.876671	0.969591	0.853923	0.934278	0.894876	0.994257	0.764713	0.942036	0.967704	0.887819	0.94635	0.425818	0.777058	0.760798	0.959019	0.789296	0.948721	0.958234	0.859598	0.707756	0.804197	0.826938	0.907048	0.980157	0.867193	0.90642	0.85589	0.41561	0.839906	0.925094	0.890886	0.915299	0.784931	0.893415	0.661126	0.882833	0.832513
TR54077|c0_g2_i1	0.979368	0.961818	0.715688	0.969304	0.849782	0.489219	0.753636	0.721292	0.99846	0.997914	0.627683	0.490239	0.995716	0.980056	0.989228	0.700622	0.955332	0.936231	0.959942	0.930508	0.869834	0.904833	0.938769	0.627563	0.949521	0.948315	0.920193	0.968716	0.820689	0.87806	0.992392	0.877194	0.954716	0.962893	0.70126	0.875833	0.960522	0.998653	0.989355	0.625737	0.964378	0.977668	0.991095	0.987118	0.969817	0.995229	0.752518	0.995724	0.963415
TR54475|c1_g1_i1	0.907811	0.961805	0.85894	0.916943	0.797941	0.800715	0.54153	0.796851	0.8643	0.824137	0.736347	0.745838	0.799805	0.92663	0.766124	0.849033	0.94582	0.894806	0.764761	0.769305	0.800582	0.977101	0.781815	0.671642	0.823197	0.796981	0.793285	0.790153	0.762624	0.779827	0.782165	0.831276	0.854334	0.686193	0.945598	0.832953	0.708311	0.830058	0.766543	0.659279	0.695442	0.792544	0.885049	0.798561	0.771057	0.802656	0.868735	0.800355	0.876393
TR53166|c2_g1_i3	0.989237	0.961786	0.900818	0.894519	0.680909	0.449655	0.499954	0.568346	0.932821	0.921709	0.463934	0.740245	0.922786	0.980994	0.906436	0.891926	0.899836	0.999715	0.814563	0.974393	0.976834	0.873821	0.978038	0.427028	0.811649	0.801277	0.982963	0.834937	0.954027	0.974201	0.909345	0.725731	0.832356	0.890462	0.846472	0.983558	0.923529	0.945574	0.908249	0.419405	0.901254	0.965614	0.917638	0.957502	0.834987	0.937968	0.64193	0.928523	0.856935
TR43129|c0_g1_i2	0.904083	0.961777	0.837552	0.925719	0.819946	0.816311	0.57027	0.820739	0.86915	0.829191	0.762823	0.718977	0.803685	0.924741	0.770511	0.826946	0.953272	0.884525	0.778837	0.757908	0.783296	0.983758	0.771203	0.701197	0.838442	0.812705	0.780345	0.803136	0.742003	0.76313	0.787003	0.851028	0.868239	0.687396	0.933078	0.816417	0.705329	0.832033	0.770702	0.689307	0.695588	0.788227	0.891905	0.796598	0.783536	0.804444	0.887987	0.803448	0.8885
TR43124|c1_g1_i1	0.919638	0.961718	0.903612	0.898134	0.747593	0.749985	0.482077	0.736526	0.858384	0.819448	0.668434	0.798731	0.798874	0.933289	0.765162	0.895152	0.928315	0.920955	0.7395	0.803297	0.844645	0.957961	0.813751	0.599184	0.79217	0.765894	0.829475	0.766775	0.814159	0.82374	0.779569	0.78604	0.825379	0.695145	0.964759	0.874087	0.726178	0.832485	0.76611	0.586148	0.706574	0.810689	0.873137	0.81124	0.749756	0.806567	0.817694	0.801276	0.851146
TR46676|c0_g1_i6	0.901618	0.961709	0.719143	0.973163	0.923906	0.824567	0.733152	0.908813	0.91516	0.883516	0.855753	0.55603	0.857142	0.926742	0.831244	0.704572	0.987	0.848355	0.875789	0.739462	0.722368	0.998719	0.755319	0.819437	0.927466	0.908477	0.748851	0.892292	0.664699	0.710165	0.847249	0.94423	0.946654	0.744567	0.833634	0.753743	0.739993	0.872205	0.830407	0.811553	0.746783	0.804574	0.941216	0.823666	0.874327	0.84832	0.948591	0.853435	0.956709
TR44656|c0_g1_i2	0.905839	0.961706	0.849127	0.920869	0.808079	0.808581	0.554525	0.808129	0.866226	0.826082	0.748909	0.733696	0.801158	0.925555	0.767662	0.838903	0.949209	0.889824	0.770897	0.76357	0.792269	0.980279	0.776455	0.685524	0.830015	0.803975	0.786894	0.795808	0.752773	0.771733	0.783939	0.840367	0.860573	0.686138	0.940137	0.825042	0.706342	0.83057	0.767975	0.673362	0.694907	0.790077	0.88797	0.797189	0.776437	0.803034	0.877915	0.80134	0.881815
TR55076|c0_g1_i1	0.957913	0.961701	0.952804	0.875778	0.667221	0.585436	0.421781	0.608575	0.878474	0.850886	0.518943	0.837182	0.842289	0.957915	0.814764	0.945813	0.898512	0.97859	0.738094	0.902825	0.941534	0.906374	0.908531	0.456181	0.764372	0.743728	0.925159	0.765011	0.922186	0.927008	0.823218	0.713693	0.795427	0.775241	0.943922	0.959547	0.817012	0.875793	0.816617	0.444329	0.788891	0.886633	0.875768	0.877945	0.75644	0.858102	0.69745	0.847965	0.824931
[truncated: 33,835 more rows]
[truncated: 111 more columns]

## Sheet: Highly_correlated_cluster_ext
Supplementary Table 11: Correlation coefficient values calculated between the highly expressed annotated transcripts (FPKM>5 in at least one of the four tissues), and MS/MS validated metabolites of Aconitum japonicum
[truncated: 2,518 more rows]
[truncated: 2 more columns]

## Sheet: Highly_corr_transcripts
Supplementary Table 11: Correlation coefficient values calculated between the highly expressed annotated transcripts (FPKM>5 in at least one of the four tissues), and MS/MS validated metabolites of Aconitum japonicum
[truncated: 2,518 more rows]
