# Supplementary material for: Multi-omics analysis reveals tissue-specific biosynthesis and accumulation of diterpene alkaloids in Aconitum japonicum
Source: J Nat Med. 2025 Mar 20;79(3):499–516. doi: 10.1007/s11418-025-01881-y (PMC12058934; doi:10.1007/s11418-025-01881-y)
Supplement: Supplementary file 12 — Supplementary file12 (XLSX 32 KB) [file 11418_2025_1881_MOESM12_ESM.xlsx]

## Sheet: 17_CYPs_identified
Supplementary Table 12: Transcripts annotated as cytochrome P450s, with length and similarity over 500 bps and 70%, respectively, present in the highly correlated diterpene alkaloid cluster of Aconitum japonicum, their sequence information, and the accession numbers of the functionally characterized CYPs used for the phylogenetic analysis, together with the abbreviation being used in the phylogen…
Transcript	AJ_OGs	AJ_OGs	AC_OGs	AH_OGs	FPKM_Leaf	FPKM_Rootlet	FPKM_Mother_root	FPKM_Daughter_root
TR19870|c0_g1_i1	Orthogroup not assigned	0	0	0	0	0.68	7.81	1.2
TR35225|c0_g2_i1	OG0009606	2	0	2	0	10.2	16.17	7.34
TR39654|c0_g1_i1	OG0038732	1	1	0	2.15	2.52	6.72	4.29
TR39654|c0_g2_i5	OG0006034	2	2	1	1.01	17.71	66.56	31.66
TR40787|c1_g1_i1	OG0024555	1	0	1	0.64	19.23	37.97	16.61
TR42868|c0_g3_i1	OG0000781	3	4	3	0	0.39	5.34	2.46
TR47105|c2_g1_i1	OG0008538	2	1	1	0	0.44	26.4	7.69
TR47402|c0_g1_i2	OG0004555	2	2	2	2.34	10.25	18.61	12.01
TR48278|c4_g1_i6	OG0002013	3	3	2	8.02	6.05	20.19	13.44
TR48287|c0_g1_i1	OG0008824	1	2	1	20.34	38.95	250.22	81.84
TR49987|c0_g2_i8	OG0002925	5	0	2	3.03	2.13	9.27	2.46
TR52743|c4_g3_i1	OG0001499	2	2	4	24.4	137.1	173.24	112.08
TR52960|c0_g1_i4	OG0003279	3	1	2	1.67	5.05	6.14	3.07
TR53321|c0_g1_i2	OG0009872	2	1	1	1.34	1.21	6.3	2.12
TR54317|c1_g1_i4	OG0001035	5	3	1	0.15	5.41	12.63	5.69
TR54550|c2_g1_i4	OG0000733	3	5	2	2.7	7.01	77.93	30.56
TR54550|c2_g1_i6	OG0000733	3	5	2	1.37	2.99	34.08	22.61

## Sheet: AJ_CYPs
Supplementary Table 12: Transcripts annotated as cytochrome P450s, with length and similarity over 500 bps and 70%, respectively, present in the highly correlated diterpene alkaloid cluster of Aconitum japonicum, their sequence information, and the accession numbers of the functionally characterized CYPs used for the phylogenetic analysis, together with the abbreviation being used in the phylogen…
>TR19870|c0_g1_i1
CATGCGCCAGTGTTCTCCATAATGCGCAAGCGACATATTCAAGGCACCATATGTAAGAACAACCGCCACA
ATTGGTGCATCACGGTCGGCAAAGCTAACATTGTGATCTTTAAGAACCTCCTTTGCAGCTTCTGGCGAAC
TAATCACAATACCAACCCTGCTTCCTAGTTTAACCTTCATGATTTGACCATATTTGAGGGATAACTTGGC
AAAGAAACTGTGCACATCTGGTTCAAGAAAGGGGAGGTAACCCAATAAAGGAAGACCCCAAGGTCCTGGG
GGCATTGCTGGACCTCTTTTCTCCACAACTTCCACCATGTTATGAGTATTACTAGTATTGACAGTATGAG
CACTGGTTTAGTGTACTCATCTTTGCTTTGTTCCCAGCACCATGACAGAGCCTTGGAGAACATTGTAAGA
GCTTTACTTGATCAGAAGCATGTAGTAGGTGAATATGTTATGGATGGATTGATGGAAGAAGCTGAATTAC
ATTACATCTTATTAATAGACAACTCATGTTCAGAGTTGCTCAGATGCAACCCTAGCTTTCTCTTTTCACA
TGCTTGAGGCAACTGTGACGCTGGAAGTACACAGACTATTGGGGCAGCTGTGACGCAGGAAGTACGGCAA
CATTGATGCAGGAAGCACACCGACTATTGGGGCAACTGTGAGTTGTGACGTAGGAAAACGCTGAAAAAAT
TTTTTCTATCATTTTTTTAAAAAAAAATTATATTTTTGAAATTGTCTCAACCAAACCTATCAAATAAACT
CAATATTAAATACGGTACGGAACTCTGCC
>TR35225|c0_g2_i1
AAGACGAACTAGACCAAGTTGTGGGTCTAAACAATGTAGTTGAAGAAACCCATCTCTCCAAACTTCCTTA
CTTAGATGCTATTATAAAAGAAGTATTTCGCTTACATCCAGCAGGTCCTCTGCTCATACCTCGCCGCCCA
AGAGAATCGTGCATCATAGGTGGTTATTTCATACCAAAAGGTGCTAAAATCTTTGTGAATGTATGGGCAA
TACAAAGGGATCCAAAACATTGGAACGATCCATTGGAGTTTAGGCCAGATAGATTTCTGGAGTCAAGTGT
GGAGTGGGATTATAACGGGAATGATCATCGGTACTTGCCATTTGGGTCAGGGAGGAGGATCTGTGTTGCT
GCATCGGTTGCTGACAAGTTGGTTGGTTGGTTGCTGGCGTCGCTGTTGCATTCGTTTGACTGGCGATTGC
CTGAAGGGGTGAAGCTGGATTTAGATGAGCAGTTTGGGTTGGAACTGCGGAAGAAGATACCATTACTTGC
AGTCCCAACAACAAGATTGATCGAGTCCAAGCTTTACCAGTAGTGGTGGAG
>TR39654|c0_g1_i1
ATGACATGAAATCCTTACTAAAGGATCTATTTATTGCAGGAACAGATACAAGCACAGGCACAGTTGAATG
GGCAATGACAGAGCTACTTCGCAACAGAGAGATATTGGTCAAGGCCAGATTAGAGGTTAAACAAAATATC
AAAAAAGACAAGTGCGTAGAAGAATCAGACATCGCCCGACTACCATATTTACAAGCAATTGTGAAAGAAA
CACTTCGGTTGCACCCTCCTGTTCCACTTTTAGTCCCTCATAGAGCTGAAAGTGATGTAAAACTATGCGG
TTTCGATGTGCCCAGACATGCACAGGTGCTGGTGAATGCTTGGGCTATTGGCAGAGACTCGGAGACGTGG
GACAATCCCACTTCCTTCGATCCTGAGAGGTTCTTGGGATCAAATACTGACTATCGAGGTCAAGATTTCG
AGTTCATTCCGTTCGGTGCAGGCAGGAGGATGTGCCCTGGACTGCCCTTGGCATACAGAATAATACATTT
GATGTTGGCTTCCCTTCTGCACTCATTTGATTGGGAGCTAGCAGATGGGATGAAGTCTGAGGAGATAAAC
ATGGAAGAGAAGTGTGGGCTTACTTTGGCAAAAGCACAACCACTACTTATTGTGCCCATTGAAGCTTGAA
CTTACTCATGTTTTCACAATTCAGGCAGTTGATGCAGTTTGAAATAAGTATGTGAGACATAGACAGAGAC
AGAACTACATGTGGTGGATAAGGCCAGTGTATAGTTATGCTCAACCTATAATTATTTGTAATGGAG
>TR39654|c0_g2_i5
CAGCACACCACCTTTCCAGTTTGCTGCAGGCTAGTGAAAACAACACAAATAGAGAATATGGAATACTCAT
TCATGTGTTTGGGGCTTTCACTTGTTTGGGTATTCATTCATCTTCTCACTTGTGGAAGAAGATGGTTCTT
TCCTACTCGTCTCCCGCCTGGTCCTTACTCTCTTCCCATCGTCGGTAACATCTTTACACTTGGAAACAAA
CCGCATGAGTCGCTTGCTAGGTTAGCCAACATTTATGGCTCCCTTATGAGCATTAAACTTGGCACTCTAA
CTACCATAGTTGTGTCTTCTGCAAGCATGGCTAAACAAGTACTTCAAAAGAAGGACCAATTCCTTTCTGG
CCGAACAATTCCAGATGCGGTGCGCGTACTCCATCACCATGAAGATTCAATGGTATGGTTGTCGTCCAAT
CTCCAATGGCGTAATCTACGAAAGCTTTGTGCTACTCAAATGTTCTCTGTCGAAAAACTCAATGGGAATC
TGGAAATGCGACAGGTGACAATGAATCATCTCATAGAATACGTTCGAGAGAGCTCAAAGTCTAGAGTTCC
AATTGATATAGGCCAAGTTGTTTTCTCTAGCACCCTTAATATGATCTCAAACACTTTGTTCTCCATCAAC
TTGACTAATTTTGGTTCAGAATTTGGACAAGACATCAAAGCAATCGTTCGGGGTGTGATGGAAGAGATTG
GAAAACCAAATCTTACTGATTATTTTCCATTGTTGAGGCCCTTTGATCTCCAAGGTATAAGGCGGCGAGT
GGCTCTTTATTTTAAAAAATTAGATGATATTTTCGATAACATAATTGATCAAAGATTACAATTCAAAGAG
AAGCATACATCAAACGACTTGTTAGATGCCCTTCTCTACTATCCACAAGAAAATGGTTTTGAACTTGGTC
GTGATGACATGAAATCCTTACTAAAGGATCTATTTATTGCAGGAACAGATACAAGCACAGGCACAGTTGA
ATGGGCAATGACAGAGCTACTTCACAACAGGGAGGTACTGGTTAAAGCTAGATTGGAGCTGAAAGAGAAC
ATTAACTGTTACAAGCTGATGGAAGAATCTGATATGGCTCGACTCCCTTACTTACAAGCAATTGTGAAGG
AGACGTTGCGTTTACACCCTCCTGCTCCATTTTTAGTTCCTCATAAAGCTGAAACTGATGTAGAAATCGG
TGGTTTCACTGTGCCAACACATGCACAGGTTCTGGTGAATATTTGGGCCATCGGTAGGGATCCTGAGTTG
TGGGATAATCCGAATTCCTTCATACCAGAGAGGTTCTTGGAATTCAATGTTGATTATAGAGGTCGAGATT
TCGAGTTTATTCCATTTGGCGCGGGTAGGAGGATATGCCCAGGATTACCATTGGCACACAGAATGGTGAA
CTTGACATTGGCTTCACTTCTGCACTCATTTGACTGGGAGCTGGAAGATGGCTTGAAATCAGGGGATA
>TR40787|c1_g1_i1
CAAAAATGAATTACTCAGACCCACTACTGATGCTGCCTTGGCCTGCTGCACTGCTCTTCCTAATCCCTGC
AGCGCTTTGGTCCTTCACCTACATCTTGCATTCCAAACATAATCGCCGACCCCCAGGCCCTTGGGGACTG
CCAATCATAGGACACCTTCATCTGTTGGGCAATCTTCCTCACCGTAGTCTTCACAAACTATCCCAAAGGT
ATGGTCCAATTATGCAGCTAACACTAGGATCTGTCCCAACAGTAGTGGTATCATCACCTCAGGCTGCAGA
GTTGTTTCTCAAAACACATGATTTGAACTTTGCTAGTAGACCCAAAATTCTAGCTTCAGAGTACCTATCA
TATGGATACAAGGGGCTGGTGTTCTCTGCATATGGTTCATTTTGGCGTAATCTGCGTAAGCTTTGTACTC
TACATCTTCTTAGTAGTTCAAAGATGGGATCCTATATGGATCTGAGAAAAGCGGAGGTGATGGATTTTAT
TAGAAATTTAAAAGCCGCATGCGAGAGTGGTGAAGTGGTGAACATCAGTGCCCATGTTGGTTCTGTGGTT
GAAAAGATTAGCTACGGAATGATATTGGGCACTGGTTACAGAGACATGTTTAACTTGAAACCACACATCG
AAGAGGCCATGGGGTTGTCCGGGACATTCAACATAGCTGATTATATCCCATTCTTGAGACCATTTGATAT
TCAGGGATTAAATCGCCGCTTAAAGGATGTGAGTAAAATCTTGGATGGTTTCCAAGAAACAGTTATCAGT
AAACATGAAGAAGATAATGCTCACCAGGAAGGGCCTAACAGGGACTTCATCGATGTAATGTTGTCCTTGA
TGAAATCAAACAGTGCAAATGAAATGAAGATTGATAAGGGCATCATCAAGGCCGTTACATTAGACATGTT
GGCAGGTTCGATGCATACAACATCTACATCAATTGAGTGGACCTTAACTGACCTGATGATGCACCCAGAG
GTAATGGAAAAGGTTCAAGAAGAGCTAGTGACAGTGGTTGGACTGGATCGTATGGTCGAAGAGTCTGATT
TAGAGAAATTGGTTTACTTGGAGATGGTTGTCAAAGAGACCATGAGGCTCCGTCCTGTGGCACCATTGCT
AGTAATGCATGAGTCCCTAGAGGATATATCAGTGGGGGGATACTTTATACCCAAAAAATCGCGAATTATT
GTTAATGCTTGGACAATTGGGCGAGATCCAAATGCATGGCCTGACAATACAGAAGAATTTTATCCAGAAA
GGTTTGTGAACAGCGATATAGATATTCGAGGACATGATATCCAACTCATACCATTCGGAGCAGGTCGTAG
AATTTGTCCTGGAATGGAGTTGGGAATTAGAACGGTTCAGTTTATACTCGCTCAGTTGTTGCACTGTTTT
AAGTTGGCCCTTCCAGATGGAATGGCGTGCAAGGATGTCGACATGGTGGAGAAGTTTGGCCTAGCCATGC
CAAGGGCGAATCCGCTCCTTGTTCTCCCAACCTATCGTTTGGATGTCTAAAATATTCATTCATCTCGGTT
TGCTGCATCTTGTGAGTGTGTTTTCTTGCTGTTATCTGTAGCTAGTTGCAAGCTTTTAATATATCATACT
TTTGATTCTCTGTTATGTAGTGGCTGAGAAACAAACTGTTAGGTTCCTCCCCATGGGGTCGATGGAGATC
GGCGGAAACTCAGTGGTGATGAGGAGGGTGTGGGTTCCTCGCCATGGGATCGATGGAGTTCGATGGAAAC
TCATGGTGATGAGGATGGTAAAAAGGATTGAACAGGTGCATCTACATTCGGGGGGTCGAATGGTAGGTAT
TCGACCCCGAATGGAGTAGAAGCAGGGGTTCAGGGTTGATTGCAGGGGAAGCATTCAGGGGGTCGATTGG
TGCAGCATTCGACCCCGAATGGAAGAAGGCTGCAGCTGGGTGGAGTATTTCCACAAATATATTCGGGGGG
TCGAATGGTATATTCGGATACCATTCGACCCCGAATGGTACGGGCGGGTCAGTGGTTTATGGTCCATCCG
GGAAGTGTATAAAAGGGCTTGGAGACTTAGGGTTTCTTAGTGCAACCAAAAGGAATTCTTGAGGAGGGCT
GCTAAGGGTTTTAGAGTTCTATCAAGAGGGATTAAAAAGGAAGATTGATGGCACCCCATTGAGAGTGTTT
GTAGGTAGATTGTTTTGGTGGGAGAAGGGAGGTGTACTCCGGTGTAACTTCGTTCTATCAAA
>TR42868|c0_g3_i1
ATTTAGTACCATCTCTTGGTTGGCTGAATTATGTTAATGGTTTGAATACAAGAGTTGAGAAGAATTTTAG
AGATCTTGATTCTTTTCTTGATGAAGTAATTGAAGAACATTTTGAAAAGAGGAAAAAAAAGAGAATAAAT
GGTGAAGAAGAAGAAGATATAGTAGATATTATGCTTAGGAATGAAGAAGACTCTACGCTTGGGCTTCCCA
TAACAAGACACTCCACTAAAGCTATTGTCATGGATATGTTTTCCGCTGGAACAGACACATCATCCATTGT
TTTAGAGTGGGCAATGTCTGAACTTATTAAAAATCCTGAAATCATGAGAGAAGCACAAAAAGAGGTTCGA
GATGTTGCCAGAGGGAAGAACGTATTGAATGAAAATGACTTAGATGAAATGCACACGTTGAAATCAATTA
TCAAAGAGACTTTAAGGTTGCATCCTCCAGCTCCGTTATTAGTTGTTCGTGAATCAATAAATGAAGTGAA
AATAGAAGACTATTACATTCCTACCAAAACAACAGTTATGATCAACGCATTTGCAATTGCCAGAGATCCA
ATGTGGTGGGAAGAGCCAGAGAAATTTTGGCCAAAGAGATTTTTGAATAGTAGTAATTTAGTTGATTTCA
AAGGACAAGATTTTCAACTAATTCCATTTGGAGCTGGTAGGAGAGGGTGCCCTGTATACTCTTTGCAACG
TCCAGATCGGAAGAGCGTC
>TR47105|c2_g1_i1
CGGATATGAAATTCCAGCAAAAACAAGGGTGTTCATCAATGCAAAATCAATCATGACTGATGCAATGTGC
TGGGAAAAGCCAGAAGAATACTGGCCTGAGCGATTTCTAGACAATCCCATTGACTTTAAGGGGCTGGAAT
ATGAGCTCATACCATTTGGTCTTGGACGAAGGATTTGCCCTGGGATCAACTTTGCATTAAGTATCACTGA
ACTCGCCCTGGCTAATCTTTTGCACTGTTTCAACTGGGAACTGCCTCAAGGGATGGAAACAGAGAATGTG
GATATGAAGGAAACTTCGGGGATCACAGTGCACAAGAAAATCCCACTTTTCTTGGTCGCCAAAAGCTCCC
ATATGTAATTCTCTATGAAAAAATTGTCTGGCTGTCTGCATATCCCTTCAATTCTAGTAGTCAGACTATC
AGAGACACTAAGTTAATATTACAGCAGAGGTACTTGAAAAAATAAATTACGGTATACAAAATTCAAGACT
AGAAATAAAATTGTTTACTCTACTAGGGAATACCCGTGACGCGTGTCACAGTGACCCTCGTCTTATATTA
TACGCGTATAGTGTATAAAATATCATATTTACTATTTCAAAATTCAATCTCCAGTCAGTAACCATTACAT
ATTATAATTGTTTGTTGCACTGCAC
>TR47402|c0_g1_i2
CAATCGGCATTTCTACCACCACCACTACTGCCATGGAAATTCTTACATGTTTCATATACCTTGTAGTATG
GCTGGCGACCCTACTGCTCCTCTACCAGGGGTTCTACCTCCGTCGCAAATTCAACCTCCCACCCGGTCCC
ATCGCGTGGCCAATTGTAGGCAACTTCAACTTAATCGGCCCTTATCCCCACCGTTCCTTCCACGAACTAG
CCAAAAAATATGGCCCCTTGATGCAAATGAAGCTTGGGTCATACTCGGTCGTGGTGGCCTCATCGGTGGA
TGTCGCGAAACAGTTTCTCCTCACTCATGATGTAACTTTCATTGACCGGCCTAAAATGGCAGTAGGTAAG
TACACTACTTACAACTACTGCGGCATAGCATGGTGTGAGTATGGTGCATACTGGCGACAAGCGCGTAAAA
TGTGTATGGTCGAGTTGTGTAGCACGAAACAGATCGAATCTTATGAATACATACGCATCGACGAGACTCG
GCGGCTTATCAATATGTATTACAGAACGGCGGGTAAGGAATTGCCGTTGAAGCATGATTTGAGCGAGATG
AGTTTGGACGTTATGAGTAGGATCGTGTTGGGGAAAACATACACGAGCGAAGACGCCAAGGAGACTATTG
TTACACCAAGTGAATATAAGAAAATGTTACATGAGTTTTTATTGCTTCAAGGGGTTTTCAATATCGGCGA
TTTTATGCCTTGGCTTGGGTTTTTGGATATACAAGGGTACGTGAAGCGAATGAAGGCCGTGGCAAAGAAA
TTTGATCGGTTTTATGAACACATTATTGATGAACATAATGAAAAAAGAGAAGGAATGGATAATTGGGTCG
CAAGAGATATGATGGATGTTTTGTTGCGGATATCAGATAGCCAAAATCTCAAGGTTAAATTTGATAGGAG
TGGCGTCAAGGCGTTTTGTATGGATATGATAGCTGGTGGGTCTGAGAATTCAGCAGTGATAGTGGAATGG
GCAATTTCTGAACTTATAAAAAACCCAAAAGCATATGAAAAAGTCACAGAAGAGCTTGACAGAGTGATTG
GAAATGAAAGATGGGTTAAAGAGAAAGATATGGCACAACTTCCATATTTAGAAGCTGTAGTGAAGGAAAC
CATGAGGATGCACCCTGTGGCGCCGATGTTAGTGCCCCGTATAACCAGAGAAGATTGTCAGATTAACGGA
TATGATATTCGTGCAGGGACTATGGCACTAGTAAGTGTATGGACAATAGGGACAGACCCAACATTGTGGG
ATAGCCCAGATGAGTTCCTCCCAGAGAGGTTCATAGGCAAGTCCCTTGATGTGAAGGGAGCAGACTATGA
GTTACTACCATTTGGGTCAGGAAGAAGAATGTGCCCAGGTTATGTTTTGGGTCTAACTATGATTCACTCA
ACTCTGGCTAATCTTTTACATGGTTTTTCATGGAGGTTGCCTGGCAATATGAAGATAGAGGACTTAAACA
TGGATGAAGAACCTGGGTTCGGAATTTATATGAAGCACCCTCTTGTTGCTGTAGTTGAGCCTAGACTCTC
TGCTAGTATGTATGAGATATGATTGTTGTGTGGTTTTTTTTTTTTCCAAGTGATTGTTGTGTGGTTAGAC
TGATTTATTGTTTCTCCGCTTTATTCAAATTTCTTATATTCAGTTCTATTATCTATAATTTGATTTTTGT
CTACACCAAATTAGTGAGCTTGTAAATTTAGACAATTAAACAATGTACATCTTCCTTTGGTCTAATATAT
ATACG
>TR48278|c4_g1_i6
CGTTAACAAAAATTTCCTCCCATTTCAACACTCTCGTGAGAGAGAATAAAATCTGTAAAAATTTGATCCC
TTCTTTTCACAAAAGTTCAACCATGGAGTTCTTCTGGTTCATCTTCCTCCTCACTCTCTCCATCTGTTTA
TTCATCAAAGCTCTCCTCAACCTCCTCTCCCCTCAACCCAAACTCCCACCCGGCCCTCCCAACATCCCCA
TCATCTCCACCCTCCAATGGCTCCGCAAATCCTTCTCCGACTTAGAACCCACCCTCCGCCACCTCCACTC
CAAATACGGCCCCATCATCTCCCTCCGCATCGCCGGCCGCAAAGCCATCTTCATCTCCTCCCACGAGCTA
GCCCACAAGGCTCTCATCACCCACGGCTCCACCTTCGCCGACCGCCCTCCCTCCCCGGTCGTAGGCCGCT
ACCTCACATCTAACCAACACAACATCAACTCAGCCGCCTATGGCCCCCTCTGGCGTCTCCTCCGCCGCAA
CCTCACCTCCGAGATTCTCCACCCTTCCCGGGTCAAATCCTTCGCCCACGCCCGCAAATGGGTGTTGGAG
ATACTCATCAGCAAGCTCAAGCAAGACTCCAGCTCGGGTCGACCCGTTTGTGTGATGGACAGTTATTTCC
AGTATGCCATGTTCTGTTTGCTTGTTTTCATGTGTTTTGGAGATAAACTGGACGATGGGGTCATCAGAGA
AATCGAATCGATTCAGCGGGAGGTTCTGGTTAGTCTGAGTAAGTTCAACATCTTGAATTCCTTACCAAAG
TTGGGCAGAATCTTGTTCCGTAGGCGATGGAGCTTACTATATGAGCTTAGAAGTAAGCAAGAAGACATTC
TCATTCCGCTTATAAGAGCTTGTAAGGAAAATAACAACAGACAAGAACAAGGGGCGGCGGTTGCTTATGT
CGATACACTTCTGAATCTCTCCTTACCAGAAGACGGTGGAAGAAAGTTAACCGAACAAGAAATGGTAACT
TTGTGCTCTGAGTTTCTGTCAGCGGGTACTGATACTACATCCATAGCTTTGCAGTGGATTATGGCCAATC
TGGTCAAGCATCAAGATGTTCAAGCCAAACTGTTTGATGAAATAAACGCAAACGCAAATGGTGACGGTGA
GATTAGTGAAGACGATTTACAGAAAATGCCTTACTTGAAGGCTGTGGTGTTAGAAGGGTTAAGAAGGCAT
CCACCTGGACACTTTGTGTTACCGCATGCGGTGACCGGTGACATACAACTAGATGGGTACATGGTGCCGA
AAGATGCTACGGTGAATTTTATGGTGGCAGAGATGGGATTGGACCCAAGAGTGTGGGAGGATCCCTTGGA
GTTTAAGCCAGAGAGGTTTATGAGGAGTGGGGATAAGGAAGTGTTTGATATAACTGGGAGTAGGGAAATC
AAGATGATGCCCTTTGGGGCTGGGAGGAGGATTTGCCCTGCCTCTGGGTTGGCCATCCTCCATTTGGAAT
ACTTTGTGGCGAATTTGGTGAAAGAATTTGAATGGACTGCTACCAAAGGGGATGGGGTGGATATGTCTGA
AAAAAAATTAGAGTTCACAGTTGTGATGAAAAATCCACTGTGGGCACATATAACTCTTAGATGAGGTTAG
TGATACGAAGTTATAGTCTTTATTATTAGTAGTAATTGTGTGCTTGCATTATTAATTGTTAGAAATATAT
AACTTGAATAACTGTGTTAATAACTTTCATTCTTATGTAGAATTGCAAAACTTTGGGTGTCCATTCCTCC
ATTGAATTAATCCATACAATGAAGGTGGTATGAAGCATGTGGAACGCTCATGTGTTAAAGTTAAAAAAAT
ATGATGAAAGTTAGCTATGGATATCCATTAAACTTTTGATGTGATTTTAATAAGTGTTGGGAATATTAAG
GGAATATTCGAGATAAAAAAAAAAA
>TR48287|c0_g1_i1
AGATTCCGTCTTGTGACTGGAGTTCAGACGTGTGCTCTTCCGATCTGTTAATTCCTTTCCGCCAACTTGG
AAAAAAAAAAATTCCTTTCCGCCATGGACCTTTACTTCTCCCTCTTCTTCCCTCTCCTCCTCATCCTTCC
CATCTTTCTCCTAATCAAAACAACAAGAAAACCCTCCAACAGATTACCCCCTGGTTCCCTAGGAATCCCC
ATGATAGGCCAAAGCTTGGGTTTCCTTCAAGCCTTGAGGGCAAATACAGCTGAAAATTGGCTACAGAAGA
GAGTAGACAAGTATGGACCAATTTCAAAGCTTACCCTCTTTGGAACTCCAACTGTTTTCATCCACGGAAA
GGCTGCAAACAAGTTTGTGTTCACTAGTGATGGCAACACACTCAATAACCAACAACCTCAATCTATTCAG
AGGTTATTAGGTGGAGGAAACTTGTTGGAGTTGAGTGGAGAAGATCATAAACGTGTCAGAGGTGCACTCA
TGACCTTCTTGAAGCCAGAAGTGTTGAAACAGTATGTTGGGAAAATTGATGAGGAGGTGAGGAAGCACCT
TGAGGAGCATTGGCAAGGGAAGCAACAAGTCACGGTATTGCCACTTACAAAGACTCTCACATTTAACATA
ATATGTTCTCTCCTATTCGGTTTAGAACCTGGAGAAAAGAGAAATGAATTCATACAATCCTTTCAATACA
TGATACAAGGAATGTGGTCCATACCAATAAATTTACCTTTCACCCGCTACAATCGTGGTATTCGTGCAAG
TTTAAAGATCCAAAGTTTGCTTCGGGAAATAATATGCGAAAAAAGATTGGAATTAGAAAAATACGAAGGG
TCTGCAAACCAAGATCTCATCACTAGTTTGCTCAGCATCTGTAATGAAGATAATGTAGCATTGCTATCTG
AGAAAGAGATAATAGACAATGTTAGGCTTGTTATGAGCGCAGGGTATGATACATCGTCTGTGCTCATTAC
ATTTATGATTCGGCTTATGGCAACTGATCCAGTCGTTTATGCTACCGTATTGCAAGAGCAAGAAGAAATA
GCAAAGGCCAAGAACTTAGGTGAACTCATAACTTGGGAAGATCTTACCAAGATGAAATACACATGGAGAG
TAGCCTTGGAGATTTTAAGGATCACCCCTCCAGTATTCGGAAACTTTAGAAAATTTACGAAGGATACGAA
ATTTGGCGGTTTCTTGATACCGAAGGGATGGCAAGTATTTTGGGCAGCAAATATGACTCATATGGACGAC
ACCATATTTATCGAACCATCAAAATTCAATCCAGATCGCTTTGAAAAACAAGCATCAATACCACCCTATT
GTTTTGTGGCGTTTGGAGGAGGTCCTAGAATATGTCCTGGATACGAGTTTGCAAGGATTGAAACTTTGGT
TGCGGTGCACTATCTTGTTACTGGCTATACGTGGAAGTTATGTGGAAAGGATAATAACTTCAGCAGGGAT
CCAGGGCTAGTACCTACTCAAGGATTACCAATACAAATTGAACCCAGGAAGATATTGTAAATTCAGTTGT
GTGACGTAGAACTCATGATATTGTAATTTCTGTTGTGTGATGTAGAACTCATGATATTGTAATTTCTGTT
GTGTGATGTAGAACTCATGATATTGTAATT
>TR49987|c0_g2_i8
CTACTTTCTTTCGATAAATAGATGGCAAGCTATGAGCTGAGAAATCACATTCGAGAATGGATCTCTACTT
TCTTTCAATCCTTTGGGTTATTTTCATATTGCCTTCTCTCTACTTTTTAGTACAAACGAGGAGCAAAGAG
GCAACAAGAAAGCTTCCTCCCGGCCCATTTAAGTTTCCTATCATCGGAAACCTGAACCAGTTGATTGGAG
ATTTACCACATCGGTCACTGCAAAGACTGTCGAACATATATGGGCCGATTATGTTTCTTCAGTTAGGGTC
TAAGCCAGCACTTGTGATCTCCTCCGCTGATTTGCTCAGACAGATTTTTAAGACCCATGATACCGTCTTT
TCAGCAAGACCGGTCTTGTATGCTGCAAACAGACTTACTTACAACAGTACCGACATTACTTTTTCTCCCT
ACGGCGAATACTGGAGGGAAGTTAGAAAGCTTGCCGTATTTGAACTACTGAGTATAAAGAAAGTTCAATC
GTTCCGAACTGTCAGAGAAGAAGAAGTGGCTCTTATGATTGCTTCTATAGGAGCTTCTGAAGGTCCTATT
GATTTAAGTGAGACACTTCTTCGTCTTACAAATGATGTTATATGTAGAGTAGCCTTAGGGAAAAAATTTG
ATCTGAAGAATGGATTCCGTGCTCTTTTTCGGGAAACTCAAGAGCTGGTTGGTGGATTAAGAATTGCAGA
CTACTTTCCTTCATTAAGATGGGTTCACAAGATTGATGGTTTACACGCTAGGGTTGAGAAGAACTTTCGA
ACGTTGGATGGGTTCTTCAACGAAATTATTGAAGAGCACCAAGACCCCAAGAGAACCAAAGCTGAAGTGG
AAGATTTTGTTGATGTTATGCTAAGAGTCCAAGGAGAAG
>TR52743|c4_g3_i1
GGTCCATATCCATGGCCTGTCATAGGCAACCTTCTCAATTTGGGAAACAAACCACACATCTCACTGGCCA
ACTTAGCGAAAGCCCATGGCCCCCTCATATCACTACGACTCGGCACTCAACTCCTCGTAGTGGGATCCTC
TCCTTTAGCTGCTACTGAAATCCTCAGAAACCATGATCAGATATTTTCTGCTCGATGTATACCACGTGCA
GTCCCAGCTTACCCAGACCGACTACACTTGTCGATGGCATGGGTGGACTGTAATGATCAGTGGAAGTATT
TACGTACCCTTTGTCGAACGGAGTTGTTTTCATCAAAAATGATTGAATCACAAGCAAGGATTAGAGATAA
CAAGGTCGCCAAATTGGTTGAGTTCTTGTCTGCCAAGGAAGGTAGAAGGGTGAAGATTGCGGATGTGGTT
TTTGTTACGGTTTTTAATATGCTGAGTAGTATATTTATGTCCAAAGATTTCGTTAGTCTGGAGGAAGAGA
GGGAGGATCACAAGGGGTTGAGGGCATCTGTGAGGAAATTTGTGCAGGTGCTTTCTACTCCAAATTTGGC
AGACTATTATACCATATTAAGTGGTTTGGATCTTCAAGGACAAAACAAAAGGGCTAAGGAAATATACGAC
GAGATCAGTCGGCTGTGGGAAGATGTCATACGAGAAAGAAGGGGGAATAAAGACAATACAAATGTTTCGA
GGGAAAGGGACTTCTTGGATGGTTTGATCGACAGTGGATTTAGCTATGAGCAAATCAACTACTTGTTCCT
GGAATTGCTTTTCGCAGGTGCAGATACTAGTACCTCAACAGTTGAGTGGGCACTGGCAGAGCTTATGAAA
GATCCAGAAGCCATGAGAAAAGTTCGGTTCGAACTCGAGACAGCCACAAGCGAGAAGGTTGTTAAAGATT
CTGATCTGCCTCACCTACCTTACCTACACTCGGTCATCAAGGAGACACTCAGATTACACCCACCTGGACC
ACTTCTCATACCTCACCGCGCTTCCGAAACATGCAAGGTGATGAATTACACCATTCCTAAAGACACCCAA
GTGTTCGTTAATGTCTGGGCGATTGGAAGAGATCCCAAGATCTGGGAAGAACCTGTTACTTTCAAGCCCG
AACGGTTTCTTGATTCGTGTATGGACTTCAACTCAAATAATCACGCGTTTATACCGTTTGGGGCTGGAAG
AAGAATCTGTCCCGGACTTCCAATGGCTTCTAAGCAAGTTCCCTTAATTCTTGCTGGTTTAATACAAAGC
TTCGATTGGTGTCTCCCAGACGCTATAAATCCTACTGAGCTAGACATGGAGGAGAAGTTTGGGATGACTT
TACAGAAGGAGAAGCCACTGGTACTTGTTCCTAAGCTGAGGAAAATAAATGGTTAATATGGGTGTACTAG
ATGTTATAAATCTTAGGTAAGCAAGCAGATTGACTTACTATACAAAATATTGTTGTTTCATTTATTGGGC
AGAGTCTACCTAATTCTTTACCTTGCACACTCAAATCCCTCCAGTGTAAACTCTGGGGTTTTTAAGTTGT
ACTCCCCATTACTTAATTGAAATTAGGATCCCCTATTTCAATTTTCAAGTGTTGTTGTTTTACCTCCTTT
TTTTATTTATGTTGTTGTTTAAACACCCCCGTATTTTGGTTGGATTTGTTTTTTAAAAAAAAA
>TR52960|c0_g1_i4
CTGTTGAGCTGCTCTGCTTTTGGTGCTTCATTACTGTTGAGCTGCTCTGCTTCATTAAGTGATTGGTCCC
TTCTCTCTACACTACTGTTGCTCCATTGCTCCATTTCTCCCTCAGCTGCAAAAGTTGATACGCGATGAAA
TAGGGTCTGGGAAGTCCGACAAAGAAATTTTCAGTAAGCTTAGGAATGAATACGGGGAGACAGTGCTGTA
TGAACCAACATTTGATTATCAAACTGCAGCAATTTGGTTATCCCCGGTTCTAGTAGCGGGTGCAGCAGGT
GGGATATGGGCTTATCAGAAGTACAGACAGAAAACTAATGTTCATATCATGGCATTAAACCTCGTGAGAG
GTGTTCCATTGACCCCAAATGAGAAACAAACTATGTTAGAAGTCTTAACACCACCTCCCCCACAAGGAGG
AAGAAGAAAGTGGTGGGGGTTGTGACGTCTCCTCATTCAGCCATACAGAACTGTTAGTCTCTGGGAGGTT
CAACAATGATGTTCTATATTTCAAAGTAGTTGTGGAGCAAGCAAGGAGATTCTCCTGTTGGTTTCGTATT
TTCTATAATTATTTGGGTGAAGCATTTACTTAAAATTATCCTAACTTGGAACATGTGGTCACACTCATTT
AGCTAATGGATCAAGAATAATTTTTCTGAGTCATTGTTCTTTGACTCAAAGCTGGAAAGGAAATACTAAA
ATAAAACAAGAGATGTGCACCAGATTCGAGCAAGATATCTGCTCCAAAGTCTATAATTCTTTATTGAAAT
GTGTTCCTCATTATTGTTCATCTCCTTCCTATAATGAGAC
>TR53321|c0_g1_i2
CTAAACAAACAACTCTTTCTCCAAACATGGAAACAAAGATAGAGAGTCTGTGGATCTTAGCCTTCATTTC
TAAACTTTCTTCAGAAAATCTTCTCTCTTGTTTCTTTCTTGCTGTTTCAGTTTGGTTAGCTATGTTTATT
CTCTACTGGACATACCCAGGTGGCTCAGCTTGGGGGAAATTTTACTGGAATATTAAAAAGTCATTGTCCA
ACCCCATACCAGGCCCGAGAGGTTTACCTGTATTGGGAAGCATGCACTTGATGGCGAGTAACGTTCCTCA
CCAACTACTCGCAATCGAGTCAGAGAAGCTGGGCGCAAAGCGCTTGATGGCGCTCAGTCTGGGTGAGACG
CGGGTTGTTGTTACTTCGAATCCTGACGTAGCGAAAGAAATTCTGAATAACTCAGTGTTTGTCGATCGCC
CTGTGAAAGAATCCGCTTACAAGTTGATGTTCAACAGATCCATAGGGTTCGCTAATTATGGTGTCTATTG
GCGAACACTTCGGCGAATTGCAACTACACATCTCTTCTCACCTAAACAAGTCACTAGTTTTCAATCGCAG
CGTCTGGAAATAGCAAATCAAATGGCTTCGGTTTTTCGTGGTGGAGAAAATGTTCGCGTTCGCGATACAT
TAATTAGAGCTTCTTTGAACAATATGATGTGTTCTGTATTTGGACGTCAATATGGACTAGATACAACGAA
CAAAGAAAGTGTGGAAATAGGTGAACTAGTAAGCGAAGGATATGAACTTCTAGGGCTTCTGAATTGGTCT
GACCATCTACCATGGTTGGGTCGGTTTGACCCTCAGTCAATCAGGCTAAGATGCTCAAAAATTGTCTCAA
GAGTAAACCAATTTGTGAGCCAAATAATTGCAGAGCATAGAGCTGAAGCGAGTGAAGGGGGAAACTGGGA
TTTTGTAAATGTTTTATTATCATTGCAAGGACCCGATAAATTATCGGATACCGATATGGCAGCAGTTCTA
TGGGAGATGGTTTTCAGAGGAACAGATACAGTGGCCATTCTGATAGAGTGGATACTAGCACGAATGGTAC
TCCATCCTGAAATCCAGTCAATGGTTCAAGAGGAACTAGATCAGATAACGGGAAGATCAAGACAACTGAC
TGAATCTGACATTCCTGCAATGGTGTACCTATCAGCAGTGATCAAGGAAGTTTTAAGGTTACATCCACCG
GGCCCTCTACTCTCCTGGGCCAGGTTGGCAATAACAGATACAACTGTAGATGGTCGACAAGTGCCTGCTG
GCACTACAGCAATGGTTAACATGTGGGCCATCATGCGGGATCCACGAGTGTGGCCAGACCCACTAGAGTT
CAAACCAGAGAGATTTATTTCCAAAGACAGTGACCTACAGTTTTCTGACCTGAGGCTAGCGCCATTTGGC
TCAGGACGGCGAGCTTGTCCTGGAAAAACCTTGGGTTTGACCACTGTCACCTTTTGGGTTGCATCTCTGT
TACACAAATATGAATGGAAAGTATCAGATGGAAACCCAGTTGATTTATCAGAAACGCTGAAGCTCTCATG
CGAGATGGCGAAGCCACTTGTAGTTGAGTTGCAGGATAGACGTAAATAAATTGACTCAGGTAAGAATAGA
CAAAAAAACTTTACTGGAAGGGGGCATCCCTCCAAATATCACTGAAGCAGTCAGTAACTTAATCCATGTG
TGTGGCGTCTCTTGCTTTTATTTTCCTTTTCTTGGGCTTTAAAACAATTGTAATAACAAACCCCATGTCT
CCACCCTTGTAAAAAATGTATCTATGTTTGATGTTCTAAATACTATTATACAC
>TR54317|c1_g1_i4
GTGCTCCTGAACCAGCGGGTGCATGGCCCTTGATTGGTCACTTGCCGATGTTATTCGAACCCAACTTACC
TCATAAAACGTTGGGCACCTTGGCTGACATATACGGACTGGCTTTCACCATCCGTCTTGGCTTGCGCAAA
GCCCTGGTGGTTAGTAGTCGAGAGGTTGCCATGGAGTGTTTCACTACCAATGACAAAGTCTTCGCTACCC
GCCCTAGCTCTGTTGCTGCGAGGATAATGGGTTATAATAACGCCCTATTCGCCTTTGCGCCCTATGGGAC
TTACTGGCGCGAGGCTCGCAAACTAGTTATACTCGAGCTTCTCTCGAATCAACGGCTTCAGATGTTAAAA
CACGTTCGTGTGACAGAAGCCAACACGGCCGTAAATGAGTTGTACCAAGCTTGTCAACTGAACCCTTTGG
TTGAGTTGAAACAGTGGTTCAGCGATTTGACCTTGAATACCATTGTCAGGATGATTGCTGGAAAGAGATA
CTTCGGTTCAAGTCTTGACTCAAATGATGGTGAAGGAAAACAACTACAAACGGCAATTAAAGAGTTCCTC
CATTTGGCGGGGTTGTTTGTATTGGGAGATGCAATACCATGGCTTGGGTGGTTAGACTTCCAGGGATATA
AGAAAGCCATGAAGAAGAATGCCAAAGAAGTAGATATAATTTTGGAAAGATGGTTGGACGATCATCGGCA
AAATAAATTAGGTGGGAGAGAAAAGGTGGATCAAGATTTCGTGGATGTGATGTTGTCCATACTTGAAGAT
AATAAGCTCTTTGGTTACGAGGCCAACGTCGTTAACAAGGCCATTCCCCTGACTCTTATCTTGGCTGGAG
TTGATAGCACATTAGTGACACTGACATGGGCGGTTTCTTTACTGCTAAACAATCGAAGCGTACTGAGAAA
AGCCCAAAATGAAATTGACGCCAACATTGGTAAAGAGAGACAAGTTGTTGAATCAGATATAGGAAAACTA
GTATACCTTCAAGCAGTGGTGAAGGAAACATTTCGACTCTACCCAGCAGCTCCTATATCTATGCAACATG
AAGCCATGGAGGACTGCACCGTAGTAGGATACCGCGTTCCAAAGGGCACTAGTTTAATTACAAATGTATG
GAAGATTCACCGAGATCCAGGCATATGGTCTGATCCTTGTGAGTTCCAACCAGAGAGGTTTTTGACTACT
CATGCACATGTAGATTTTAGGGGACAACATTTTGAACTTCTTCCATTTGGATCTGGTCGACGATCATGCC
CAGGCATCTCTCTTGCGATTCAGACGATACACTTGACTTTAGCACGTTTGCTGCAAGGCTTTCATCTTGA
AACCTCATCAAATGCAGCCGTGGACATGACTGAAAGTCCAGGATTAACAAATCTGAAAGCAACTCCTCTA
CAAGTTCTCATCACCCCGCGTCTCCCTTCGTATTTATATTGAGGTAAATGAAAAATATATTTGGTCAAGT
AGGCCTATGTTATATATATGAAATCAATATTTGGCTTTCTATACTTAAATTCCTAGTATTTATCAAATGT
TATTGTAAAATAGAGGGATATTTGAATATATATAGCTTGGAGTATATTTAGTTGGCTATTACTAAAATGT
TGTATGAATTTTTCGTAATTGTTATAGGTGAAATCGTGAAATGGATTTTTAAAAAAAAAAA
>TR54550|c2_g1_i4
CATATATACATCTTATCTTGCTCAGAAGAAGAAAACCCAAGAAATGGAGCATCAATCACAGTGGATAGTG
CAGGGGATGACCTCAATCAACCCATTGTTGCTCTGTCTTCTCTTCTTTCTCTTCCTTCTTGTGGTGCTTA
AGTTCAAGAAACCTGACACAACCAAATACAACTTTCCTCCCTCTCCCTCAAAACTTCCATTCATAGGAAA
CATGCACCAACTCCTTGGTGGCTCTCTTCACCATGCTCTTTACTCACTTTCTCAAAAACATGGCCCTCTG
ATGTGGTTACATCTTGTTTCAAAACCTACTCTTGTAGTGTCATCAGCTGATATGGCACAAGCCGTGATGA
AGACATATGACCATGTTTTCTCAAGCAGGCCGCAGCTGGCAATTCCTAACCGGCTATATTACAACAAGGG
CCTCGTGTTTGCCCCCTATGGGGAATACTGGAGGCAAGTACGAAAGATATGCGTATTACAACTTCTGAGT
GCTAAGAAGGTCCGAGCATTTCGGGCTGTTAGAGAAGAAGAGGTAGCTCTTGTGATGGATAAAATTAAGG
CGACGTCTGCGGCCGTGAATTTAAGCACACTGTTTGTTAGTTTGTCAAATAATGTTATTTGCAGGGTTGC
TTTGGGGAGAAAGTATGATGAAAATGAAGGTGGTGGGATGAGATTTAAGAGGATCCTAAATGAGCTCACT
TACTTGTTGGGGGTTTCAAACATTGAAGATTTAGCACCGTCTCTTGGTTGGGTGAATCGTGTTAATGGTT
TGAAGGCAAGAGTTGAGAAGAATTTTCTAGAAGTTGATTCTTTCCTCGATGGAGTAATTCAAGAACATTT
GGCAAAACAGAAGAAGAGAATAACTGGCAGTGAAGAAGAAGAAGATAATGATATGGTGGATATTATGCTT
AGGAATGAAGTAGACTCTACTATTGGCATTCCCATAACAAGGGAGACCACTAAAGCTATCGTGCTGGATA
TGTTTGTCGGTGGAACTGATACTTCATTCATAGTACTAGAGTGGGCAATGTCTGAGCTTATAAAACACCC
TGAAATTATGGTAGAAGCACAAAAAGAAGTCAGAGATGTTGCCAAAGGAAGACGCGTGTTAACTGAAAAT
GATATCGGTGAAATGTCTATTTTGAAAGCAGTTATCAAAGAGACTCTAAGGTTGCATCCCCCACTTCCTT
TATTAATTCTTCGGGAATCAACGGAGGACGTGAAAATTGGAGACTATCACATTCCTGCCAAAACAACAGT
TATGGTCAACGCTTTTGCAATTGGCAGAGATCCAATCTGGTGGGAAGAGCCTGAAAAATTCTTGCCAAAG
AGATTTTTGAACGGTAGCAGTGCTTTAGTTGATTTCAAAGGAATAGATTTTCAACTCATCCCATTTGGAG
CTGGTAGAAGAGTGTGCCCTGGTATACTCTTTGCAACATCCGTTGTAGAACTTGCACTTGCTAATCTTCT
AAACATATTTAAGTGGAGTATGCCGAGTGGAATGGATGGGCATGAATTAGATATGCACGAAGGTTCTGGG
ATAACGGTTCATAGGAAAGTTGATCTTGTTCTTAGTGCCAAACCATATTACGAATAATCGCACTAGTATG
CGTTTGTTTATTTTTATTGTTTTTGTTACATTTCTTCAAAAATAATGTACACCACTTGTATCTTTATTCG
TGACATCTTTTAAAGTTATCATTTT
>TR54550|c2_g1_i6
CATATATACATCTTATCTTGCTCAGAAGAAGAAAACCCAAGAAATGGAGCATCAATCACAGTGGATAGTG
CAGGGGATGACCTCAATCAACCCATTGTTGCTCTGTCTTCTCTTCTTTCTCTTCCTTCTTGTGGTGCTTA
AGTTCAAGAAACCTGACACAACCAAATACAACTTTCCTCCCTCTCCCTCAAAACTTCCATTCATAGGAAA
CATGCACCAACTCCTTGGTGGCTCTCTTCACCATGCTCTTTACTCACTTTCTCAAAAACATGGCCCTCTG
ATGTGGTTACATCTTGTTTCCAAGCCTACTTTAGTAGTGTCATCAGCTGATATGGCACAGGCCGTAATGA
AGACATATGATCATGTTTTCTCGAGTAGGCCCCAACTCGCAACTCCTACCCGGCTTTTGTACGGTAAGGA
CATCGCGTTTGCCCCTTATGGGGATTACTGGAGGCAATTGCGAAAGATATGCGTGTTACAACTTCTGAGT
GCTAAGAGCATCAGCACCAGCTTCTTTAAAACCTTTTTTCTTCATTTTGAAGGCTCAAATTCAACAAAAA
CTAGCTGCATCAAGACCCTTCAACCGACCCTTCAAAATGAAGGGTTGTACGAACACCCTTCAATGGTGAA
GGGCCTCCCCTAACCTTCAAAACACTGTTCACAACAGGAAAATTGGTTTTGCCTACCTGTTTTTTGATTT
TGAAGGGTTGATATGAAGAAACTGGTGCAACAAACAACTTTTTGATGTCCTTCAAAATCAAAAAAGTTGA
TTTATCTCCTTCATTTTGAAGAAATTATGAAGGCCATTGGTGCGGATGCTCTAAGAAGGTCCGAGCATTT
CGGGCTGTTAGAGAAGAAGAGGTAGCTCTTGTGATGGATAAAATTAAGGCGACATCTGAGGCGGTGAATT
TAAGCACACTGTTTGTTAGTTTGTCAAGTAATGTTGTTTGCAGGGTTGCTTTGGGGAGAAAGTATGATGA
AAATGAAGGTGGTGGGATGAGATTTAAGAGGATCCTAAATGAATTCACTTACTTGTTGGGGGTCTCAAAC
ATTGAGGATTTAGCAGCGTCTCTTGGTTGGGTGAATCGTGTTAATGGTTTGAACGCAAGAGTTGA

## Sheet: Functionally_characterized_CYPs
Supplementary Table 12: Transcripts annotated as cytochrome P450s, with length and similarity over 500 bps and 70%, respectively, present in the highly correlated diterpene alkaloid cluster of Aconitum japonicum, their sequence information, and the accession numbers of the functionally characterized CYPs used for the phylogenetic analysis, together with the abbreviation being used in the phylogen…
Name used in phylogenetic tree	Accession Number
AtCYP51G1	AB014459
NtCYP51G1v1	AF116915
NtCYP51G1v2	AY065641
ScCYP51G1	AY552551
CYP51H10	DQ680849
AtCYP71A16	At5g42590
MpCYP71A32	AF346833
SnvCYP71AH44	OM304293
AtCYP71B15	At3g26830
AtCYP71B31	At3g53300
PtCYP71B40v3	KM458850
PtCYP71B41v2	KM458849
EcCYP71B103	MH974545
ZmCYP71C1	X81828
ZmCYP71C2	Y11404
ZmCYP71C3	Y11403
ZmCYP71C4	Y11368
TaCYP71C6v1	AB042627
TaCYP71C6v3	AB124855
TaCYP71C7v2	AB042628
TaCYP71C8v1	AB124856
TaCYP71C9v1	AB042630
TaCYP71C9v3	AB124857
HlCYP71C24	AY462227
HlCYP71C27	AY462230
CrCYP71D1	LN831957
CrCYP71D1v1	JN613015
GmCYP71D9	Y10490
CrCYP71D12	FJ647194
NtCYP71D16	AF166332
NtCYP71D20v1	AF368376
HmCYP71D55	EF569601
PfCYP71D174	GQ120438
OvCYP71D178	MK209612
ShCYP71D184	MT786523
CrCYP71D349	MN102097
CrCYP71D351	JF742645
JcCYP71D495	KX060559
PfCYP71D558	LC476554
OsCYP71P1	AK071599
AmCYP71AJ1	AAT06911.1
VvCYP71BE5	LC055499
RcCYP726A16	KF986812
TaCYP73A17	AF123608
CaCYP73A19	AJ007449
CaCYP73A67v2	AY621152
CsC4Ha	KY615675
CtCYP75A24	AB234897
VhCYP75A19v2	AB234898
OsCYP75B11	AK070442
HtCYP76B1	Y09920
CrCYP76B6	AJ251269
AtCYP76C1	At2g45560
VvCYP76F14	KU955334
OsCYP76M7	AK105913
OsCYP76M8	NC_029257.1
SmCYP76AH1	JX422213
PbCYP76AH11	KT382349
RoFS2_CYP76AH24	KP091844
RoCYP76AH23	KP091843
SmCYP76AK1	KR140169
AtCYP77A4	At5g04660
AtCYP77B1	At1g11600
AtCYP79A2	AF245302
HvCYP79A8	FJ455416
MeCYP79D1	AF140613
PdCYP79D16	MH992767
BsCYP80A1	U09610
CjCYP80G2	AB288053
OsCYP81A6	Os03g0760200
GeCYP81E1	AB001379
CsCYP81Q58	KM655856
AtCYP82C4	At4g31940
SbCYP82D1v1	MF363006
SnvCYP82D367	OM304296
PsCYP82N4	KC154003
LsCYP84A3	AF139532
PopF5H (84)	AJ010324
ShCYP84A52	KC110990
AtCYP89A9	At3g03470
GeCYP93B1	AB001380
LjFNSII-2.1(93)	KU127578
OsCYP93G2	AK099468
LeCYP98A6	AB017418
TsCYP98A12	CAE47491
ShCYP98A68	KC110989
CmCYP701A1	AF212990
SmKO (701)	KJ606394
AtCYP703A2	At1g01280
GaCYP706B1	AF332974
CnCYP706M1	JX518290
TwCYP712K2	MN621244
MiCYP712K4	MK829814
CjCYP719A1	AB026122
PnCYP719A37	MT643912
PsCYP719B1	EF451150
SaCYP736A167	KU169302
OvCYP736A300	MW890014
TpCYP750B1	KP004988
SmCYP788A1	EU032589
GbCYP867E38	ON759317
GbCYP867K1	ON759316
CrCYP72A1	L10081
AtCYP72A13	At3g14660
GuCYP72A154	AB558153
StCYP72A188	AB839753
TaCYP709C1	AY641449
OsCYP714D1	AY987040
AtCYP714A1	At5g24910
SlCYP734A7	AB223041
AtCYP735A1	At5g38450
AtCYP735A2	At1g67110
StCYP74A6v1	CAD29736
AsCYP74H1	AJ867809
SmCYP74L1	XM_002969654.1
SlCYP85A1	U54770
AtCYP85A1	AB035868
MlCYP87D16	KF318735
CsCYP87D20	Csa1G044890
AtCYP88A3	AF318500
HvCYP88A15	AF326277
AtCYP90C1	At4g36380
OsCYP90B2	AB206579
AtCYP707A1	AB122149
GmCYP707A1a	ABQ65856
AtCYP708A2	At5g48000
AaCYP716A14v2	KF309251
SlCYP716A44	AK329870
CrCYP716AL1	JN565975
GbCYP720B31	ON759318
PsCYP720B4	HM245403
OSCYP724B1	AB158759
TcCYP725A2	AY056019
TcCYP725A3	AY188177
SbCYP728B35	Sobic.008G122800
GbCYP7005C1	ON759313
AtCYP86B1	AF345898
VsCYP94A1	AF030260
VcCYP94N1v2	KJ869255
PpCYP94D108	MK636703
AtCYP96A15	AY090941
NpCYP96T1	KT693311
AtCYP704B1	At1g69500
AtCYP97A3	NM_102914
CuCYP97C	LC143648
AtCYP710A2	AB233425
AtCYP710A1	AB219423
PtCYP711A7	XM_006371954
SbCYP711A18	Sobic.003G269600
ZmCYP711A13	FJ957947
